# Supplementary material for: Epigenetic landscape of synthetic human centromere core regions: CENP-A assembly and euchromatic modifications interdependently antagonize heterochromatin accumulation
Source: Nucleic Acids Res. 2026 Jun 30;54(12):gkag597. doi: 10.1093/nar/gkag597 (PMC13314379; doi:10.1093/nar/gkag597)
Supplement: gkag597_Supplemental_Files [file gkag597_supplemental_files.zip]

Archive with 4 entries (4 files):
- Supplementary Contigs 1.fasta
- Supplementary Figures.pdf
- Supplementary Tables.xlsx
- Supplementay Contigs 2.fasta
