# Supplementary material for: Epigenetic landscape of synthetic human centromere core regions: CENP-A assembly and euchromatic modifications interdependently antagonize heterochromatin accumulation
Source: Nucleic Acids Res. 2026 Jun 30;54(12):gkag597. doi: 10.1093/nar/gkag597 (PMC13314379; doi:10.1093/nar/gkag597)
Supplement: gkag597_Supplemental_Files [file gkag597_supplemental_files.zip › Supplementary Contigs 1.fasta]

>ptg000001l
TCTGAGAAACAAGCTTGTGATGTGTGTACTCAGCTAACAGAGTGGAACCTCTCTTTTGAT
GCAGCAGTTTGGAAACACTCTTTTTGTAGAAACTGTAAGTGGATATTTGGATAGCTCTAA
TGATATCGTTGGAAAAGGGAATATCATCATCTAAAATCTAGACAGAAGCCCTCTCAGAAA
CTACTTTGTGATATCTGCATTCAAGTCACAGAGTTGAACATTCGCTTTCTTAGAGCACGT
TGGAAACACTCTTTTTGTAGTGTCTGGAAGTGGACATTTGGACCACATGTGGAATTGTGA
GCGGATAACAATTTGTGGCCCATAAAAACGAGACAGAAGCATGCTCAGAAACTTGTTTTT
GATGTGTGTACCCAGCCAAAGGAGTTGAACATTTCTATTGATAGAGCAGTTTTGAAACAC
TCTTTTTGTGGAAAATGCAGGTGGATATTTGGATAGCTTGGAGGATATCGTTGGAAGAGG
GATCACTAGAGAATTCGGGCAAAAAACCCAATTTAAGGGACTAGCTAGATTTCAGGTAAG
ATAGCTAGGGTCTAGCAATAAAAGGTAGACAGCAGCATTCTCAGAAATTTCTTTCTGATG
TCTGCATTCAACTCATAGAGTTGAAGATTGCCTTTCATAGAGCAGGTTTGAAACACTCTT
TCTGGAGTATCTGGATGTGGACATTTGGACCACATGTGGAATTGTGAGCGGATAACAATT
TGTGGCCATAAAAACGAGACAGAAGGATTCTCAGAAACAAGTTTGTGATGTGTGTACTCA
GCTAACAGAGTGGAACCTTTCTTTTTACAGAGCAGCTTTGAAACTCTATTTTTGTGGATT
CTGCAAATTGATATTTAGGACCACATGTGGAATTGTGAGCGGATAACAATTTGTGGATAC
AAAATCTAGACAGAAGCATTCTCACAAACTTCTTTGTGATGTGTGTCCTCAACTAACAGA
GTTGAACCTTTCTTTTGATGCAGCAGTTTGGAAACACTCTTTTTGTAGAAACTGTAAGTG
GATATTTGGATAGCTCTAACGATATCGTTGGAAAAGGGAATATCATGATCTAAAATCTAG
ACAGAAGCACTATTAGAAACTACTTGGTGATATCTGCATTCAAGTCACAGAGTTGAACAT
TCCCTTACTTTGAGCACGTTTGAAACACTCTTTTGGAAGAATCTGGAAGTGGACATTTGG
ACCACATGTGGAATTGTGAGCGGATAACAATTTGTGGCCAATAAAAGCCAGACAGAAGCT
TTCTCAGAAACTTGTTCGTGATGTGTGTACTCAACTAAAAGAGTTGAACCTTTCTATTGA
TAGAGCAGTTTTGAAACACTCTTTTTGTGGATTCTGCAAGTGGATATTTGGATTGCTTTG
AGGATATCGTTGGAAGAGGGATCACTAGCTATAAAAACTAGACAGCAGCATTCCCAGAAA
TTTCTTTGGGATATTTCCATTCAACTCATAGAGATGAACATGGCCTTTCATAGAGCAGGT
TTGAAACACTCTTTTTGTAGTTTGTGGAAGTGGACATTTCGACCACATGTGGAATTGTGA
GCGGATAACAATTTGTGGCCCATAAAAATAGACAGAAGCATTCTCAGAAACTTGTTGGTG
ATATGTGTCCTCAACTAACAGAGTTGAACTTTGCCATTGATAGAGAGCAGTTTTGAAACA
CTCTTTTTGTGGAATCTGCAAGTGGATATTTGACTAGCTGACTCAGATATCGTTGGAAAA
GGGATCACTAGCAAATAAAAGGTAGACAGCAGCATTCTCAGAAATTTCTTTCTGATGACT
GCATTCAACTCATAGAGTTGAACATTCCCTTTCATAGAGCAGGTTTGAAACACTCTTTCT
GGAGTATCTGGATGTGGACATTTGGACCACATGTGGAATTGTGAGCGGATAACAATTTGT
GGCCCATAAAAACGAGACAGAAGGATTCTGAGAAACAAGCTTGTGATGTGTGTACTCAGC
TAACAGAGTGGAACCTCTCTTTTGATGCAGCAGTTTGGAAACACTCTTTTTGTAGAAACT
GTAAGTGGATATTTGGATAGCTCTAATGATATCGTTGGAAAAGGGAATATCATCATCTAA
AATCTAGACAGAAGCCCTCTCAGAAACTACTTTGTGATATCTGCATTCAAGTCACAGAGT
TGAACATTCGCTTTCTTAGAGCACGTTGGAAACACTCTTTTTGTAGTGTCTGGAAGTGGA
CATTTGGACCACATGTGGAATTGTGAGCGGATAACAATTTGTGGCCCATAAAAACGAGAC
AGAAGCATGCTCAGAAACTTGTTTTTGATGTGTGTACCCAGCCAAAGGAGTTGAACATTT
CTATTGATAGAGCAGTTTTGAAACACTCTTTTTGTGGAAAATGCAGGTGGATATTTGGAT
AGCTTGGAGGATATCGTTGGAAGAGGGATCACTAGAGAATTCGGGCAAAAAACCCATTTT
ATGGGACTAGCTAGATTTCAGGTAAGATAGCTAGGGTCTAGCAATAAAAGGTAGACAGCA
GCATTCTCAGAAATTTCTTTCTGATGTCTGCATTCAACTCATAGAGTTGAAGATTGCCTT
TCATAGAGCAGGTTTGAAACACTCTTTCTGGAGTATCTGGATGTGGACATTTGGACCACA
TGTGGAATTGTGAGCGGATAACAATTTGTGGCCATAAAAACGAGACAGAAGGATTCTCAG
AAACAAGTTTGTGATGTGTGTACTCAGCTAACAGAGTGGAACCTTTCTTTTTACAGAGCA
GCTTTGAAACTCTATTTTTGTGGATTCTGCAAATTGATATTTAGGACCACATGTGGAATT
GTGAGCGGATAACAATTTGTGGATACAAAATCTAGACAGAAGCATTCTCACAAACTTCTT
TGTGATGTGTGTCCTCAACTAACAGAGTTGAACCTTTCTTTTGATGCAGCAGTTTGGAAA
CACTCTTTTTGTAGAAACTGTAAGTGGATATTTGGATAGCTCTAACGATATCGTTGGAAA
AGGGAATATCATGATCTAAAATCTAGACAGAAGCACTATTAGAAACTACTTGGTGATATC
TGCATTCAAGTCACAGAGTTGAACATTCCCTTACTTTGAGCACGTTTGAAACACTCTTTT
GGAAGAATCTGGAAGTGGACATTTGGACCACATGTGGAATTGTGAGCGGATAACAATTTG
TGGCCAATAAAAGCCAGACAGAAGCTTTCTCAGAAACTTGTTCGTGATGTGTGTACTCAA
CTAAAAGAGTTGAACCTTTCTATTGATAGAGCAGTTTTGAAACACTCTTTTTGTGGATTC
TGCAAGTGGATATTTGGATTGCTTTGAGGATATCGTTGGAAGAGGGATCACTAGCTATAA
AAACTAGACAGCAGCATTCCCAGAAATTTCTTTGGGATATTTCCATTCAACTCATAGAGA
TGAACATGGCCTTTCATAGAGCAGGTTTGAAACACTCTTTTTGTAGTTTGTGGAAGTGGA
CATTTCGACCACATGTGGAATTGTGAGCGGATAACAATTTGTGGCCCATAAAAATAGACA
GAAGCATTCTCAGAAACTTGTTGGTGATATGTGTCCTCAACTAACAGAGTTGAACTTTGC
CATTGATAGAGAGCAGTTTTGAAACACTCTTTTTGTGGAATCTGCAAGTGGATATTTGAC
TAGCTGACTCAGATATCGTTGGAAAAGGGATCACTAGCAAATAAAAGGTAGACAGCAGCA
TTCTCAGAAATTTCTTTCTGATGACTGCATTCAACTCATAGAGTTGAACATTCCCTTTCA
TAGAGCAGGTTTGAAACACTCTTTCTGGAGTATCTGGATGTGGACATTTGGACCACATGT
GGAATTGTGAGCGGATAACAATTTGTGGCCCATAAAAACGAGACAGAAGGATTCTGAGAA
ACAAGCTTGTGATGTGTGTACTCAGCTAACAGAGTGGAACCTCTCTTTTGATGCAGCAGT
TTGGAAACACTCTTTTTGTAGAAACTGTAAGTGGATATTTGGATAGCTCTAATGATATCG
TTGGAAAAGGGAATATCATCATCTAAAATCTAGACAGAAGCCCTCTCAGAAACTACTTTG
TGATATCTGCATTCAAGTCACAGAGTTGAACATTCGCTTTCTTAGAGCACGTTGGAAACA
CTCTTTTTGTAGTGTCTGGAAGTGGACATTTGGACCACATGTGGAATTGTGAGCGGATAA
CAATTTGTGGCCCATAAAAACGAGACAGAAGCATGCTCAGAAACTTGTTTTTGATGTGTG
TACCCAGCCAAAGGAGTTGAACATTTCTATTGATAGAGCAGTTTTGAAACACTCTTTTTG
TGGAAAATGCAGGTGGATATTTGGATAGCTTGGAGGATATCGTTGGAAGAGGGATCACTA
GAGAATTCGGGCAAAAAACCCAGTTTAGGGGACTAGCTAGATTTCAGGTAAGATAGCTAG
GGTCTAGCAATAAAAGGTAGACAGCAGCATTCTCAGAAATTTCTTTCTGATGTCTGCATT
CAACTCATAGAGTTGAAGATTGCCTTTCATAGAGCAGGTTTGAAACACTCTTTCTGGAGT
ATCTGGATGTGGACATTTGGACCACATGTGGAATTGTGAGCGGATAACAATTTGTGGCCA
TAAAAACGAGACAGAAGGATTCTCAGAAACAAGTTTGTGATGTGTGTACTCAGCTAACAG
AGTGGAACCTTTCTTTTTACAGAGCAGCTTTGAAACTCTATTTTTGTGGATTCTGCAAAT
TGATATTTAGGACCACATGTGGAATTGTGAGCGGATAACAATTTGTGGATACAAAATCTA
GACAGAAGCATTCTCACAAACTTCTTTGTGATGTGTGTCCTCAACTAACAGAGTTGAACC
TTTCTTTTGATGCAGCAGTTTGGAAACACTCTTTTTGTAGAAACTGTAAGTGGATATTTG
GATAGCTCTAACGATATCGTTGGAAAAGGGAATATCATGATCTAAAATCTAGACAGAAGC
ACTATTAGAAACTACTTGGTGATATCTGCATTCAAGTCACAGAGTTGAACATTCCCTTAC
TTTGAGCACGTTTGAAACACTCTTTTGGAAGAATCTGGAAGTGGACATTTGGACCACATG
TGGAATTGTGAGCGGATAACAATTTGTGGCCAATAAAAGCCAGACAGAAGCTTTCTCAGA
AACTTGTTCGTGATGTGTGTACTCAACTAAAAGAGTTGAACCTTTCTATTGATAGAGCAG
TTTTGAAACACTCTTTTTGTGGATTCTGCAAGTGGATATTTGGATTGCTTTGAGGATATC
GTTGGAAGAGGGATCACTAGCTATAAAAACTAGACAGCAGCATTCCCAGAAATTTCTTTG
GGATATTTCCATTCAACTCATAGAGATGAACATGGCCTTTCATAGAGCAGGTTTGAAACA
CTCTTTTTGTAGTTTGTGGAAGTGGACATTTCGACCACATGTGGAATTGTGAGCGGATAA
CAATTTGTGGCCCATAAAAATAGACAGAAGCATTCTCAGAAACTTGTTGGTGATATGTGT
CCTCAACTAACAGAGTTGAACTTTGCCATTGATAGAGAGCAGTTTTGAAACACTCTTTTT
GTGGAATCTGCAAGTGGATATTTGACTAGCTGACTCAGATATCGTTGGAAAAGGGATCAC
TAGCAAATAAAAGGTAGACAGCAGCATTCTCAGAAATTTCTTTCTGATGACTGCATTCAA
CTCATAGAGTTGAACATTCCCTTTCATAGAGCAGGTTTGAAACACTCTTTCTGGAGTATC
TGGATGTGGACATTTGGACCACATGTGGAATTGTGAGCGGATAACAATTTGTGGCCCATA
AAAACGAGACAGAAGGATTCTGAGAAACAAGCTTGTGATGTGTGTACTCAGCTAACAGAG
TGGAACCTCTCTTTTGATGCAGCAGTTTGGAAACACTCTTTTTGTAGAAACTGTAAGTGG
ATATTTGGATAGCTCTAATGATATCGTTGGAAAAGGGAATATCATCATCTAAAATCTAGA
CAGAAGCCCTCTCAGAAACTACTTTGTGATATCTGCATTCAAGTCACAGAGTTGAACATT
CGCTTTCTTAGAGCACGTTGGAAACACTCTTTTTGTAGTGTCTGGAAGTGGACATTTGGA
CCACATGTGGAATTGTGAGCGGATAACAATTTGTGGCCCATAAAAACGAGACAGAAGCAT
GCTCAGAAACTTGTTTTTGATGTGTGTACCCAGCCAAAGGAGTTGAACATTTCTATTGAT
AGAGCAGTTTTGAAACACTCTTTTTGTGGAAAATGCAGGTGGATATTTGGATAGCTTGGA
GGATATCGTTGGAAGAGGGATCACTAGAGAATTCGGGCAAAAAACCCACTTTACGGGACT
AGCTAGATTTCAGGTAAGATAGCTAGGGTCTAGCAATAAAAGGTAGACAGCAGCATTCTC
AGAAATTTCTTTCTGATGTCTGCATTCAACTCATAGAGTTGAAGATTGCCTTTCATAGAG
CAGGTTTGAAACACTCTTTCTGGAGTATCTGGATGTGGACATTTGGACCACATGTGGAAT
TGTGAGCGGATAACAATTTGTGGCCATAAAAACGAGACAGAAGGATTCTCAGAAACAAGT
TTGTGATGTGTGTACTCAGCTAACAGAGTGGAACCTTTCTTTTTACAGAGCAGCTTTGAA
ACTCTATTTTTGTGGATTCTGCAAATTGATATTTAGGACCACATGTGGAATTGTGAGCGG
ATAACAATTTGTGGATACAAAATCTAGACAGAAGCATTCTCACAAACTTCTTTGTGATGT
GTGTCCTCAACTAACAGAGTTGAACCTTTCTTTTGATGCAGCAGTTTGGAAACACTCTTT
TTGTAGAAACTGTAAGTGGATATTTGGATAGCTCTAACGATATCGTTGGAAAAGGGAATA
TCATGATCTAAAATCTAGACAGAAGCACTATTAGAAACTACTTGGTGATATCTGCATTCA
AGTCACAGAGTTGAACATTCCCTTACTTTGAGCACGTTTGAAACACTCTTTTGGAAGAAT
CTGGAAGTGGACATTTGGACCACATGTGGAATTGTGAGCGGATAACAATTTGTGGCCAAT
AAAAGCCAGACAGAAGCTTTCTCAGAAACTTGTTCGTGATGTGTGTACTCAACTAAAAGA
GTTGAACCTTTCTATTGATAGAGCAGTTTTGAAACACTCTTTTTGTGGATTCTGCAAGTG
GATATTTGGATTGCTTTGAGGATATCGTTGGAAGAGGGATCACTAGCTATAAAAACTAGA
CAGCAGCATTCCCAGAAATTTCTTTGGGATATTTCCATTCAACTCATAGAGATGAACATG
GCCTTTCATAGAGCAGGTTTGAAACACTCTTTTTGTAGTTTGTGGAAGTGGACATTTCGA
CCACATGTGGAATTGTGAGCGGATAACAATTTGTGGCCCATAAAAATAGACAGAAGCATT
CTCAGAAACTTGTTGGTGATATGTGTCCTCAACTAACAGAGTTGAACTTTGCCATTGATA
GAGAGCAGTTTTGAAACACTCTTTTTGTGGAATCTGCAAGTGGATATTTGACTAGCTGAC
TCAGATATCGTTGGAAAAGGGATCACTAGCAAATAAAAGGTAGACAGCAGCATTCTCAGA
AATTTCTTTCTGATGACTGCATTCAACTCATAGAGTTGAACATTCCCTTTCATAGAGCAG
GTTTGAAACACTCTTTCTGGAGTATCTGGATGTGGACATTTGGACCACATGTGGAATTGT
GAGCGGATAACAATTTGTGGCCCATAAAAACGAGACAGAAGGATTCTGAGAAACAAGCTT
GTGATGTGTGTACTCAGCTAACAGAGTGGAACCTCTCTTTTGATGCAGCAGTTTGGAAAC
ACTCTTTTTGTAGAAACTGTAAGTGGATATTTGGATAGCTCTAATGATATCGTTGGAAAA
GGGAATATCATCATCTAAAATCTAGACAGAAGCCCTCTCAGAAACTACTTTGTGATATCT
GCATTCAAGTCACAGAGTTGAACATTCGCTTTCTTAGAGCACGTTGGAAACACTCTTTTT
GTAGTGTCTGGAAGTGGACATTTGGACCACATGTGGAATTGTGAGCGGATAACAATTTGT
GGCCCATAAAAACGAGACAGAAGCATGCTCAGAAACTTGTTTTTGATGTGTGTACCCAGC
CAAAGGAGTTGAACATTTCTATTGATAGAGCAGTTTTGAAACACTCTTTTTGTGGAAAAT
GCAGGTGGATATTTGGATAGCTTGGAGGATATCGTTGGAAGAGGGATCACTAGAGAATTC
GGGCAAAAAACCCTATTTTAGGGACTAGCTAGATTTCAGGTAAGATAGCTAGGGTCTAGC
AATAAAAGGTAGACAGCAGCATTCTCAGAAATTTCTTTCTGATGTCTGCATTCAACTCAT
AGAGTTGAAGATTGCCTTTCATAGAGCAGGTTTGAAACACTCTTTCTGGAGTATCTGGAT
GTGGACATTTGGACCACATGTGGAATTGTGAGCGGATAACAATTTGTGGCCATAAAAACG
AGACAGAAGGATTCTCAGAAACAAGTTTGTGATGTGTGTACTCAGCTAACAGAGTGGAAC
CTTTCTTTTTACAGAGCAGCTTTGAAACTCTATTTTTGTGGATTCTGCAAATTGATATTT
AGGACCACATGTGGAATTGTGAGCGGATAACAATTTGTGGATACAAAATCTAGACAGAAG
CATTCTCACAAACTTCTTTGTGATGTGTGTCCTCAACTAACAGAGTTGAACCTTTCTTTT
GATGCAGCAGTTTGGAAACACTCTTTTTGTAGAAACTGTAAGTGGATATTTGGATAGCTC
TAACGATATCGTTGGAAAAGGGAATATCATGATCTAAAATCTAGACAGAAGCACTATTAG
AAACTACTTGGTGATATCTGCATTCAAGTCACAGAGTTGAACATTCCCTTACTTTGAGCA
CGTTTGAAACACTCTTTTGGAAGAATCTGGAAGTGGACATTTGGACCACATGTGGAATTG
TGAGCGGATAACAATTTGTGGCCAATAAAAGCCAGACAGAAGCTTTCTCAGAAACTTGTT
CGTGATGTGTGTACTCAACTAAAAGAGTTGAACCTTTCTATTGATAGAGCAGTTTTGAAA
CACTCTTTTTGTGGATTCTGCAAGTGGATATTTGGATTGCTTTGAGGATATCGTTGGAAG
AGGGATCACTAGCTATAAAAACTAGACAGCAGCATTCCCAGAAATTTCTTTGGGATATTT
CCATTCAACTCATAGAGATGAACATGGCCTTTCATAGAGCAGGTTTGAAACACTCTTTTT
GTAGTTTGTGGAAGTGGACATTTCGACCACATGTGGAATTGTGAGCGGATAACAATTTGT
GGCCCATAAAAATAGACAGAAGCATTCTCAGAAACTTGTTGGTGATATGTGTCCTCAACT
AACAGAGTTGAACTTTGCCATTGATAGAGAGCAGTTTTGAAACACTCTTTTTGTGGAATC
TGCAAGTGGATATTTGACTAGCTGACTCAGATATCGTTGGAAAAGGGATCACTAGCAAAT
AAAAGGTAGACAGCAGCATTCTCAGAAATTTCTTTCTGATGACTGCATTCAACTCATAGA
GTTGAACATTCCCTTTCATAGAGCAGGTTTGAAACACTCTTTCTGGAGTATCTGGATGTG
GACATTTGGACCACATGTGGAATTGTGAGCGGATAACAATTTGTGGCCCATAAAAACGAG
ACAGAAGGATTCTGAGAAACAAGCTTGTGATGTGTGTACTCAGCTAACAGAGTGGAACCT
CTCTTTTGATGCAGCAGTTTGGAAACACTCTTTTTGTAGAAACTGTAAGTGGATATTTGG
ATAGCTCTAATGATATCGTTGGAAAAGGGAATATCATCATCTAAAATCTAGACAGAAGCC
CTCTCAGAAACTACTTTGTGATATCTGCATTCAAGTCACAGAGTTGAACATTCGCTTTCT
TAGAGCACGTTGGAAACACTCTTTTTGTAGTGTCTGGAAGTGGACATTTGGACCACATGT
GGAATTGTGAGCGGATAACAATTTGTGGCCCATAAAAACGAGACAGAAGCATGCTCAGAA
ACTTGTTTTTGATGTGTGTACCCAGCCAAAGGAGTTGAACATTTCTATTGATAGAGCAGT
TTTGAAACACTCTTTTTGTGGAAAATGCAGGTGGATATTTGGATAGCTTGGAGGATATCG
TTGGAAGAGGGATCACTAGAGAATTCGGGCAAAAAACCCTTTTTTTGGGACTAGCTAGAT
TTCAGGTAAGATAGCTAGGGTCTAGCAATAAAAGGTAGACAGCAGCATTCTCAGAAATTT
CTTTCTGATGTCTGCATTCAACTCATAGAGTTGAAGATTGCCTTTCATAGAGCAGGTTTG
AAACACTCTTTCTGGAGTATCTGGATGTGGACATTTGGACCACATGTGGAATTGTGAGCG
GATAACAATTTGTGGCCATAAAAACGAGACAGAAGGATTCTCAGAAACAAGTTTGTGATG
TGTGTACTCAGCTAACAGAGTGGAACCTTTCTTTTTACAGAGCAGCTTTGAAACTCTATT
TTTGTGGATTCTGCAAATTGATATTTAGGACCACATGTGGAATTGTGAGCGGATAACAAT
TTGTGGATACAAAATCTAGACAGAAGCATTCTCACAAACTTCTTTGTGATGTGTGTCCTC
AACTAACAGAGTTGAACCTTTCTTTTGATGCAGCAGTTTGGAAACACTCTTTTTGTAGAA
ACTGTAAGTGGATATTTGGATAGCTCTAACGATATCGTTGGAAAAGGGAATATCATGATC
TAAAATCTAGACAGAAGCACTATTAGAAACTACTTGGTGATATCTGCATTCAAGTCACAG
AGTTGAACATTCCCTTACTTTGAGCACGTTTGAAACACTCTTTTGGAAGAATCTGGAAGT
GGACATTTGGACCACATGTGGAATTGTGAGCGGATAACAATTTGTGGCCAATAAAAGCCA
GACAGAAGCTTTCTCAGAAACTTGTTCGTGATGTGTGTACTCAACTAAAAGAGTTGAACC
TTTCTATTGATAGAGCAGTTTTGAAACACTCTTTTTGTGGATTCTGCAAGTGGATATTTG
GATTGCTTTGAGGATATCGTTGGAAGAGGGATCACTAGCTATAAAAACTAGACAGCAGCA
TTCCCAGAAATTTCTTTGGGATATTTCCATTCAACTCATAGAGATGAACATGGCCTTTCA
TAGAGCAGGTTTGAAACACTCTTTTTGTAGTTTGTGGAAGTGGACATTTCGACCACATGT
GGAATTGTGAGCGGATAACAATTTGTGGCCCATAAAAATAGACAGAAGCATTCTCAGAAA
CTTGTTGGTGATATGTGTCCTCAACTAACAGAGTTGAACTTTGCCATTGATAGAGAGCAG
TTTTGAAACACTCTTTTTGTGGAATCTGCAAGTGGATATTTGACTAGCTGACTCAGATAT
CGTTGGAAAAGGGATCACTAGCAAATAAAAGGTAGACAGCAGCATTCTCAGAAATTTCTT
TCTGATGACTGCATTCAACTCATAGAGTTGAACATTCCCTTTCATAGAGCAGGTTTGAAA
CACTCTTTCTGGAGTATCTGGATGTGGACATTTGGACCACATGTGGAATTGTGAGCGGAT
AACAATTTGTGGCCCATAAAAACGAGACAGAAGGATTCTGAGAAACAAGCTTGTGATGTG
TGTACTCAGCTAACAGAGTGGAACCTCTCTTTTGATGCAGCAGTTTGGAAACACTCTTTT
TGTAGAAACTGTAAGTGGATATTTGGATAGCTCTAATGATATCGTTGGAAAAGGGAATAT
CATCATCTAAAATCTAGACAGAAGCCCTCTCAGAAACTACTTTGTGATATCTGCATTCAA
GTCACAGAGTTGAACATTCGCTTTCTTAGAGCACGTTGGAAACACTCTTTTTGTAGTGTC
TGGAAGTGGACATTTGGACCACATGTGGAATTGTGAGCGGATAACAATTTGTGGCCCATA
AAAACGAGACAGAAGCATGCTCAGAAACTTGTTTTTGATGTGTGTACCCAGCCAAAGGAG
TTGAACATTTCTATTGATAGAGCAGTTTTGAAACACTCTTTTTGTGGAAAATGCAGGTGG
ATATTTGGATAGCTTGGAGGATATCGTTGGAAGAGGGATCACTAGAGAATTCGGGCAAAA
AACCCTGTTTTGGGGACTAGCTAGATTTCAGGTAAGATAGCTAGGGTCTAGCAATAAAAG
GTAGACAGCAGCATTCTCAGAAATTTCTTTCTGATGTCTGCATTCAACTCATAGAGTTGA
AGATTGCCTTTCATAGAGCAGGTTTGAAACACTCTTTCTGGAGTATCTGGATGTGGACAT
TTGGACCACATGTGGAATTGTGAGCGGATAACAATTTGTGGCCATAAAAACGAGACAGAA
GGATTCTCAGAAACAAGTTTGTGATGTGTGTACTCAGCTAACAGAGTGGAACCTTTCTTT
TTACAGAGCAGCTTTGAAACTCTATTTTTGTGGATTCTGCAAATTGATATTTAGGACCAC
ATGTGGAATTGTGAGCGGATAACAATTTGTGGATACAAAATCTAGACAGAAGCATTCTCA
CAAACTTCTTTGTGATGTGTGTCCTCAACTAACAGAGTTGAACCTTTCTTTTGATGCAGC
AGTTTGGAAACACTCTTTTTGTAGAAACTGTAAGTGGATATTTGGATAGCTCTAACGATA
TCGTTGGAAAAGGGAATATCATGATCTAAAATCTAGACAGAAGCACTATTAGAAACTACT
TGGTGATATCTGCATTCAAGTCACAGAGTTGAACATTCCCTTACTTTGAGCACGTTTGAA
ACACTCTTTTGGAAGAATCTGGAAGTGGACATTTGGACCACATGTGGAATTGTGAGCGGA
TAACAATTTGTGGCCAATAAAAGCCAGACAGAAGCTTTCTCAGAAACTTGTTCGTGATGT
GTGTACTCAACTAAAAGAGTTGAACCTTTCTATTGATAGAGCAGTTTTGAAACACTCTTT
TTGTGGATTCTGCAAGTGGATATTTGGATTGCTTTGAGGATATCGTTGGAAGAGGGATCA
CTAGCTATAAAAACTAGACAGCAGCATTCCCAGAAATTTCTTTGGGATATTTCCATTCAA
CTCATAGAGATGAACATGGCCTTTCATAGAGCAGGTTTGAAACACTCTTTTTGTAGTTTG
TGGAAGTGGACATTTCGACCACATGTGGAATTGTGAGCGGATAACAATTTGTGGCCCATA
AAAATAGACAGAAGCATTCTCAGAAACTTGTTGGTGATATGTGTCCTCAACTAACAGAGT
TGAACTTTGCCATTGATAGAGAGCAGTTTTGAAACACTCTTTTTGTGGAATCTGCAAGTG
GATATTTGACTAGCTGACTCAGATATCGTTGGAAAAGGGATCACTAGCAAATAAAAGGTA
GACAGCAGCATTCTCAGAAATTTCTTTCTGATGACTGCATTCAACTCATAGAGTTGAACA
TTCCCTTTCATAGAGCAGGTTTGAAACACTCTTTCTGGAGTATCTGGATGTGGACATTTG
GACCACATGTGGAATTGTGAGCGGATAACAATTTGTGGCCCATAAAAACGAGACAGAAGG
ATTCTGAGAAACAAGCTTGTGATGTGTGTACTCAGCTAACAGAGTGGAACCTCTCTTTTG
ATGCAGCAGTTTGGAAACACTCTTTTTGTAGAAACTGTAAGTGGATATTTGGATAGCTCT
AATGATATCGTTGGAAAAGGGAATATCATCATCTAAAATCTAGACAGAAGCCCTCTCAGA
AACTACTTTGTGATATCTGCATTCAAGTCACAGAGTTGAACATTCGCTTTCTTAGAGCAC
GTTGGAAACACTCTTTTTGTAGTGTCTGGAAGTGGACATTTGGACCACATGTGGAATTGT
GAGCGGATAACAATTTGTGGCCCATAAAAACGAGACAGAAGCATGCTCAGAAACTTGTTT
TTGATGTGTGTACCCAGCCAAAGGAGTTGAACATTTCTATTGATAGAGCAGTTTTGAAAC
ACTCTTTTTGTGGAAAATGCAGGTGGATATTTGGATAGCTTGGAGGATATCGTTGGAAGA
GGGATCACTAGAGAATTCGGGCAAAAAACCCTCTTTTCGGGACTAGCTAGATTTCAGGTA
AGATAGCTAGGGTCTAGCAATAAAAGGTAGACAGCAGCATTCTCAGAAATTTCTTTCTGA
TGTCTGCATTCAACTCATAGAGTTGAAGATTGCCTTTCATAGAGCAGGTTTGAAACACTC
TTTCTGGAGTATCTGGATGTGGACATTTGGACCACATGTGGAATTGTGAGCGGATAACAA
TTTGTGGCCATAAAAACGAGACAGAAGGATTCTCAGAAACAAGTTTGTGATGTGTGTACT
CAGCTAACAGAGTGGAACCTTTCTTTTTACAGAGCAGCTTTGAAACTCTATTTTTGTGGA
TTCTGCAAATTGATATTTAGGACCACATGTGGAATTGTGAGCGGATAACAATTTGTGGAT
ACAAAATCTAGACAGAAGCATTCTCACAAACTTCTTTGTGATGTGTGTCCTCAACTAACA
GAGTTGAACCTTTCTTTTGATGCAGCAGTTTGGAAACACTCTTTTTGTAGAAACTGTAAG
TGGATATTTGGATAGCTCTAACGATATCGTTGGAAAAGGGAATATCATGATCTAAAATCT
AGACAGAAGCACTATTAGAAACTACTTGGTGATATCTGCATTCAAGTCACAGAGTTGAAC
ATTCCCTTACTTTGAGCACGTTTGAAACACTCTTTTGGAAGAATCTGGAAGTGGACATTT
GGACCACATGTGGAATTGTGAGCGGATAACAATTTGTGGCCAATAAAAGCCAGACAGAAG
CTTTCTCAGAAACTTGTTCGTGATGTGTGTACTCAACTAAAAGAGTTGAACCTTTCTATT
GATAGAGCAGTTTTGAAACACTCTTTTTGTGGATTCTGCAAGTGGATATTTGGATTGCTT
TGAGGATATCGTTGGAAGAGGGATCACTAGCTATAAAAACTAGACAGCAGCATTCCCAGA
AATTTCTTTGGGATATTTCCATTCAACTCATAGAGATGAACATGGCCTTTCATAGAGCAG
GTTTGAAACACTCTTTTTGTAGTTTGTGGAAGTGGACATTTCGACCACATGTGGAATTGT
GAGCGGATAACAATTTGTGGCCCATAAAAATAGACAGAAGCATTCTCAGAAACTTGTTGG
TGATATGTGTCCTCAACTAACAGAGTTGAACTTTGCCATTGATAGAGAGCAGTTTTGAAA
CACTCTTTTTGTGGAATCTGCAAGTGGATATTTGACTAGCTGACTCAGATATCGTTGGAA
AAGGGATCACTAGCAAATAAAAGGTAGACAGCAGCATTCTCAGAAATTTCTTTCTGATGA
CTGCATTCAACTCATAGAGTTGAACATTCCCTTTCATAGAGCAGGTTTGAAACACTCTTT
CTGGAGTATCTGGATGTGGACATTTGGACCACATGTGGAATTGTGAGCGGATAACAATTT
GTGGCCCATAAAAACGAGACAGAAGGATTCTGAGAAACAAGCTTGTGATGTGTGTACTCA
GCTAACAGAGTGGAACCTCTCTTTTGATGCAGCAGTTTGGAAACACTCTTTTTGTAGAAA
CTGTAAGTGGATATTTGGATAGCTCTAATGATATCGTTGGAAAAGGGAATATCATCATCT
AAAATCTAGACAGAAGCCCTCTCAGAAACTACTTTGTGATATCTGCATTCAAGTCACAGA
GTTGAACATTCGCTTTCTTAGAGCACGTTGGAAACACTCTTTTTGTAGTGTCTGGAAGTG
GACATTTGGACCACATGTGGAATTGTGAGCGGATAACAATTTGTGGCCCATAAAAACGAG
ACAGAAGCATGCTCAGAAACTTGTTTTTGATGTGTGTACCCAGCCAAAGGAGTTGAACAT
TTCTATTGATAGAGCAGTTTTGAAACACTCTTTTTGTGGAAAATGCAGGTGGATATTTGG
ATAGCTTGGAGGATATCGTTGGAAGAGGGATCACTAGAGAATTCGGGCAAAAAACCCGAT
TTGAGGGACTAGCTAGATTTCAGGTAAGATAGCTAGGGTCTAGCAATAAAAGGTAGACAG
CAGCATTCTCAGAAATTTCTTTCTGATGTCTGCATTCAACTCATAGAGTTGAAGATTGCC
TTTCATAGAGCAGGTTTGAAACACTCTTTCTGGAGTATCTGGATGTGGACATTTGGACCA
CATGTGGAATTGTGAGCGGATAACAATTTGTGGCCATAAAAACGAGACAGAAGGATTCTC
AGAAACAAGTTTGTGATGTGTGTACTCAGCTAACAGAGTGGAACCTTTCTTTTTACAGAG
CAGCTTTGAAACTCTATTTTTGTGGATTCTGCAAATTGATATTTAGGACCACATGTGGAA
TTGTGAGCGGATAACAATTTGTGGATACAAAATCTAGACAGAAGCATTCTCACAAACTTC
TGTCTAGATTTTGTATCCTCAACTAACAGAGTTGAACCTTTCTTTTGATGCAGCAGTTTG
GAAACACTCTTTTTGTAGAAACTGTAAGTGGATATTTGGATAGCTCTAACGATATCGTTG
GAAAAGGGAATATCATGATCTAAAATCTAGACAGAAGCACTATTAGAAACTACTTGGTGA
TATCTGCATTCAAGTCACAGAGTTGAACATTCCCTTACTTTGAGCACGTTTGAAACACTC
TTTTGGAAGAATCTGGAAGTGGACATTTGGACCACATGTGGAATTGTGAGCGGATAACAA
TTTGTGGCCAATAAAAGCCAGACAGAAGCTTTCTCAGAAACTTGTTCGTGATGTGTGTAC
TCAACTAAAAGAGTTGAACCTTTCTATTGATAGAGCAGTTTTGAAACACTCTTTTTGTGG
ATTCTGCAAGTGGATATTTGGATTGCTTTGAGGATATCGTTGGAAGAGGGATCACTAGCT
ATAAAAACTAGACAGCAGCATTCCCAGAAATTTCTTTGGGATATTTCCATTCAACTCATA
GAGATGAACATGGCCTTTCATAGAGCAGGTTTGAAACACTCTTTTTGTAGTTTGTGGAAG
TGGACATTTCGACCACATGTGGAATTGTGAGCGGATAACAATTTGTGGCCCATAAAAATA
GACAGAAGCATTCTCAGAAACTTGTTGGTGATATGTGTCCTCAACTAACAGAGTTGAACT
TTGCCATTGATAGAGAGCAGTTTTGAAACACTCTTTTTGTGGAATCTGCAAGTGGATATT
TGACTAGCTGACTCAGATATCGTTGGAAAAGGGATCACTAGCAAATAAAAGGTAGACAGC
AGCATTCTCAGAAATTTCTTTCTGATGACTGCATTCAACTCATAGAGTTGAACATTCCCT
TTCATAGAGCAGGTTTGAAACACTCTTTCTGGAGTATCTGGATGTGGACATTTGGACCAC
ATGTGGAATTGTGAGCGGATAACAATTTGTGGCCCATAAAAACGAGACAGAAGGATTCTG
AGAAACAAGCTTGTGATGTGTGTACTCAGCTAACAGAGTGGAACCTCTCTTTTGATGCAG
CAGTTTGGAAACACTCTTTTTGTAGAAACTGTAAGTGGATATTTGGATAGCTCTAATGAT
ATCGTTGGAAAAGGGAATATCATCATCTAAAATCTAGACAGAAGCCCTCTCAGAAACTAC
TTTGTGATATCTGCATTCAAGTCACAGAGTTGAACATTCGCTTTCTTAGAGCACGTTGGA
AACACTCTTTTTGTAGTGTCTGGAAGTGGACATTTGGACCACATGTGGAATTGTGAGCGG
ATAACAATTTGTGGCCCATAAAAACGAGACAGAAGCATGCTCAGAAACTTGTTTTTGATG
TGTGTACCCAGCCAAAGGAGTTGAACATTTCTATTGATAGAGCAGTTTTGAAACACTCTT
TTTGTGGAAAATGCAGGTGGATATTTGGATAGCTTGGAGGATATCGTTGGAAGAGGGATC
ACTAGAGAATTCGGGAAAAGGGATCACTAGCAAATAAAAGGTAGACAGCAGCATTCTCAG
AAATTTCTTTCTGATGACTGCATTCAACTCATAGAGTTGAACATTGCCTTTCATAGAGCA
GGTTTGAAACACTCTTTCTGGAGTATCTGGATGTGGACATTTACTAGCAGCAGAGCTCTC
CCTATCAGTGATAGAGACTAGCCATAAAAACGAGACAGAAGGATTCTCAGAAACAAGTTT
GTGATGTGTGTACTCAGCTAACAGAGTGGAACCTTTCTTTTTACAGAGCAGCTTTGAAAC
TCTATTTTTGTGGATTCTGCAAATTGATATTTAACTAGCAGCAGAGCTCTCCCTATCAGT
GATAGAGACTAGATACAAAATCTAGACAGAAGCATTCTCACAAACTTCTTTGTGATGTGT
GTCCTCAACTAACAGAGTTGAACCTTTCTTTTGATGCAGCAGTTTGGAAACACTCTTTTT
GTAGAAACTGTAAGTGGATATTTGGATAGCTCTAACGATTTCGTTGGAAACGGGAATATC
ATGATCTAAAATCTAGACAGAAGCACTATTAGAAACTACTTGGTGATATCTGCATTCAAG
TCACAGAGTTGAACATTCCCTTACTTTGAGCACGTTTGAAACACTCTTTTGGAAGAATCT
GGAAGTGGACATTTACTAGCAGCAGAGCTCTCCCTATCAGTGATAGAGACTAGCCAATAA
AAGCCAGACAGAAGCTTTCTCAGAAACTTGTTCGTGATGTGTGTACTCAACTAAAAGAGT
TGAACCTTTCTATTGATAGAGCAGTTTTGAAACACTCTTTTTGTGGATTCTGCAAGTGGA
TATTTGGATTGCTTTGAGGATTTCGTTGGAAGCGGGATCACTAGCTATAAAAACTAGACA
GCAGCATTCCCAGAAATTTCTTTGGGATATTTCCATTCAACTCATAGAGATGAACATGGC
CTTTCATAGAGCAGGTTTGAAACACTCTTTTTGTAGTTTGTGGAAGTGGACATTTACTAG
CAGCAGAGCTCTCCCTATCAGTGATAGAGACTAGCCCATAAAAATAGACAGAAGCATTCT
CAGAAACTTGTTGGTGATATGTGTCCTCAACTAACAGAGTTGAACTTTGCCATTGATAGA
GAGCAGTTTTGAAACACTCTTTTTGTGGAATCTGCAAGTGGATATTTGACTAGCTGACTC
AGAATTCGTTGGAAACGGGATCACTAGCAAATAAAAGGTAGACAGCAGCATTCTCAGAAA
TTTCTTTCTGATGACTGCATTCAACTCATAGAGTTGAACATTCCCTTTCATAGAGCAGGT
TTGAAACACTCTTTCTGGAGTATCTGGATGTGGACATTTACTAGCAGCAGAGCTCTCCCT
ATCAGTGATAGAGACTAGCCCATAAAAACGAGACAGAAGGATTCTGAGAAACAAGCTTGT
GATGTGTGTACTCAGCTAACAGAGTGGAACCTCTCTTTTGATGCAGCAGTTTGGAAACAC
TCTTTTTGTAGAAACTGTAAGTGGATATTTGGATAGCTCTAATGATTTCGTTGGAAACGG
GAATATCATCATCTAAAATCTAGACAGAAGCCCTCTCAGAAACTACTTTGTGATATCTGC
ATTCAAGTCACAGAGTTGAACATTCGCTTTCTTAGAGCACGTTGGAAACACTCTTTTTGT
AGTGTCTGGAAGTGGACATTTACTAGCAGCAGAGCTCTCCCTATCAGTGATAGAGACTAG
CCCATAAAAACTAGACAGAAGCATGCTCAGAAACTTGTTTTTGATGTGTGTACCCAGCCA
AAGGAGTTGAACATTTCTATTGATAGAGCAGTTTTGAAACACTCTTTTTGTGGAAAATGC
AGGTGGATATTTGGATAGCTTGGAGGATTTCGTTGGAAGCGGGATCACTAGAGAATTCGG
GGAAAATTCCCGCTTTGCGGGACTAGCTAGATTTCAGGTAAGATAGCTAGGGTCTAGCAA
TAAAAGGTAGACAGCAGCATTCTCAGAAATTTCTTTCTGATGTCTGCATTCAACTCATAG
AGTTGAAGATTGCCTTTCATAGAGCAGGTTTGAAACACTCTTTCTGGAGTATCTGGATGT
GGACATTTACTAGCAGCAGAGCTCTCCCTATCAGTGATAGAGACTAGCCATAAAAACGAG
ACAGAAGGATTCTCAGAAACAAGTTTGTGATGTGTGTACTCAGCTAACAGAGTGGAACCT
TTCTTTTTACAGAGCAGCTTTGAAACTCTATTTTTGTGGATTCTGCAAATTGATATTTAG
GACCACATGTGGAATTGTGAGCGGATAACAATTTGTGGATACAAAATCTAGACAGAAGCA
TTCTCACAAACTTCTTTGTGATGTGTGTCCTCAACTAACAGAGTTGAACCTTTCTTTTGA
TGCAGCAGTTTGGAAACACTCTTTTTGTAGAAACTGTAAGTGGATATTTGGATAGCTCTA
ACGATATCGTTGGAAAAGGGAATATCATGATCTAAAATCTAGACAGAAGCACTATTAGAA
ACTACTTGGTGATATCTGCATTCAAGTCACAGAGTTGAACATTCCCTTACTTTGAGCACG
TTTGAAACACTCTTTTGGAAGAATCTGGAAGTGGACATTTGGACCACATGTGGAATTGTG
AGCGGATAACAATTTGTGGCCAATAAAAGCCAGACAGAAGCTTTCTCAGAAACTTGTTCG
TGATGTGTGTACTCAACTAAAAGAGTTGAACCTTTCTATTGATAGAGCAGTTTTGAAACA
CTCTTTTTGTGGATTCTGCAAGTGGATATTTGGATTGCTTTGAGGATATCGTTGGAAGAG
GGATCACTAGCTATAAAAACTAGACAGCAGCATTCCCAGAAATTTCTTTGGGATATTTCC
ATTCAACTCATAGAGATGAACATGGCCTTTCATAGAGCAGGTTTGAAACACTCTTTTTGT
AGTTTGTGGAAGTGGACATTTCGACCACATGTGGAATTGTGAGCGGATAACAATTTGTGG
CCCATAAAAATAGACAGAAGCATTCTCAGAAACTTGTTGGTGATATGTGTCCTCAACTAA
CAGAGTTGAACTTTGCCATTGATAGAGAGCAGTTTTGAAACACTCTTTTTGTGGAATCTG
CAAGTGGATATTTGACTAGCTGACTCAGATATCGTTGGAAAAGGGATCACTAGCAAATAA
AAGGTAGACAGCAGCATTCTCAGAAATTTCTTTCTGATGACTGCATTCAACTCATAGAGT
TGAACATTCCCTTTCATAGAGCAGGTTTGAAACACTCTTTCTGGAGTATCTGGATGTGGA
CATTTGGACCACATGTGGAATTGTGAGCGGATAACAATTTGTGGCCCATAAAAACGAGAC
AGAAGGATTCTGAGAAACAAGCTTGTGATGTGTGTACTCAGCTAACAGAGTGGAACCTCT
CTTTTGATGCAGCAGTTTGGAAACACTCTTTTTGTAGAAACTGTAAGTGGATATTTGGAT
AGCTCTAATGATATCGTTGGAAAAGGGAATATCATCATCTAAAATCTAGACAGAAGCCCT
CTCAGAAACTACTTTGTGATATCTGCATTCAAGTCACAGAGTTGAACATTCGCTTTCTTA
GAGCACGTTGGAAACACTCTTTTTGTAGTGTCTGGAAGTGGACATTTGGACCACATGTGG
AATTGTGAGCGGATAACAATTTGTGGCCCATAAAAACGAGACAGAAGCATGCTCAGAAAC
TTGTTTTTGATGTGTGTACCCAGCCAAAGGAGTTGAACATTTCTATTGATAGAGCAGTTT
TGAAACACTCTTTTTGTGGAAAATGCAGGTGGATATTTGGATAGCTTGGAGGATATCGTT
GGAAGAGGGATCACTAGAGAATTCGGGCAAAAAACCCATTTTATGGGACTAGCTAGATTT
CAGGTAAGATAGCTAGGGTCTAGCAATAAAAGGTAGACAGCAGCATTCTCAGAAATTTCT
TTCTGATGTCTGCATTCAACTCATAGAGTTGAAGATTGCCTTTCATAGAGCAGGTTTGAA
ACACTCTTTCTGGAGTATCTGGATGTGGACATTTGGACCACATGTGGAATTGTGAGCGGA
TAACAATTTGTGGCCATAAAAACGAGACAGAAGGATTCTCAGAAACAAGTTTGTGATGTG
TGTACTCAGCTAACAGAGTGGAACCTTTCTTTTTACAGAGCAGCTTTGAAACTCTATTTT
TGTGGATTCTGCAAATTGATATTTAGGACCACATGTGGAATTGTGAGCGGATAACAATTT
GTGGATACAAAATCTAGACAGAAGCATTCTCACAAACTTCTTTGTGATGTGTGTCCTCAA
CTAACAGAGTTGAACCTTTCTTTTGATGCAGCAGTTTGGAAACACTCTTTTTGTAGAAAC
TGTAAGTGGATATTTGGATAGCTCTAACGATATCGTTGGAAAAGGGAATATCATGATCTA
AAATCTAGACAGAAGCACTATTAGAAACTACTTGGTGATATCTGCATTCAAGTCACAGAG
TTGAACATTCCCTTACTTTGAGCACGTTTGAAACACTCTTTTGGAAGAATCTGGAAGTGG
ACATTTGGACCACATGTGGAATTGTGAGCGGATAACAATTTGTGGCCAATAAAAGCCAGA
CAGAAGCTTTCTCAGAAACTTGTTCGTGATGTGTGTACTCAACTAAAAGAGTTGAACCTT
TCTATTGATAGAGCAGTTTTGAAACACTCTTTTTGTGGATTCTGCAAGTGGATATTTGGA
TTGCTTTGAGGATTTCGTTGGAAGCGGGATCACTAGCTATAAAAACTAGACAGCAGCATT
CCCAGAAATTTCTTTGGGATATTTCCATTCAACTCATAGAGATGAACATGGCCTTTCATA
GAGCAGGTTTGAAACACTCTTTTTGTAGTTTGTGGAAGTGGACATTTACTAGCAGCAGAG
CTCTCCCTATCAGTGATAGAGACTAGCCCATAAAAATAGACAGAAGCATTCTCAGAAACT
TGTTGGTGATATGTGTCCTCAACTAACAGAGTTGAACTTTGCCATTGATAGAGAGCAGTT
TTGAAACACTCTTTTTGTGGAATCTGCAAGTGGATATTTGACTAGCTGACTCAGAATTCG
TTGGAAACGGGATCACTAGCAAATAAAAGGTAGACAGCAGCATTCTCAGAAATTTCTTTC
TGATGACTGCATTCAACTCATAGAGTTGAACATTCCCTTTCATAGAGCAGGTTTGAAACA
CTCTTTCTGGAGTATCTGGATGTGGACATTTACTAGCAGCAGAGCTCTCCCTATCAGTGA
TAGAGACTAGCCCATAAAAACGAGACAGAAGGATTCTGAGAAACAAGCTTGTGATGTGTG
TACTCAGCTAACAGAGTGGAACCTCTCTTTTGATGCAGCAGTTTGGAAACACTCTTTTTG
TAGAAACTGTAAGTGGATATTTGGATAGCTCTAATGATTTCGTTGGAAACGGGAATATCA
TCATCTAAAATCTAGACAGAAGCCCTCTCAGAAACTACTTTGTGATATCTGCATTCAAGT
CACAGAGTTGAACATTCGCTTTCTTAGAGCACGTTGGAAACACTCTTTTTGTAGTGTCTG
GAAGTGGACATTTACTAGCAGCAGAGCTCTCCCTATCAGTGATAGAGACTAGCCCATAAA
AACTAGACAGAAGCATGCTCAGAAACTTGTTTTTGATGTGTGTACCCAGCCAAAGGAGTT
GAACATTTCTATTGATAGAGCAGTTTTGAAACACTCTTTTTGTGGAAAATGCAGGTGGAT
ATTTGGATAGCTTGGAGGATTTCGTTGGAAGCGGGATCACTAGAGAATTCGGGGAAAATC
CCCGCTTTGCGGGACTAGCTAGATTTCAGGTAAGATAGCTAGGGTCTAGCAATAAAAGGT
AGACAGCAGCATTCTCAGAAATTTCTTTCTGATGTCTGCATTCAACTCATAGAGTTGAAG
ATTGCCTTTCATAGAGCAGGTTTGAAACACTCTTTCTGGAGTATCTGGATGTGGACATTT
ACTAGCAGCAGAGCTCTCCCTATCAGTGATAGAGACTAGCCATAAAAACGAGACAGAAGG
ATTCTCAGAAACAAGTTTGTGATGTGTGTACTCAGCTAACAGAGTGGAACCTTTCTTTTT
ACAGAGCAGCTTTGAAACTCTATTTTTGTGGATTCTGCAAATTGATATTTAACTAGCAGC
AGAGCTCTCCCTATCAGTGATAGAGACTAGATACAAAATCTAGACAGAAGCATTCTCACA
AACTTCTTTGTGATGTGTGTCCTCAACTAACAGAGTTGAACCTTTCTTTTGATGCAGCAG
TTTGGAAACACTCTTTTTGTAGAAACTGTAAGTGGATATTTGGATAGCTCTAACGATTTC
GTTGGAAACGGGAATATCATGATCTAAAATCTAGACAGAAGCACTATTAGAAACTACTTG
GTGATATCTGCATTCAAGTCACAGAGTTGAACATTCCCTTACTTTGAGCACGTTTGAAAC
ACTCTTTTGGAAGAATCTGGAAGTGGACATTTACTAGCAGCAGAGCTCTCCCTATCAGTG
ATAGAGACTAGCCAATAAAAGCCAGACAGAAGCTTTCTCAGAAACTTGTTCGTGATGTGT
GTACTCAACTAAAAGAGTTGAACCTTTCTATTGATAGAGCAGTTTTGAAACACTCTTTTT
GTGGATTCTGCAAGTGGATATTTGGATTGCTTTGAGGATTTCGTTGGAAGCGGGATCACT
AGCTATAAAAACTAGACAGCAGCATTCCCAGAAATTTCTTTGGGATATTTCCATTCAACT
CATAGAGATGAACATGGCCTTTCATAGAGCAGGTTTGAAACACTCTTTTTGTAGTTTGTG
GAAGTGGACATTTACTAGCAGCAGAGCTCTCCCTATCAGTGATAGAGACTAGCCCATAAA
AATAGACAGAAGCATTCTCAGAAACTTGTTGGTGATATGTGTCCTCAACTAACAGAGTTG
AACTTTGCCATTGATAGAGAGCAGTTTTGAAACACTCTTTTTGTGGAATCTGCAAGTGGA
TATTTGACTAGCTGACTCAGAATTCGTTGGAAACGGGATCACTAGCAAATAAAAGGTAGA
CAGCAGCATTCTCAGAAATTTCTTTCTGATGACTGCATTCAACTCATAGAGTTGAACATT
CCCTTTCATAGAGCAGGTTTGAAACACTCTTTCTGGAGTATCTGGATGTGGACATTTACT
AGCAGCAGAGCTCTCCCTATCAGTGATAGAGACTAGCCCATAAAAACGAGACAGAAGGAT
TCTGAGAAACAAGCTTGTGATGTGTGTACTCAGCTAACAGAGTGGAACCTCTCTTTTGAT
GCAGCAGTTTGGAAACACTCTTTTTGTAGAAACTGTAAGTGGATATTTGGATAGCTCTAA
TGATTTCGTTGGAAACGGGAATATCATCATCTAAAATCTAGACAGAAGCCCTCTCAGAAA
CTACTTTGTGATATCTGCATTCAAGTCACAGAGTTGAACATTCGCTTTCTTAGAGCACGT
TGGAAACACTCTTTTTGTAGTGTCTGGAAGTGGACATTTACTAGCAGCAGAGCTCTCCCT
ATCAGTGATAGAGACTAGCCCATAAAAACTAGACAGAAGCATGCTCAGAAACTTGTTTTT
GATGTGTGTACCCAGCCAAAGGAGTTGAACATTTCTATTGATAGAGCAGTTTTGAAACAC
TCTTTTTGTGGAAAATGCAGGTGGATATTTGGATAGCTTGGAGGATTTCGTTGGAAGCGG
GATCACTAGAGAATTCGGGGAAAATCCCCCATTTCAGGGACTAGCTAGATTTCAGGTAAG
ATAGCTAGGGTCTAGCAATAAAAGGTAGACAGCAGCATTCTCAGAAATTTCTTTCTGATG
TCTGCATTCAACTCATAGAGTTGAAGATTGCCTTTCATAGAGCAGGTTTGAAACACTCTT
TCTGGAGTATCTGGATGTGGACATTTACTAGCAGCAGAGCTCTCCCTATCAGTGATAGAG
ACTAGCCATAAAAACGAGACAGAAGGATTCTCAGAAACAAGTTTGTGATGTGTGTACTCA
GCTAACAGAGTGGAACCTTTCTTTTTACAGAGCAGCTTTGAAACTCTATTTTTGTGGATT
CTGCAAATTGATATTTAACTAGCAGCAGAGCTCTCCCTATCAGTGATAGAGACTAGATAC
AAAATCTAGACAGAAGCATTCTCACAAACTTCTTTGTGATGTGTGTCCTCAACTAACAGA
GTTGAACCTTTCTTTTGATGCAGCAGTTTGGAAACACTCTTTTTGTAGAAACTGTAAGTG
GATATTTGGATAGCTCTAACGATTTCGTTGGAAACGGGAATATCATGATCTAAAATCTAG
ACAGAAGCACTATTAGAAACTACTTGGTGATATCTGCATTCAAGTCACAGAGTTGAACAT
TCCCTTACTTTGAGCACGTTTGAAACACTCTTTTGGAAGAATCTGGAAGTGGACATTTAC
TAGCAGCAGAGCTCTCCCTATCAGTGATAGAGACTAGCCAATAAAAGCCAGACAGAAGCT
TTCTCAGAAACTTGTTCGTGATGTGTGTACTCAACTAAAAGAGTTGAACCTTTCTATTGA
TAGAGCAGTTTTGAAACACTCTTTTTGTGGATTCTGCAAGTGGATATTTGGATTGCTTTG
AGGATTTCGTTGGAAGCGGGATCACTAGCTATAAAAACTAGACAGCAGCATTCCCAGAAA
TTTCTTTGGGATATTTCCATTCAACTCATAGAGATGAACATGGCCTTTCATAGAGCAGGT
TTGAAACACTCTTTTTGTAGTTTGTGGAAGTGGACATTTACTAGCAGCAGAGCTCTCCCT
ATCAGTGATAGAGACTAGCCCATAAAAATAGACAGAAGCATTCTCAGAAACTTGTTGGTG
ATATGTGTCCTCAACTAACAGAGTTGAACTTTGCCATTGATAGAGAGCAGTTTTGAAACA
CTCTTTTTGTGGAATCTGCAAGTGGATATTTGACTAGCTGACTCAGAATTCGTTGGAAAC
GGGATCACTAGCAAATAAAAGGTAGACAGCAGCATTCTCAGAAATTTCTTTCTGATGACT
GCATTCAACTCATAGAGTTGAACATTCCCTTTCATAGAGCAGGTTTGAAACACTCTTTCT
GGAGTATCTGGATGTGGACATTTACTAGCAGCAGAGCTCTCCCTATCAGTGATAGAGACT
AGCCCATAAAAACGAGACAGAAGGATTCTGAGAAACAAGCTTGTGATGTGTGTACTCAGC
TAACAGAGTGGAACCTCTCTTTTGATGCAGCAGTTTGGAAACACTCTTTTTGTAGAAACT
GTAAGTGGATATTTGGATAGCTCTAATGATTTCGTTGGAAACGGGAATATCATCATCTAA
AATCTAGACAGAAGCCCTCTCAGAAACTACTTTGTGATATCTGCATTCAAGTCACAGAGT
TGAACATTCGCTTTCTTAGAGCACGTTGGAAACACTCTTTTTGTAGTGTCTGGAAGTGGA
CATTTACTAGCAGCAGAGCTCTCCCTATCAGTGATAGAGACTAGCCCATAAAAACTAGAC
AGAAGCATGCTCAGAAACTTGTTTTTGATGTGTGTACCCAGCCAAAGGAGTTGAACATTT
CTATTGATAGAGCAGTTTTGAAACACTCTTTTTGTGGAAAATGCAGGTGGATATTTGGAT
AGCTTGGAGGATTTCGTTGGAAGCGGGATCACTAGAGAATTCGGGGAAAATCCCCCTTTT
CTGGGACTAGCTAGATTTCAGGTAAGATAGCTAGGGTCTAGCAATAAAAGGTAGACAGCA
GCATTCTCAGAAATTTCTTTCTGATGTCTGCATTCAACTCATAGAGTTGAAGATTGCCTT
TCATAGAGCAGGTTTGAAACACTCTTTCTGGAGTATCTGGATGTGGACATTTACTAGCAG
CAGAGCTCTCCCTATCAGTGATAGAGACTAGCCATAAAAACGAGACAGAAGGATTCTCAG
AAACAAGTTTGTGATGTGTGTACTCAGCTAACAGAGTGGAACCTTTCTTTTTACAGAGCA
GCTTTGAAACTCTATTTTTGTGGATTCTGCAAATTGATATTTAACTAGCAGCAGAGCTCT
CCCTATCAGTGATAGAGACTAGATACAAAATCTAGACAGAAGCATTCTCACAAACTTCTT
TGTGATGTGTGTCCTCAACTAACAGAGTTGAACCTTTCTTTTGATGCAGCAGTTTGGAAA
CACTCTTTTTGTAGAAACTGTAAGTGGATATTTGGATAGCTCTAACGATTTCGTTGGAAA
CGGGAATATCATGATCTAAAATCTAGACAGAAGCACTATTAGAAACTACTTGGTGATATC
TGCATTCAAGTCACAGAGTTGAACATTCCCTTACTTTGAGCACGTTTGAAACACTCTTTT
GGAAGAATCTGGAAGTGGACATTTACTAGCAGCAGAGCTCTCCCTATCAGTGATAGAGAC
TAGCCAATAAAAGCCAGACAGAAGCTTTCTCAGAAACTTGTTCGTGATGTGTGTACTCAA
CTAAAAGAGTTGAACCTTTCTATTGATAGAGCAGTTTTGAAACACTCTTTTTGTGGATTC
TGCAAGTGGATATTTGGATTGCTTTGAGGATTTCGTTGGAAGCGGGATCACTAGCTATAA
AAACTAGACAGCAGCATTCCCAGAAATTTCTTTGGGATATTTCCATTCAACTCATAGAGA
TGAACATGGCCTTTCATAGAGCAGGTTTGAAACACTCTTTTTGTAGTTTGTGGAAGTGGA
CATTTACTAGCAGCAGAGCTCTCCCTATCAGTGATAGAGACTAGCCCATAAAAATAGACA
GAAGCATTCTCAGAAACTTGTTGGTGATATGTGTCCTCAACTAACAGAGTTGAACTTTGC
CATTGATAGAGAGCAGTTTTGAAACACTCTTTTTGTGGAATCTGCAAGTGGATATTTGAC
TAGCTGACTCAGAATTCGTTGGAAACGGGATCACTAGCAAATAAAAGGTAGACAGCAGCA
TTCTCAGAAATTTCTTTCTGATGACTGCATTCAACTCATAGAGTTGAACATTCCCTTTCA
TAGAGCAGGTTTGAAACACTCTTTCTGGAGTATCTGGATGTGGACATTTACTAGCAGCAG
AGCTCTCCCTATCAGTGATAGAGACTAGCCCATAAAAACGAGACAGAAGGATTCTGAGAA
ACAAGCTTGTGATGTGTGTACTCAGCTAACAGAGTGGAACCTCTCTTTTGATGCAGCAGT
TTGGAAACACTCTTTTTGTAGAAACTGTAAGTGGATATTTGGATAGCTCTAATGATTTCG
TTGGAAACGGGAATATCATCATCTAAAATCTAGACAGAAGCCCTCTCAGAAACTACTTTG
TGATATCTGCATTCAAGTCACAGAGTTGAACATTCGCTTTCTTAGAGCACGTTGGAAACA
CTCTTTTTGTAGTGTCTGGAAGTGGACATTTACTAGCAGCAGAGCTCTCCCTATCAGTGA
TAGAGACTAGCCCATAAAAACTAGACAGAAGCATGCTCAGAAACTTGTTTTTGATGTGTG
TACCCAGCCAAAGGAGTTGAACATTTCTATTGATAGAGCAGTTTTGAAACACTCTTTTTG
TGGAAAATGCAGGTGGATATTTGGATAGCTTGGAGGATTTCGTTGGAAGCGGGATCACTA
GAGAATTCGGGGAAAATCCCCCGTTTCGGGGACTAGCTAGATTTCAGGTAAGATAGCTAG
GGTCTAGCAATAAAAGGTAGACAGCAGCATTCTCAGAAATTTCTTTCTGATGTCTGCATT
CAACTCATAGAGTTGAAGATTGCCTTTCATAGAGCAGGTTTGAAACACTCTTTCTGGAGT
ATCTGGATGTGGACATTTACTAGCAGCAGAGCTCTCCCTATCAGTGATAGAGACTAGCCA
TAAAAACGAGACAGAAGGATTCTCAGAAACAAGTTTGTGATGTGTGTACTCAGCTAACAG
AGTGGAACCTTTCTTTTTACAGAGCAGCTTTGAAACTCTATTTTTGTGGATTCTGCAAAT
TGATATTTAACTAGCAGCAGAGCTCTCCCTATCAGTGATAGAGACTAGATACAAAATCTA
GACAGAAGCATTCTCACAAACTTCTTTGTGATGTGTGTCCTCAACTAACAGAGTTGAACC
TTTCTTTTGATGCAGCAGTTTGGAAACACTCTTTTTGTAGAAACTGTAAGTGGATATTTG
GATAGCTCTAACGATTTCGTTGGAAACGGGAATATCATGATCTAAAATCTAGACAGAAGC
ACTATTAGAAACTACTTGGTGATATCTGCATTCAAGTCACAGAGTTGAACATTCCCTTAC
TTTGAGCACGTTTGAAACACTCTTTTGGAAGAATCTGGAAGTGGACATTTACTAGCAGCA
GAGCTCTCCCTATCAGTGATAGAGACTAGCCAATAAAAGCCAGACAGAAGCTTTCTCAGA
AACTTGTTCGTGATGTGTGTACTCAACTAAAAGAGTTGAACCTTTCTATTGATAGAGCAG
TTTTGAAACACTCTTTTTGTGGATTCTGCAAGTGGATATTTGGATTGCTTTGAGGATTTC
GTTGGAAGCGGGATCACTAGCTATAAAAACTAGACAGCAGCATTCCCAGAAATTTCTTTG
GGATATTTCCATTCAACTCATAGAGATGAACATGGCCTTTCATAGAGCAGGTTTGAAACA
CTCTTTTTGTAGTTTGTGGAAGTGGACATTTACTAGCAGCAGAGCTCTCCCTATCAGTGA
TAGAGACTAGCCCATAAAAATAGACAGAAGCATTCTCAGAAACTTGTTGGTGATATGTGT
CCTCAACTAACAGAGTTGAACTTTGCCATTGATAGAGAGCAGTTTTGAAACACTCTTTTT
GTGGAATCTGCAAGTGGATATTTGACTAGCTGACTCAGAATTCGTTGGAAACGGGATCAC
TAGCAAATAAAAGGTAGACAGCAGCATTCTCAGAAATTTCTTTCTGATGACTGCATTCAA
CTCATAGAGTTGAACATTCCCTTTCATAGAGCAGGTTTGAAACACTCTTTCTGGAGTATC
TGGATGTGGACATTTACTAGCAGCAGAGCTCTCCCTATCAGTGATAGAGACTAGCCCATA
AAAACGAGACAGAAGGATTCTGAGAAACAAGCTTGTGATGTGTGTACTCAGCTAACAGAG
TGGAACCTCTCTTTTGATGCAGCAGTTTGGAAACACTCTTTTTGTAGAAACTGTAAGTGG
ATATTTGGATAGCTCTAATGATTTCGTTGGAAACGGGAATATCATCATCTAAAATCTAGA
CAGAAGCCCTCTCAGAAACTACTTTGTGATATCTGCATTCAAGTCACAGAGTTGAACATT
CGCTTTCTTAGAGCACGTTGGAAACACTCTTTTTGTAGTGTCTGGAAGTGGACATTTACT
AGCAGCAGAGCTCTCCCTATCAGTGATAGAGACTAGCCCATAAAAACTAGACAGAAGCAT
GCTCAGAAACTTGTTTTTGATGTGTGTACCCAGCCAAAGGAGTTGAACATTTCTATTGAT
AGAGCAGTTTTGAAACACTCTTTTTGTGGAAAATGCAGGTGGATATTTGGATAGCTTGGA
GGATTTCGTTGGAAGCGGGATCACTAGAGAATTCGGGGAAAATCCCCCCTTTCCGGGACT
AGTTAGGCGGCCGCAAAAGTGGCCACCAGGGGGCACTGAATACATTCAAATATGTATCCG
CTCATGAGACAATAACCCTGATAAATGCTTCAATAATATTGAAAAAGGAAGAGTCCTGAG
GCGGAAAGAACCAGCTGTGGAATGTGTGTCAGTTAGGGTGTGGAAAGTCCCCAGGCTCCC
CAGCAGGCAGAAGTATGCAAAGCATGCATCTCAATTAGTCAGCAACCAGGTGTGGAAAGT
CCCCAGGCTCCCCAGCAGGCAGAAGTATGCAAAGCATGCATCTCAATTAGTCAGCAACCA
TAGTCCCGCCCCTAACTCCGCCCATCCCGCCCCTAACTCCGCCCAGTTCCGCCCATTCTC
CGCCCCATGGCTGACTAATTTTTTTTATTTATGCAGAGGCCGAGGCCGCCTCGGCCTCTG
AGCTATTCCAGAAGTAGTGAGGAGGCTTTTTTGGAGGCCTAGGCTTTTGCAAAGATCGAT
CAAGAGACAGGATGAGGATCGTTTCGCATGATTGAACAAGATGGATTGCACGCAGGTTCT
CCGGCCGCTTGGGTGGAGAGGCTATTCGGCTATGACTGGGCACAACAGACAATCGGCTGC
TCTGATGCCGCCGTGTTCCGGCTGTCAGCGCAGGGGCGCCCGGTTCTTTTTGTCAAGACC
GACCTGTCCGGTGCCCTGAATGAACTGCAAGACGAGGCAGCGCGGCTATCGTGGCTGGCC
ACGACGGGCGTTCCTTGCGCAGCTGTGCTCGACGTTGTCACTGAAGCGGGAAGGGACTGG
CTGCTATTGGGCGAAGTGCCGGGGCAGGATCTCCTGTCATCTCACCTTGCTCCTGCCGAG
AAAGTATCCATCATGGCTGATGCAATGCGGCGGCTGCATACGCTTGATCCGGCTACCTGC
CCATTCGACCACCAAGCGAAACATCGCATCGAGCGAGCACGTACTCGGATGGAAGCCGGT
CTTGTCGATCAGGATGATCTGGACGAAGAGCATCAGGGGCTCGCGCCAGCCGAACTGTTC
GCCAGGCTCAAGGCGAGCATGCCCGACGGCGAGGATCTCGTCGTGACCCATGGCGATGCC
TGCTTGCCGAATATCATGGTGGAAAATGGCCGCTTTTCTGGATTCATCGACTGTGGCCGG
CTGGGTGTGGCGGACCGCTATCAGGACATAGCGTTGGCTACCCGTGATATTGCTGAAGAG
CTTGGCGGCGAATGGGCTGACCGCTTCCTCGTGCTTTACGGTATCGCCGCTCCCGATTCG
CAGCGCATCGCCTTCTATCGCCTTCTTGACGAGTTCTTCTGAGCGGGACTCTGGGGTTCG
AAATGACCGACCAAGCGACGCCCAACCTGCCATCACGAGATTTCGATTCCACCGCCGCCT
TCTATGAAAGGTTGGGCTTCGGAATCGTTTTCCGGGACGCCGGCTGGATGATCCTCCAGC
GCGGGGATCTCATGCTGGAGTTCTTCGCCCACCCTAGGGGGAGGCTAACTGAAACACGGA
AGGAGACAATACCGGAAGGAACCCGCGCTATGACGGCAATAAAAAGACAGAATAAAACGC
ACGGTGTTGGGTCGTTTGTTCATAAACGCGGGGTTCGGTCCCAGGGCTGGCACTCTGTCG
ATACCCCACCGAGACCCCATTGGGGCCAATACGCCCGCGTTTCTTCCTTTTCCCCACCCC
ACCCCCCAAGTTCGGGTGAAGGCCCAGGGCTCGCAGCCAACGTCGGGGCGGCAGGCCCTG
CCATAGCCTCAGGTTACTCATATATACAGTGGCCACCAGGGGGCACTGAGAATTCAGGGC
GAAGCCCTCGAGTGAGCGAGGAAGCACCAGGGAACAGCACTTATATATTCTGCTTACACA
CGATGCCTGAAAAAACTTCCCTTGGGGTTATCCACTTATCCACGGGGATATTTTTATAAT
TATTTTTTTTATAGTTTTTAGATCTTCTTTTTTAGAGCGCCTTGTAGGCCTTTATCCATG
CTGGTTCTAGAGAAGGTGTTGTGACAAATTGCCCTTTCAGTGTGACAAATCACCCTCAAA
TGACAGTCCTGTCTGTGACAAATTGCCCTTAACCCTGTGACAAATTGCCCTCAGAAGAAG
CTGTTTTTTCACAAAGTTATCCCTGCTTATTGACTCTTTTTTATTTAGTGTGACAATCTA
AAAACTTGTCACACTTCACATGGATCTGTCATGGCGGAAACAGCGGTTATCAATCACAAG
AAACGTAAAAATAGCCCGCGAATCGTCCAGTCAAACGACCTCACTGAGGCGGCATATAGT
CTCTCCCGGGATCAAAAACGTATGCTGTATCTGTTCGTTGACCAGATCAGAAAATCTGAT
GGCACCCTACAGGAACATGACGGTATCTGCGAGATCCATGTTGCTAAATATGCTGAAATA
TTCGGATTGACCTCTGCGGAAGCCAGTAAGGATATACGGCAGGCATTGAAGAGTTTCGCG
GGGAAGGAAGTGGTTTTTTATCGCCCTGAAGAGGATGCCGGCGATGAAAAAGGCTATGAA
TCTTTTCCTTGGTTTATCAAACGTGCGCACAGTCCATCCAGAGGGCTTTACAGTGTACAT
ATCAACCCATATCTCATTCCCTTCTTTATCGGGTTACAGAACCGGTTTACGCAGTTTCGG
CTTAGTGAAACAAAAGAAATCACCAATCCGTATGCCATGCGTTTATACGAATCCCTGTGT
CAGTATCGTAAGCCGGATGGCTCAGGCATCGTCTCTCTGAAAATCGACTGGATCATAGAG
CGTTACCAGCTGCCTCAAAGTTACCAGCGTATGCCTGACTTCCGCCGCCGCTTCCTGCAG
GTCTGTGTTAATGAGATCAACAGCAGAACTCCAATGCGCCTCTCATACATTGAGAAAAAG
AAAGGCCGCCAGACGACTCATATCGTATTTTCCTTCCGCGATATCACTTCCATGACGACA
GGATAGTCTGAGGGTTATCTGTCACAGATTTGAGGGTGGTTCGTCACATTTGTTCTGACC
TACTGAGGGTAATTTGTCACAGTTTTGCTGTTTCCTTCAGCCTGCATGGATTTTCTCATA
CTTTTTGAACTGTAATTTTTAAGGAAGCCAAATTTGAGGGCAGTTTGTCACAGTTGATTT
CCTTCTCTTTCCCTTCGTCATGTGACCTGATATCGGGGGTTAGTTCGTCATCATTGATGA
GGGTTGATTATCACAGTTTATTACTCTGAATTGGCTATCCGCGTGTGTACCTCTACCTGG
AGTTTTTCCCACGGTGGATATTTCTTCTTGCGCTGAGCGTAAGAGCTATCTGACAGAACA
GTTCTTCTTTGCTTCCTCGCCAGTTCGCTCGCTATGCTCGGTTACACGGCTGCGGCGAGC
GCTAGTGATAATAAGTGACTGAGGTATGTGCTCTTCTTATCTCCTTTTGTAGTGTTGCTC
TTATTTTAAACAACTTTGCGGTTTTTTGATGACTTTGCGATTTTGTTGTTGCTTTGCAGT
AAATTGCAAGATTTAATAAAAAAACGCAAAGCAATGATTAAAGGATGTTCAGAATGAAAC
TCATGGAAACACTTAACCAGTGCATAAACGCTGGTCATGAAATGACGAAGGCTATCGCCA
TTGCACAGTTTAATGATGACAGCCCGGAAGCGAGGAAAATAACCCGGCGCTGGAGAATAG
GTGAAGCAGCGGATTTAGTTGGGGTTTCTTCTCAGGCTATCAGAGATGCCGAGAAAGCAG
GGCGACTACCGCACCCGGATATGGAAATTCGAGGACGGGTTGAGCAACGTGTTGGTTATA
CAATTGAACAAATTAATCATATGCGTGATGTGTTTGGTACGCGATTGCGACGTGCTGAAG
ACGTATTTCCACCGGTGATCGGGGTTGCTGCCCATAAAGGTGGCGTTTACAAAACCTCAG
TTTCTGTTCATCTTGCTCAGGATCTGGCTCTGAAGGGGCTACGTGTTTTGCTCGTGGAAG
GTAACGACCCCCAGGGAACAGCCTCAATGTATCACGGATGGGTACCAGATCTTCATATTC
ATGCAGAAGACACTCTCCTGCCTTTCTATCTTGGGGAAAAGGACGATGTCACTTATGCAA
TAAAGCCCACTTGCTGGCCGGGGCTTGACATTATTCCTTCCTGTCTGGCTCTGCACCGTA
TTGAAACTGAGTTAATGGGCAAATTTGATGAAGGTAAACTGCCCACCGATCCACACCTGA
TGCTCCGACTGGCCATTGAAACTGTTGCTCATGACTATGATGTCATAGTTATTGACAGCG
CGCCTAACCTGGGTATCGGCACGATTAATGTCGTATGTGCTGCTGATGTGCTGATTGTTC
CCACGCCTGCTGAGTTGTTTGACTACACCTCCGCACTGCAGTTTTTCGATATGCTTCGTG
ATCTGCTCAAGAACGTTGATCTTAAAGGGTTCGAGCCTGATGTACGTATTTTGCTTACCA
AATACAGCAATAGTAATGGCTCTCAGTCCCCGTGGATGGAGGAGCAAATTCGGGATGCCT
GGGGAAGCATGGTTCTAAAAAATGTTGTACGTGAAACGGATGAAGTTGGTAAAGGTCAGA
TCCGGATGAGAACTGTTTTTGAACAGGCCATTGATCAACGCTCTTCAACTGGTGCCTGGA
GAAATGCTCTTTCTATTTGGGAACCTGTCTGCAATGAAATTTTCGATCGTCTGATTAAAC
CACGCTGGGAGATTAGATAATGAAGCGTGCGCCTGTTATTCCAAAACATACGCTCAATAC
TCAACCGGTTGAAGATACTTCGTTATCGACACCAGCTGCCCCGATGGTGGATTCGTTAAT
TGCGCGCGTAGGAGTAATGGCTCGCGGTAATGCCATTACTTTGCCTGTATGTGGTCGGGA
TGTGAAGTTTACTCTTGAAGTGCTCCGGGGTGATAGTGTTGAGAAGACCTCTCGGGTATG
GTCAGGTAATGAACGTGACCAGGAGCTGCTTACTGAGGACGCACTGGATGATCTCATCCC
TTCTTTTCTACTGACTGGTCAACAGACACCGGCGTTCGGTCGAAGAGTATCTGGTGTCAT
AGAAATTGCCGATGGGAGTCGCCGTCGTAAAGCTGCTGCACTTACCGAAAGTGATTATCG
TGTTCTGGTTGGCGAGCTGGATGATGAGCAGATGGCTGCATTATCCAGATTGGGTAACGA
TTATCGCCCAACAAGTGCTTATGAACGTGGTCAGCGTTATGCAAGCCGATTGCAGAATGA
ATTTGCTGGAAATATTTCTGCGCTGGCTGATGCGGAAAATATTTCACGTAAGATTATTAC
CCGCTGTATCAACACCGCCAAATTGCCTAAATCAGTTGTTGCTCTTTTTTCTCACCCCGG
TGAACTATCTGCCCGGTCAGGTGATGCACTTCAAAAAGCCTTTACAGATAAAGAGGAATT
ACTTAAGCAGCAGGCATCTAACCTTCATGAGCAGAAAAAAGCTGGGGTGATATTTGAAGC
TGAAGAAGTTATCACTCTTTTAACTTCTGTGCTTAAAACGTCATCTGCATCAAGAACTAG
CTTAAGCTCACGACATCAGTTTGCTCCTGGAGCGACAGTATTGTATAAGGGCGATAAAAT
GGTGCTTAACCTGGACAGGTCTCGTGTTCCAACTGAGTGTATAGAGAAAATTGAGGCCAT
TCTTAAGGAACTTGAAAAGCCAGCACCCTGATGCGACCACGTTTTAGTCTACGTTTATCT
GTCTTTACTTAATGTCCTTTGTTACAGGCCAGAAAGCATAACTGGCCTGAATATTCTCTC
TGGGCCCACTGTTCCACTTGTATCGTCGGTCTGATAATCAGACTGGGACCACGGTCCCAC
TCGTATCGTCGGTCTGATTATTAGTCTGGGACCACGGTCCCACTCGTATCGTCGGTCTGA
TTATTAGTCTGGGACCACGGTCCCACTCGTATCGTCGGTCTGATAATCAGACTGGGACCA
CGGTCCCACTCGTATCGTCGGTCTGATTATTAGTCTGGGACCATGGTCCCACTCGTATCG
TCGGTCTGATTATTAGTCTGGGACCACGGTCCCACTCGTATCGTCGGTCTGATTATTAGT
CTGGAACCACGGTCCCACTCGTATCGTCGGTCTGATTATTAGTCTGGGACCACGGTCCCA
CTCGTATCGTCGGTCTGATTATTAGTCTGGGACCACGATCCCACTCGTGTTGTCGGTCTG
ATTATCGGTCTGGGACCACGGTCCCACTTGTATTGTCGATCAGACTATCAGCGTGAGACT
ACGATTCCATCAATGCCTGTCAAGGGCAAGTATTGACATGTCGTCGTAACCTGTAGAACG
GAGTAACCTCGGTGTGCGGTTGTATGCCTGCTGTGGATTGCTGCTGTGTCCTGCTTATCC
ACAACATTTTGCGCACGGTTATGTGGACAAAATACCTGGTTACCCAGGCCGTGCCGGCAC
GTTAACAAAAAGCTTAACTTAATTAAGAAGTTCCTATTCCGAAGTTCCTATTCTCTAGAA
AGTATAGGAACTTCCGGCTTATGTAGGTCACGGTCTCGAAGCCGCGGTGCGGGTGCCAGG
GCGTGCCCTTGGGCTCCCCGGGCGCGTACTCCACCTCACCCATCTGGTCCATCATGATGA
ACGGGTCGAGGTGGCGGTAGTTGATCCCGGCGAACGCGCGGCGCACCGGGAAGCCCTCGC
CCTCGAAACCGCTGGGCGCGGTGGTCACGGTGAGCACGGGACGTGCGACGGCGTCGGCGG
GTGCGGATACGCGGGGCAGCGTCAGCGGGTTCTTGACGGTCACGGCGGGCAAGGAAGTTC
CTATTCTCTAGAAAGTATAGGAACTTCGACGTCAAAACTAGCAAAGACGTCAGTGGCCAC
CAGGGGGCACTGAAATACATTCAAATATGTATCCGCTCATGAGACAATAACCCTGATAAA
TGCTTCAATAATATTGAAAAAGGAAGAGTCCTGAGGCGGAAAGAACCAGCTGTGGAATGT
GTGTCAGTTAGGGTGTGGAAAGTCCCCAGGCTCCCCAGCAGGCAGAAGTATGCAAAGCAT
GCATCTCAATTAGTCAGCAACCAGGTGTGGAAAGTCCCCAGGCTCCCCAGCAGGCAGAAG
TATGCAAAGCATGCATCTCAATTAGTCAGCAACCATAGTCCCGCCCCTAACTCCGCCCAT
CCCGCCCCTAACTCCGCCCAGTTCCGCCCATTCTCCGCCCCATGGCTGACTAATTTTTTT
TATTTATGCAGAGGCCGAGGCCGCCTCGGCCTCTGAGCTATTCCAGAAGTAGTGAGGAGG
CTTTTTTGGAGGCCTAGGCTTTTGCAAAGATCGATCAAGAGACAGGATCAGGATCGTTTC
GCTACCGTTCGTATAGGATACTTTATACGAAGTTATAGCGATCGCACTAGCAAAGCGATC
GCATAACTTCGTATAATGTATGCTATACGAACGGTAAAGTGGCCACCAGGGGGCACTGAA
CGTGATTCTGAGAAGTGTCTTTCTCGGAAATTGAAACTAGATTCAATTTCCGAGAATGAC
AGTTCTCAGAATCACGAAGTGGCCACCAGGGGGCACTGAATGACGGTCCGATAAGTGTAT
TTATCGGACATGATAACTAGCAAAATCATGTCCGATAATTACAGTTATCGGACCGTCAAA
AGGGGGAGGCTAACTGAAACACGGAAGGAGACAATACCGGAAGGAACCCGCGCTATGACG
GCAATAAAAAGACAGAATAAAACGCACGGTGTTGGGTCGTTTGTTCATAAACGCGGGGTT
CGGTCCCAGGGCTGGCACTCTGTCGATACCCCACCGAGACCCCATTGGGGCCAATACGCC
CGCGTTTCTTCCTTTTCCCCACCCCACCCCCCAAGTTCGGGTGAAGGCCCAGGGCTCGCA
GCCAACGTCGGGGCGGCAGGCCCTGCCATAGCCTCAGGTTACTCATATATACAGTGGCCA
CCAGGGGGCACTGACGTACGAAAGGATCCAAAGCTAGCTAGATTTCAGGTAAGATAGCTA
GGGTCTAGCAATAAAAGGTAGACAGCAGCATTCTCAGAAATTTCTTTCTGATGTCTGCAT
TCAACTCATAGAGTTGAAGATTGCCTTTCATAGAGCAGGTTTGAAACACTCTTTCTGGAG
TATCTGGATGTGGACATTTACTAGCAGCAGAGCTCTCCCTATCAGTGATAGAGACTAGCC
ATAAAAACGAGACAGAAGGATTCTCAGAAACAAGTTTGTGATGTGTGTACTCAGCTAACA
GAGTGGAACCTTTCTTTTTACAGAGCAGCTTTGAAACTCTATTTTTGTGGATTCTGCAAA
TTGATATTTAACTAGCAGCAGAGCTCTCCCTATCAGTGATAGAGACTAGATACAAAATCT
AGACAGAAGCATTCTCACAAACTTCTTTGTGATGTGTGTCCTCAACTAACAGAGTTGAAC
CTTTCTTTTGATGCAGCAGTTTGGAAACACTCTTTTTGTAGAAACTGTAAGTGGATATTT
GGATAGCTCTAACGATTTCGTTGGAAACGGGAATATCATGATCTAAAATCTAGACAGAAG
CACTATTAGAAACTACTTGGTGATATCTGCATTCAAGTCACAGAGTTGAACATTCCCTTA
CTTTGAGCACGTTTGAAACACTCTTTTGGAAGAATCTGGAAGTGGACATTTACTAGCAGC
AGAGCTCTCCCTATCAGTGATAGAGACTAGCCAATAAAAGCCAGACAGAAGCTTTCTCAG
AAACTTGTTCGTGATGTGTGTACTCAACTAAAAGAGTTGAACCTTTCTATTGATAGAGCA
GTTTTGAAACACTCTTTTTGTGGATTCTGCAAGTGGATATTTGGATTGCTTTGAGGATTT
CGTTGGAAGCGGGATCACTAGCTATAAAAACTAGACAGCAGCATTCCCAGAAATTTCTTT
GGGATATTTCCATTCAACTCATAGAGATGAACATGGCCTTTCATAGAGCAGGTTTGAAAC
ACTCTTTTTGTAGTTTGTGGAAGTGGACATTTACTAGCAGCAGAGCTCTCCCTATCAGTG
ATAGAGACTAGCCCATAAAAATAGACAGAAGCATTCTCAGAAACTTGTTGGTGATATGTG
TCCTCAACTAACAGAGTTGAACTTTGCCATTGATAGAGAGCAGTTTTGAAACACTCTTTT
TGTGGAATCTGCAAGTGGATATTTGACTAGCTGACTCAGAATTCGTTGGAAACGGGATCA
CTAGCAAATAAAAGGTAGACAGCAGCATTCTCAGAAATTTCTTTCTGATGACTGCATTCA
ACTCATAGAGTTGAACATTCCCTTTCATAGAGCAGGTTTGAAACACTCTTTCTGGAGTAT
CTGGATGTGGACATTTACTAGCAGCAGAGCTCTCCCTATCAGTGATAGAGACTAGCCCAT
AAAAACGAGACAGAAGGATTCTGAGAAACAAGCTTGTGATGTGTGTACTCAGCTAACAGA
GTGGAACCTCTCTTTTGATGCAGCAGTTTGGAAACACTCTTTTTGTAGAAACTGTAAGTG
GATATTTGGATAGCTCTAATGATTTCGTTGGAAACGGGAATATCATCATCTAAAATCTAG
ACAGAAGCCCTCTCAGAAACTACTTTGTGATATCTGCATTCAAGTCACAGAGTTGAACAT
TCGCTTTCTTAGAGCACGTTGGAAACACTCTTTTTGTAGTGTCTGGAAGTGGACATTTAC
TAGCAGCAGAGCTCTCCCTATCAGTGATAGAGACTAGCCCATAAAAACTAGACAGAAGCA
TGCTCAGAAACTTGTTTTTGATGTGTGTACCCAGCCAAAGGAGTTGAACATTTCTATTGA
TAGAGCAGTTTTGAAACACTCTTTTTGTGGAAAATGCAGGTGGATATTTGGATAGCTTGG
AGGATTTCGTTGGAAGCGGGATCACTAGAGAATTCGGGGAAAATACCCAATTTAAGGGAC
TAGCTAGATTTCAGGTAAGATAGCTAGGGTCTAGCAATAAAAGGTAGACAGCAGCATTCT
CAGAAATTTCTTTCTGATGTCTGCATTCAACTCATAGAGTTGAAGATTGCCTTTCATAGA
GCAGGTTTGAAACACTCTTTCTGGAGTATCTGGATGTGGACATTTACTAGCAGCAGAGCT
CTCCCTATCAGTGATAGAGACTAGCCATAAAAACGAGACAGAAGGATTCTCAGAAACAAG
TTTGTGATGTGTGTACTCAGCTAACAGAGTGGAACCTTTCTTTTTACAGAGCAGCTTTGA
AACTCTATTTTTGTGGATTCTGCAAATTGATATTTAACTAGCAGCAGAGCTCTCCCTATC
AGTGATAGAGACTAGATACAAAATCTAGACAGAAGCATTCTCACAAACTTCTTTGTGATG
TGTGTCCTCAACTAACAGAGTTGAACCTTTCTTTTGATGCAGCAGTTTGGAAACACTCTT
TTTGTAGAAACTGTAAGTGGATATTTGGATAGCTCTAACGATTTCGTTGGAAACGGGAAT
ATCATGATCTAAAATCTAGACAGAAGCACTATTAGAAACTACTTGGTGATATCTGCATTC
AAGTCACAGAGTTGAACATTCCCTTACTTTGAGCACGTTTGAAACACTCTTTTGGAAGAA
TCTGGAAGTGGACATTTACTAGCAGCAGAGCTCTCCCTATCAGTGATAGAGACTAGCCAA
TAAAAGCCAGACAGAAGCTTTCTCAGAAACTTGTTCGTGATGTGTGTACTCAACTAAAAG
AGTTGAACCTTTCTATTGATAGAGCAGTTTTGAAACACTCTTTTTGTGGATTCTGCAAGT
GGATATTTGGATTGCTTTGAGGATTTCGTTGGAAGCGGGATCACTAGCTATAAAAACTAG
ACAGCAGCATTCCCAGAAATTTCTTTGGGATATTTCCATTCAACTCATAGAGATGAACAT
GGCCTTTCATAGAGCAGGTTTGAAACACTCTTTTTGTAGTTTGTGGAAGTGGACATTTAC
TAGCAGCAGAGCTCTCCCTATCAGTGATAGAGACTAGCCCATAAAAATAGACAGAAGCAT
TCTCAGAAACTTGTTGGTGATATGTGTCCTCAACTAACAGAGTTGAACTTTGCCATTGAT
AGAGAGCAGTTTTGAAACACTCTTTTTGTGGAATCTGCAAGTGGATATTTGACTAGCTGA
CTCAGAATTCGTTGGAAACGGGATCACTAGCAAATAAAAGGTAGACAGCAGCATTCTCAG
AAATTTCTTTCTGATGACTGCATTCAACTCATAGAGTTGAACATTCCCTTTCATAGAGCA
GGTTTGAAACACTCTTTCTGGAGTATCTGGATGTGGACATTTACTAGCAGCAGAGCTCTC
CCTATCAGTGATAGAGACTAGCCCATAAAAACGAGACAGAAGGATTCTGAGAAACAAGCT
TGTGATGTGTGTACTCAGCTAACAGAGTGGAACCTCTCTTTTGATGCAGCAGTTTGGAAA
CACTCTTTTTGTAGAAACTGTAAGTGGATATTTGGATAGCTCTAATGATTTCGTTGGAAA
CGGGAATATCATCATCTAAAATCTAGACAGAAGCCCTCTCAGAAACTACTTTGTGATATC
TGCATTCAAGTCACAGAGTTGAACATTCGCTTTCTTAGAGCACGTTGGAAACACTCTTTT
TGTAGTGTCTGGAAGTGGACATTTACTAGCAGCAGAGCTCTCCCTATCAGTGATAGAGAC
TAGCCCATAAAAACTAGACAGAAGCATGCTCAGAAACTTGTTTTTGATGTGTGTACCCAG
CCAAAGGAGTTGAACATTTCTATTGATAGAGCAGTTTTGAAACACTCTTTTTGTGGAAAA
TGCAGGTGGATATTTGGATAGCTTGGAGGATTTCGTTGGAAGCGGGATCACTAGAGAATT
CGGGGAAAATACCCATTTTATGGGACTAGCTAGATTTCAGGTAAGATAGCTAGGGTCTAG
CAATAAAAGGTAGACAGCAGCATTCTCAGAAATTTCTTTCTGATGTCTGCATTCAACTCA
TAGAGTTGAAGATTGCCTTTCATAGAGCAGGTTTGAAACACTCTTTCTGGAGTATCTGGA
TGTGGACATTTACTAGCAGCAGAGCTCTCCCTATCAGTGATAGAGACTAGCCATAAAAAC
GAGACAGAAGGATTCTCAGAAACAAGTTTGTGATGTGTGTACTCAGCTAACAGAGTGGAA
CCTTTCTTTTTACAGAGCAGCTTTGAAACTCTATTTTTGTGGATTCTGCAAATTGATATT
TAACTAGCAGCAGAGCTCTCCCTATCAGTGATAGAGACTAGATACAAAATCTAGACAGAA
GCATTCTCACAAACTTCTTTGTGATGTGTGTCCTCAACTAACAGAGTTGAACCTTTCTTT
TGATGCAGCAGTTTGGAAACACTCTTTTTGTAGAAACTGTAAGTGGATATTTGGATAGCT
CTAACGATTTCGTTGGAAACGGGAATATCATGATCTAAAATCTAGACAGAAGCACTATTA
GAAACTACTTGGTGATATCTGCATTCAAGTCACAGAGTTGAACATTCCCTTACTTTGAGC
ACGTTTGAAACACTCTTTTGGAAGAATCTGGAAGTGGACATTTACTAGCAGCAGAGCTCT
CCCTATCAGTGATAGAGACTAGCCAATAAAAGCCAGACAGAAGCTTTCTCAGAAACTTGT
TCGTGATGTGTGTACTCAACTAAAAGAGTTGAACCTTTCTATTGATAGAGCAGTTTTGAA
ACACTCTTTTTGTGGATTCTGCAAGTGGATATTTGGATTGCTTTGAGGATTTCGTTGGAA
GCGGGATCACTAGCTATAAAAACTAGACAGCAGCATTCCCAGAAATTTCTTTGGGATATT
TCCATTCAACTCATAGAGATGAACATGGCCTTTCATAGAGCAGGTTTGAAACACTCTTTT
TGTAGTTTGTGGAAGTGGACATTTACTAGCAGCAGAGCTCTCCCTATCAGTGATAGAGAC
TAGCCCATAAAAATAGACAGAAGCATTCTCAGAAACTTGTTGGTGATATGTGTCCTCAAC
TAACAGAGTTGAACTTTGCCATTGATAGAGAGCAGTTTTGAAACACTCTTTTTGTGGAAT
CTGCAAGTGGATATTTGACTAGCTGACTCAGAATTCGTTGGAAACGGGATCACTAGCAAA
TAAAAGGTAGACAGCAGCATTCTCAGAAATTTCTTTCTGATGACTGCATTCAACTCATAG
AGTTGAACATTCCCTTTCATAGAGCAGGTTTGAAACACTCTTTCTGGAGTATCTGGATGT
GGACATTTACTAGCAGCAGAGCTCTCCCTATCAGTGATAGAGACTAGCCCATAAAAACGA
GACAGAAGGATTCTGAGAAACAAGCTTGTGATGTGTGTACTCAGCTAACAGAGTGGAACC
TCTCTTTTGATGCAGCAGTTTGGAAACACTCTTTTTGTAGAAACTGTAAGTGGATATTTG
GATAGCTCTAATGATTTCGTTGGAAACGGGAATATCATCATCTAAAATCTAGACAGAAGC
CCTCTCAGAAACTACTTTGTGATATCTGCATTCAAGTCACAGAGTTGAACATTCGCTTTC
TTAGAGCACGTTGGAAACACTCTTTTTGTAGTGTCTGGAAGTGGACATTTACTAGCAGCA
GAGCTCTCCCTATCAGTGATAGAGACTAGCCCATAAAAACTAGACAGAAGCATGCTCAGA
AACTTGTTTTTGATGTGTGTACCCAGCCAAAGGAGTTGAACATTTCTATTGATAGAGCAG
TTTTGAAACACTCTTTTTGTGGAAAATGCAGGTGGATATTTGGATAGCTTGGAGGATTTC
GTTGGAAGCGGGATCACTAGAGAATTCGGGGAAAATACCCAGTTTAGGGGACTAGCTAGA
TTTCAGGTAAGATAGCTAGGGTCTAGCAATAAAAGGTAGACAGCAGCATTCTCAGAAATT
TCTTTCTGATGTCTGCATTCAACTCATAGAGTTGAAGATTGCCTTTCATAGAGCAGGTTT
GAAACACTCTTTCTGGAGTATCTGGATGTGGACATTTACTAGCAGCAGAGCTCTCCCTAT
CAGTGATAGAGACTAGCCATAAAAACGAGACAGAAGGATTCTCAGAAACAAGTTTGTGAT
GTGTGTACTCAGCTAACAGAGTGGAACCTTTCTTTTTACAGAGCAGCTTTGAAACTCTAT
TTTTGTGGATTCTGCAAATTGATATTTAACTAGCAGCAGAGCTCTCCCTATCAGTGATAG
AGACTAGATACAAAATCTAGACAGAAGCATTCTCACAAACTTCTTTGTGATGTGTGTCCT
CAACTAACAGAGTTGAACCTTTCTTTTGATGCAGCAGTTTGGAAACACTCTTTTTGTAGA
AACTGTAAGTGGATATTTGGATAGCTCTAACGATTTCGTTGGAAACGGGAATATCATGAT
CTAAAATCTAGACAGAAGCACTATTAGAAACTACTTGGTGATATCTGCATTCAAGTCACA
GAGTTGAACATTCCCTTACTTTGAGCACGTTTGAAACACTCTTTTGGAAGAATCTGGAAG
TGGACATTTACTAGCAGCAGAGCTCTCCCTATCAGTGATAGAGACTAGCCAATAAAAGCC
AGACAGAAGCTTTCTCAGAAACTTGTTCGTGATGTGTGTACTCAACTAAAAGAGTTGAAC
CTTTCTATTGATAGAGCAGTTTTGAAACACTCTTTTTGTGGATTCTGCAAGTGGATATTT
GGATTGCTTTGAGGATTTCGTTGGAAGCGGGATCACTAGCTATAAAAACTAGACAGCAGC
ATTCCCAGAAATTTCTTTGGGATATTTCCATTCAACTCATAGAGATGAACATGGCCTTTC
ATAGAGCAGGTTTGAAACACTCTTTTTGTAGTTTGTGGAAGTGGACATTTACTAGCAGCA
GAGCTCTCCCTATCAGTGATAGAGACTAGCCCATAAAAATAGACAGAAGCATTCTCAGAA
ACTTGTTGGTGATATGTGTCCTCAACTAACAGAGTTGAACTTTGCCATTGATAGAGAGCA
GTTTTGAAACACTCTTTTTGTGGAATCTGCAAGTGGATATTTGACTAGCTGACTCAGAAT
TCGTTGGAAACGGGATCACTAGCAAATAAAAGGTAGACAGCAGCATTCTCAGAAATTTCT
TTCTGATGACTGCATTCAACTCATAGAGTTGAACATTCCCTTTCATAGAGCAGGTTTGAA
ACACTCTTTCTGGAGTATCTGGATGTGGACATTTACTAGCAGCAGAGCTCTCCCTATCAG
TGATAGAGACTAGCCCATAAAAACGAGACAGAAGGATTCTGAGAAACAAGCTTGTGATGT
GTGTACTCAGCTAACAGAGTGGAACCTCTCTTTTGATGCAGCAGTTTGGAAACACTCTTT
TTGTAGAAACTGTAAGTGGATATTTGGATAGCTCTAATGATTTCGTTGGAAACGGGAATA
TCATCATCTAAAATCTAGACAGAAGCCCTCTCAGAAACTACTTTGTGATATCTGCATTCA
AGTCACAGAGTTGAACATTCGCTTTCTTAGAGCACGTTGGAAACACTCTTTTTGTAGTGT
CTGGAAGTGGACATTTACTAGCAGCAGAGCTCTCCCTATCAGTGATAGAGACTAGCCCAT
AAAAACTAGACAGAAGCATGCTCAGAAACTTGTTTTTGATGTGTGTACCCAGCCAAAGGA
GTTGAACATTTCTATTGATAGAGCAGTTTTGAAACACTCTTTTTGTGGAAAATGCAGGTG
GATATTTGGATAGCTTGGAGGATTTCGTTGGAAGCGGGATCACTAGAGAATTCGGGGAAA
ATGCCCTCTTTTCGGGACTAGCTAGATTTCAGGTAAGATAGCTAGGGTCTAGCAATAAAA
GGTAGACAGCAGCATTCTCAGAAATTTCTTTCTGATGTCTGCATTCAACTCATAGAGTTG
AAGATTGCCTTTCATAGAGCAGGTTTGAAACACTCTTTCTGGAGTATCTGGATGTGGACA
TTTACTAGCAGCAGAGCTCTCCCTATCAGTGATAGAGACTAGCCATAAAAACGAGACAGA
AGGATTCTCAGAAACAAGTTTGTGATGTGTGTACTCAGCTAACAGAGTGGAACCTTTCTT
TTTACAGAGCAGCTTTGAAACTCTATTTTTGTGGATTCTGCAAATTGATATTTAACTAGC
AGCAGAGCTCTCCCTATCAGTGATAGAGACTAGATACAAAATCTAGACAGAAGCATTCTC
ACAAACTTCTTTGTGATGTGTGTCCTCAACTAACAGAGTTGAACCTTTCTTTTGATGCAG
CAGTTTGGAAACACTCTTTTTGTAGAAACTGTAAGTGGATATTTGGATAGCTCTAACGAT
TTCGTTGGAAACGGGAATATCATGATCTAAAATCTAGACAGAAGCACTATTAGAAACTAC
TTGGTGATATCTGCATTCAAGTCACAGAGTTGAACATTCCCTTACTTTGAGCACGTTTGA
AACACTCTTTTGGAAGAATCTGGAAGTGGACATTTACTAGCAGCAGAGCTCTCCCTATCA
GTGATAGAGACTAGCCAATAAAAGCCAGACAGAAGCTTTCTCAGAAACTTGTTCGTGATG
TGTGTACTCAACTAAAAGAGTTGAACCTTTCTATTGATAGAGCAGTTTTGAAACACTCTT
TTTGTGGATTCTGCAAGTGGATATTTGGATTGCTTTGAGGATTTCGTTGGAAGCGGGATC
ACTAGCTATAAAAACTAGACAGCAGCATTCCCAGAAATTTCTTTGGGATATTTCCATTCA
ACTCATAGAGATGAACATGGCCTTTCATAGAGCAGGTTTGAAACACTCTTTTTGTAGTTT
GTGGAAGTGGACATTTACTAGCAGCAGAGCTCTCCCTATCAGTGATAGAGACTAGCCCAT
AAAAATAGACAGAAGCATTCTCAGAAACTTGTTGGTGATATGTGTCCTCAACTAACAGAG
TTGAACTTTGCCATTGATAGAGAGCAGTTTTGAAACACTCTTTTTGTGGAATCTGCAAGT
GGATATTTGACTAGCTGACTCAGAATTCGTTGGAAACGGGATCACTAGCAAATAAAAGGT
AGACAGCAGCATTCTCAGAAATTTCTTTCTGATGACTGCATTCAACTCATAGAGTTGAAC
ATTCCCTTTCATAGAGCAGGTTTGAAACACTCTTTCTGGAGTATCTGGATGTGGACATTT
ACTAGCAGCAGAGCTCTCCCTATCAGTGATAGAGACTAGCCCATAAAAACGAGACAGAAG
GATTCTGAGAAACAAGCTTGTGATGTGTGTACTCAGCTAACAGAGTGGAACCTCTCTTTT
GATGCAGCAGTTTGGAAACACTCTTTTTGTAGAAACTGTAAGTGGATATTTGGATAGCTC
TAATGATTTCGTTGGAAACGGGAATATCATCATCTAAAATCTAGACAGAAGCCCTCTCAG
AAACTACTTTGTGATATCTGCATTCAAGTCACAGAGTTGAACATTCGCTTTCTTAGAGCA
CGTTGGAAACACTCTTTTTGTAGTGTCTGGAAGTGGACATTTACTAGCAGCAGAGCTCTC
CCTATCAGTGATAGAGACTAGCCCATAAAAACTAGACAGAAGCATGCTCAGAAACTTGTT
TTTGATGTGTGTACCCAGCCAAAGGAGTTGAACATTTCTATTGATAGAGCAGTTTTGAAA
CACTCTTTTTGTGGAAAATGCAGGTGGATATTTGGATAGCTTGGAGGATTTCGTTGGAAG
CGGGATCACTAGAGAATTCGGGGAAAATGCCCGATTTGAGGGACTAGCTAGATTTCAGGT
AAGATAGCTAGGGTCTAGCAATAAAAGGTAGACAGCAGCATTCTCAGAAATTTCTTTCTG
ATGTCTGCATTCAACTCATAGAGTTGAAGATTGCCTTTCATAGAGCAGGTTTGAAACACT
CTTTCTGGAGTATCTGGATGTGGACATTTACTAGCAGCAGAGCTCTCCCTATCAGTGATA
GAGACTAGCCATAAAAACGAGACAGAAGGATTCTCAGAAACAAGTTTGTGATGTGTGTAC
TCAGCTAACAGAGTGGAACCTTTCTTTTTACAGAGCAGCTTTGAAACTCTATTTTTGTGG
ATTCTGCAAATTGATATTTAACTAGCAGCAGAGCTCTCCCTATCAGTGATAGAGACTAGA
TACAAAATCTAGACAGAAGCATTCTCACAAACTTCTTTGTGATGTGTGTCCTCAACTAAC
AGAGTTGAACCTTTCTTTTGATGCAGCAGTTTGGAAACACTCTTTTTGTAGAAACTGTAA
GTGGATATTTGGATAGCTCTAACGATTTCGTTGGAAACGGGAATATCATGATCTAAAATC
TAGACAGAAGCACTATTAGAAACTACTTGGTGATATCTGCATTCAAGTCACAGAGTTGAA
CATTCCCTTACTTTGAGCACGTTTGAAACACTCTTTTGGAAGAATCTGGAAGTGGACATT
TACTAGCAGCAGAGCTCTCCCTATCAGTGATAGAGACTAGCCAATAAAAGCCAGACAGAA
GCTTTCTCAGAAACTTGTTCGTGATGTGTGTACTCAACTAAAAGAGTTGAACCTTTCTAT
TGATAGAGCAGTTTTGAAACACTCTTTTTGTGGATTCTGCAAGTGGATATTTGGATTGCT
TTGAGGATTTCGTTGGAAGCGGGATCACTAGCTATAAAAACTAGACAGCAGCATTCCCAG
AAATTTCTTTGGGATATTTCCATTCAACTCATAGAGATGAACATGGCCTTTCATAGAGCA
GGTTTGAAACACTCTTTTTGTAGTTTGTGGAAGTGGACATTTACTAGCAGCAGAGCTCTC
CCTATCAGTGATAGAGACTAGCCCATAAAAATAGACAGAAGCATTCTCAGAAACTTGTTG
GTGATATGTGTCCTCAACTAACAGAGTTGAACTTTGCCATTGATAGAGAGCAGTTTTGAA
ACACTCTTTTTGTGGAATCTGCAAGTGGATATTTGACTAGCTGACTCAGAATTCGTTGGA
AACGGGATCACTAGCAAATAAAAGGTAGACAGCAGCATTCTCAGAAATTTCTTTCTGATG
ACTGCATTCAACTCATAGAGTTGAACATTCCCTTTCATAGAGCAGGTTTGAAACACTCTT
TCTGGAGTATCTGGATGTGGACATTTACTAGCAGCAGAGCTCTCCCTATCAGTGATAGAG
ACTAGCCCATAAAAACGAGACAGAAGGATTCTGAGAAACAAGCTTGTGATGTGTGTACTC
AGCTAACAGAGTGGAACCTCTCTTTTGATGCAGCAGTTTGGAAACACTCTTTTTGTAGAA
ACTGTAAGTGGATATTTGGATAGCTCTAATGATTTCGTTGGAAACGGGAATATCATCATC
TAAAATCTAGACAGAAGCCCTCTCAGAAACTACTTTGTGATATCTGCATTCAAGTCACAG
AGTTGAACATTCGCTTTCTTAGAGCACGTTGGAAACACTCTTTTTGTAGTGTCTGGAAGT
GGACATTTACTAGCAGCAGAGCTCTCCCTATCAGTGATAGAGACTAGCCCATAAAAACTA
GACAGAAGCATGCTCAGAAACTTGTTTTTGATGTGTGTACCCAGCCAAAGGAGTTGAACA
TTTCTATTGATAGAGCAGTTTTGAAACACTCTTTTTGTGGAAAATGCAGGTGGATATTTG
GATAGCTTGGAGGATTTCGTTGGAAGCGGGATCACTAGAGAATTCGGGGAAAATGCCCGT
TTTGTGGGACTAGCTAGATTTCAGGTAAGATAGCTAGGGTCTAGCAATAAAAGGTAGACA
GCAGCATTCTCAGAAATTTCTTTCTGATGTCTGCATTCAACTCATAGAGTTGAAGATTGC
CTTTCATAGAGCAGGTTTGAAACACTCTTTCTGGAGTATCTGGATGTGGACATTTACTAG
CAGCAGAGCTCTCCCTATCAGTGATAGAGACTAGCCATAAAAACGAGACAGAAGGATTCT
CAGAAACAAGTTTGTGATGTGTGTACTCAGCTAACAGAGTGGAACCTTTCTTTTTACAGA
GCAGCTTTGAAACTCTATTTTTGTGGATTCTGCAAATTGATATTTAACTAGCAGCAGAGC
TCTCCCTATCAGTGATAGAGACTAGATACAAAATCTAGACAGAAGCATTCTCACAAACTT
CTTTGTGATGTGTGTCCTCAACTAACAGAGTTGAACCTTTCTTTTGATGCAGCAGTTTGG
AAACACTCTTTTTGTAGAAACTGTAAGTGGATATTTGGATAGCTCTAACGATTTCGTTGG
AAACGGGAATATCATGATCTAAAATCTAGACAGAAGCACTATTAGAAACTACTTGGTGAT
ATCTGCATTCAAGTCACAGAGTTGAACATTCCCTTACTTTGAGCACGTTTGAAACACTCT
TTTGGAAGAATCTGGAAGTGGACATTTACTAGCAGCAGAGCTCTCCCTATCAGTGATAGA
GACTAGCCAATAAAAGCCAGACAGAAGCTTTCTCAGAAACTTGTTCGTGATGTGTGTACT
CAACTAAAAGAGTTGAACCTTTCTATTGATAGAGCAGTTTTGAAACACTCTTTTTGTGGA
TTCTGCAAGTGGATATTTGGATTGCTTTGAGGATTTCGTTGGAAGCGGGATCACTAGCTA
TAAAAACTAGACAGCAGCATTCCCAGAAATTTCTTTGGGATATTTCCATTCAACTCATAG
AGATGAACATGGCCTTTCATAGAGCAGGTTTGAAACACTCTTTTTGTAGTTTGTGGAAGT
GGACATTTACTAGCAGCAGAGCTCTCCCTATCAGTGATAGAGACTAGCCCATAAAAATAG
ACAGAAGCATTCTCAGAAACTTGTTGGTGATATGTGTCCTCAACTAACAGAGTTGAACTT
TGCCATTGATAGAGAGCAGTTTTGAAACACTCTTTTTGTGGAATCTGCAAGTGGATATTT
GACTAGCTGACTCAGAATTCGTTGGAAACGGGATCACTAGCAAATAAAAGGTAGACAGCA
GCATTCTCAGAAATTTCTTTCTGATGACTGCATTCAACTCATAGAGTTGAACATTCCCTT
TCATAGAGCAGGTTTGAAACACTCTTTCTGGAGTATCTGGATGTGGACATTTACTAGCAG
CAGAGCTCTCCCTATCAGTGATAGAGACTAGCCCATAAAAACGAGACAGAAGGATTCTGA
GAAACAAGCTTGTGATGTGTGTACTCAGCTAACAGAGTGGAACCTCTCTTTTGATGCAGC
AGTTTGGAAACACTCTTTTTGTAGAAACTGTAAGTGGATATTTGGATAGCTCTAATGATT
TCGTTGGAAACGGGAATATCATCATCTAAAATCTAGACAGAAGCCCTCTCAGAAACTACT
TTGTGATATCTGCATTCAAGTCACAGAGTTGAACATTCGCTTTCTTAGAGCACGTTGGAA
ACACTCTTTTTGTAGTGTCTGGAAGTGGACATTTACTAGCAGCAGAGCTCTCCCTATCAG
TGATAGAGACTAGCCCATAAAAACTAGACAGAAGCATGCTCAGAAACTTGTTTTTGATGT
GTGTACCCAGCCAAAGGAGTTGAACATTTCTATTGATAGAGCAGTTTTGAAACACTCTTT
TTGTGGAAAATGCAGGTGGATATTTGGATAGCTTGGAGGATTTCGTTGGAAGCGGGATCA
CTAGAGAATTCGGGGAAAATGCCCGGTTTGGGGGACTAGCTAGATTTCAGGTAAGATAGC
TAGGGTCTAGCAATAAAAGGTAGACAGCAGCATTCTCAGAAATTTCTTTCTGATGTCTGC
ATTCAACTCATAGAGTTGAAGATTGCCTTTCATAGAGCAGGTTTGAAACACTCTTTCTGG
AGTATCTGGATGTGGACATTTACTAGCAGCAGAGCTCTCCCTATCAGTGATAGAGACTAG
CCATAAAAACGAGACAGAAGGATTCTCAGAAACAAGTTTGTGATGTGTGTACTCAGCTAA
CAGAGTGGAACCTTTCTTTTTACAGAGCAGCTTTGAAACTCTATTTTTGTGGATTCTGCA
AATTGATATTTAACTAGCAGCAGAGCTCTCCCTATCAGTGATAGAGACTAGATACAAAAT
CTAGACAGAAGCATTCTCACAAACTTCTTTGTGATGTGTGTCCTCAACTAACAGAGTTGA
ACCTTTCTTTTGATGCAGCAGTTTGGAAACACTCTTTTTGTAGAAACTGTAAGTGGATAT
TTGGATAGCTCTAACGATTTCGTTGGAAACGGGAATATCATGATCTAAAATCTAGACAGA
AGCACTATTAGAAACTACTTGGTGATATCTGCATTCAAGTCACAGAGTTGAACATTCCCT
TACTTTGAGCACGTTTGAAACACTCTTTTGGAAGAATCTGGAAGTGGACATTTACTAGCA
GCAGAGCTCTCCCTATCAGTGATAGAGACTAGCCAATAAAAGCCAGACAGAAGCTTTCTC
AGAAACTTGTTCGTGATGTGTGTACTCAACTAAAAGAGTTGAACCTTTCTATTGATAGAG
CAGTTTTGAAACACTCTTTTTGTGGATTCTGCAAGTGGATATTTGGATTGCTTTGAGGAT
TTCGTTGGAAGCGGGATCACTAGCTATAAAAACTAGACAGCAGCATTCCCAGAAATTTCT
TTGGGATATTTCCATTCAACTCATAGAGATGAACATGGCCTTTCATAGAGCAGGTTTGAA
ACACTCTTTTTGTAGTTTGTGGAAGTGGACATTTACTAGCAGCAGAGCTCTCCCTATCAG
TGATAGAGACTAGCCCATAAAAATAGACAGAAGCATTCTCAGAAACTTGTTGGTGATATG
TGTCCTCAACTAACAGAGTTGAACTTTGCCATTGATAGAGAGCAGTTTTGAAACACTCTT
TTTGTGGAATCTGCAAGTGGATATTTGACTAGCTGACTCAGAATTCGTTGGAAACGGGAT
CACTAGCAAATAAAAGGTAGACAGCAGCATTCTCAGAAATTTCTTTCTGATGACTGCATT
CAACTCATAGAGTTGAACATTCCCTTTCATAGAGCAGGTTTGAAACACTCTTTCTGGAGT
ATCTGGATGTGGACATTTACTAGCAGCAGAGCTCTCCCTATCAGTGATAGAGACTAGCCC
ATAAAAACGAGACAGAAGGATTCTGAGAAACAAGCTTGTGATGTGTGTACTCAGCTAACA
GAGTGGAACCTCTCTTTTGATGCAGCAGTTTGGAAACACTCTTTTTGTAGAAACTGTAAG
TGGATATTTGGATAGCTCTAATGATTTCGTTGGAAACGGGAATATCATCATCTAAAATCT
AGACAGAAGCCCTCTCAGAAACTACTTTGTGATATCTGCATTCAAGTCACAGAGTTGAAC
ATTCGCTTTCTTAGAGCACGTTGGAAACACTCTTTTTGTAGTGTCTGGAAGTGGACATTT
ACTAGCAGCAGAGCTCTCCCTATCAGTGATAGAGACTAGCCCATAAAAACTAGACAGAAG
CATGCTCAGAAACTTGTTTTTGATGTGTGTACCCAGCCAAAGGAGTTGAACATTTCTATT
GATAGAGCAGTTTTGAAACACTCTTTTTGTGGAAAATGCAGGTGGATATTTGGATAGCTT
GGAGGATTTCGTTGGAAGCGGGATCACTAGAGAATTCGGGGAAAATGCCCGCTTTGCGGG
ACTAGCTAGATTTCAGGTAAGATAGCTAGGGTCTAGCAATAAAAGGTAGACAGCAGCATT
CTCAGAAATTTCTTTCTGATGTCTGCATTCAACTCATAGAGTTGAAGATTGCCTTTCATA
GAGCAGGTTTGAAACACTCTTTCTGGAGTATCTGGATGTGGACATTTACTAGCAGCAGAG
CTCTCCCTATCAGTGATAGAGACTAGCCATAAAAACGAGACAGAAGGATTCTCAGAAACA
AGTTTGTGATGTGTGTACTCAGCTAACAGAGTGGAACCTTTCTTTTTACAGAGCAGCTTT
GAAACTCTATTTTTGTGGATTCTGCAAATTGATATTTAACTAGCAGCAGAGCTCTCCCTA
TCAGTGATAGAGACTAGATACAAAATCTAGACAGAAGCATTCTCACAAACTTCTTTGTGA
TGTGTGTCCTCAACTAACAGAGTTGAACCTTTCTTTTGATGCAGCAGTTTGGAAACACTC
TTTTTGTAGAAACTGTAAGTGGATATTTGGATAGCTCTAACGATTTCGTTGGAAACGGGA
ATATCATGATCTAAAATCTAGACAGAAGCACTATTAGAAACTACTTGGTGATATCTGCAT
TCAAGTCACAGAGTTGAACATTCCCTTACTTTGAGCACGTTTGAAACACTCTTTTGGAAG
AATCTGGAAGTGGACATTTACTAGCAGCAGAGCTCTCCCTATCAGTGATAGAGACTAGCC
AATAAAAGCCAGACAGAAGCTTTCTCAGAAACTTGTTCGTGATGTGTGTACTCAACTAAA
AGAGTTGAACCTTTCTATTGATAGAGCAGTTTTGAAACACTCTTTTTGTGGATTCTGCAA
GTGGATATTTGGATTGCTTTGAGGATTTCGTTGGAAGCGGGATCACTAGCTATAAAAACT
AGACAGCAGCATTCCCAGAAATTTCTTTGGGATATTTCCATTCAACTCATAGAGATGAAC
ATGGCCTTTCATAGAGCAGGTTTGAAACACTCTTTTTGTAGTTTGTGGAAGTGGACATTT
ACTAGCAGCAGAGCTCTCCCTATCAGTGATAGAGACTAGCCCATAAAAATAGACAGAAGC
ATTCTCAGAAACTTGTTGGTGATATGTGTCCTCAACTAACAGAGTTGAACTTTGCCATTG
ATAGAGAGCAGTTTTGAAACACTCTTTTTGTGGAATCTGCAAGTGGATATTTGACTAGCT
GACTCAGAATTCGTTGGAAACGGGATCACTAGCAAATAAAAGGTAGACAGCAGCATTCTC
AGAAATTTCTTTCTGATGACTGCATTCAACTCATAGAGTTGAACATTCCCTTTCATAGAG
CAGGTTTGAAACACTCTTTCTGGAGTATCTGGATGTGGACATTTACTAGCAGCAGAGCTC
TCCCTATCAGTGATAGAGACTAGCCCATAAAAACGAGACAGAAGGATTCTGAGAAACAAG
CTTGTGATGTGTGTACTCAGCTAACAGAGTGGAACCTCTCTTTTGATGCAGCAGTTTGGA
AACACTCTTTTTGTAGAAACTGTAAGTGGATATTTGGATAGCTCTAATGATTTCGTTGGA
AACGGGAATATCATCATCTAAAATCTAGACAGAAGCCCTCTCAGAAACTACTTTGTGATA
TCTGCATTCAAGTCACAGAGTTGAACATTCGCTTTCTTAGAGCACGTTGGAAACACTCTT
TTTGTAGTGTCTGGAAGTGGACATTTACTAGCAGCAGAGCTCTCCCTATCAGTGATAGAG
ACTAGCCCATAAAAACTAGACAGAAGCATGCTCAGAAACTTGTTTTTGATGTGTGTACCC
AGCCAAAGGAGTTGAACATTTCTATTGATAGAGCAGTTTTGAAACACTCTTTTTGTGGAA
AATGCAGGTGGATATTTGGATAGCTTGGAGGATTTCGTTGGAAGCGGGATCACTAGAGAA
TTCGGGGAAAATGCCCCATTTCAGGGACTAGCTAGATTTCAGGTAAGATAGCTAGGGTCT
AGCAATAAAAGGTAGACAGCAGCATTCTCAGAAATTTCTTTCTGATGTCTGCATTCAACT
CATAGAGTTGAAGATTGCCTTTCATAGAGCAGGTTTGAAACACTCTTTCTGGAGTATCTG
GATGTGGACATTTACTAGCAGCAGAGCTCTCCCTATCAGTGATAGAGACTAGCCATAAAA
ACGAGACAGAAGGATTCTCAGAAACAAGTTTGTGATGTGTGTACTCAGCTAACAGAGTGG
AACCTTTCTTTTTACAGAGCAGCTTTGAAACTCTATTTTTGTGGATTCTGCAAATTGATA
TTTAACTAGCAGCAGAGCTCTCCCTATCAGTGATAGAGACTAGATACAAAATCTAGACAG
AAGCATTCTCACAAACTTCTTTGTGATGTGTGTCCTCAACTAACAGAGTTGAACCTTTCT
TTTGATGCAGCAGTTTGGAAACACTCTTTTTGTAGAAACTGTAAGTGGATATTTGGATAG
CTCTAACGATTTCGTTGGAAACGGGAATATCATGATCTAAAATCTAGACAGAAGCACTAT
TAGAAACTACTTGGTGATATCTGCATTCAAGTCACAGAGTTGAACATTCCCTTACTTTGA
GCACGTTTGAAACACTCTTTTGGAAGAATCTGGAAGTGGACATTTACTAGCAGCAGAGCT
CTCCCTATCAGTGATAGAGACTAGCCAATAAAAGCCAGACAGAAGCTTTCTCAGAAACTT
GTTCGTGATGTGTGTACTCAACTAAAAGAGTTGAACCTTTCTATTGATAGAGCAGTTTTG
AAACACTCTTTTTGTGGATTCTGCAAGTGGATATTTGGATTGCTTTGAGGATTTCGTTGG
AAGCGGGATCACTAGCTATAAAAACTAGACAGCAGCATTCCCAGAAATTTCTTTGGGATA
TTTCCATTCAACTCATAGAGATGAACATGGCCTTTCATAGAGCAGGTTTGAAACACTCTT
TTTGTAGTTTGTGGAAGTGGACATTTACTAGCAGCAGAGCTCTCCCTATCAGTGATAGAG
ACTAGCCCATAAAAATAGACAGAAGCATTCTCAGAAACTTGTTGGTGATATGTGTCCTCA
ACTAACAGAGTTGAACTTTGCCATTGATAGAGAGCAGTTTTGAAACACTCTTTTTGTGGA
ATCTGCAAGTGGATATTTGACTAGCTGACTCAGAATTCGTTGGAAACGGGATCACTAGCA
AATAAAAGGTAGACAGCAGCATTCTCAGAAATTTCTTTCTGATGACTGCATTCAACTCAT
AGAGTTGAACATTCCCTTTCATAGAGCAGGTTTGAAACACTCTTTCTGGAGTATCTGGAT
GTGGACATTTACTAGCAGCAGAGCTCTCCCTATCAGTGATAGAGACTAGCCCATAAAAAC
GAGACAGAAGGATTCTGAGAAACAAGCTTGTGATGTGTGTACTCAGCTAACAGAGTGGAA
CCTCTCTTTTGATGCAGCAGTTTGGAAACACTCTTTTTGTAGAAACTGTAAGTGGATATT
TGGATAGCTCTAATGATTTCGTTGGAAACGGGAATATCATCATCTAAAATCTAGACAGAA
GCCCTCTCAGAAACTACTTTGTGATATCTGCATTCAAGTCACAGAGTTGAACATTCGCTT
TCTTAGAGCACGTTGGAAACACTCTTTTTGTAGTGTCTGGAAGTGGACATTTACTAGCAG
CAGAGCTCTCCCTATCAGTGATAGAGACTAGCCCATAAAAACTAGACAGAAGCATGCTCA
GAAACTTGTTTTTGATGTGTGTACCCAGCCAAAGGAGTTGAACATTTCTATTGATAGAGC
AGTTTTGAAACACTCTTTTTGTGGAAAATGCAGGTGGATATTTGGATAGCTTGGAGGATT
TCGTTGGAAGCGGGATCACTAGAGAATTCGGGGAAAATGCCCCTTTTCTGGGACTAGCTA
GATTTCAGGTAAGATAGCTAGGGTCTAGCAATAAAAGGTAGACAGCAGCATTCTCAGAAA
TTTCTTTCTGATGTCTGCATTCAACTCATAGAGTTGAAGATTGCCTTTCATAGAGCAGGT
TTGAAACACTCTTTCTGGAGTATCTGGATGTGGACATTTGGACCACATGTGGAATTGTGA
GCGGATAACAATTTGTGGCCATAAAAACGAGACAGAAGGATTCTCAGAAACAAGTTTGTG
ATGTGTGTACTCAGCTAACAGAGTGGAACCTTTCTTTTTACAGAGCAGCTTTGAAACTCT
ATTTTTGTGGATTCTGCAAATTGATATTTAGGACCACATGTGGAATTGTGAGCGGATAAC
AATTTGTGGATACAAAATCTAGACAGAAGCATTCTCACAAACTTCTTTGTGATGTGTGTC
CTCAACTAACAGAGTTGAACCTTTCTTTTGATGCAGCAGTTTGGAAACACTCTTTTTGTA
GAAACTGTAAGTGGATATTTGGATAGCTCTAACGATATCGTTGGAAAAGGGAATATCATG
ATCTAAAATCTAGACAGAAGCACTATTAGAAACTACTTGGTGATATCTGCATTCAAGTCA
CAGAGTTGAACATTCCCTTACTTTGAGCACGTTTGAAACACTCTTTTGGAAGAATCTGGA
AGTGGACATTTGGACCACATGTGGAATTGTGAGCGGATAACAATTTGTGGCCAATAAAAG
CCAGACAGAAGCTTTCTCAGAAACTTGTTCGTGATGTGTGTACTCAACTAAAAGAGTTGA
ACCTTTCTATTGATAGAGCAGTTTTGAAACACTCTTTTTGTGGATTCTGCAAGTGGATAT
TTGGATTGCTTTGAGGATATCGTTGGAAGAGGGATCACTAGCTATAAAAACTAGACAGCA
GCATTCCCAGAAATTTCTTTGGGATATTTCCATTCAACTCATAGAGATGAACATGGCCTT
TCATAGAGCAGGTTTGAAACACTCTTTTTGTAGTTTGTGGAAGTGGACATTTCGACCACA
TGTGGAATTGTGAGCGGATAACAATTTGTGGCCCATAAAAATAGACAGAAGCATTCTCAG
AAACTTGTTGGTGATATGTGTCCTCAACTAACAGAGTTGAACTTTGCCATTGATAGAGAG
CAGTTTTGAAACACTCTTTTTGTGGAATCTGCAAGTGGATATTTGACTAGCTGACTCAGA
TATCGTTGGAAAAGGGATCACTAGCAAATAAAAGGTAGACAGCAGCATTCTCAGAAATTT
CTTTCTGATGACTGCATTCAACTCATAGAGTTGAACATTCCCTTTCATAGAGCAGGTTTG
AAACACTCTTTCTGGAGTATCTGGATGTGGACATTTGGACCACATGTGGAATTGTGAGCG
GATAACAATTTGTGGCCCATAAAAACGAGACAGAAGGATTCTGAGAAACAAGCTTGTGAT
GTGTGTACTCAGCTAACAGAGTGGAACCTCTCTTTTGATGCAGCAGTTTGGAAACACTCT
TTTTGTAGAAACTGTAAGTGGATATTTGGATAGCTCTAATGATATCGTTGGAAAAGGGAA
TATCATCATCTAAAATCTAGACAGAAGCCCTCTCAGAAACTACTTTGTGATATCTGCATT
CAAGTCACAGAGTTGAACATTCGCTTTCTTAGAGCACGTTGGAAACACTCTTTTTGTAGT
GTCTGGAAGTGGACATTTGGACCACATGTGGAATTGTGAGCGGATAACAATTTGTGGCCC
ATAAAAACGAGACAGAAGCATGCTCAGAAACTTGTTTTTGATGTGTGTACCCAGCCAAAG
GAGTTGAACATTTCTATTGATAGAGCAGTTTTGAAACACTCTTTTTGTGGAAAATGCAGG
TGGATATTTGGATAGCTTGGAGGATATCGTTGGAAGAGGGATCACTAGAGAATTCGGGCA
AAAATCCCGATTTGAGGGACTAGCTAGATTTCAGGTAAGATAGCTAGGGTCTAGCAATAA
AAGGTAGACAGCAGCATTCTCAGAAATTTCTTTCTGATGTCTGCATTCAACTCATAGAGT
TGAAGATTGCCTTTCATAGAGCAGGTTTGAAACACTCTTTCTGGAGTATCTGGATGTGGA
CATTTGGACCACATGTGGAATTGTGAGCGGATAACAATTTGTGGCCATAAAAACGAGACA
GAAGGATTCTCAGAAACAAGTTTGTGATGTGTGTACTCAGCTAACAGAGTGGAACCTTTC
TTTTTACAGAGCAGCTTTGAAACTCTATTTTTGTGGATTCTGCAAATTGATATTTAGGAC
CACATGTGGAATTGTGAGCGGATAACAATTTGTGGATACAAAATCTAGACAGAAGCATTC
TCACAAACTTCTTTGTGATGTGTGTCCTCAACTAACAGAGTTGAACCTTTCTTTTGATGC
AGCAGTTTGGAAACACTCTTTTTGTAGAAACTGTAAGTGGATATTTGGATAGCTCTAACG
ATATCGTTGGAAAAGGGAATATCATGATCTAAAATCTAGACAGAAGCACTATTAGAAACT
ACTTGGTGATATCTGCATTCAAGTCACAGAGTTGAACATTCCCTTACTTTGAGCACGTTT
GAAACACTCTTTTGGAAGAATCTGGAAGTGGACATTTGGACCACATGTGGAATTGTGAGC
GGATAACAATTTGTGGCCAATAAAAGCCAGACAGAAGCTTTCTCAGAAACTTGTTCGTGA
TGTGTGTACTCAACTAAAAGAGTTGAACCTTTCTATTGATAGAGCAGTTTTGAAACACTC
TTTTTGTGGATTCTGCAAGTGGATATTTGGATTGCTTTGAGGATATCGTTGGAAGAGGGA
TCACTAGCTATAAAAACTAGACAGCAGCATTCCCAGAAATTTCTTTGGGATATTTCCATT
CAACTCATAGAGATGAACATGGCCTTTCATAGAGCAGGTTTGAAACACTCTTTTTGTAGT
TTGTGGAAGTGGACATTTCGACCACATGTGGAATTGTGAGCGGATAACAATTTGTGGCCC
ATAAAAATAGACAGAAGCATTCTCAGAAACTTGTTGGTGATATGTGTCCTCAACTAACAG
AGTTGAACTTTGCCATTGATAGAGAGCAGTTTTGAAACACTCTTTTTGTGGAATCTGCAA
GTGGATATTTGACTAGCTGACTCAGATATCGTTGGAAAAGGGATCACTAGCAAATAAAAG
GTAGACAGCAGCATTCTCAGAAATTTCTTTCTGATGACTGCATTCAACTCATAGAGTTGA
ACATTCCCTTTCATAGAGCAGGTTTGAAACACTCTTTCTGGAGTATCTGGATGTGGACAT
TTGGACCACATGTGGAATTGTGAGCGGATAACAATTTGTGGCCCATAAAAACGAGACAGA
AGGATTCTGAGAAACAAGCTTGTGATGTGTGTACTCAGCTAACAGAGTGGAACCTCTCTT
TTGATGCAGCAGTTTGGAAACACTCTTTTTGTAGAAACTGTAAGTGGATATTTGGATAGC
TCTAATGATATCGTTGGAAAAGGGAATATCATCATCTAAAATCTAGACAGAAGCCCTCTC
AGAAACTACTTTGTGATATCTGCATTCAAGTCACAGAGTTGAACATTCGCTTTCTTAGAG
CACGTTGGAAACACTCTTTTTGTAGTGTCTGGAAGTGGACATTTGGACCACATGTGGAAT
TGTGAGCGGATAACAATTTGTGGCCCATAAAAACGAGACAGAAGCATGCTCAGAAACTTG
TTTTTGATGTGTGTACCCAGCCAAAGGAGTTGAACATTTCTATTGATAGAGCAGTTTTGA
AACACTCTTTTTGTGGAAAATGCAGGTGGATATTTGGATAGCTTGGAGGATATCGTTGGA
AGAGGGATCACTAGAGAATTCGGGCAAAAATCCCGTTTTGTGGGACTAGCTAGATTTCAG
GTAAGATAGCTAGGGTCTAGCAATAAAAGGTAGACAGCAGCATTCTCAGAAATTTCTTTC
TGATGTCTGCATTCAACTCATAGAGTTGAAGATTGCCTTTCATAGAGCAGGTTTGAAACA
CTCTTTCTGGAGTATCTGGATGTGGACATTTGGACCACATGTGGAATTGTGAGCGGATAA
CAATTTGTGGCCATAAAAACGAGACAGAAGGATTCTCAGAAACAAGTTTGTGATGTGTGT
ACTCAGCTAACAGAGTGGAACCTTTCTTTTTACAGAGCAGCTTTGAAACTCTATTTTTGT
GGATTCTGCAAATTGATATTTAGGACCACATGTGGAATTGTGAGCGGATAACAATTTGTG
GATACAAAATCTAGACAGAAGCATTCTCACAAACTTCTTTGTGATGTGTGTCCTCAACTA
ACAGAGTTGAACCTTTCTTTTGATGCAGCAGTTTGGAAACACTCTTTTTGTAGAAACTGT
AAGTGGATATTTGGATAGCTCTAACGATATCGTTGGAAAAGGGAATATCATGATCTAAAA
TCTAGACAGAAGCACTATTAGAAACTACTTGGTGATATCTGCATTCAAGTCACAGAGTTG
AACATTCCCTTACTTTGAGCACGTTTGAAACACTCTTTTGGAAGAATCTGGAAGTGGACA
TTTGGACCACATGTGGAATTGTGAGCGGATAACAATTTGTGGCCAATAAAAGCCAGACAG
AAGCTTTCTCAGAAACTTGTTCGTGATGTGTGTACTCAACTAAAAGAGTTGAACCTTTCT
ATTGATAGAGCAGTTTTGAAACACTCTTTTTGTGGATTCTGCAAGTGGATATTTGGATTG
CTTTGAGGATATCGTTGGAAGAGGGATCACTAGCTATAAAAACTAGACAGCAGCATTCCC
AGAAATTTCTTTGGGATATTTCCATTCAACTCATAGAGATGAACATGGCCTTTCATAGAG
CAGGTTTGAAACACTCTTTTTGTAGTTTGTGGAAGTGGACATTTCGACCACATGTGGAAT
TGTGAGCGGATAACAATTTGTGGCCCATAAAAATAGACAGAAGCATTCTCAGAAACTTGT
TGGTGATATGTGTCCTCAACTAACAGAGTTGAACTTTGCCATTGATAGAGAGCAGTTTTG
AAACACTCTTTTTGTGGAATCTGCAAGTGGATATTTGACTAGCTGACTCAGATATCGTTG
GAAAAGGGATCACTAGCAAATAAAAGGTAGACAGCAGCATTCTCAGAAATTTCTTTCTGA
TGACTGCATTCAACTCATAGAGTTGAACATTCCCTTTCATAGAGCAGGTTTGAAACACTC
TTTCTGGAGTATCTGGATGTGGACATTTGGACCACATGTGGAATTGTGAGCGGATAACAA
TTTGTGGCCCATAAAAACGAGACAGAAGGATTCTGAGAAACAAGCTTGTGATGTGTGTAC
TCAGCTAACAGAGTGGAACCTCTCTTTTGATGCAGCAGTTTGGAAACACTCTTTTTGTAG
AAACTGTAAGTGGATATTTGGATAGCTCTAATGATATCGTTGGAAAAGGGAATATCATCA
TCTAAAATCTAGACAGAAGCCCTCTCAGAAACTACTTTGTGATATCTGCATTCAAGTCAC
AGAGTTGAACATTCGCTTTCTTAGAGCACGTTGGAAACACTCTTTTTGTAGTGTCTGGAA
GTGGACATTTGGACCACATGTGGAATTGTGAGCGGATAACAATTTGTGGCCCATAAAAAC
GAGACAGAAGCATGCTCAGAAACTTGTTTTTGATGTGTGTACCCAGCCAAAGGAGTTGAA
CATTTCTATTGATAGAGCAGTTTTGAAACACTCTTTTTGTGGAAAATGCAGGTGGATATT
TGGATAGCTTGGAGGATATCGTTGGAAGAGGGATCACTAGAGAATTCGGGCAAAAATCCC
GGTTTGGGGGACTAGCTAGATTTCAGGTAAGATAGCTAGGGTCTAGCAATAAAAGGTAGA
CAGCAGCATTCTCAGAAATTTCTTTCTGATGTCTGCATTCAACTCATAGAGTTGAAGATT
GCCTTTCATAGAGCAGGTTTGAAACACTCTTTCTGGAGTATCTGGATGTGGACATTTGGA
CCACATGTGGAATTGTGAGCGGATAACAATTTGTGGCCATAAAAACGAGACAGAAGGATT
CTCAGAAACAAGTTTGTGATGTGTGTACTCAGCTAACAGAGTGGAACCTTTCTTTTTACA
GAGCAGCTTTGAAACTCTATTTTTGTGGATTCTGCAAATTGATATTTAGGACCACATGTG
GAATTGTGAGCGGATAACAATTTGTGGATACAAAATCTAGACAGAAGCATTCTCACAAAC
TTCTTTGTGATGTGTGTCCTCAACTAACAGAGTTGAACCTTTCTTTTGATGCAGCAGTTT
GGAAACACTCTTTTTGTAGAAACTGTAAGTGGATATTTGGATAGCTCTAACGATATCGTT
GGAAAAGGGAATATCATGATCTAAAATCTAGACAGAAGCACTATTAGAAACTACTTGGTG
ATATCTGCATTCAAGTCACAGAGTTGAACATTCCCTTACTTTGAGCACGTTTGAAACACT
CTTTTGGAAGAATCTGGAAGTGGACATTTGGACCACATGTGGAATTGTGAGCGGATAACA
ATTTGTGGCCAATAAAAGCCAGACAGAAGCTTTCTCAGAAACTTGTTCGTGATGTGTGTA
CTCAACTAAAAGAGTTGAACCTTTCTATTGATAGAGCAGTTTTGAAACACTCTTTTTGTG
GATTCTGCAAGTGGATATTTGGATTGCTTTGAGGATATCGTTGGAAGAGGGATCACTAGC
TATAAAAACTAGACAGCAGCATTCCCAGAAATTTCTTTGGGATATTTCCATTCAACTCAT
AGAGATGAACATGGCCTTTCATAGAGCAGGTTTGAAACACTCTTTTTGTAGTTTGTGGAA
GTGGACATTTCGACCACATGTGGAATTGTGAGCGGATAACAATTTGTGGCCCATAAAAAT
AGACAGAAGCATTCTCAGAAACTTGTTGGTGATATGTGTCCTCAACTAACAGAGTTGAAC
TTTGCCATTGATAGAGAGCAGTTTTGAAACACTCTTTTTGTGGAATCTGCAAGTGGATAT
TTGACTAGCTGACTCAGATATCGTTGGAAAAGGGATCACTAGCAAATAAAAGGTAGACAG
CAGCATTCTCAGAAATTTCTTTCTGATGACTGCATTCAACTCATAGAGTTGAACATTCCC
TTTCATAGAGCAGGTTTGAAACACTCTTTCTGGAGTATCTGGATGTGGACATTTGGACCA
CATGTGGAATTGTGAGCGGATAACAATTTGTGGCCCATAAAAACGAGACAGAAGGATTCT
GAGAAACAAGCTTGTGATGTGTGTACTCAGCTAACAGAGTGGAACCTCTCTTTTGATGCA
GCAGTTTGGAAACACTCTTTTTGTAGAAACTGTAAGTGGATATTTGGATAGCTCTAATGA
TATCGTTGGAAAAGGGAATATCATCATCTAAAATCTAGACAGAAGCCCTCTCAGAAACTA
CTTTGTGATATCTGCATTCAAGTCACAGAGTTGAACATTCGCTTTCTTAGAGCACGTTGG
AAACACTCTTTTTGTAGTGTCTGGAAGTGGACATTTGGACCACATGTGGAATTGTGAGCG
GATAACAATTTGTGGCCCATAAAAACGAGACAGAAGCATGCTCAGAAACTTGTTTTTGAT
GTGTGTACCCAGCCAAAGGAGTTGAACATTTCTATTGATAGAGCAGTTTTGAAACACTCT
TTTTGTGGAAAATGCAGGTGGATATTTGGATAGCTTGGAGGATATCGTTGGAAGAGGGAT
CACTAGAGAATTCGGGCAAAAATCCCGCTTTGCGGGACTAGCTAGATTTCAGGTAAGATA
GCTAGGGTCTAGCAATAAAAGGTAGACAGCAGCATTCTCAGAAATTTCTTTCTGATGTCT
GCATTCAACTCATAGAGTTGAAGATTGCCTTTCATAGAGCAGGTTTGAAACACTCTTTCT
GGAGTATCTGGATGTGGACATTTGGACCACATGTGGAATTGTGAGCGGATAACAATTTGT
GGCCATAAAAACGAGACAGAAGGATTCTCAGAAACAAGTTTGTGATGTGTGTACTCAGCT
AACAGAGTGGAACCTTTCTTTTTACAGAGCAGCTTTGAAACTCTATTTTTGTGGATTCTG
CAAATTGATATTTAGGACCACATGTGGAATTGTGAGCGGATAACAATTTGTGGCCATAAA
AACGAGACAGAAGGATTCTCAGAAACAAGTTTGTGATGTGTGTACTCAGCTAACAGAGTG
GAACCTTACTCTGTTAGTTGAGGACACATATCACCAACAAGTTTCTGAGAATGCTTCTGT
CTATTTTTATGGGCCACAAATTGTTATCCGCTCACAATTCCACATGTGGTCGAAATGTCC
ACTTCCACAAACTACAAAAAGAGTGTTTCAAACCTGCTCTATGAAAGGCCATGTTCATCT
CTATGAGTTGAATGGAAATATCCCAAAGAAATTTCTGGGAATGCTGCTGTCTAGTTTTTA
TAGCTAGTGATCCCTCTTCCAACGATATCCTCAAAGCAATCCAAATATCCACTTGCAGAA
TCCACAAAAAGAGTGTTTCAAAACTGCTCTATCAATAGAAAGGTTCAACTCTTTTAGTTG
AGTACACACATCACGAACAAGTTTCTGAGAAAGCTTCTGTCTGGCTTTTATTGGCCACAA
ATTGTTATCCGCTCACAATTCCACATGTGGTCCAAATGTCCACTTCCAGATTCTTCCAAA
AGAGTGTTTCAAACGTGCTCAAAGTAAGGGAATGTTCAACTCTGTGACTTGAATGCAGAT
ATCACCAAGTAGTTTCTAATAGTGCTTCTGTCTAGATTTTAGATCATGATATTCCCTTTT
CCAACGATATCGTTAGAGCTATCCAAATATCCACTTACAGTTTCTACAAAAAGAGTGTTT
CCAAACTGCTGCATCAAAAGAAAGGTTCAACTCTGTTAGTTGAGGACACACATCACAAAG
AAGTTTGTGAGAATGCTTCTGTCTAGATTTTGTATCCACAAATTGTTATCCGCTCACAAT
TCCACATGTGGTCCTAAATATCAATTTGCAGAATCCACAAAAATAGAGTTTCAAAGCTGC
TCTGTAAAAAGAAAGGTTCCACTCTGTTAGCTGAGTACACACATCACAAACTTGTTTCTG
AGAATCCTTCTGTCTCGTTTTTATGGCCACAAATTGTTATCCGCTCACAATTCCACATGT
GGTCCAAATGTCCACATCCAGATACTCCAGAAAGAGTGTTTCAAACCTGCTCTATGAAAG
GCAATCTTCAACTCTATGAGTTGAATGCAGACATCAGAAAGAAATTTCTGAGAATGCTGC
TGTCTACCTTTTATTGCTAGACCCTAGCTATCTTACCTGAAATCTAGCTAGCTTTGGATC
CTTTAAGCTTTTTGTTAACGTGCCGGCACGGCCTGGGTAACCAGGTATTTTGTCCACATA
ACCGTGCGCAAAATGTTGTGGATAAGCAGGACACAGCAGCAATCCACAGCAGGCATACAA
CCGCACACCGAGGTTACTCCGTTCTACAGGTTACGACGACATGTCAATACTTGCCCTTGA
CAGGCATTGATGGAATCGTAGTCTCACGCTGATAGTCTGATCGACAATACAAGTGGGACC
GTGGTCCCAGACCGATAATCAGACCGACAACACGAGTGGGATCGTGGTCCCAGACTAATA
ATCAGACCGACGATACGAGTGGGACCGTGGTCCCAGACTAATAATCAGACCGACGATACG
AGTGGGACCGTGGTTCCAGACTAATAATCAGACCGACGATACGAGTGGGACCGTGGTCCC
AGACTAATAATCAGACCGACGATACGAGTGGGACCATGGTCCCAGACTAATAATCAGACC
GACGATACGAGTGGGACCGTGGTCCCAGTCTGATTATCAGACCGACGATACGAGTGGGAC
CGTGGTCCCAGACTAATAATCAGACCGACGATACGAGTGGGACCGTGGTCCCAGACTAAT
AATCAGACCGACGATACGAGTGGGACCGTGGTCCCAGTCTGATTATCAGACCGACGATAC
AAGTGGAACAGTGGGCCCAGAGAGAATATTCAGGCCAGTTATGCTTTCTGGCCTGTAACA
AAGGACATTAAGTAAAGACAGATAAACGTAGACTAAAACGTGGTCGCATCAGGGTGCTGG
CTTTTCAAGTTCCTTAAGAATGGCCTCAATTTTCTCTATACACTCAGTTGGAACACGAGA
CCTGTCCAGGTTAAGCACCATTTTATCGCCCTTATACAATACTGTCGCTCCAGGAGCAAA
CTGATGTCGTGAGCTTAAGCTAGTTCTTGATGCAGATGACGTTTTAAGCACAGAAGTTAA
AAGAGTGATAACTTCTTCAGCTTCAAATATCACCCCAGCTTTTTTCTGCTCATGAAGGTT
AGATGCCTGCTGCTTAAGTAATTCCTCTTTATCTGTAAAGGCTTTTTGAAGTGCATCACC
TGACCGGGCAGATAGTTCACCGGGGTGAGAAAAAAGAGCAACAACTGATTTAGGCAATTT
GGCGGTGTTGATACAGCGGGTAATAATCTTACGTGAAATATTTTCCGCATCAGCCAGCGC
AGAAATATTTCCAGCAAATTCATTCTGCAATCGGCTTGCATAACGCTGACCACGTTCATA
AGCACTTGTTGGGCGATAATCGTTACCCAATCTGGATAATGCAGCCATCTGCTCATCATC
CAGCTCGCCAACCAGAACACGATAATCACTTTCGGTAAGTGCAGCAGCTTTACGACGGCG
ACTCCCATCGGCAATTTCTATGACACCAGATACTCTTCGACCGAACGCCGGTGTCTGTTG
ACCAGTCAGTAGAAAAGAAGGGATGAGATCATCCAGTGCGTCCTCAGTAAGCAGCTCCTG
GTCACGTTCATTACCTGACCATACCCGAGAGGTCTTCTCAACACTATCACCCCGGAGCAC
TTCAAGAGTAAACTTCACATCCCGACCACATACAGGCAAAGTAATGGCATTACCGCGAGC
CATTACTCCTACGCGCGCAATTAACGAATCCACCATCGGGGCAGCTGGTGTCGATAACGA
AGTATCTTCAACCGGTTGAGTATTGAGCGTATGTTTTGGAATAACAGGCGCACGCTTCAT
TATCTAATCTCCCAGCGTGGTTTAATCAGACGATCGAAAATTTCATTGCAGACAGGTTCC
CAAATAGAAAGAGCATTTCTCCAGGCACCAGTTGAAGAGCGTTGATCAATGGCCTGTTCA
AAAACAGTTCTCATCCGGATCTGACCTTTACCAACTTCATCCGTTTCACGTACAACATTT
TTTAGAACCATGCTTCCCCAGGCATCCCGAATTTGCTCCTCCATCCACGGGGACTGAGAG
CCATTACTATTGCTGTATTTGGTAAGCAAAATACGTACATCAGGCTCGAACCCTTTAAGA
TCAACGTTCTTGAGCAGATCACGAAGCATATCGAAAAACTGCAGTGCGGAGGTGTAGTCA
AACAACTCAGCAGGCGTGGGAACAATCAGCACATCAGCAGCACATACGACATTAATCGTG
CCGATACCCAGGTTAGGCGCGCTGTCAATAACTATGACATCATAGTCATGAGCAACAGTT
TCAATGGCCAGTCGGAGCATCAGGTGTGGATCGGTGGGCAGTTTACCTTCATCAAATTTG
CCCATTAACTCAGTTTCAATACGGTGCAGAGCCAGACAGGAAGGAATAATGTCAAGCCCC
GGCCAGCAAGTGGGCTTTATTGCATAAGTGACATCGTCCTTTTCCCCAAGATAGAAAGGC
AGGAGAGTGTCTTCTGCATGAATATGAAGATCTGGTACCCATCCGTGATACATTGAGGCT
GTTCCCTGGGGGTCGTTACCTTCCACGAGCAAAACACGTAGCCCCTTCAGAGCCAGATCC
TGAGCAAGATGAACAGAAACTGAGGTTTTGTAAACGCCACCTTTATGGGCAGCAACCCCG
ATCACCGGTGGAAATACGTCTTCAGCACGTCGCAATCGCGTACCAAACACATCACGCATA
TGATTAATTTGTTCAATTGTATAACCAACACGTTGCTCAACCCGTCCTCGAATTTCCATA
TCCGGGTGCGGTAGTCGCCCTGCTTTCTCGGCATCTCTGATAGCCTGAGAAGAAACCCCA
ACTAAATCCGCTGCTTCACCTATTCTCCAGCGCCGGGTTATTTTCCTCGCTTCCGGGCTG
TCATCATTAAACTGTGCAATGGCGATAGCCTTCGTCATTTCATGACCAGCGTTTATGCAC
TGGTTAAGTGTTTCCATGAGTTTCATTCTGAACATCCTTTAATCATTGCTTTGCGTTTTT
TTATTAAATCTTGCAATTTACTGCAAAGCAACAACAAAATCGCAAAGTCATCAAAAAACC
GCAAAGTTGTTTAAAATAAGAGCAACACTACAAAAGGAGATAAGAAGAGCACATACCTCA
GTCACTTATTATCACTAGCGCTCGCCGCAGCCGTGTAACCGAGCATAGCGAGCGAACTGG
CGAGGAAGCAAAGAAGAACTGTTCTGTCAGATAGCTCTTACGCTCAGCGCAAGAAGAAAT
ATCCACCGTGGGAAAAACTCCAGGTAGAGGTACACACGCGGATAGCCAATTCAGAGTAAT
AAACTGTGATAATCAACCCTCATCAATGATGACGAACTAACCCCCGATATCAGGTCACAT
GACGAAGGGAAAGAGAAGGAAATCAACTGTGACAAACTGCCCTCAAATTTGGCTTCCTTA
AAAATTACAGTTCAAAAAGTATGAGAAAATCCATGCAGGCTGAAGGAAACAGCAAAACTG
TGACAAATTACCCTCAGTAGGTCAGAACAAATGTGACGAACCACCCTCAAATCTGTGACA
GATAACCCTCAGACTATCCTGTCGTCATGGAAGTGATATCGCGGAAGGAAAATACGATAT
GAGTCGTCTGGCGGCCTTTCTTTTTCTCAATGTATGAGAGGCGCATTGGAGTTCTGCTGT
TGATCTCATTAACACAGACCTGCAGGAAGCGGCGGCGGAAGTCAGGCATACGCTGGTAAC
TTTGAGGCAGCTGGTAACGCTCTATGATCCAGTCGATTTTCAGAGAGACGATGCCTGAGC
CATCCGGCTTACGATACTGACACAGGGATTCGTATAAACGCATGGCATACGGATTGGTGA
TTTCTTTTGTTTCACTAAGCCGAAACTGCGTAAACCGGTTCTGTAACCCGATAAAGAAGG
GAATGAGATATGGGTTGATATGTACACTGTAAAGCCCTCTGGATGGACTGTGCGCACGTT
TGATAAACCAAGGAAAAGATTCATAGCCTTTTTCATCGCCGGCATCCTCTTCAGGGCGAT
AAAAAACCACTTCCTTCCCCGCGAAACTCTTCAATGCCTGCCGTATATCCTTACTGGCTT
CCGCAGAGGTCAATCCGAATATTTCAGCATATTTAGCAACATGGATCTCGCAGATACCGT
CATGTTCCTGTAGGGTGCCATCAGATTTTCTGATCTGGTCAACGAACAGATACAGCATAC
GTTTTTGATCCCGGGAGAGACTATATGCCGCCTCAGTGAGGTCGTTTGACTGGACGATTC
GCGGGCTATTTTTACGTTTCTTGTGATTGATAACCGCTGTTTCCGCCATGACAGATCCAT
GTGAAGTGTGACAAGTTTTTAGATTGTCACACTAAATAAAAAAGAGTCAATAAGCAGGGA
TAACTTTGTGAAAAAACAGCTTCTTCTGAGGGCAATTTGTCACAGGGTTAAGGGCAATTT
GTCACAGACAGGACTGTCATTTGAGGGTGATTTGTCACACTGAAAGGGCAATTTGTCACA
ACACCTTCTCTAGAACCAGCATGGATAAAGGCCTACAAGGCGCTCTAAAAAAGAAGATCT
AAAAACTATAAAAAAAATAATTATAAAAATATCCCCGTGGATAAGTGGATAACCCCAAGG
GAAGTTTTTTCAGGCATCGTGTGTAAGCAGAATATATAAGTGCTGTTCCCTGGTGCTTCC
TCGCTCACTCGAGGGCTTCGCCCTGTTTAAACTTTGGATCTTACGGGGTCTGACGCTCAG
TGGAACGAAAACTCACGTTAAGGGATTTTGGTCATGAGATTATCAAAAAGGATCTTCACC
TAGATCCTTTTAAATTAAAAATGAAGTTTTAAATCAATCTAAAGTATATATGAGTAAACT
TGGTCTGACAGTTACCAATGCTTAATCAGTGAGGCACCTATCTCAGCGATCTGTCTATTT
CGTTCATCCATAGTTGCCTGACTCCCCGTCGTGTAGATAACTACGATACGGGAGGGCTTA
CCATCTGGCCCCAGTGCTGCAATGATACCGCGAGACCCACGCTCACCGGCTCCAGATTTA
TCAGCAATAAACCAGCCAGCCGGAAGGGCCGAGCGCAGAAGTGGTCCTGCAACTTTATCC
GCCTCCATCCAGTCTATTAATTGTTGCCGGGAAGCTAGAGTAAGTAGTTCGCCAGTTAAT
AGTTTGCGCAACGTTGTTGCCATTGCTACAGGCATCGTGGTGTCACGCTCGTCGTTTGGT
ATGGCTTCATTCAGCTCCGGTTCCCAACGATCAAGGCGAGTTACATGATCCCCCATGTTG
TGCAAAAAAGCGGTTAGCTCCTTCGGTCCTCCGATCGTTGTCAGAAGTAAGTTGGCCGCA
GTGTTATCACTCATGGTTATGGCAGCACTGCATAATTCTCTTACTGTCATGCCATCCGTA
AGATGCTTTTCTGTGACTGGTGAGTACTCAACCAAGTCATTCTGAGAATAGTGTATGCGG
CGACCGAGTTGCTCTTGCCCGGCGTCAATACGGGATAATACCGCGCCACATAGCAGAACT
TTAAAAGTGCTCATCATTGGAAAACGTTCTTCGGGGCGAAAACTCTCAAGGATCTTACCG
CTGTTGAGATCCAGTTCGATGTAACCCACTCGTGCACCCAACTGATCTTCAGCATCTTTT
ACTTTCACCAGCGTTTCTGGGTGAGCAAAAACAGGAAGGCAAAATGCCGCAAAAAAGGGA
ATAAGGGCGACACGGAAATGTTGAATACTCATACTCTTCCTTTTTCAATATTATTGAAGC
ATTTATCAGGGTTATTGTCTCATGAGCGGATACATATTTGAATGTATTTAGAAAAATAAA
CAAATAGGGGTTCCGCGCACATTTCCCCGAAAAGTGCCACGCGGCCGCCTAACTAGTCCC
GGAAAGGGGGAATTTTGCCCGAATTCTCTAGTGATCCCTCTTCCAACGATATCCTCCAAG
CTATCCAAATATCCACCTGCATTTTCCACAAAAAGAGTGTTTCAAAACTGCTCTATCAAT
AGAAATGTTCAACTCCTTTGGCTGGGTACACACATCAAAAACAAGTTTCTGAGCATGCTT
CTGTCTCGTTTTTATGGGCCACAAATTGTTATCCGCTCACAATTCCACATGTGGTCCAAC
TAGCTATAAAAACTAGACAGCAGCATTCCCAGAAATTTCTTTGGGATATTTCCATTCAAC
TCATAGAGATGAACATGGCCTTTCATAGAGCAGGTTTGAAACACTCTTTTTGTAGTTTGT
GGAAGTGGACATTTCGACCACATGTGGAATTGTGAGCGGATAACAATTTGTGGCCCATAA
AAATAGACAGAAGCATTCTCAGAAACTTGTTGGTGATATGTGTCCTCAACTAACAGAGTT
GAACTTTGCCATTGATAGAGAGCAGTTTTGAAACACTCTTTTTGTGGAATCTGCAAGTGG
ATATTTGACTAGCTGACTCAGATATCGTTGGAAAAGGGATCACTAGCAAATAAAAGGTAG
ACAGCAGCATTCTCAGAAATTTCTTTCTGATGACTGCATTCAACTCATAGAGTTGAACAT
TCCCTTTCATAGAGCAGGTTTGAAACACTCTTTCTGGAGTATCTGGATGTGGACATTTGG
ACCACATGTGGAATTGTGAGCGGATAACAATTTGTGGCCCATAAAAACGAGACAGAAGGA
TTCTGAGAAACAAGCTTGTGATGTGTGTACTCAGCTAACAGAGTGGAACCTCTCTTTTGA
TGCAGCAGTTTGGAAACACTCTTTTTGTAGAAACTGTAAGTGGATATTTGGATAGCTCTA
ATGATATCGTTGGAAAAGGGAATATCATCATCTAAAATCTAGACAGAAGCCCTCTCAGAA
ACTACTTTGTGATATCTGCATTCAAGTCACAGAGTTGAACATTCGCTTTCTTAGAGCACG
TTGGAAACACTCTTTTTGTAGTGTCTGGAAGTGGACATTTGGACCACATGTGGAATTGTG
AGCGGATAACAATTTGTGGCCCATAAAAACGAGACAGAAGCATGCTCAGAAACTTGTTTT
TGATGTGTGTACCCAGCCAAAGGAGTTGAACATTTCTATTGATAGAGCAGTTTTGAAACA
CTCTTTTTGTGGAAAATGCAGGTGGATATTTGGATAGCTTGGAGGATATCGTTGGAAGAG
GGATCACTAGAGAATTCGGGCAAAATACCCAATTTAAGGGACTAGCTAGATTTCAGGTAA
GATAGCTAGGGTCTAGCAATAAAAGGTAGACAGCAGCATTCTCAGAAATTTCTTTCTGAT
GTCTGCATTCAACTCATAGAGTTGAAGATTGCCTTTCATAGAGCAGGTTTGAAACACTCT
TTCTGGAGTATCTGGATGTGGACATTTGGACCACATGTGGAATTGTGAGCGGATAACAAT
TTGTGGCCATAAAAACGAGACAGAAGGATTCTCAGAAACAAGTTTGTGATGTGTGTACTC
AGCTAACAGAGTGGAACCTTTCTTTTTACAGAGCAGCTTTGAAACTCTATTTTTGTGGAT
TCTGCAAATTGATATTTAGGACCACATGTGGAATTGTGAGCGGATAACAATTTGTGGATA
CAAAATCTAGACAGAAGCATTCTCACAAACTTCTTTGTGATGTGTGTCCTCAACTAACAG
AGTTGAACCTTTCTTTTGATGCAGCAGTTTGGAAACACTCTTTTTGTAGAAACTGTAAGT
GGATATTTGGATAGCTCTAACGATATCGTTGGAAAAGGGAATATCATGATCTAAAATCTA
GACAGAAGCACTATTAGAAACTACTTGGTGATATCTGCATTCAAGTCACAGAGTTGAACA
TTCCCTTACTTTGAGCACGTTTGAAACACTCTTTTGGAAGAATCTGGAAGTGGACATTTG
GACCACATGTGGAATTGTGAGCGGATAACAATTTGTGGCCAATAAAAGCCAGACAGAAGC
TTTCTCAGAAACTTGTTCGTGATGTGTGTACTCAACTAAAAGAGTTGAACCTTTCTATTG
ATAGAGCAGTTTTGAAACACTCTTTTTGTGGATTCTGCAAGTGGATATTTGGATTGCTTT
GAGGATATCGTTGGAAGAGGGATCACTAGCTATAAAAACTAGACAGCAGCATTCCCAGAA
ATTTCTTTGGGATATTTCCATTCAACTCATAGAGATGAACATGGCCTTTCATAGAGCAGG
TTTGAAACACTCTTTTTGTAGTTTGTGGAAGTGGACATTTCGACCACATGTGGAATTGTG
AGCGGATAACAATTTGTGGCCCATAAAAATAGACAGAAGCATTCTCAGAAACTTGTTGGT
GATATGTGTCCTCAACTAACAGAGTTGAACTTTGCCATTGATAGAGAGCAGTTTTGAAAC
ACTCTTTTTGTGGAATCTGCAAGTGGATATTTGACTAGCTGACTCAGATATCGTTGGAAA
AGGGATCACTAGCAAATAAAAGGTAGACAGCAGCATTCTCAGAAATTTCTTTCTGATGAC
TGCATTCAACTCATAGAGTTGAACATTCCCTTTCATAGAGCAGGTTTGAAACACTCTTTC
TGGAGTATCTGGATGTGGACATTTGGACCACATGTGGAATTGTGAGCGGATAACAATTTG
TGGCCCATAAAAACGAGACAGAAGGATTCTGAGAAACAAGCTTGTGATGTGTGTACTCAG
CTAACAGAGTGGAACCTCTCTTTTGATGCAGCAGTTTGGAAACACTCTTTTTGTAGAAAC
TGTAAGTGGATATTTGGATAGCTCTAATGATATCGTTGGAAAAGGGAATATCATCATCTA
AAATCTAGACAGAAGCCCTCTCAGAAACTACTTTGTGATATCTGCATTCAAGTCACAGAG
TTGAACATTCGCTTTCTTAGAGCACGTTGGAAACACTCTTTTTGTAGTGTCTGGAAGTGG
ACATTTGGACCACATGTGGAATTGTGAGCGGATAACAATTTGTGGCCCATAAAAACGAGA
CAGAAGCATGCTCAGAAACTTGTTTTTGATGTGTGTACCCAGCCAAAGGAGTTGAACATT
TCTATTGATAGAGCAGTTTTGAAACACTCTTTTTGTGGAAAATGCAGGTGGATATTTGGA
TAGCTTGGAGGATATCGTTGGAAGAGGGATCACTAGAGAATTCGGGCAAAATACCCATTT
TATGGGACTAGCTAGATTTCAGGTAAGATAGCTAGGGTCTAGCAATAAAAGGTAGACAGC
AGCATTCTCAGAAATTTCTTTCTGATGTCTGCATTCAACTCATAGAGTTGAAGATTGCCT
TTCATAGAGCAGGTTTGAAACACTCTTTCTGGAGTATCTGGATGTGGACATTTGGACCAC
ATGTGGAATTGTGAGCGGATAACAATTTGTGGCCATAAAAACGAGACAGAAGGATTCTCA
GAAACAAGTTTGTGATGTGTGTACTCAGCTAACAGAGTGGAACCTTTCTTTTTACAGAGC
AGCTTTGAAACTCTATTTTTGTGGATTCTGCAAATTGATATTTAGGACCACATGTGGAAT
TGTGAGCGGATAACAATTTGTGGATACAAAATCTAGACAGAAGCATTCTCACAAACTTCT
TTGTGATGTGTGTCCTCAACTAACAGAGTTGAACCTTTCTTTTGATGCAGCAGTTTGGAA
ACACTCTTTTTGTAGAAACTGTAAGTGGATATTTGGATAGCTCTAACGATATCGTTGGAA
AAGGGAATATCATGATCTAAAATCTAGACAGAAGCACTATTAGAAACTACTTGGTGATAT
CTGCATTCAAGTCACAGAGTTGAACATTCCCTTACTTTGAGCACGTTTGAAACACTCTTT
TGGAAGAATCTGGAAGTGGACATTTGGACCACATGTGGAATTGTGAGCGGATAACAATTT
GTGGCCAATAAAAGCCAGACAGAAGCTTTCTCAGAAACTTGTTCGTGATGTGTGTACTCA
ACTAAAAGAGTTGAACCTTTCTATTGATAGAGCAGTTTTGAAACACTCTTTTTGTGGATT
CTGCAAGTGGATATTTGGATTGCTTTGAGGATATCGTTGGAAGAGGGATCACTAGCTATA
AAAACTAGACAGCAGCATTCCCAGAAATTTCTTTGGGATATTTCCATTCAACTCATAGAG
ATGAACATGGCCTTTCATAGAGCAGGTTTGAAACACTCTTTTTGTAGTTTGTGGAAGTGG
ACATTTCGACCACATGTGGAATTGTGAGCGGATAACAATTTGTGGCCCATAAAAATAGAC
AGAAGCATTCTCAGAAACTTGTTGGTGATATGTGTCCTCAACTAACAGAGTTGAACTTTG
CCATTGATAGAGAGCAGTTTTGAAACACTCTTTTTGTGGAATCTGCAAGTGGATATTTGA
CTAGCTGACTCAGATATCGTTGGAAAAGGGATCACTAGCAAATAAAAGGTAGACAGCAGC
ATTCTCAGAAATTTCTTTCTGATGACTGCATTCAACTCATAGAGTTGAACATTCCCTTTC
ATAGAGCAGGTTTGAAACACTCTTTCTGGAGTATCTGGATGTGGACATTTGGACCACATG
TGGAATTGTGAGCGGATAACAATTTGTGGCCCATAAAAACGAGACAGAAGGATTCTGAGA
AACAAGCTTGTGATGTGTGTACTCAGCTAACAGAGTGGAACCTCTCTTTTGATGCAGCAG
TTTGGAAACACTCTTTTTGTAGAAACTGTAAGTGGATATTTGGATAGCTCTAATGATATC
GTTGGAAAAGGGAATATCATCATCTAAAATCTAGACAGAAGCCCTCTCAGAAACTACTTT
GTGATATCTGCATTCAAGTCACAGAGTTGAACATTCGCTTTCTTAGAGCACGTTGGAAAC
ACTCTTTTTGTAGTGTCTGGAAGTGGACATTTGGACCACATGTGGAATTGTGAGCGGATA
ACAATTTGTGGCCCATAAAAACGAGACAGAAGCATGCTCAGAAACTTGTTTTTGATGTGT
GTACCCAGCCAAAGGAGTTGAACATTTCTATTGATAGAGCAGTTTTGAAACACTCTTTTT
GTGGAAAATGCAGGTGGATATTTGGATAGCTTGGAGGATATCGTTGGAAGAGGGATCACT
AGAGAATTCGGGCAAAAAACCCTATTTTAGGGACTAGCTAGATTTCAGGTAAGATAGCTA
GGGTCTAGCAATAAAAGGTAGACAGCAGCATTCTCAGAAATTTCTTTCTGATGTCTGCAT
TCAACTCATAGAGTTGAAGATTGCCTTTCATAGAGCAGGTTTGAAACACTCTTTCTGGAG
TATCTGGATGTGGACATTTGGACCACATGTGGAATTGTGAGCGGATAACAATTTGTGGCC
ATAAAAACGAGACAGAAGGATTCTCAGAAACAAGTTTGTGATGTGTGTACTCAGCTAACA
GAGTGGAACCTTTCTTTTTACAGAGCAGCTTTGAAACTCTATTTTTGTGGATTCTGCAAA
TTGATATTTAGGACCACATGTGGAATTGTGAGCGGATAACAATTTGTGGATACAAAATCT
AGACAGAAGCATTCTCACAAACTTCTTTGTGATGTGTGTCCTCAACTAACAGAGTTGAAC
CTTTCTTTTGATGCAGCAGTTTGGAAACACTCTTTTTGTAGAAACTGTAAGTGGATATTT
GGATAGCTCTAACGATATCGTTGGAAAAGGGAATATCATCATCTAAAATCTAGACAGAAG
CCCTCTCAGAAACTACTTTGTGATATCTGCATTCAAGTCACAGAGTTGAACATTCGCTTT
CTTAGAGCACGTTGGAAACACTCTTTTTGTAGTGTCTGGAAGTGGACATTTGGACCACAT
GTGGAATTGTGAGCGGATAACAATTTGTGGCCCATAAAAACGAGACAGAAGCATGCTCAG
AAACTTGTTTTTGATGTGTGTACCCAGCCAAAGGAGTTGAACATTTCTATTGATAGAGCA
GTTTTGAAACACTCTTTTTGTGGAAAATGCAGGTGGATATTTGGATAGCTTGGAGGATAT
CGTTGGAAGAGGGATCACTAGAGAATTCGGGCAAAAATCCCACTTTACGGGACTAGCTAG
ATTTCAGGTAAGATAGCTAGGGTCTAGCAATAAAAGGTAGACAGCAGCATTCTCAGAAAT
TTCTTTCTGATGTCTGCATTCAACTCATAGAGTTGAAGATTGCCTTTCATAGAGCAGGTT
TGAAACACTCTTTCTGGAGTATCTGGATGTGGACATTTGGACCACATGTGGAATTGTGAG
CGGATAACAATTTGTGGCCATAAAAACGAGACAGAAGGATTCTCAGAAACAAGTTTGTGA
TGTGTGTACTCAGCTAACAGAGTGGAACCTTTCTTTTTACAGAGCAGCTTTGAAACTCTA
TTTTTGTGGATTCTGCAAATTGATATTTAGGACCACATGTGGAATTGTGAGCGGATAACA
ATTTGTGGATACAAAATCTAGACAGAAGCATTCTCACAAACTTCTTTGTGATGTGTGTCC
TCAACTAACAGAGTTGAACCTTTCTTTTGATGCAGCAGTTTGGAAACACTCTTTTTGTAG
AAACTGTAAGTGGATATTTGGATAGCTCTAACGATATCGTTGGAAAAGGGAATATCATGA
TCTAAAATCTAGACAGAAGCACTATTAGAAACTACTTGGTGATATCTGCATTCAAGTCAC
AGAGTTGAACATTCCCTTACTTTGAGCACGTTTGAAACACTCTTTTGGAAGAATCTGGAA
GTGGACATTTGGACCACATGTGGAATTGTGAGCGGATAACAATTTGTGGCCAATAAAAGC
CAGACAGAAGCTTTCTCAGAAACTTGTTCGTGATGTGTGTACTCAACTAAAAGAGTTGAA
CCTTTCTATTGATAGAGCAGTTTTGAAACACTCTTTTTGTGGATTCTGCAAGTGGATATT
TGGATTGCTTTGAGGATATCGTTGGAAGAGGGATCACTAGCTATAAAAACTAGACAGCAG
CATTCCCAGAAATTTCTTTGGGATATTTCCATTCAACTCATAGAGATGAACATGGCCTTT
CATAGAGCAGGTTTGAAACACTCTTTTTGTAGTTTGTGGAAGTGGACATTTCGACCACAT
GTGGAATTGTGAGCGGATAACAATTTGTGGCCCATAAAAATAGACAGAAGCATTCTCAGA
AACTTGTTGGTGATATGTGTCCTCAACTAACAGAGTTGAACTTTGCCATTGATAGAGAGC
AGTTTTGAAACACTCTTTTTGTGGAATCTGCAAGTGGATATTTGACTAGCTGACTCAGAT
ATCGTTGGAAAAGGGATCACTAGCAAATAAAAGGTAGACAGCAGCATTCTCAGAAATTTC
TTTCTGATGACTGCATTCAACTCATAGAGTTGAACATTCCCTTTCATAGAGCAGGTTTGA
AACACTCTTTCTGGAGTATCTGGATGTGGACATTTGGACCACATGTGGAATTGTGAGCGG
ATAACAATTTGTGGCCCATAAAAACGAGACAGAAGGATTCTGAGAAACAAGCTTGTGATG
TGTGTACTCAGCTAACAGAGTGGAACCTCTCTTTTGATGCAGCAGTTTGGAAACACTCTT
TTTGTAGAAACTGTAAGTGGATATTTGGATAGCTCTAATGATATCGTTGGAAAAGGGAAT
ATCATCATCTAAAATCTAGACAGAAGCCCTCTCAGAAACTACTTTGTGATATCTGCATTC
AAGTCACAGAGTTGAACATTCGCTTTCTTAGAGCACGTTGGAAACACTCTTTTTGTAGTG
TCTGGAAGTGGACATTTGGACCACATGTGGAATTGTGAGCGGATAACAATTTGTGGCCCA
TAAAAACGAGACAGAAGCATGCTCAGAAACTTGTTTTTGATGTGTGTACCCAGCCAAAGG
AGTTGAACATTTCTATTGATAGAGCAGTTTTGAAACACTCTTTTTGTGGAAAATGCAGGT
GGATATTTGGATAGCTTGGAGGATATCGTTGGAAGAGGGATCACTAGAGAATTCGGGCAA
AAACCCCCGTTTCGGGGACTAGCTAGATTTCAGGTAAGATAGCTAGGGTCTAGCAATAAA
AGGTAGACAGCAGCATTCTCAGAAATTTCTTTCTGATGTCTGCATTCAACTCATAGAGTT
GAAGATTGCCTTTCATAGAGCAGGTTTGAAACACTCTTTCTGGAGTATCTGGATGTGGAC
ATTTGGACCACATGTGGAATTGTGAGCGGATAACAATTTGTGGCCATAAAAACGAGACAG
AAGGATTCTCAGAAACAAGTTTGTGATGTGTGTACTCAGCTAACAGAGTGGAACCTTTCT
TTTTACAGAGCAGCTTTGAAACTCTATTTTTGTGGATTCTGCAAATTGATATTTAGGACC
ACATGTGGAATTGTGAGCGGATAACAATTTGTGGATACAAAATCTAGACAGAAGCATTCT
CACAAACTTCTTTGTGATGTGTGTCCTCAACTAACAGAGTTGAACCTTTCTTTTGATGCA
GCAGTTTGGAAACACTCTTTTTGTAGAAACTGTAAGTGGATATTTGGATAGCTCTAACGA
TATCGTTGGAAAAGGGAATATCATGATCTAAAATCTAGACAGAAGCACTATTAGAAACTA
CTTGGTGATATCTGCATTCAAGTCACAGAGTTGAACATTCCCTTACTTTGAGCACGTTTG
AAACACTCTTTTGGAAGAATCTGGAAGTGGACATTTGGACCACATGTGGAATTGTGAGCG
GATAACAATTTGTGGCCAATAAAAGCCAGACAGAAGCTTTCTCAGAAACTTGTTCGTGAT
GTGTGTACTCAACTAAAAGAGTTGAACCTTTCTATTGATAGAGCAGTTTTGAAACACTCT
TTTTGTGGATTCTGCAAGTGGATATTTGGATTGCTTTGAGGATATCGTTGGAAGAGGGAT
CACTAGCTATAAAAACTAGACAGCAGCATTCCCAGAAATTTCTTTGGGATATTTCCATTC
AACTCATAGAGATGAACATGGCCTTTCATAGAGCAGGTTTGAAACACTCTTTTTGTAGTT
TGTGGAAGTGGACATTTCGACCACATGTGGAATTGTGAGCGGATAACAATTTGTGGCCCA
TAAAAATAGACAGAAGCATTCTCAGAAACTTGTTGGTGATATGTGTCCTCAACTAACAGA
GTTGAACTTTGCCATTGATAGAGAGCAGTTTTGAAACACTCTTTTTGTGGAATCTGCAAG
TGGATATTTGACTAGCTGACTCAGATATCGTTGGAAAAGGGATCACTAGCAAATAAAAGG
TAGACAGCAGCATTCTCAGAAATTTCTTTCTGATGACTGCATTCAACTCATAGAGTTGAA
CATTCCCTTTCATAGAGCAGGTTTGAAACACTCTTTCTGGAGTATCTGGATGTGGACATT
TGGACCACATGTGGAATTGTGAGCGGATAACAATTTGTGGCCCATAAAAACGAGACAGAA
GGATTCTGAGAAACAAGCTTGTGATGTGTGTACTCAGCTAACAGAGTGGAACCTCTCTTT
TGATGCAGCAGTTTGGAAACACTCTTTTTGTAGAAACTGTAAGTGGATATTTGGATAGCT
CTAATGATATCGTTGGAAAAGGGAATATCATCATCTAAAATCTAGACAGAAGCCCTCTCA
GAAACTACTTTGTGATATCTGCATTCAAGTCACAGAGTTGAACATTCGCTTTCTTAGAGC
ACGTTGGAAACACTCTTTTTGTAGTGTCTGGAAGTGGACATTTGGACCACATGTGGAATT
GTGAGCGGATAACAATTTGTGGCCCATAAAAACGAGACAGAAGCATGCTCAGAAACTTGT
TTTTGATGTGTGTACCCAGCCAAAGGAGTTGAACATTTCTATTGATAGAGCAGTTTTGAA
ACACTCTTTTTGTGGAAAATGCAGGTGGATATTTGGATAGCTTGGAGGATATCGTTGGAA
GAGGGATCACTAGAGAATTCGGGCAAAAACCCCATTTTATGGGACTAGCTAGATTTCAGG
TAAGATAGCTAGGGTCTAGCAATAAAAGGTAGACAGCAGCATTCTCAGAAATTTCTTTCT
GATGTCTGCATTCAACTCATAGAGTTGAAGATTGCCTTTCATAGAGCAGGTTTGAAACAC
TCTTTCTGGAGTATCTGGATGTGGACATTTGGACCACATGTGGAATTGTGAGCGGATAAC
AATTTGTGGCCATAAAAACGAGACAGAAGGATTCTCAGAAACAAGTTTGTGATGTGTGTA
CTCAGCTAACAGAGTGGAACCTTTCTTTTTACAGAGCAGCTTTGAAACTCTATTTTTGTG
GATTCTGCAAATTGATATTTAGGACCACATGTGGAATTGTGAGCGGATAACAATTTGTGG
ATACAAAATCTAGACAGAAGCATTCTCACAAACTTCTTTGTGATGTGTGTCCTCAACTAA
CAGAGTTGAACCTTTCTTTTGATGCAGCAGTTTGGAAACACTCTTTTTGTAGAAACTGTA
AGTGGATATTTGGATAGCTCTAACGATATCGTTGGAAAAGGGAATATCATGATCTAAAAT
CTAGACAGAAGCACTATTAGAAACTACTTGGTGATATCTGCATTCAAGTCACAGAGTTGA
ACATTCCCTTACTTTGAGCACGTTTGAAACACTCTTTTGGAAGAATCTGGAAGTGGACAT
TTGGACCACATGTGGAATTGTGAGCGGATAACAATTTGTGGCCAATAAAAGCCAGACAGA
AGCTTTCTCAGAAACTTGTTCGTGATGTGTGTACTCAACTAAAAGAGTTGAACCTTTCTA
TTGATAGAGCAGTTTTGAAACACTCTTTTTGTGGATTCTGCAAGTGGATATTTGGATTGC
TTTGAGGATATCGTTGGAAGAGGGATCACTAGCTATAAAAACTAGACAGCAGCATTCCCA
GAAATTTCTTTGGGATATTTCCATTCAACTCATAGAGATGAACATGGCCTTTCATAGAGC
AGGTTTGAAACACTCTTTTTGTAGTTTGTGGAAGTGGACATTTCGACCACATGTGGAATT
GTGAGCGGATAACAATTTGTGGCCCATAAAAATAGACAGAAGCATTCTCAGAAACTTGTT
GGTGATATGTGTCCTCAACTAACAGAGTTGAACTTTGCCATTGATAGAGAGCAGTTTTGA
AACACTCTTTTTGTGGAATCTGCAAGTGGATATTTGACTAGCTGACTCAGATATCGTTGG
AAAAGGGATCACTAGCAAATAAAAGGTAGACAGCAGCATTCTCAGAAATTTCTTTCTGAT
GACTGCATTCAACTCATAGAGTTGAACATTCCCTTTCATAGAGCAGGTTTGAAACACTCT
TTCTGGAGTATCTGGATGTGGACATTTGGGCCACAAATTGTTATCCGCTCACAATTCCAC
ATGTGGTCGAAATGTCCACATCCAGATACTCCAGAAAGAGTGTTTCAAACCTGCTCTATG
AAAGGCCATGTTCATCTCTATGAGTTGAATGGAAATATCCCAAAGAAATTTCTGGGAATG
CTGCTGTCTAGTTTTTATAGCTAGTGATCCCTCTTCCAACGATATCCTCAAAGCAATCCA
AATATCCACTTGCAGAATCCACAAAAAGAGTGTTTCAAAACTGCTCTATCAATAGAAAGG
TTCAACTCTTTTAGTTGAGTACACACATCACGAACAAGTTTCTGAGAAAGCTTCTGTCTG
GCTTTTATTGGCCACAAATTGTTATCCGCTCACAATTCCACATGTGGTCCAAATGTCCAC
TTCCAGATTCTTCCAAAAGAGTGTTTCAAACGTGCTCAAAGTAAGGGAATGTTCAACTCT
GTGACTTGAATGCAGATATCACCAAGTAGTTTCTAATAGTGCTTCTGTCTAGATTTTAGA
TCATGATATTCCCTTTTCCAACGATATCGTTAGAGCTATCCAAATATCCACTTACAGTTT
CTACAAAAAGAGTGTTTCCAAACTGCTGCATCAAAAGAAAGGTTCAACTCTGTTAGTTGA
GGACACACATCACAAAGAAGTTTGTGAGAATGCTTCTGTCTAGATTTTGTATCCACAAAT
TGTTATCCGCTCACAATTCCACATGTGGTCCTAAATATCAATTTGCAGAATCCACAAAAA
TAGAGTTTCAAAGCTGCTCTGTAAAAAGAAAGGTTCCACTCTGTTAGCTGAGTACACACA
TCACAAACTTGTTTCTGAGAATCCTTCTGTCTCGTTTTTATGGCCACAAATTGTTATCCG
CTCACAATTCCACATGTGGTCCAAATGTCCACATCCAGATACTCCAGAAAGAGTGTTTCA
AACCTGCTCTATGAAAGGCAATCTTCAACTCTATGAGTTGAATGCAGACATCAGAAAGAA
ATTTCTGAGAATGCTGCTGTCTACCTTTTATTGCTAGACCCTAGCTATCTTACCTGAAAT
CTAGCTAGTCCCTGAAATGGGGATTTTTGCCCGAATTCTCTAGTGATCCCTCTTCCAACG
ATATCCTCCAAGCTATCCAAATATCCACCTGCATTTTCCACAAAAAGAGTGTTTCAAAAC
TGCTCTATCAATAGAAATGTTCAACTCCTTTGGCTGGGTACACACATCAAAAACAAGTTT
CTGAGCATGCTTCTGTCTCGTTTTTATGGGCCACAAATTGTTATCCGCTCACAATTCCAC
ATGTGGTCCAAATGTCCACTTCCAGACACTACAAAAAGAGTGTTTCCAACGTGCTCTAAG
AAAGCGAATGTTCAACTCTGTGACTTGAATGCAGATATCACAAAGTAGTTTCTGAGAGGG
CTTCTGTCTAGATTTTAGATGATGATATTCCCTTTTCCAACGATATCATTAGAGCTATCC
AAATATCCACTTACAGTTTCTACAAAAAGAGTGTTTCCAAACTGCTGCATCAAAAGAGAG
GTTCCACTCTGTTAGCTGAGTACACACATCACAAGCTTGTTTCTCAGAATCCTTCTGTCT
CGTTTTTATGGGCCACAAATTGTTATCCGCTCACAATTCCACATGTGGTCCAAATGTCCA
CATCCAGATACTCCAGAAAGAGTGTTTCAAACCTGCTCTATGAAAGGGAATGTTCAACTC
TATGAGTTGAATGCAGTCATCAGAAAGAAATTTCTGAGAATGCTGCTGTCTACCTTTTAT
TTGCTAGTGATCCCTTTTCCAACGATATCTGAGTCAGCTAGTCAAATATCCACTTGCAGA
TTCCACAAAAAGAGTGTTTCAAAACTGCTCTCTATCAATGGCAAAGTTCAACTCTGTTAG
TTGAGGACACATATCACCAACAAGTTTCTGAGAATGCTTCTGTCTATTTTTATGGGCCAC
AAATTGTTATCCGCTCACAATTCCACATGTGGTCGAAATGTCCACTTCCACAAACTACAA
AAAGAGTGTTTCAAACCTGCTCTATGAAAGGCCATGTTCATCTCTATGAGTTGAATGGAA
ATATCCCAAAGAAATTTCTGGGAATGCTGCTGTCTAGTTTTTATAGCTAGTGATCCCTCT
TCCAACGATATCCTCAAAGCAATCCAAATATCCACTTGCAGAATCCACAAAAAGAGTGTT
TCAAAACTGCTCTATCAATAGAAAGGTTCAACTCTTTTAGTTGAGTACACACATCACGAA
CAAGTTTCTGAGAAAGCTTCTGTCTGGCTTTTATTGGCCACAAATTGTTATCCGCTCACA
ATTCCACATGTGGTCCAAATGTCCACTTCCAGATTCTTCCAAAAGAGTGTTTCAAACGTG
CTCAAAGTAAGGGAATGTTCAACTCTGTGACTTGAATGCAGATATCACCAAGTAGTTTCT
AATAGTGCTTCTGTCTAGATTTTAGATCATGATATTCCCTTTTCCAACGATATCGTTAGA
GCTATCCAAATATCCACTTACAGTTTCTACAAAAAGAGTGTTTCCAAACTGCTGCATCAA
AAGAAAGGTTCAACTCTGTTAGTTGAGGACACACATCACAAAGAAGTTTGTGAGAATGCT
TCTGTCTAGATTTTGTATCCACAAATTGTTATCCGCTCACAATTCCACATGTGGTCCTAA
ATATCAATTTGCAGAATCCACAAAAATAGAGTTTCAAAGCTGCTCTGTAAAAAGAAAGGT
TCCACTCTGTTAGCTGAGTACACACATCACAAACTTGTTTCTGAGAATCCTTCTGTCTCG
TTTTTATGGCCACAAATTGTTATCCGCTCACAATTCCACATGTGGTCCAAATGTCCACAT
CCAGATACTCCAGAAAGAGTGTTTCAAACCTGCTCTATGAAAGGCAATCTTCAACTCTAT
GAGTTGAATGCAGACATCAGAAAGAAATTTCTGAGAATGCTGCTGTCTACCTTTTATTGC
TAGACCCTAGCTATCTTACCTGAAATCTAGCTAGTCCCGCAAAGCGGGATTTTTGCCCGA
ATTCTCTAGTGATCCCTCTTCCAACGATATCCTCCAAGCTATCCAAATATCCACCTGCAT
TTTCCACAAAAAGAGTGTTTCAAAACTGCTCTATCAATAGAAATGTTCAACTCCTTTGGC
TGGGTACACACATCAAAAACAAGTTTCTGAGCATGCTTCTGTCTCGTTTTTATGGGCCAC
AAATTGTTATCCGCTCACAATTCCACATGTGGTCCAAATGTCCACTTCCAGACACTACAA
AAAGAGTGTTTCCAACGTGCTCTAAGAAAGCGAATGTTCAACTCTGTGACTTGAATGCAG
ATATCACAAAGTAGTTTCTGAGAGGGCTTCTGTCTAGATTTTAGATGATGATATTCCCTT
TTCCAACGATATCATTAGAGCTATCCAAATATCCACTTACAGTTTCTACAAAAAGAGTGT
TTCCAAACTGCTGCATCAAAAGAGAGGTTCCACTCTGTTAGCTGAGTACACACATCACAA
GCTTGTTTCTCAGAATCCTTCTGTCTCGTTTTTATGGGCCACAAATTGTTATCCGCTCAC
AATTCCACATGTGGTCCAAATGTCCACATCCAGATACTCCAGAAAGAGTGTTTCAAACCT
GCTCTATGAAAGGGAATGTTCAACTCTATGAGTTGAATGCAGTCATCAGAAAGAAATTTC
TGAGAATGCTGCTGTCTACCTTTTATTTGCTAGTGATCCCTTTTCCAACGATATCTGAGT
CAGCTAGTCAAATATCCACTTGCAGATTCCACAAAAAGAGTGTTTCAAAACTGCTCTCTA
TCAATGGCAAAGTTCAACTCTGTTAGTTGAGGACACATATCACCAACAAGTTTCTGAGAA
TGCTTCTGTCTATTTTTATGGGCCACAAATTGTTATCCGCTCACAATTCCACATGTGGTC
GAAATGTCCACTTCCACAAACTACAAAAAGAGTGTTTCAAACCTGCTCTATGAAAGGCCA
TGTTCATCTCTATGAGTTGAATGGAAATATCCCAAAGAAATTTCTGGGAATGCTGCTGTC
TAGTTTTTATAGCTAGTGATCCCTCTTCCAACGATATCCTCAAAGCAATCCAAATATCCA
CTTGCAGAATCCACAAAAAGAGTGTTTCAAAACTGCTCTATCAATAGAAAGGTTCAACTC
TTTTAGTTGAGTACACACATCACGAACAAGTTTCTGAGAAAGCTTCTGTCTGGCTTTTAT
TGGCCACAAATTGTTATCCGCTCACAATTCCACATGTGGTCCAAATGTCCACTTCCAGAT
TCTTCCAAAAGAGTGTTTCAAACGTGCTCAAAGTAAGGGAATGTTCAACTCTGTGACTTG
AATGCAGATATCACCAAGTAGTTTCTAATAGTGCTTCTGTCTAGATTTTAGATCATGATA
TTCCCTTTTCCAACGATATCGTTAGAGCTATCCAAATATCCACTTACAGTTTCTACAAAA
AGAGTGTTTCCAAACTGCTGCATCAAAAGAAAGGTTCAACTCTGTTAGTTGAGGACACAC
ATCACAAAGAAGTTTGTGAGAATGCTTCTGTCTAGATTTTGTATCCACAAATTGTTATCC
GCTCACAATTCCACATGTGGTCCTAAATATCAATTTGCAGAATCCACAAAAATAGAGTTT
CAAAGCTGCTCTGTAAAAAGAAAGGTTCCACTCTGTTAGCTGAGTACACACATCACAAAC
TTGTTTCTGAGAATCCTTCTGTCTCGTTTTTATGGCCACAAATTGTTATCCGCTCACAAT
TCCACATGTGGTCCAAATGTCCACATCCAGATACTCCAGAAAGAGTGTTTCAAACCTGCT
CTATGAAAGGCAATCTTCAACTCTATGAGTTGAATGCAGACATCAGAAAGAAATTTCTGA
GAATGCTGCTGTCTACCTTTTATTGCTAGACCCTAGCTATCTTACCTGAAATCTAGCTAG
TCCCCCAAACCGGGATTTTTGCCCGAATTCTCTAGTGATCCCTCTTCCAACGATATCCTC
CAAGCTATCCAAATATCCACCTGCATTTTCCACAAAAAGAGTGTTTCAAAACTGCTCTAT
CAATAGAAATGTTCAACTCCTTTGGCTGGGTACACACATCAAAAACAAGTTTCTGAGCAT
GCTTCTGTCTCGTTTTTATGGGCCACAAATTGTTATCCGCTCACAATTCCACATGTGGTC
CAAATGTCCACTTCCAGACACTACAAAAAGAGTGTTTCCAACGTGCTCTAAGAAAGCGAA
TGTTCAACTCTGTGACTTGAATGCAGATATCACAAAGTAGTTTCTGAGAGGGCTTCTGTC
TAGATTTTAGATGATGATATTCCCTTTTCCAACGATATCATTAGAGCTATCCAAATATCC
ACTTACAGTTTCTACAAAAAGAGTGTTTCCAAACTGCTGCATCAAAAGAGAGGTTCCACT
CTGTTAGCTGAGTACACACATCACAAGCTTGTTTCTCAGAATCCTTCTGTCTCGTTTTTA
TGGGCCACAAATTGTTATCCGCTCACAATTCCACATGTGGTCCAAATGTCCACATCCAGA
TACTCCAGAAAGAGTGTTTCAAACCTGCTCTATGAAAGGGAATGTTCAACTCTATGAGTT
GAATGCAGTCATCAGAAAGAAATTTCTGAGAATGCTGCTGTCTACCTTTTATTTGCTAGT
GATCCCTTTTCCAACGATATCTGAGTCAGCTAGTCAAATATCCACTTGCAGATTCCACAA
AAAGAGTGTTTCAAAACTGCTCTCTATCAATGGCAAAGTTCAACTCTGTTAGTTGAGGAC
ACATATCACCAACAAGTTTCTGAGAATGCTTCTGTCTATTTTTATGGGCCACAAATTGTT
ATCCGCTCACAATTCCACATGTGGTCGAAATGTCCACTTCCACAAACTACAAAAAGAGTG
TTTCAAACCTGCTCTATGAAAGGCCATGTTCATCTCTATGAGTTGAATGGAAATATCCCA
AAGAAATTTCTGGGAATGCTGCTGTCTAGTTTTTATAGCTAGTGATCCCTCTTCCAACGA
TATCCTCAAAGCAATCCAAATATCCACTTGCAGAATCCACAAAAAGAGTGTTTCAAAACT
GCTCTATCAATAGAAAGGTTCAACTCTTTTAGTTGAGTACACACATCACGAACAAGTTTC
TGAGAAAGCTTCTGTCTGGCTTTTATTGGCCACAAATTGTTATCCGCTCACAATTCCACA
TGTGGTCCAAATGTCCACTTCCAGATTCTTCCAAAAGAGTGTTTCAAACGTGCTCAAAGT
AAGGGAATGTTCAACTCTGTGACTTGAATGCAGATATCACCAAGTAGTTTCTAATAGTGC
TTCTGTCTAGATTTTAGATCATGATATTCCCTTTTCCAACGATATCGTTAGAGCTATCCA
AATATCCACTTACAGTTTCTACAAAAAGAGTGTTTCCAAACTGCTGCATCAAAAGAAAGG
TTCAACTCTGTTAGTTGAGGACACACATCACAAAGAAGTTTGTGAGAATGCTTCTGTCTA
GATTTTGTATCCACAAATTGTTATCCGCTCACAATTCCACATGTGGTCCTAAATATCAAT
TTGCAGAATCCACAAAAATAGAGTTTCAAAGCTGCTCTGTAAAAAGAAAGGTTCCACTCT
GTTAGCTGAGTACACACATCACAAACTTGTTTCTGAGAATCCTTCTGTCTCGTTTTTATG
GCCACAAATTGTTATCCGCTCACAATTCCACATGTGGTCCAAATGTCCACATCCAGATAC
TCCAGAAAGAGTGTTTCAAACCTGCTCTATGAAAGGCAATCTTCAACTCTATGAGTTGAA
TGCAGACATCAGAAAGAAATTTCTGAGAATGCTGCTGTCTACCTTTTATTGCTAGACCCT
AGCTATCTTACCTGAAATCTAGCTAGTCCCACAAAACGGGATTTTTGCCCGAATTCTCTA
GTGATCCCTCTTCCAACGATATCCTCCAAGCTATCCAAATATCCACCTGCATTTTCCACA
AAAAGAGTGTTTCAAAACTGCTCTATCAATAGAAATGTTCAACTCCTTTGGCTGGGTACA
CACATCAAAAACAAGTTTCTGAGCATGCTTCTGTCTCGTTTTTATGGGCCACAAATTGTT
ATCCGCTCACAATTCCACATGTGGTCCAAATGTCCACTTCCAGACACTACAAAAAGAGTG
TTTCCAACGTGCTCTAAGAAAGCGAATGTTCAACTCTGTGACTTGAATGCAGATATCACA
AAGTAGTTTCTGAGAGGGCTTCTGTCTAGATTTTAGATGATGATATTCCCTTTTCCAACG
ATATCATTAGAGCTATCCAAATATCCACTTACAGTTTCTACAAAAAGAGTGTTTCCAAAC
TGCTGCATCAAAAGAGAGGTTCCACTCTGTTAGCTGAGTACACACATCACAAGCTTGTTT
CTCAGAATCCTTCTGTCTCGTTTTTATGGGCCACAAATTGTTATCCGCTCACAATTCCAC
ATGTGGTCCAAATGTCCACATCCAGATACTCCAGAAAGAGTGTTTCAAACCTGCTCTATG
AAAGGGAATGTTCAACTCTATGAGTTGAATGCAGTCATCAGAAAGAAATTTCTGAGAATG
CTGCTGTCTACCTTTTATTTGCTAGTGATCCCTTTTCCAACGATATCTGAGTCAGCTAGT
CAAATATCCACTTGCAGATTCCACAAAAAGAGTGTTTCAAAACTGCTCTCTATCAATGGC
AAAGTTCAACTCTGTTAGTTGAGGACACATATCACCAACAAGTTTCTGAGAATGCTTCTG
TCTATTTTTATGGGCCACAAATTGTTATCCGCTCACAATTCCACATGTGGTCGAAATGTC
CACTTCCACAAACTACAAAAAGAGTGTTTCAAACCTGCTCTATGAAAGGCCATGTTCATC
TCTATGAGTTGAATGGAAATATCCCAAAGAAATTTCTGGGAATGCTGCTGTCTAGTTTTT
ATAGCTAGTGATCCCTCTTCCAACGATATCCTCAAAGCAATCCAAATATCCACTTGCAGA
ATCCACAAAAAGAGTGTTTCAAAACTGCTCTATCAATAGAAAGGTTCAACTCTTTTAGTT
GAGTACACACATCACGAACAAGTTTCTGAGAAAGCTTCTGTCTGGCTTTTATTGGCCACA
AATTGTTATCCGCTCACAATTCCACATGTGGTCCAAATGTCCACTTCCAGATTCTTCCAA
AAGAGTGTTTCAAACGTGCTCAAAGTAAGGGAATGTTCAACTCTGTGACTTGAATGCAGA
TATCACCAAGTAGTTTCTAATAGTGCTTCTGTCTAGATTTTAGATCATGATATTCCCTTT
TCCAACGATATCGTTAGAGCTATCCAAATATCCACTTACAGTTTCTACAAAAAGAGTGTT
TCCAAACTGCTGCATCAAAAGAAAGGTTCAACTCTGTTAGTTGAGGACACACATCACAAA
GAAGTTTGTGAGAATGCTTCTGTCTAGATTTTGTATCCACAAATTGTTATCCGCTCACAA
TTCCACATGTGGTCCTAAATATCAATTTGCAGAATCCACAAAAATAGAGTTTCAAAGCTG
CTCTGTAAAAAGAAAGGTTCCACTCTGTTAGCTGAGTACACACATCACAAACTTGTTTCT
GAGAATCCTTCTGTCTCGTTTTTATGGCCACAAATTGTTATCCGCTCACAATTCCACATG
TGGTCCAAATGTCCACATCCAGATACTCCAGAAAGAGTGTTTCAAACCTGCTCTATGAAA
GGCAATCTTCAACTCTATGAGTTGAATGCAGACATCAGAAAGAAATTTCTGAGAATGCTG
CTGTCTACCTTTTATTGCTAGACCCTAGCTATCTTACCTGAAATCTAGCTAGTCCCTCAA
ATCGGGATTTTTGCCCGAATTCTCTAGTGATCCCTCTTCCAACGATATCCTCCAAGCTAT
CCAAATATCCACCTGCATTTTCCACAAAAAGAGTGTTTCAAAACTGCTCTATCAATAGAA
ATGTTCAACTCCTTTGGCTGGGTACACACATCAAAAACAAGTTTCTGAGCATGCTTCTGT
CTCGTTTTTATGGGCCACAAATTGTTATCCGCTCACAATTCCACATGTGGTCCAAATGTC
CACTTCCAGACACTACAAAAAGAGTGTTTCCAACGTGCTCTAAGAAAGCGAATGTTCAAC
TCTGTGACTTGAATGCAGATATCACAAAGTAGTTTCTGAGAGGGCTTCTGTCTAGATTTT
AGATGATGATATTCCCTTTTCCAACGATATCATTAGAGCTATCCAAATATCCACTTACAG
TTTCTACAAAAAGAGTGTTTCCAAACTGCTGCATCAAAAGAGAGGTTCCACTCTGTTAGC
TGAGTACACACATCACAAGCTTGTTTCTCAGAATCCTTCTGTCTCGTTTTTATGGGCCAC
AAATTGTTATCCGCTCACAATTCCACATGTGGTCCAAATGTCCACATCCAGATACTCCAG
AAAGAGTGTTTCAAACCTGCTCTATGAAAGGGAATGTTCAACTCTATGAGTTGAATGCAG
TCATCAGAAAGAAATTTCTGAGAATGCTGCTGTCTACCTTTTATTTGCTAGTGATCCCTT
TTCCAACGATATCTGAGTCAGCTAGTCAAATATCCACTTGCAGATTCCACAAAAAGAGTG
TTTCAAAACTGCTCTCTATCAATGGCAAAGTTCAACTCTGTTAGTTGAGGACACATATCA
CCAACAAGTTTCTGAGAATGCTTCTGTCTATTTTTATGGGCCACAAATTGTTATCCGCTC
ACAATTCCACATGTGGTCGAAATGTCCACTTCCACAAACTACAAAAAGAGTGTTTCAAAC
CTGCTCTATGAAAGGCCATGTTCATCTCTATGAGTTGAATGGAAATATCCCAAAGAAATT
TCTGGGAATGCTGCTGTCTAGTTTTTATAGCTAGTGATCCCTCTTCCAACGATATCCTCA
AAGCAATCCAAATATCCACTTGCAGAATCCACAAAAAGAGTGTTTCAAAACTGCTCTATC
AATAGAAAGGTTCAACTCTTTTAGTTGAGTACACACATCACGAACAAGTTTCTGAGAAAG
CTTCTGTCTGGCTTTTATTGGCCACAAATTGTTATCCGCTCACAATTCCACATGTGGTCC
AAATGTCCACTTCCAGATTCTTCCAAAAGAGTGTTTCAAACGTGCTCAAAGTAAGGGAAT
GTTCAACTCTGTGACTTGAATGCAGATATCACCAAGTAGTTTCTAATAGTGCTTCTGTCT
AGATTTTAGATCATGATATTCCCTTTTCCAACGATATCGTTAGAGCTATCCAAATATCCA
CTTACAGTTTCTACAAAAAGAGTGTTTCCAAACTGCTGCATCAAAAGAAAGGTTCAACTC
TGTTAGTTGAGGACACACATCACAAAGAAGTTTGTGAGAATGCTTCTGTCTAGATTTTGT
ATCCACAAATTGTTATCCGCTCACAATTCCACATGTGGTCCTAAATATCAATTTGCAGAA
TCCACAAAAATAGAGTTTCAAAGCTGCTCTGTAAAAAGAAAGGTTCCACTCTGTTAGCTG
AGTACACACATCACAAACTTGTTTCTGAGAATCCTTCTGTCTCGTTTTTATGGCCACAAA
TTGTTATCCGCTCACAATTCCACATGTGGTCCAAATGTCCACATCCAGATACTCCAGAAA
GAGTGTTTCAAACCTGCTCTATGAAAGGCAATCTTCAACTCTATGAGTTGAATGCAGACA
TCAGAAAGAAATTTCTGAGAATGCTGCTGTCTACCTTTTATTGCTAGACCCTAGCTATCT
TACCTGAAATCTAGCTAGTCCCGAAAAGAGGGATTTTTGCCCGAATTCTCTAGTGATCCC
TCTTCCAACGATATCCTCCAAGCTATCCAAATATCCACCTGCATTTTCCACAAAAAGAGT
GTTTCAAAACTGCTCTATCAATAGAAATGTTCAACTCCTTTGGCTGGGTACACACATCAA
AAACAAGTTTCTGAGCATGCTTCTGTCTCGTTTTTATGGGCCACAAATTGTTATCCGCTC
ACAATTCCACATGTGGTCCAAATGTCCACTTCCAGACACTACAAAAAGAGTGTTTCCAAC
GTGCTCTAAGAAAGCGAATGTTCAACTCTGTGACTTGAATGCAGATATCACAAAGTAGTT
TCTGAGAGGGCTTCTGTCTAGATTTTAGATGATGATATTCCCTTTTCCAACGATATCATT
AGAGCTATCCAAATATCCACTTACAGTTTCTACAAAAAGAGTGTTTCCAAACTGCTGCAT
CAAAAGAGAGGTTCCACTCTGTTAGCTGAGTACACACATCACAAGCTTGTTTCTCAGAAT
CCTTCTGTCTCGTTTTTATGGGCCACAAATTGTTATCCGCTCACAATTCCACATGTGGTC
CAAATGTCCACATCCAGATACTCCAGAAAGAGTGTTTCAAACCTGCTCTATGAAAGGGAA
TGTTCAACTCTATGAGTTGAATGCAGTCATCAGAAAGAAATTTCTGAGAATGCTGCTGTC
TACCTTTTATTTGCTAGTGATCCCTTTTCCAACGATATCTGAGTCAGCTAGTCAAATATC
CACTTGCAGATTCCACAAAAAGAGTGTTTCAAAACTGCTCTCTATCAATGGCAAAGTTCA
ACTCTGTTAGTTGAGGACACATATCACCAACAAGTTTCTGAGAATGCTTCTGTCTATTTT
TATGGGCCACAAATTGTTATCCGCTCACAATTCCACATGTGGTCGAAATGTCCACTTCCA
CAAACTACAAAAAGAGTGTTTCAAACCTGCTCTATGAAAGGCCATGTTCATCTCTATGAG
TTGAATGGAAATATCCCAAAGAAATTTCTGGGAATGCTGCTGTCTAGTTTTTATAGCTAG
TGATCCCTCTTCCAACGATATCCTCAAAGCAATCCAAATATCCACTTGCAGAATCCACAA
AAAGAGTGTTTCAAAACTGCTCTATCAATAGAAAGGTTCAACTCTTTTAGTTGAGTACAC
ACATCACGAACAAGTTTCTGAGAAAGCTTCTGTCTGGCTTTTATTGGCCACAAATTGTTA
TCCGCTCACAATTCCACATGTGGTCCAAATGTCCACTTCCAGATTCTTCCAAAAGAGTGT
TTCAAACGTGCTCAAAGTAAGGGAATGTTCAACTCTGTGACTTGAATGCAGATATCACCA
AGTAGTTTCTAATAGTGCTTCTGTCTAGATTTTAGATCATGATATTCCCTTTTCCAACGA
TATCGTTAGAGCTATCCAAATATCCACTTACAGTTTCTACAAAAAGAGTGTTTCCAAACT
GCTGCATCAAAAGAAAGGTTCAACTCTGTTAGTTGAGGACACACATCACAAAGAAGTTTG
TGAGAATGCTTCTGTCTAGATTTTGTATCCACAAATTGTTATCCGCTCACAATTCCACAT
GTGGTCCTAAATATCAATTTGCAGAATCCACAAAAATAGAGTTTCAAAGCTGCTCTGTAA
AAAGAAAGGTTCCACTCTGTTAGCTGAGTACACACATCACAAACTTGTTTCTGAGAATCC
TTCTGTCTCGTTTTTATGGCCACAAATTGTTATCCGCTCACAATTCCACATGTGGTCCAA
ATGTCCACATCCAGATACTCCAGAAAGAGTGTTTCAAACCTGCTCTATGAAAGGCAATCT
TCAACTCTATGAGTTGAATGCAGACATCAGAAAGAAATTTCTGAGAATGCTGCTGTCTAC
CTTTTATTGCTAGACCCTAGCTATCTTACCTGAAATCTAGCTAGTCCCCAAAACAGGGAT
TTTTGCCCGAATTCTCTAGTGATCCCTCTTCCAACGATATCCTCCAAGCTATCCAAATAT
CCACCTGCATTTTCCACAAAAAGAGTGTTTCAAAACTGCTCTATCAATAGAAATGTTCAA
CTCCTTTGGCTGGGTACACACATCAAAAACAAGTTTCTGAGCATGCTTCTGTCTCGTTTT
TATGGGCCACAAATTGTTATCCGCTCACAATTCCACATGTGGTCCAAATGTCCACTTCCA
GACACTACAAAAAGAGTGTTTCCAACGTGCTCTAAGAAAGCGAATGTTCAACTCTGTGAC
TTGAATGCAGATATCACAAAGTAGTTTCTGAGAGGGCTTCTGTCTAGATTTTAGATGATG
ATATTCCCTTTTCCAACGATATCATTAGAGCTATCCAAATATCCACTTACAGTTTCTACA
AAAAGAGTGTTTCCAAACTGCTGCATCAAAAGAGAGGTTCCACTCTGTTAGCTGAGTACA
CACATCACAAGCTTGTTTCTCAGAATCCTTCTGTCTCGTTTTTATGGGCCACAAATTGTT
ATCCGCTCACAATTCCACATGTGGTCCAAATGTCCACATCCAGATACTCCAGAAAGAGTG
TTTCAAACCTGCTCTATGAAAGGGAATGTTCAACTCTATGAGTTGAATGCAGTCATCAGA
AAGAAATTTCTGAGAATGCTGCTGTCTACCTTTTATTTGCTAGTGATCCCTTTTCCAACG
ATATCTGAGTCAGCTAGTCAAATATCCACTTGCAGATTCCACAAAAAGAGTGTTTCAAAA
CTGCTCTCTATCAATGGCAAAGTTCAACTCTGTTAGTTGAGGACACATATCACCAACAAG
TTTCTGAGAATGCTTCTGTCTATTTTTATGGGCCACAAATTGTTATCCGCTCACAATTCC
ACATGTGGTCGAAATGTCCACTTCCACAAACTACAAAAAGAGTGTTTCAAACCTGCTCTA
TGAAAGGCCATGTTCATCTCTATGAGTTGAATGGAAATATCCCAAAGAAATTTCTGGGAA
TGCTGCTGTCTAGTTTTTATAGCTAGTGATCCCTCTTCCAACGATATCCTCAAAGCAATC
CAAATATCCACTTGCAGAATCCACAAAAAGAGTGTTTCAAAACTGCTCTATCAATAGAAA
GGTTCAACTCTTTTAGTTGAGTACACACATCACGAACAAGTTTCTGAGAAAGCTTCTGTC
TGGCTTTTATTGGCCACAAATTGTTATCCGCTCACAATTCCACATGTGGTCCAAATGTCC
ACTTCCAGATTCTTCCAAAAGAGTGTTTCAAACGTGCTCAAAGTAAGGGAATGTTCAACT
CTGTGACTTGAATGCAGATATCACCAAGTAGTTTCTAATAGTGCTTCTGTCTAGATTTTA
GATCATGATATTCCCTTTTCCAACGATATCGTTAGAGCTATCCAAATATCCACTTACAGT
TTCTACAAAAAGAGTGTTTCCAAACTGCTGCATCAAAAGAAAGGTTCAACTCTGTTAGTT
GAGGACACACATCACAAAGAAGTTTGTGAGAATGCTTCTGTCTAGATTTTGTATCCACAA
ATTGTTATCCGCTCACAATTCCACATGTGGTCCTAAATATCAATTTGCAGAATCCACAAA
AATAGAGTTTCAAAGCTGCTCTGTAAAAAGAAAGGTTCCACTCTGTTAGCTGAGTACACA
CATCACAAACTTGTTTCTGAGAATCCTTCTGTCTCGTTTTTATGGCCACAAATTGTTATC
CGCTCACAATTCCACATGTGGTCCAAATGTCCACATCCAGATACTCCAGAAAGAGTGTTT
CAAACCTGCTCTATGAAAGGCAATCTTCAACTCTATGAGTTGAATGCAGACATCAGAAAG
AAATTTCTGAGAATGCTGCTGTCTACCTTTTATTGCTAGACCCTAGCTATCTTACCTGAA
ATCTAGCTAGTCCCAAAAAAAGGGATTTTTGCCCGAATTCTCTAGTGATCCCTCTTCCAA
CGATATCCTCCAAGCTATCCAAATATCCACCTGCATTTTCCACAAAAAGAGTGTTTCAAA
ACTGCTCTATCAATAGAAATGTTCAACTCCTTTGGCTGGGTACACACATCAAAAACAAGT
TTCTGAGCATGCTTCTGTCTCGTTTTTATGGGCCACAAATTGTTATCCGCTCACAATTCC
ACATGTGGTCCAAATGTCCACTTCCAGACACTACAAAAAGAGTGTTTCCAACGTGCTCTA
AGAAAGCGAATGTTCAACTCTGTGACTTGAATGCAGATATCACAAAGTAGTTTCTGAGAG
GGCTTCTGTCTAGATTTTAGATGATGATATTCCCTTTTCCAACGATATCATTAGAGCTAT
CCAAATATCCACTTACAGTTTCTACAAAAAGAGTGTTTCCAAACTGCTGCATCAAAAGAG
AGGTTCCACTCTGTTAGCTGAGTACACACATCACAAGCTTGTTTCTCAGAATCCTTCTGT
CTCGTTTTTATGGGCCACAAATTGTTATCCGCTCACAATTCCACATGTGGTCCAAATGTC
CACATCCAGATACTCCAGAAAGAGTGTTTCAAACCTGCTCTATGAAAGGGAATGTTCAAC
TCTATGAGTTGAATGCAGTCATCAGAAAGAAATTTCTGAGAATGCTGCTGTCTACCTTTT
ATTTGCTAGTGATCCCTTTTCCAACGATATCTGAGTCAGCTAGTCAAATATCCACTTGCA
GATTCCACAAAAAGAGTGTTTCAAAACTGCTCTCTATCAATGGCAAAGTTCAACTCTGTT
AGTTGAGGACACATATCACCAACAAGTTTCTGAGAATGCTTCTGTCTATTTTTATGGGCC
ACAAATTGTTATCCGCTCACAATTCCACATGTGGTCGAAATGTCCACTTCCACAAACTAC
AAAAAGAGTGTTTCAAACCTGCTCTATGAAAGGCCATGTTCATCTCTATGAGTTGAATGG
AAATATCCCAAAGAAATTTCTGGGAATGCTGCTGTCTAGTTTTTATAGCTAGTGATCCCT
CTTCCAACGATATCCTCAAAGCAATCCAAATATCCACTTGCAGAATCCACAAAAAGAGTG
TTTCAAAACTGCTCTATCAATAGAAAGGTTCAACTCTTTTAGTTGAGTACACACATCACG
AACAAGTTTCTGAGAAAGCTTCTGTCTGGCTTTTATTGGCCACAAATTGTTATCCGCTCA
CAATTCCACATGTGGTCCAAATGTCCACTTCCAGATTCTTCCAAAAGAGTGTTTCAAACG
TGCTCAAAGTAAGGGAATGTTCAACTCTGTGACTTGAATGCAGATATCACCAAGTAGTTT
CTAATAGTGCTTCTGTCTAGATTTTAGATCATGATATTCCCTTTTCCAACGATATCGTTA
GAGCTATCCAAATATCCACTTACAGTTTCTACAAAAAGAGTGTTTCCAAACTGCTGCATC
AAAAGAAAGGTTCAACTCTGTTAGTTGAGGACACACATCACAAAGAAGTTTGTGAGAATG
CTTCTGTCTAGATTTTGTATCCACAAATTGTTATCCGCTCACAATTCCACATGTGGTCCT
AAATATCAATTTGCAGAATCCACAAAAATAGAGTTTCAAAGCTGCTCTGTAAAAAGAAAG
GTTCCACTCTGTTAGCTGAGTACACACATCACAAACTTGTTTCTGAGAATCCTTCTGTCT
CGTTTTTATGGCCACAAATTGTTATCCGCTCACAATTCCACATGTGGTCCAAATGTCCAC
ATCCAGATACTCCAGAAAGAGTGTTTCAAACCTGCTCTATGAAAGGCAATCTTCAACTCT
ATGAGTTGAATGCAGACATCAGAAAGAAATTTCTGAGAATGCTGCTGTCTACCTTTTATT
GCTAGACCCTAGCTATCTTACCTGAAATCTAGCTAGTCCCTAAAATAGGGATTTTTGCCC
GAATTCTCTAGTGATCCCTCTTCCAACGATATCCTCCAAGCTATCCAAATATCCACCTGC
ATTTTCCACAAAAAGAGTGTTTCAAAACTGCTCTATCAATAGAAATGTTCAACTCCTTTG
GCTGGGTACACACATCAAAAACAAGTTTCTGAGCATGCTTCTGTCTCGTTTTTATGGGCC
ACAAATTGTTATCCGCTCACAATTCCACATGTGGTCCAAATGTCCACTTCCAGACACTAC
AAAAAGAGTGTTTCCAACGTGCTCTAAGAAAGCGAATGTTCAACTCTGTGACTTGAATGC
AGATATCACAAAGTAGTTTCTGAGAGGGCTTCTGTCTAGATTTTAGATGATGATATTCCC
TTTTCCAACGATATCATTAGAGCTATCCAAATATCCACTTACAGTTTCTACAAAAAGAGT
GTTTCCAAACTGCTGCATCAAAAGAGAGGTTCCACTCTGTTAGCTGAGTACACACATCAC
AAGCTTGTTTCTCAGAATCCTTCTGTCTCGTTTTTATGGGCCACAAATTGTTATCCGCTC
ACAATTCCACATGTGGTCCAAATGTCCACATCCAGATACTCCAGAAAGAGTGTTTCAAAC
CTGCTCTATGAAAGGGAATGTTCAACTCTATGAGTTGAATGCAGTCATCAGAAAGAAATT
TCTGAGAATGCTGCTGTCTACCTTTTATTTGCTAGTGATCCCTTTTCCAACGATATCTGA
GTCAGCTAGTCAAATATCCACTTGCAGATTCCACAAAAAGAGTGTTTCAAAACTGCTCTC
TATCAATGGCAAAGTTCAACTCTGTTAGTTGAGGACACATATCACCAACAAGTTTCTGAG
AATGCTTCTGTCTATTTTTATGGGCCACAAATTGTTATCCGCTCACAATTCCACATGTGG
TCGAAATGTCCACTTCCACAAACTACAAAAAGAGTGTTTCAAACCTGCTCTATGAAAGGC
CATGTTCATCTCTATGAGTTGAATGGAAATATCCCAAAGAAATTTCTGGGAATGCTGCTG
TCTAGTTTTTATAGCTAGTGATCCCTCTTCCAACGATATCCTCAAAGCAATCCAAATATC
CACTTGCAGAATCCACAAAAAGAGTGTTTCAAAACTGCTCTATCAATAGAAAGGTTCAAC
TCTTTTAGTTGAGTACACACATCACGAACAAGTTTCTGAGAAAGCTTCTGTCTGGCTTTT
ATTGGCCACAAATTGTTATCCGCTCACAATTCCACATGTGGTCCAAATGTCCAC
>ptg000003l
TTGAATGCAGACATCAGAAAGAAATTTCTGAGAATGCTGCTGTCTACCTTTTATTGCTAG
ACCCTAGCTATCTTACCTGAAATCTAGCTAGTCCCGAAAAGAGGGATTTTTGCCCGAATT
CTCTAGTGATCCCTCTTCCAACGATATCCTCCAAGCTATCCAAATATCCACCTGCATTTT
CCACAAAAAGAGTGTTTCAAAACTGCTCTATCAATAGAAATGTTCAACTCCTTTGGCTGG
GTACACACATCAAAAACAAGTTTCTGAGCATGCTTCTGTCTCGTTTTTATGGGCCACAAA
TTGTTATCCGCTCACAATTCCACATGTGGTCCAAATGTCCACTTCCAGACACTACAAAAA
GAGTGTTTCCAACGTGCTCTAAGAAAGCGAATGTTCAACTCTGTGACTTGAATGCAGATA
TCACAAAGTAGTTTCTGAGAGGGCTTCTGTCTAGATTTTAGATGATGATATTCCCTTTTC
CAACGATATCATTAGAGCTATCCAAATATCCACTTACAGTTTCTACAAAAAGAGTGTTTC
CAAACTGCTGCATCAAAAGAGAGGTTCCACTCTGTTAGCTGAGTACACACATCACAAGCT
TGTTTCTCAGAATCCTTCTGTCTCGTTTTTATGGGCCACAAATTGTTATCCGCTCACAAT
TCCACATGTGGTCCAAATGTCCACATCCAGATACTCCAGAAAGAGTGTTTCAAACCTGCT
CTATGAAAGGGAATGTTCAACTCTATGAGTTGAATGCAGTCATCAGAAAGAAATTTCTGA
GAATGCTGCTGTCTACCTTTTATTTGCTAGTGATCCCTTTTCCAACGATATCTGAGTCAG
CTAGTCAAATATCCACTTGCAGATTCCACAAAAAGAGTGTTTCAAAACTGCTCTCTATCA
ATGGCAAAGTTCAACTCTGTTAGTTGAGGACACATATCACCAACAAGTTTCTGAGAATGC
TTCTGTCTATTTTTATGGGCCACAAATTGTTATCCGCTCACAATTCCACATGTGGTCGAA
ATGTCCACTTCCACAAACTACAAAAAGAGTGTTTCAAACCTGCTCTATGAAAGGCCATGT
TCATCTCTATGAGTTGAATGGAAATATCCCAAAGAAATTTCTGGGAATGCTGCTGTCTAG
TTTTTATAGCTAGTGATCCCTCTTCCAACGATATCCTCAAAGCAATCCAAATATCCACTT
GCAGAATCCACAAAAAGAGTGTTTCAAAACTGCTCTATCAATAGAAAGGTTCAACTCTTT
TAGTTGAGTACACACATCACGAACAAGTTTCTGAGAAAGCTTCTGTCTGGCTTTTATTGG
CCACAAATTGTTATCCGCTCACAATTCCACATGTGGTCCAAATGTCCACTTCCAGATTCT
TCCAAAAGAGTGTTTCAAACGTGCTCAAAGTAAGGGAATGTTCAACTCTGTGACTTGAAT
GCAGATATCACCAAGTAGTTTCTAATAGTGCTTCTGTCTAGATTTTAGATCATGATATTC
CCTTTTCCAACGATATCGTTAGAGCTATCCAAATATCCACTTACAGTTTCTACAAAAAGA
GTGTTTCCAAACTGCTGCATCAAAAGAAAGGTTCAACTCTGTTAGTTGAGGACACACATC
ACAAAGAAGTTTGTGAGAATGCTTCTGTCTAGATTTTGTATCCACAAATTGTTATCCGCT
CACAATTCCACATGTGGTCCTAAATATCAATTTGCAGAATCCACAAAAATAGAGTTTCAA
AGCTGCTCTGTAAAAAGAAAGGTTCCACTCTGTTAGCTGAGTACACACATCACAAACTTG
TTTCTGAGAATCCTTCTGTCTCGTTTTTATGGCCACAAATTGTTATCCGCTCACAATTCC
ACATGTGGTCCAAATGTCCACATCCAGATACTCCAGAAAGAGTGTTTCAAACCTGCTCTA
TGAAAGGCAATCTTCAACTCTATGAGTTGAATGCAGACATCAGAAAGAAATTTCTGAGAA
TGCTGCTGTCTACCTTTTATTGCTAGACCCTAGCTATCTTACCTGAAATCTAGCTAGTCC
CCAAAACAGGGATTTTTGCCCGAATTCTCTAGTGATCCCTCTTCCAACGATATCCTCCAA
GCTATCCAAATATCCACCTGCATTTTCCACAAAAAGAGTGTTTCAAAACTGCTCTATCAA
TAGAAATGTTCAACTCCTTTGGCTGGGTACACACATCAAAAACAAGTTTCTGAGCATGCT
TCTGTCTCGTTTTTATGGGCCACAAATTGTTATCCGCTCACAATTCCACATGTGGTCCAA
ATGTCCACTTCCAGACACTACAAAAAGAGTGTTTCCAACGTGCTCTAAGAAAGCGAATGT
TCAACTCTGTGACTTGAATGCAGATATCACAAAGTAGTTTCTGAGAGGGCTTCTGTCTAG
ATTTTAGATGATGATATTCCCTTTTCCAACGATATCATTAGAGCTATCCAAATATCCACT
TACAGTTTCTACAAAAAGAGTGTTTCCAAACTGCTGCATCAAAAGAGAGGTTCCACTCTG
TTAGCTGAGTACACACATCACAAGCTTGTTTCTCAGAATCCTTCTGTCTCGTTTTTATGG
GCCACAAATTGTTATCCGCTCACAATTCCACATGTGGTCCAAATGTCCACATCCAGATAC
TCCAGAAAGAGTGTTTCAAACCTGCTCTATGAAAGGGAATGTTCAACTCTATGAGTTGAA
TGCAGTCATCAGAAAGAAATTTCTGAGAATGCTGCTGTCTACCTTTTATTTGCTAGTGAT
CCCTTTTCCAACGATATCTGAGTCAGCTAGTCAAATATCCACTTGCAGATTCCACAAAAA
GAGTGTTTCAAAACTGCTCTCTATCAATGGCAAAGTTCAACTCTGTTAGTTGAGGACACA
TATCACCAACAAGTTTCTGAGAATGCTTCTGTCTATTTTTATGGGCCACAAATTGTTATC
CGCTCACAATTCCACATGTGGTCGAAATGTCCACTTCCACAAACTACAAAAAGAGTGTTT
CAAACCTGCTCTATGAAAGGCCATGTTCATCTCTATGAGTTGAATGGAAATATCCCAAAG
AAATTTCTGGGAATGCTGCTGTCTAGTTTTTATAGCTAGTGATCCCTCTTCCAACGATAT
CCTCAAAGCAATCCAAATATCCACTTGCAGAATCCACAAAAAGAGTGTTTCAAAACTGCT
CTATCAATAGAAAGGTTCAACTCTTTTAGTTGAGTACACACATCACGAACAAGTTTCTGA
GAAAGCTTCTGTCTGGCTTTTATTGGCCACAAATTGTTATCCGCTCACAATTCCACATGT
GGTCCAAATGTCCACTTCCAGATTCTTCCAAAAGAGTGTTTCAAACGTGCTCAAAGTAAG
GGAATGTTCAACTCTGTGACTTGAATGCAGATATCACCAAGTAGTTTCTAATAGTGCTTC
TGTCTAGATTTTAGATCATGATATTCCCTTTTCCAACGATATCGTTAGAGCTATCCAAAT
ATCCACTTACAGTTTCTACAAAAAGAGTGTTTCCAAACTGCTGCATCAAAAGAAAGGTTC
AACTCTGTTAGTTGAGGACACACATCACAAAGAAGTTTGTGAGAATGCTTCTGTCTAGAT
TTTGTATCCACAAATTGTTATCCGCTCACAATTCCACATGTGGTCCTAAATATCAATTTG
CAGAATCCACAAAAATAGAGTTTCAAAGCTGCTCTGTAAAAAGAAAGGTTCCACTCTGTT
AGCTGAGTACACACATCACAAACTTGTTTCTGAGAATCCTTCTGTCTCGTTTTTATGGCC
ACAAATTGTTATCCGCTCACAATTCCACATGTGGTCCAAATGTCCACATCCAGATACTCC
AGAAAGAGTGTTTCAAACCTGCTCTATGAAAGGCAATCTTCAACTCTATGAGTTGAATGC
AGACATCAGAAAGAAATTTCTGAGAATGCTGCTGTCTACCTTTTATTGCTAGACCCTAGC
TATCTTACCTGAAATCTAGCTAGTCCCAAAAAAAGGGATTTTTGCCCGAATTCTCTAGTG
ATCCCTCTTCCAACGATATCCTCCAAGCTATCCAAATATCCACCTGCATTTTCCACAAAA
AGAGTGTTTCAAAACTGCTCTATCAATAGAAATGTTCAACTCCTTTGGCTGGGTACACAC
ATCAAAAACAAGTTTCTGAGCATGCTTCTGTCTCGTTTTTATGGGCCACAAATTGTTATC
CGCTCACAATTCCACATGTGGTCCAAATGTCCACTTCCAGACACTACAAAAAGAGTGTTT
CCAACGTGCTCTAAGAAAGCGAATGTTCAACTCTGTGACTTGAATGCAGATATCACAAAG
TAGTTTCTGAGAGGGCTTCTGTCTAGATTTTAGATGATGATATTCCCTTTTCCAACGATA
TCATTAGAGCTATCCAAATATCCACTTACAGTTTCTACAAAAAGAGTGTTTCCAAACTGC
TGCATCAAAAGAGAGGTTCCACTCTGTTAGCTGAGTACACACATCACAAGCTTGTTTCTC
AGAATCCTTCTGTCTCGTTTTTATGGGCCACAAATTGTTATCCGCTCACAATTCCACATG
TGGTCCAAATGTCCACATCCAGATACTCCAGAAAGAGTGTTTCAAACCTGCTCTATGAAA
GGGAATGTTCAACTCTATGAGTTGAATGCAGTCATCAGAAAGAAATTTCTGAGAATGCTG
CTGTCTACCTTTTATTTGCTAGTGATCCCTTTTCCAACGATATCTGAGTCAGCTAGTCAA
ATATCCACTTGCAGATTCCACAAAAAGAGTGTTTCAAAACTGCTCTCTATCAATGGCAAA
GTTCAACTCTGTTAGTTGAGGACACATATCACCAACAAGTTTCTGAGAATGCTTCTGTCT
ATTTTTATGGGCCACAAATTGTTATCCGCTCACAATTCCACATGTGGTCGAAATGTCCAC
TTCCACAAACTACAAAAAGAGTGTTTCAAACCTGCTCTATGAAAGGCCATGTTCATCTCT
ATGAGTTGAATGGAAATATCCCAAAGAAATTTCTGGGAATGCTGCTGTCTAGTTTTTATA
GCTAGTGATCCCTCTTCCAACGATATCCTCAAAGCAATCCAAATATCCACTTGCAGAATC
CACAAAAAGAGTGTTTCAAAACTGCTCTATCAATAGAAAGGTTCAACTCTTTTAGTTGAG
TACACACATCACGAACAAGTTTCTGAGAAAGCTTCTGTCTGGCTTTTATTGGCCACAAAT
TGTTATCCGCTCACAATTCCACATGTGGTCCAAATGTCCACTTCCAGATTCTTCCAAAAG
AGTGTTTCAAACGTGCTCAAAGTAAGGGAATGTTCAACTCTGTGACTTGAATGCAGATAT
CACCAAGTAGTTTCTAATAGTGCTTCTGTCTAGATTTTAGATCATGATATTCCCTTTTCC
AACGATATCGTTAGAGCTATCCAAATATCCACTTACAGTTTCTACAAAAAGAGTGTTTCC
AAACTGCTGCATCAAAAGAAAGGTTCAACTCTGTTAGTTGAGGACACACATCACAAAGAA
GTTTGTGAGAATGCTTCTGTCTAGATTTTGTATCCACAAATTGTTATCCGCTCACAATTC
CACATGTGGTCCTAAATATCAATTTGCAGAATCCACAAAAATAGAGTTTCAAAGCTGCTC
TGTAAAAAGAAAGGTTCCACTCTGTTAGCTGAGTACACACATCACAAACTTGTTTCTGAG
AATCCTTCTGTCTCGTTTTTATGGCCACAAATTGTTATCCGCTCACAATTCCACATGTGG
TCCAAATGTCCACATCCAGATACTCCAGAAAGAGTGTTTCAAACCTGCTCTATGAAAGGC
AATCTTCAACTCTATGAGTTGAATGCAGACATCAGAAAGAAATTTCTGAGAATGCTGCTG
TCTACCTTTTATTGCTAGACCCTAGCTATCTTACCTGAAATCTAGCTAGTCCCTAAAATA
GGGATTTTTGCCCGAATTCTCTAGTGATCCCTCTTCCAACGATATCCTCCAAGCTATCCA
AATATCCACCTGCATTTTCCACAAAAAGAGTGTTTCAAAACTGCTCTATCAATAGAAATG
TTCAACTCCTTTGGCTGGGTACACACATCAAAAACAAGTTTCTGAGCATGCTTCTGTCTC
GTTTTTATGGGCCACAAATTGTTATCCGCTCACAATTCCACATGTGGTCCAAATGTCCAC
TTCCAGACACTACAAAAAGAGTGTTTCCAACGTGCTCTAAGAAAGCGAATGTTCAACTCT
GTGACTTGAATGCAGATATCACAAAGTAGTTTCTGAGAGGGCTTCTGTCTAGATTTTAGA
TGATGATATTCCCTTTTCCAACGATATCATTAGAGCTATCCAAATATCCACTTACAGTTT
CTACAAAAAGAGTGTTTCCAAACTGCTGCATCAAAAGAGAGGTTCCACTCTGTTAGCTGA
GTACACACATCACAAGCTTGTTTCTCAGAATCCTTCTGTCTCGTTTTTATGGGCCACAAA
TTGTTATCCGCTCACAATTCCACATGTGGTCCAAATGTCCACATCCAGATACTCCAGAAA
GAGTGTTTCAAACCTGCTCTATGAAAGGGAATGTTCAACTCTATGAGTTGAATGCAGTCA
TCAGAAAGAAATTTCTGAGAATGCTGCTGTCTACCTTTTATTTGCTAGTGATCCCTTTTC
CAACGATATCTGAGTCAGCTAGTCAAATATCCACTTGCAGATTCCACAAAAAGAGTGTTT
CAAAACTGCTCTCTATCAATGGCAAAGTTCAACTCTGTTAGTTGAGGACACATATCACCA
ACAAGTTTCTGAGAATGCTTCTGTCTATTTTTATGGGCCACAAATTGTTATCCGCTCACA
ATTCCACATGTGGTCGAAATGTCCACTTCCACAAACTACAAAAAGAGTGTTTCAAACCTG
CTCTATGAAAGGCCATGTTCATCTCTATGAGTTGAATGGAAATATCCCAAAGAAATTTCT
GGGAATGCTGCTGTCTAGTTTTTATAGCTAGTGATCCCTCTTCCAACGATATCCTCAAAG
CAATCCAAATATCCACTTGCAGAATCCACAAAAAGAGTGTTTCAAAACTGCTCTATCAAT
AGAAAGGTTCAACTCTTTTAGTTGAGTACACACATCACGAACAAGTTTCTGAGAAAGCTT
CTGTCTGGCTTTTATTGGCCACAAATTGTTATCCGCTCACAATTCCACATGTGGTCCAAA
TGTCCACTTCCAGATTCTTCCAAAAGAGTGTTTCAAACGTGCTCAAAGTAAGGGAATGTT
CAACTCTGTGACTTGAATGCAGATATCACCAAGTAGTTTCTAATAGTGCTTCTGTCTAGA
TTTTAGATCATGATATTCCCTTTTCCAACGATATCGTTAGAGCTATCCAAATATCCACTT
ACAGTTTCTACAAAAAGAGTGTTTCCAAACTGCTGCATCAAAAGAAAGGTTCAACTCTGT
TAGTTGAGGACACACATCACAAAGAAGTTTGTGAGAATGCTTCTGTCTAGATTTTGTATC
CACAAATTGTTATCCGCTCACAATTCCACATGTGGTCCTAAATATCAATTTGCAGAATCC
ACAAAAATAGAGTTTCAAAGCTGCTCTGTAAAAAGAAAGGTTCCACTCTGTTAGCTGAGT
ACACACATCACAAACTTGTTTCTGAGAATCCTTCTGTCTCGTTTTTATGGCCACAAATTG
TTATCCGCTCACAATTCCACATGTGGTCCAAATGTCCACATCCAGATACTCCAGAAAGAG
TGTTTCAAACCTGCTCTATGAAAGGCAATCTTCAACTCTATGAGTTGAATGCAGACATCA
GAAAGAAATTTCTGAGAATGCTGCTGTCTACCTTTTATTGCTAGACCCTAGCTATCTTAC
CTGAAATCTAGCTAGTCCCGTAAAGTGGGATTTTTGCCCGAATTCTCTAGTGATCCCTCT
TCCAACGATATCCTCCAAGCTATCCAAATATCCACCTGCATTTTCCACAAAAAGAGTGTT
TCAAAACTGCTCTATCAATAGAAATGTTCAACTCCTTTGGCTGGGTACACACATCAAAAA
CAAGTTTCTGAGCATGCTTCTGTCTCGTTTTTATGGGCCACAAATTGTTATCCGCTCACA
ATTCCACATGTGGTCCAAATGTCCACTTCCAGACACTACAAAAAGAGTGTTTCCAACGTG
CTCTAAGAAAGCGAATGTTCAACTCTGTGACTTGAATGCAGATATCACAAAGTAGTTTCT
GAGAGGGCTTCTGTCTAGATTTTAGATGATGATATTCCCTTTTCCAACGATATCATTAGA
GCTATCCAAATATCCACTTACAGTTTCTACAAAAAGAGTGTTTCCAAACTGCTGCATCAA
AAGAGAGGTTCCACTCTGTTAGCTGAGTACACACATCACAAGCTTGTTTCTCAGAATCCT
TCTGTCTCGTTTTTATGGGCCACAAATTGTTATCCGCTCACAATTCCACATGTGGTCCAA
ATGTCCACATCCAGATACTCCAGAAAGAGTGTTTCAAACCTGCTCTATGAAAGGGAATGT
TCAACTCTATGAGTTGAATGCAGTCATCAGAAAGAAATTTCTGAGAATGCTGCTGTCTAC
CTTTTATTTGCTAGTGATCCCTTTTCCAACGATATCTGAGTCAGCTAGTCAAATATCCAC
TTGCAGATTCCACAAAAAGAGTGTTTCAAAACTGCTCTCTATCAATGGCAAAGTTCAACT
CTGTTAGTTGAGGACACATATCACCAACAAGTTTCTGAGAATGCTTCTGTCTATTTTTAT
GGGCCACAAATTGTTATCCGCTCACAATTCCACATGTGGTCGAAATGTCCACTTCCACAA
ACTACAAAAAGAGTGTTTCAAACCTGCTCTATGAAAGGCCATGTTCATCTCTATGAGTTG
AATGGAAATATCCCAAAGAAATTTCTGGGAATGCTGCTGTCTAGTTTTTATAGCTAGTGA
TCCCTCTTCCAACGATATCCTCAAAGCAATCCAAATATCCACTTGCAGAATCCACAAAAA
GAGTGTTTCAAAACTGCTCTATCAATAGAAAGGTTCAACTCTTTTAGTTGAGTACACACA
TCACGAACAAGTTTCTGAGAAAGCTTCTGTCTGGCTTTTATTGGCCACAAATTGTTATCC
GCTCACAATTCCACATGTGGTCCAAATGTCCACTTCCAGATTCTTCCAAAAGAGTGTTTC
AAACGTGCTCAAAGTAAGGGAATGTTCAACTCTGTGACTTGAATGCAGATATCACCAAGT
AGTTTCTAATAGTGCTTCTGTCTAGATTTTAGATCATGATATTCCCTTTTCCAACGATAT
CGTTAGAGCTATCCAAATATCCACTTACAGTTTCTACAAAAAGAGTGTTTCCAAACTGCT
GCATCAAAAGAAAGGTTCAACTCTGTTAGTTGAGGACACACATCACAAAGAAGTTTGTGA
GAATGCTTCTGTCTAGATTTTGTATCCACAAATTGTTATCCGCTCACAATTCCACATGTG
GTCCTAAATATCAATTTGCAGAATCCACAAAAATAGAGTTTCAAAGCTGCTCTGTAAAAA
GAAAGGTTCCACTCTGTTAGCTGAGTACACACATCACAAACTTGTTTCTGAGAATCCTTC
TGTCTCGTTTTTATGGCCACAAATTGTTATCCGCTCACAATTCCACATGTGGTCCAAATG
TCCACATCCAGATACTCCAGAAAGAGTGTTTCAAACCTGCTCTATGAAAGGCAATCTTCA
ACTCTATGAGTTGAATGCAGACATCAGAAAGAAATTTCTGAGAATGCTGCTGTCTACCTT
TTATTGCTAGACCCTAGCTATCTTACCTGAAATCTAGCTAGTCCCCTAAACTGGGATTTT
TGCCCGAATTCTCTAGTGATCCCTCTTCCAACGATATCCTCCAAGCTATCCAAATATCCA
CCTGCATTTTCCACAAAAAGAGTGTTTCAAAACTGCTCTATCAATAGAAATGTTCAACTC
CTTTGGCTGGGTACACACATCAAAAACAAGTTTCTGAGCATGCTTCTGTCTCGTTTTTAT
GGGCCACAAATTGTTATCCGCTCACAATTCCACATGTGGTCCAAATGTCCACTTCCAGAC
ACTACAAAAAGAGTGTTTCCAACGTGCTCTAAGAAAGCGAATGTTCAACTCTGTGACTTG
AATGCAGATATCACAAAGTAGTTTCTGAGAGGGCTTCTGTCTAGATTTTAGATGATGATA
TTCCCTTTTCCAACGATATCATTAGAGCTATCCAAATATCCACTTACAGTTTCTACAAAA
AGAGTGTTTCCAAACTGCTGCATCAAAAGAGAGGTTCCACTCTGTTAGCTGAGTACACAC
ATCACAAGCTTGTTTCTCAGAATCCTTCTGTCTCGTTTTTATGGGCCACAAATTGTTATC
CGCTCACAATTCCACATGTGGTCCAAATGTCCACATCCAGATACTCCAGAAAGAGTGTTT
CAAACCTGCTCTATGAAAGGGAATGTTCAACTCTATGAGTTGAATGCAGTCATCAGAAAG
AAATTTCTGAGAATGCTGCTGTCTACCTTTTATTTGCTAGTGATCCCTTTTCCAACGATA
TCTGAGTCAGCTAGTCAAATATCCACTTGCAGATTCCACAAAAAGAGTGTTTCAAAACTG
CTCTCTATCAATGGCAAAGTTCAACTCTGTTAGTTGAGGACACATATCACCAACAAGTTT
CTGAGAATGCTTCTGTCTATTTTTATGGGCCACAAATTGTTATCCGCTCACAATTCCACA
TGTGGTCGAAATGTCCACTTCCACAAACTACAAAAAGAGTGTTTCAAACCTGCTCTATGA
AAGGCCATGTTCATCTCTATGAGTTGAATGGAAATATCCCAAAGAAATTTCTGGGAATGC
TGCTGTCTAGTTTTTATAGCTAGTGATCCCTCTTCCAACGATATCCTCAAAGCAATCCAA
ATATCCACTTGCAGAATCCACAAAAAGAGTGTTTCAAAACTGCTCTATCAATAGAAAGGT
TCAACTCTTTTAGTTGAGTACACACATCACGAACAAGTTTCTGAGAAAGCTTCTGTCTGG
CTTTTATTGGCCACAAATTGTTATCCGCTCACAATTCCACATGTGGTCCAAATGTCCACT
TCCAGATTCTTCCAAAAGAGTGTTTCAAACGTGCTCAAAGTAAGGGAATGTTCAACTCTG
TGACTTGAATGCAGATATCACCAAGTAGTTTCTAATAGTGCTTCTGTCTAGATTTTAGAT
CATGATATTCCCTTTTCCAACGATATCGTTAGAGCTATCCAAATATCCACTTACAGTTTC
TACAAAAAGAGTGTTTCCAAACTGCTGCATCAAAAGAAAGGTTCAACTCTGTTAGTTGAG
GACACACATCACAAAGAAGTTTGTGAGAATGCTTCTGTCTAGATTTTGTATCCACAAATT
GTTATCCGCTCACAATTCCACATGTGGTCCTAAATATCAATTTGCAGAATCCACAAAAAT
AGAGTTTCAAAGCTGCTCTGTAAAAAGAAAGGTTCCACTCTGTTAGCTGAGTACACACAT
CACAAACTTGTTTCTGAGAATCCTTCTGTCTCGTTTTTATGGCCACAAATTGTTATCCGC
TCACAATTCCACATGTGGTCCAAATGTCCACATCCAGATACTCCAGAAAGAGTGTTTCAA
ACCTGCTCTATGAAAGGCAATCTTCAACTCTATGAGTTGAATGCAGACATCAGAAAGAAA
TTTCTGAGAATGCTGCTGTCTACCTTTTATTGCTAGACCCTAGCTATCTTACCTGAAATC
TAGCTAGTCCCATAAAATGGGATTTTTGCCCGAATTCTCTAGTGATCCCTCTTCCAACGA
TATCCTCCAAGCTATCCAAATATCCACCTGCATTTTCCACAAAAAGAGTGTTTCAAAACT
GCTCTATCAATAGAAATGTTCAACTCCTTTGGCTGGGTACACACATCAAAAACAAGTTTC
TGAGCATGCTTCTGTCTCGTTTTTATGGGCCACAAATTGTTATCCGCTCACAATTCCACA
TGTGGTCCAAATGTCCACTTCCAGACACTACAAAAAGAGTGTTTCCAACGTGCTCTAAGA
AAGCGAATGTTCAACTCTGTGACTTGAATGCAGATATCACAAAGTAGTTTCTGAGAGGGC
TTCTGTCTAGATTTTAGATGATGATATTCCCTTTTCCAACGATATCATTAGAGCTATCCA
AATATCCACTTACAGTTTCTACAAAAAGAGTGTTTCCAAACTGCTGCATCAAAAGAGAGG
TTCCACTCTGTTAGCTGAGTACACACATCACAAGCTTGTTTCTCAGAATCCTTCTGTCTC
GTTTTTATGGGCCACAAATTGTTATCCGCTCACAATTCCACATGTGGTCCAAATGTCCAC
ATCCAGATACTCCAGAAAGAGTGTTTCAAACCTGCTCTATGAAAGGGAATGTTCAACTCT
ATGAGTTGAATGCAGTCATCAGAAAGAAATTTCTGAGAATGCTGCTGTCTACCTTTTATT
TGCTAGTGATCCCTTTTCCAACGATATCTGAGTCAGCTAGTCAAATATCCACTTGCAGAT
TCCACAAAAAGAGTGTTTCAAAACTGCTCTCTATCAATGGCAAAGTTCAACTCTGTTAGT
TGAGGACACATATCACCAACAAGTTTCTGAGAATGCTTCTGTCTATTTTTATGGGCCACA
AATTGTTATCCGCTCACAATTCCACATGTGGTCGAAATGTCCACTTCCACAAACTACAAA
AAGAGTGTTTCAAACCTGCTCTATGAAAGGCCATGTTCATCTCTATGAGTTGAATGGAAA
TATCCCAAAGAAATTTCTGGGAATGCTGCTGTCTAGTTTTTATAGCTAGTGATCCCTCTT
CCAACGATATCCTCAAAGCAATCCAAATATCCACTTGCAGAATCCACAAAAAGAGTGTTT
CAAAACTGCTCTATCAATAGAAAGGTTCAACTCTTTTAGTTGAGTACACACATCACGAAC
AAGTTTCTGAGAAAGCTTCTGTCTGGCTTTTATTGGCCACAAATTGTTATCCGCTCACAA
TTCCACATGTGGTCCAAATGTCCACTTCCAGATTCTTCCAAAAGAGTGTTTCAAACGTGC
TCAAAGTAAGGGAATGTTCAACTCTGTGACTTGAATGCAGATATCACCAAGTAGTTTCTA
ATAGTGCTTCTGTCTAGATTTTAGATCATGATATTCCCTTTTCCAACGATATCGTTAGAG
CTATCCAAATATCCACTTACAGTTTCTACAAAAAGAGTGTTTCCAAACTGCTGCATCAAA
AGAAAGGTTCAACTCTGTTAGTTGAGGACACACATCACAAAGAAGTTTGTGAGAATGCTT
CTGTCTAGATTTTGTATCCACAAATTGTTATCCGCTCACAATTCCACATGTGGTCCTAAA
TATCAATTTGCAGAATCCACAAAAATAGAGTTTCAAAGCTGCTCTGTAAAAAGAAAGGTT
CCACTCTGTTAGCTGAGTACACACATCACAAACTTGTTTCTGAGAATCCTTCTGTCTCGT
TTTTATGGCCACAAATTGTTATCCGCTCACAATTCCACATGTGGTCCAAATGTCCACATC
CAGATACTCCAGAAAGAGTGTTTCAAACCTGCTCTATGAAAGGCAATCTTCAACTCTATG
AGTTGAATGCAGACATCAGAAAGAAATTTCTGAGAATGCTGCTGTCTACCTTTTATTGCT
AGACCCTAGCTATCTTACCTGAAATCTAGCTAGTCCCTTAAATTGGGATTTTTGCCCGAA
TTCTCTAGTGATCCCTCTTCCAACGATATCCTCCAAGCTATCCAAATATCCACCTGCATT
TTCCACAAAAAGAGTGTTTCAAAACTGCTCTATCAATAGAAATGTTCAACTCCTTTGGCT
GGGTACACACATCAAAAACAAGTTTCTGAGCATGCTTCTGTCTCGTTTTTATGGGCCACA
AATTGTTATCCGCTCACAATTCCACATGTGGTCCAAATGTCCACTTCCAGACACTACAAA
AAGAGTGTTTCCAACGTGCTCTAAGAAAGCGAATGTTCAACTCTGTGACTTGAATGCAGA
TATCACAAAGTAGTTTCTGAGAGGGCTTCTGTCTAGATTTTAGATGATGATATTCCCTTT
TCCAACGATATCATTAGAGCTATCCAAATATCCACTTACAGTTTCTACAAAAAGAGTGTT
TCCAAACTGCTGCATCAAAAGAGAGGTTCCACTCTGTTAGCTGAGTACACACATCACAAG
CTTGTTTCTCAGAATCCTTCTGTCTCGTTTTTATGGGCCACAAATTGTTATCCGCTCACA
ATTCCACATGTGGTCCAAATGTCCACATCCAGATACTCCAGAAAGAGTGTTTCAAACCTG
CTCTATGAAAGGGAATGTTCAACTCTATGAGTTGAATGCAGTCATCAGAAAGAAATTTCT
GAGAATGCTGCTGTCTACCTTTTATTTGCTAGTGATCCCTTTTCCAACGATATCTGAGTC
AGCTAGTCAAATATCCACTTGCAGATTCCACAAAAAGAGTGTTTCAAAACTGCTCTCTAT
CAATGGCAAAGTTCAACTCTGTTAGTTGAGGACACATATCACCAACAAGTTTCTGAGAAT
GCTTCTGTCTATTTTTATGGGCCACAAATTGTTATCCGCTCACAATTCCACATGTGGTCG
AAATGTCCACTTCCACAAACTACAAAAAGAGTGTTTCAAACCTGCTCTATGAAAGGCCAT
GTTCATCTCTATGAGTTGAATGGAAATATCCCAAAGAAATTTCTGGGAATGCTGCTGTCT
AGTTTTTATAGCTAGTGATCCCTCTTCCAACGATATCCTCAAAGCAATCCAAATATCCAC
TTGCAGAATCCACAAAAAGAGTGTTTCAAAACTGCTCTATCAATAGAAAGGTTCAACTCT
TTTAGTTGAGTACACACATCACGAACAAGTTTCTGAGAAAGCTTCTGTCTGGCTTTTATT
GGCCACAAATTGTTATCCGCTCACAATTCCACATGTGGTCCAAATGTCCACTTCCAGATT
CTTCCAAAAGAGTGTTTCAAACGTGCTCAAAGTAAGGGAATGTTCAACTCTGTGACTTGA
ATGCAGATATCACCAAGTAGTTTCTAATAGTGCTTCTGTCTAGATTTTAGATCATGATAT
TCCCTTTTCCAACGATATCGTTAGAGCTATCCAAATATCCACTTACAGTTTCTACAAAAA
GAGTGTTTCCAAACTGCTGCATCAAAAGAAAGGTTCAACTCTGTTAGTTGAGGACACACA
TCACAAAGAAGTTTGTGAGAATGCTTCTGTCTAGATTTTGTATCCACAAATTGTTATCCG
CTCACAATTCCACATGTGGTCCTAAATATCAATTTGCAGAATCCACAAAAATAGAGTTTC
AAAGCTGCTCTGTAAAAAGAAAGGTTCCACTCTGTTAGCTGAGTACACACATCACAAACT
TGTTTCTGAGAATCCTTCTGTCTCGTTTTTATGGCCACAAATTGTTATCCGCTCACAATT
CCACATGTGGTCCAAATGTCCACATCCAGATACTCCAGAAAGAGTGTTTCAAACCTGCTC
TATGAAAGGCAATCTTCAACTCTATGAGTTGAATGCAGACATCAGAAAGAAATTTCTGAG
AATGCTGCTGTCTACCTTTTATTGCTAGACCCTAGCTATCTTACCTGAAATCTAGCTAGT
CCCGGAAAGGGGGTTTTTTGCCCGAATTCTCTAGTGATCCCTCTTCCAACGATATCCTCC
AAGCTATCCAAATATCCACCTGCATTTTCCACAAAAAGAGTGTTTCAAAACTGCTCTATC
AATAGAAATGTTCAACTCCTTTGGCTGGGTACACACATCAAAAACAAGTTTCTGAGCATG
CTTCTGTCTCGTTTTTATGGGCCACAAATTGTTATCCGCTCACAATTCCACATGTGGTCC
AAATGTCCACTTCCAGACACTACAAAAAGAGTGTTTCCAACGTGCTCTAAGAAAGCGAAT
GTTCAACTCTGTGACTTGAATGCAGATATCACAAAGTAGTTTCTGAGAGGGCTTCTGTCT
AGATTTTAGATGATGATATTCCCTTTTCCAACGATATCATTAGAGCTATCCAAATATCCA
CTTACAGTTTCTACAAAAAGAGTGTTTCCAAACTGCTGCATCAAAAGAGAGGTTCCACTC
TGTTAGCTGAGTACACACATCACAAGCTTGTTTCTCAGAATCCTTCTGTCTCGTTTTTAT
GGGCCACAAATTGTTATCCGCTCACAATTCCACATGTGGTCCAAATGTCCACATCCAGAT
ACTCCAGAAAGAGTGTTTCAAACCTGCTCTATGAAAGGGAATGTTCAACTCTATGAGTTG
AATGCAGTCATCAGAAAGAAATTTCTGAGAATGCTGCTGTCTACCTTTTATTTGCTAGTG
ATCCCTTTTCCAACGATATCTGAGTCAGCTAGTCAAATATCCACTTGCAGATTCCACAAA
AAGAGTGTTTCAAAACTGCTCTCTATCAATGGCAAAGTTCAACTCTGTTAGTTGAGGACA
CATATCACCAACAAGTTTCTGAGAATGCTTCTGTCTATTTTTATGGGCCACAAATTGTTA
TCCGCTCACAATTCCACATGTGGTCGAAATGTCCACTTCCACAAACTACAAAAAGAGTGT
TTCAAACCTGCTCTATGAAAGGCCATGTTCATCTCTATGAGTTGAATGGAAATATCCCAA
AGAAATTTCTGGGAATGCTGCTGTCTAGTTTTTATAGCTAGTGATCCCTCTTCCAACGAT
ATCCTCAAAGCAATCCAAATATCCACTTGCAGAATCCACAAAAAGAGTGTTTCAAAACTG
CTCTATCAATAGAAAGGTTCAACTCTTTTAGTTGAGTACACACATCACGAACAAGTTTCT
GAGAAAGCTTCTGTCTGGCTTTTATTGGCCACAAATTGTTATCCGCTCACAATTCCACAT
GTGGTCCAAATGTCCACTTCCAGATTCTTCCAAAAGAGTGTTTCAAACGTGCTCAAAGTA
AGGGAATGTTCAACTCTGTGACTTGAATGCAGATATCACCAAGTAGTTTCTAATAGTGCT
TCTGTCTAGATTTTAGATCATGATATTCCCTTTTCCAACGATATCGTTAGAGCTATCCAA
ATATCCACTTACAGTTTCTACAAAAAGAGTGTTTCCAAACTGCTGCATCAAAAGAAAGGT
TCAACTCTGTTAGTTGAGGACACACATCACAAAGAAGTTTGTGAGAATGCTTCTGTCTAG
ATTTTGTATCCACAAATTGTTATCCGCTCACAATTCCACATGTGGTCCTAAATATCAATT
TGCAGAATCCACAAAAATAGAGTTTCAAAGCTGCTCTGTAAAAAGAAAGGTTCCACTCTG
TTAGCTGAGTACACACATCACAAACTTGTTTCTGAGAATCCTTCTGTCTCGTTTTTATGG
CCACAAATTGTTATCCGCTCACAATTCCACATGTGGTCCAAATGTCCACATCCAGATACT
CCAGAAAGAGTGTTTCAAACCTGCTCTATGAAAGGCAATCTTCAACTCTATGAGTTGAAT
GCAGACATCAGAAAGAAATTTCTGAGAATGCTGCTGTCTACCTTTTATTGCTAGACCCTA
GCTATCTTACCTGAAATCTAGCTAGTCCCCGAAACGGGGTTTTTTGCCCGAATTCTCTAG
TGATCCCTCTTCCAACGATATCCTCCAAGCTATCCAAATATCCACCTGCATTTTCCACAA
AAAGAGTGTTTCAAAACTGCTCTATCAATAGAAATGTTCAACTCCTTTGGCTGGGTACAC
ACATCAAAAACAAGTTTCTGAGCATGCTTCTGTCTCGTTTTTATGGGCCACAAATTGTTA
TCCGCTCACAATTCCACATGTGGTCCAAATGTCCACTTCCAGACACTACAAAAAGAGTGT
TTCCAACGTGCTCTAAGAAAGCGAATGTTCAACTCTGTGACTTGAATGCAGATATCACAA
AGTAGTTTCTGAGAGGGCTTCTGTCTAGATTTTAGATGATGATATTCCCTTTTCCAACGA
TATCATTAGAGCTATCCAAATATCCACTTACAGTTTCTACAAAAAGAGTGTTTCCAAACT
GCTGCATCAAAAGAGAGGTTCCACTCTGTTAGCTGAGTACACACATCACAAGCTTGTTTC
TCAGAATCCTTCTGTCTCGTTTTTATGGGCCACAAATTGTTATCCGCTCACAATTCCACA
TGTGGTCCAAATGTCCACATCCAGATACTCCAGAAAGAGTGTTTCAAACCTGCTCTATGA
AAGGGAATGTTCAACTCTATGAGTTGAATGCAGTCATCAGAAAGAAATTTCTGAGAATGC
TGCTGTCTACCTTTTATTTGCTAGTGATCCCTTTTCCAACGATATCTGAGTCAGCTAGTC
AAATATCCACTTGCAGATTCCACAAAAAGAGTGTTTCAAAACTGCTCTCTATCAATGGCA
AAGTTCAACTCTGTTAGTTGAGGACACATATCACCAACAAGTTTCTGAGAATGCTTCTGT
CTATTTTTATGGGCCACAAATTGTTATCCGCTCACAATTCCACATGTGGTCGAAATGTCC
ACTTCCACAAACTACAAAAAGAGTGTTTCAAACCTGCTCTATGAAAGGCCATGTTCATCT
CTATGAGTTGAATGGAAATATCCCAAAGAAATTTCTGGGAATGCTGCTGTCTAGTTTTTA
TAGCTAGTGATCCCTCTTCCAACGATATCCTCAAAGCAATCCAAATATCCACTTGCAGAA
TCCACAAAAAGAGTGTTTCAAAACTGCTCTATCAATAGAAAGGTTCAACTCTTTTAGTTG
AGTACACACATCACGAACAAGTTTCTGAGAAAGCTTCTGTCTGGCTTTTATTGGCCACAA
ATTGTTATCCGCTCACAATTCCACATGTGGTCCAAATGTCCACTTCCAGATTCTTCCAAA
AGAGTGTTTCAAACGTGCTCAAAGTAAGGGAATGTTCAACTCTGTGACTTGAATGCAGAT
ATCACCAAGTAGTTTCTAATAGTGCTTCTGTCTAGATTTTAGATCATGATATTCCCTTTT
CCAACGATATCGTTAGAGCTATCCAAATATCCACTTACAGTTTCTACAAAAAGAGTGTTT
CCAAACTGCTGCATCAAAAGAAAGGTTCAACTCTGTTAGTTGAGGACACACATCACAAAG
AAGTTTGTGAGAATGCTTCTGTCTAGATTTTGTATCCACAAATTGTTATCCGCTCACAAT
TCCACATGTGGTCCTAAATATCAATTTGCAGAATCCACAAAAATAGAGTTTCAAAGCTGC
TCTGTAAAAAGAAAGGTTCCACTCTGTTAGCTGAGTACACACATCACAAACTTGTTTCTG
AGAATCCTTCTGTCTCGTTTTTATGGCCACAAATTGTTATCCGCTCACAATTCCACATGT
GGTCCAAATGTCCACATCCAGATACTCCAGAAAGAGTGTTTCAAACCTGCTCTATGAAAG
GCAATCTTCAACTCTATGAGTTGAATGCAGACATCAGAAAGAAATTTCTGAGAATGCTGC
TGTCTACCTTTTATTGCTAGACCCTAGCTATCTTACCTGAAATCTAGCTAGTCCCAGAAA
AGGGGTATTTTGCCCGAATTCTCTAGTGATCCCTCTTCCAACGATATCCTCCAAGCTATC
CAAATATCCACCTGCATTTTCCACAAAAAGAGTGTTTCAAAACTGCTCTATCAATAGAAA
TGTTCAACTCCTTTGGCTGGGTACACACATCAAAAACAAGTTTCTGAGCATGCTTCTGTC
TCGTTTTTATGGGCCACAAATTGTTATCCGCTCACAATTCCACATGTGGTCCAAATGTCC
ACTTCCAGACACTACAAAAAGAGTGTTTCCAACGTGCTCTAAGAAAGCGAATGTTCAACT
CTGTGACTTGAATGCAGATATCACAAAGTAGTTTCTGAGAGGGCTTCTGTCTAGATTTTA
GATGATGATATTCCCTTTTCCAACGATATCATTAGAGCTATCCAAATATCCACTTACAGT
TTCTACAAAAAGAGTGTTTCCAAACTGCTGCATCAAAAGAGAGGTTCCACTCTGTTAGCT
GAGTACACACATCACAAGCTTGTTTCTCAGAATCCTTCTGTCTCGTTTTTATGGGCCACA
AATTGTTATCCGCTCACAATTCCACATGTGGTCCAAATGTCCACATCCAGATACTCCAGA
AAGAGTGTTTCAAACCTGCTCTATGAAAGGGAATGTTCAACTCTATGAGTTGAATGCAGT
CATCAGAAAGAAATTTCTGAGAATGCTGCTGTCTACCTTTTATTTGCTAGTGATCCCTTT
TCCAACGATATCTGAGTCAGCTAGTCAAATATCCACTTGCAGATTCCACAAAAAGAGTGT
TTCAAAACTGCTCTCTATCAATGGCAAAGTTCAACTCTGTTAGTTGAGGACACATATCAC
CAACAAGTTTCTGAGAATGCTTCTGTCTATTTTTATGGGCCACAAATTGTTATCCGCTCA
CAATTCCACATGTGGTCGAAATGTCCACTTCCACAAACTACAAAAAGAGTGTTTCAAACC
TGCTCTATGAAAGGCCATGTTCATCTCTATGAGTTGAATGGAAATATCCCAAAGAAATTT
CTGGGAATGCTGCTGTCTAGTTTTTATAGCTAGTGATCCCTCTTCCAACGATATCCTCAA
AGCAATCCAAATATCCACTTGCAGAATCCACAAAAAGAGTGTTTCAAAACTGCTCTATCA
ATAGAAAGGTTCAACTCTTTTAGTTGAGTACACACATCACGAACAAGTTTCTGAGAAAGC
TTCTGTCTGGCTTTTATTGGCCACAAATTGTTATCCGCTCACAATTCCACATGTGGTCCA
AATGTCCACTTCCAGATTCTTCCAAAAGAGTGTTTCAAACGTGCTCAAAGTAAGGGAATG
TTCAACTCTGTGACTTGAATGCAGATATCACCAAGTAGTTTCTAATAGTGCTTCTGTCTA
GATTTTAGATCATGATATTCCCTTTTCCAACGATATCGTTAGAGCTATCCAAATATCCAC
TTACAGTTTCTACAAAAAGAGTGTTTCCAAACTGCTGCATCAAAAGAAAGGTTCAACTCT
GTTAGTTGAGGACACACATCACAAAGAAGTTTGTGAGAATGCTTCTGTCTAGATTTTGTA
TCCACAAATTGTTATCCGCTCACAATTCCACATGTGGTCCTAAATATCAATTTGCAGAAT
CCACAAAAATAGAGTTTCAAAGCTGCTCTGTAAAAAGAAAGGTTCCACTCTGTTAGCTGA
GTACACACATCACAAACTTGTTTCTGAGAATCCTTCTGTCTCGTTTTTATGGCCACAAAT
TGTTATCCGCTCACAATTCCACATGTGGTCCAAATGTCCACATCCAGATACTCCAGAAAG
AGTGTTTCAAACCTGCTCTATGAAAGGCAATCTTCAACTCTATGAGTTGAATGCAGACAT
CAGAAAGAAATTTCTGAGAATGCTGCTGTCTACCTTTTATTGCTAGACCCTAGCTATCTT
ACCTGAAATCTAGCTAGTCCCTGAAATGGGGTATTTTGCCCGAATTCTCTAGTGATCCCT
CTTCCAACGATATCCTCCAAGCTATCCAAATATCCACCTGCATTTTCCACAAAAAGAGTG
TTTCAAAACTGCTCTATCAATAGAAATGTTCAACTCCTTTGGCTGGGTACACACATCAAA
AACAAGTTTCTGAGCATGCTTCTGTCTCGTTTTTATGGGCCACAAATTGTTATCCGCTCA
CAATTCCACATGTGGTCCAAATGTCCACTTCCAGACACTACAAAAAGAGTGTTTCCAACG
TGCTCTAAGAAAGCGAATGTTCAACTCTGTGACTTGAATGCAGATATCACAAAGTAGTTT
CTGAGAGGGCTTCTGTCTAGATTTTAGATGATGATATTCCCTTTTCCAACGATATCATTA
GAGCTATCCAAATATCCACTTACAGTTTCTACAAAAAGAGTGTTTCCAAACTGCTGCATC
AAAAGAGAGGTTCCACTCTGTTAGCTGAGTACACACATCACAAGCTTGTTTCTCAGAATC
CTTCTGTCTCGTTTTTATGGGCCACAAATTGTTATCCGCTCACAATTCCACATGTGGTCC
AAATGTCCACATCCAGATACTCCAGAAAGAGTGTTTCAAACCTGCTCTATGAAAGGCAAT
CTTCAACTCTATGAGTTGAATGCAGACATCAGAAAGAAATTTCTGAGAATGCTGCTGTCT
ACCTTTTATTGCTAGACCCTAGCTATCTTACCTGAAATCTAGCTAGTCCCAAAAAAAGGG
TTTTTTGCCCGAATTCTCTAGTGATCCCTCTTCCAACGATATCCTCCAAGCTATCCAAAT
ATCCACCTGCATTTTCCACAAAAAGAGTGTTTCAAAACTGCTCTATCAATAGAAATGTTC
AACTCCTTTGGCTGGGTACACACATCAAAAACAAGTTTCTGAGCATGCTTCTGTCTCGTT
TTTATGGGCCACAAATTGTTATCCGCTCACAATTCCACATGTGGTCCAAATGTCCACATC
CAGATACTCCAGAAAGAGTGTTTCAAACCTGCTCTATGAAAGGCAATCTTCAACTCTATG
AGTTGAATGCAGACATCAGAAAGAAATTTCTGAGAATGCTGCTGTCTACCTTTTATTGCT
AGACCCTAGCTATCTTACCTGAAATCTAGCTAGTCCCCAAAACAGGGTTTTTTGCCCGAA
TTCTCTAGTGATCCCTCTTCCAACGATATCCTCCAAGCTATCCAAATATCCACCTGCATT
TTCCACAAAAAGAGTGTTTCAAAACTGCTCTATCAATAGAAATGTTCAACTCCTTTGGCT
GGGTACACACATCAAAAACAAGTTTCTGAGCATGCTTCTGTCTCGTTTTTATGGGCCACA
AATTGTTATCCGCTCACAATTCCACATGTGGTCCAAATGTCCACTTCCAGACACTACAAA
AAGAGTGTTTCCAACGTGCTCTAAGAAAGCGAATGTTCAACTCTGTGACTTGAATGCAGA
TATCACAAAGTAGTTTCTGAGAGGGCTTCTGTCTAGATTTTAGATGATGATATTCCCTTT
TCCAACGATATCATTAGAGCTATCCAAATATCCACTTACAGTTTCTACAAAAAGAGTGTT
TCCAAACTGCTGCATCAAAAGAGAGGTTCCACTCTGTTAGCTGAGTACACACATCACAAG
CTTGTTTCTCAGAATCCTTCTGTCTCGTTTTTATGGGCCACAAATTGTTATCCGCTCACA
ATTCCACATGTGGTCCAAATGTCCACATCCAGATACTCCAGAAAGAGTGTTTCAAACCTG
CTCTATGAAAGGGAATGTTCAACTCTATGAGTTGAATGCAGTCATCAGAAAGAAATTTCT
GAGAATGCTGCTGTCTACCTTTTATTTGCTAGTGATCCCTTTTCCAACGATATCTGAGTC
AGCTAGTCAAATATCCACTTGCAGATTCCACAAAAAGAGTGTTTCAAAACTGCTCTCTAT
CAATGGCAAAGTTCAACTCTGTTAGTTGAGGACACATATCACCAACAAGTTTCTGAGAAT
GCTTCTGTCTATTTTTATGGGCCACAAATTGTTATCCGCTCACAATTCCACATGTGGTCG
AAATGTCCACTTCCACAAACTACAAAAAGAGTGTTTCAAACCTGCTCTATGAAAGGCCAT
GTTCATCTCTATGAGTTGAATGGAAATATCCCAAAGAAATTTCTGGGAATGCTGCTGTCT
AGTTTTTATAGCTAGTGATCCCTCTTCCAACGATATCCTCAAAGCAATCCAAATATCCAC
TTGCAGAATCCACAAAAAGAGTGTTTCAAAACTGCTCTATCAATAGAAAGGTTCAACTCT
TTTAGTTGAGTACACACATCACGAACAAGTTTCTGAGAAAGCTTCTGTCTGGCTTTTATT
GGCCACAAATTGTTATCCGCTCACAATTCCACATGTGGTCCAAATGTCCACTTCCAGATT
CTTCCAAAAGAGTGTTTCAAACGTGCTCAAAGTAAGGGAATGTTCAACTCTGTGACTTGA
ATGCAGATATCACCAAGTAGTTTCTAATAGTGCTTCTGTCTAGATTTTAGATCATGATAT
TCCCTTTTCCAACGATATCGTTAGAGCTATCCAAATATCCACTTACAGTTTCTACAAAAA
GAGTGTTTCCAAACTGCTGCATCAAAAGAAAGGTTCAACTCTGTTAGTTGAGGACACACA
TCACAAAGAAGTTTGTGAGAATGCTTCTGTCTAGATTTTGTATCCACAAATTGTTATCCG
CTCACAATTCCACATGTGGTCCTAAATATCAATTTGCAGAATCCACAAAAATAGAGTTTC
AAAGCTGCTCTGTAAAAAGAAAGGTTCCACTCTGTTAGCTGAGTACACACATCACAAACT
TGTTTCTGAGAATCCTTCTGTCTCGTTTTTATGGCCACAAATTGTTATCCGCTCACAATT
CCACATGTGGTCCAAATGTCCACATCCAGATACTCCAGAAAGAGTGTTTCAAACCTGCTC
TATGAAAGGCAATCTTCAACTCTATGAGTTGAATGCAGACATCAGAAAGAAATTTCTGAG
AATGCTGCTGTCTACCTTTTATTGCTAGACCCTAGCTATCTTACCTGAAATCTAGCTAGT
CCCAAAAAAAGGGTTTTTTGCCCGAATTCTCTAGTGATCCCTCTTCCAACGATATCCTCC
AAGCTATCCAAATATCCACCTGCATTTTCCACAAAAAGAGTGTTTCAAAACTGCTCTATC
AATAGAAATGTTCAACTCCTTTGGCTGGGTACACACATCAAAAACAAGTTTCTGAGCATG
CTTCTGTCTCGTTTTTATGGGCCACAAATTGTTATCCGCTCACAATTCCACATGTGGTCC
AAATGTCCACTTCCAGACACTACAAAAAGAGTGTTTCCAACGTGCTCTAAGAAAGCGAAT
GTTCAACTCTGTGACTTGAATGCAGATATCACAAAGTAGTTTCTGAGAGGGCTTCTGTCT
AGATTTTAGATGATGATATTCCCTTTTCCAACGATATCATTAGAGCTATCCAAATATCCA
CTTACAGTTTCTACAAAAAGAGTGTTTCCAAACTGCTGCATCAAAAGAGAGGTTCCACTC
TGTTAGCTGAGTACACACATCACAAGCTTGTTTCTCAGAATCCTTCTGTCTCGTTTTTAT
GGGCCACAAATTGTTATCCGCTCACAATTCCACATGTGGTCCAAATGTCCACATCCAGAT
ACTCCAGAAAGAGTGTTTCAAACCTGCTCTATGAAAGGGAATGTTCAACTCTATGAGTTG
AATGCAGTCATCAGAAAGAAATTTCTGAGAATGCTGCTGTCTACCTTTTATTTGCTAGTG
ATCCCTTTTCCAACGATATCTGAGTCAGCTAGTCAAATATCCACTTGCAGATTCCACAAA
AAGAGTGTTTCAAAACTGCTCTCTATCAATGGCAAAGTTCAACTCTGTTAGTTGAGGACA
CATATCACCAACAAGTTTCTGAGAATGCTTCTGTCTATTTTTATGGGCCACAAATTGTTA
TCCGCTCACAATTCCACATGTGGTCGAAATGTCCACTTCCACAAACTACAAAAAGAGTGT
TTCAAACCTGCTCTATGAAAGGCCATGTTCATCTCTATGAGTTGAATGGAAATATCCCAA
AGAAATTTCTGGGAATGCTGCTGTCTAGTTTTTATAGCTAGTGATCCCTCTTCCAACGAT
ATCCTCAAAGCAATCCAAATATCCACTTGCAGAATCCACAAAAAGAGTGTTTCAAAACTG
CTCTATCAATAGAAAGGTTCAACTCTTTTAGTTGAGTACACACATCACGAACAAGTTTCT
GAGAAAGCTTCTGTCTGGCTTTTATTGGCCACAAATTGTTATCCGCTCACAATTCCACAT
GTGGTCCAAATGTCCACTTCCAGATTCTTCCAAAAGAGTGTTTCAAACGTGCTCAAAGTA
AGGGAATGTTCAACTCTGTGACTTGAATGCAGATATCACCAAGTAGTTTCTAATAGTGCT
TCTGTCTAGATTTTAGATCATGATATTCCCTTTTCCAACGATATCGTTAGAGCTATCCAA
ATATCCACTTACAGTTTCTACAAAAAGAGTGTTTCCAAACTGCTGCATCAAAAGAAAGGT
TCAACTCTGTTAGTTGAGGACACACATCACAAAGAAGTTTGTGAGAATGCTTCTGTCTAG
ATTTTGTATCCACAAATTGTTATCCGCTCACAATTCCACATGTGGTCCTAAATATCAATT
TGCAGAATCCACAAAAATAGAGTTTCAAAGCTGCTCTGTAAAAAGAAAGGTTCCACTCTG
TTAGCTGAGTACACACATCACAAACTTGTTTCTGAGAATCCTTCTGTCTCGTTTTTATGG
CCACAAATTGTTATCCGCTCACAATTCCACATGTGGTCCAAATGTCCACATCCAGATACT
CCAGAAAGAGTGTTTCAAACCTGCTCTATGAAAGGCAATCTTCAACTCTATGAGTTGAAT
GCAGACATCAGAAAGAAATTTCTGAGAATGCTGCTGTCTACCTTTTATTGCTAGACCCTA
GCTATCTTACCTGAAATCTAGCTAGTCCCTAAAATAGGGTTTTTTGCCCGAATTCTCTAG
TGATCCCTCTTCCAACGATATCCTCCAAGCTATCCAAATATCCACCTGCATTTTCCACAA
AAAGAGTGTTTCAAAACTGCTCTATCAATAGAAATGTTCAACTCCTTTGGCTGGGTACAC
ACATCAAAAACAAGTTTCTGAGCATGCTTCTGTCTCGTTTTTATGGGCCACAAATTGTTA
TCCGCTCACAATTCCACATGTGGTCCAAATGTCCACTTCCAGACACTACAAAAAGAGTGT
TTCCAACGTGCTCTAAGAAAGCGAATGTTCAACTCTGTGACTTGAATGCAGATATCACAA
AGTAGTTTCTGAGAGGGCTTCTGTCTAGATTTTAGATGATGATATTCCCTTTTCCAACGA
TATCATTAGAGCTATCCAAATATCCACTTACAGTTTCTACAAAAAGAGTGTTTCCAAACT
GCTGCATCAAAAGAGAGGTTCCACTCTGTTAGCTGAGTACACACATCACAAGCTTGTTTC
TCAGAATCCTTCTGTCTCGTTTTTATGGGCCACAAATTGTTATCCGCTCACAATTCCACA
TGTGGTCCAAATGTCCACATCCAGATACTCCAGAAAGAGTGTTTCAAACCTGCTCTATGA
AAGGGAATGTTCAACTCTATGAGTTGAATGCAGTCATCAGAAAGAAATTTCTGAGAATGC
TGCTGTCTACCTTTTATTTGCTAGTGATCCCTTTTCCAACGATATCTGAGTCAGCTAGTC
AAATATCCACTTGCAGATTCCACAAAAAGAGTGTTTCAAAACTGCTCTCTATCAATGGCA
AAGTTCAACTCTGTTAGTTGAGGACACATATCACCAACAAGTTTCTGAGAATGCTTCTGT
CTATTTTTATGGGCCACAAATTGTTATCCGCTCACAATTCCACATGTGGTCGAAATGTCC
ACTTCCACAAACTACAAAAAGAGTGTTTCAAACCTGCTCTATGAAAGGCCATGTTCATCT
CTATGAGTTGAATGGAAATATCCCAAAGAAATTTCTGGGAATGCTGCTGTCTAGTTTTTA
TAGCTAGTGATCCCTCTTCCAACGATATCCTCAAAGCAATCCAAATATCCACTTGCAGAA
TCCACAAAAAGAGTGTTTCAAAACTGCTCTATCAATAGAAAGGTTCAACTCTTTTAGTTG
AGTACACACATCACGAACAAGTTTCTGAGAAAGCTTCTGTCTGGCTTTTATTGGCCACAA
ATTGTTATCCGCTCACAATTCCACATGTGGTCCAAATGTCCACTTCCAGATTCTTCCAAA
AGAGTGTTTCAAACGTGCTCAAAGTAAGGGAATGTTCAACTCTGTGACTTGAATGCAGAT
ATCACCAAGTAGTTTCTAATAGTGCTTCTGTCTAGATTTTAGATCATGATATTCCCTTTT
CCAACGATATCGTTAGAGCTATCCAAATATCCACTTACAGTTTCTACAAAAAGAGTGTTT
CCAAACTGCTGCATCAAAAGAAAGGTTCAACTCTGTTAGTTGAGGACACACATCACAAAG
AAGTTTGTGAGAATGCTTCTGTCTAGATTTTGTATCCACAAATTGTTATCCGCTCACAAT
TCCACATGTGGTCCTAAATATCAATTTGCAGAATCCACAAAAATAGAGTTTCAAAGCTGC
TCTGTAAAAAGAAAGGTTCCACTCTGTTAGCTGAGTACACACATCACAAACTTGTTTCTG
AGAATCCTTCTGTCTCGTTTTTATGGCCACAAATTGTTATCCGCTCACAATTCCACATGT
GGTCCAAATGTCCACATCCAGATACTCCAGAAAGAGTGTTTCAAACCTGCTCTATGAAAG
GCAATCTTCAACTCTATGAGTTGAATGCAGACATCAGAAAGAAATTTCTGAGAATGCTGC
TGTCTACCTTTTATTGCTAGACCCTAGCTATCTTACCTGAAATCTAGCTAGTCCCGTAAA
GTGGGTTTTTTGCCCGAATTCTCTAGTGATCCCTCTTCCAACGATATCCTCCAAGCTATC
CAAATATCCACCTGCATTTTCCACAAAAAGAGTGTTTCAAAACTGCTCTATCAATAGAAA
TGTTCAACTCCTTTGGCTGGGTACACACATCAAAAACAAGTTTCTGAGCATGCTTCTGTC
TCGTTTTTATGGGCCACAAATTGTTATCCGCTCACAATTCCACATGTGGTCCAAATGTCC
ACTTCCAGACACTACAAAAAGAGTGTTTCCAACGTGCTCTAAGAAAGCGAATGTTCAACT
CTGTGACTTGAATGCAGATATCACAAAGTAGTTTCTGAGAGGGCTTCTGTCTAGATTTTA
GATGATGATATTCCCTTTTCCAACGATATCATTAGAGCTATCCAAATATCCACTTACAGT
TTCTACAAAAAGAGTGTTTCCAAACTGCTGCATCAAAAGAGAGGTTCCACTCTGTTAGCT
GAGTACACACATCACAAGCTTGTTTCTCAGAATCCTTCTGTCTCGTTTTTATGGGCCACA
AATTGTTATCCGCTCACAATTCCACATGTGGTCCAAATGTCCACATCCAGATACTCCAGA
AAGAGTGTTTCAAACCTGCTCTATGAAAGGGAATGTTCAACTCTATGAGTTGAATGCAGT
CATCAGAAAGAAATTTCTGAGAATGCTGCTGTCTACCTTTTATTTGCTAGTGATCCCTTT
TCCAACGATATCTGAGTCAGCTAGTCAAATATCCACTTGCAGATTCCACAAAAAGAGTGT
TTCAAAACTGCTCTCTATCAATGGCAAAGTTCAACTCTGTTAGTTGAGGACACATATCAC
CAACAAGTTTCTGAGAATGCTTCTGTCTATTTTTATGGGCCACAAATTGTTATCCGCTCA
CAATTCCACATGTGGTCGAAATGTCCACTTCCACAAACTACAAAAAGAGTGTTTCAAACC
TGCTCTATGAAAGGCCATGTTCATCTCTATGAGTTGAATGGAAATATCCCAAAGAAATTT
CTGGGAATGCTGCTGTCTAGTTTTTATAGCTAGTGATCCCTCTTCCAACGATATCCTCAA
AGCAATCCAAATATCCACTTGCAGAATCCACAAAAAGAGTGTTTCAAAACTGCTCTATCA
ATAGAAAGGTTCAACTCTTTTAGTTGAGTACACACATCACGAACAAGTTTCTGAGAAAGC
TTCTGTCTGGCTTTTATTGGCCACAAATTGTTATCCGCTCACAATTCCACATGTGGTCCA
AATGTCCACTTCCAGATTCTTCCAAAAGAGTGTTTCAAACGTGCTCAAAGTAAGGGAATG
TTCAACTCTGTGACTTGAATGCAGATATCACCAAGTAGTTTCTAATAGTGCTTCTGTCTA
GATTTTAGATCATGATATTCCCTTTTCCAACGATATCGTTAGAGCTATCCAAATATCCAC
TTACAGTTTCTACAAAAAGAGTGTTTCCAAACTGCTGCATCAAAAGAAAGGTTCAACTCT
GTTAGTTGAGGACACACATCACAAAGAAGTTTGTGAGAATGCTTCTGTCTAGATTTTGTA
TCCACAAATTGTTATCCGCTCACAATTCCACATGTGGTCCTAAATATCAATTTGCAGAAT
CCACAAAAATAGAGTTTCAAAGCTGCTCTGTAAAAAGAAAGGTTCCACTCTGTTAGCTGA
GTACACACATCACAAACTTGTTTCTGAGAATCCTTCTGTCTCGTTTTTATGGCCACAAAT
TGTTATCCGCTCACAATTCCACATGTGGTCCAAATGTCCACATCCAGATACTCCAGAAAG
AGTGTTTCAAACCTGCTCTATGAAAGGCAATCTTCAACTCTATGAGTTGAATGCAGACAT
CAGAAAGAAATTTCTGAGAATGCTGCTGTCTACCTTTTATTGCTAGACCCTAGCTATCTT
ACCTGAAATCTAGCTAGTCCCTCAAATCGGGCTTTTTGCCCGAATTCTCTAGTGATCCCT
CTTCCAACGATATCCTCCAAGCTATCCAAATATCCACCTGCATTTTCCACAAAAAGAGTG
TTTCAAAACTGCTCTATCAATAGAAATGTTCAACTCCTTTGGCTGGGTACACACATCAAA
AACAAGTTTCTGAGCATGCTTCTGTCTCGTTTTTATGGGCCACAAATTGTTATCCGCTCA
CAATTCCACATGTGGTCCAAATGTCCACTTCCAGACACTACAAAAAGAGTGTTTCCAACG
TGCTCTAAGAAAGCGAATGTTCAACTCTGTGACTTGAATGCAGATATCACAAAGTAGTTT
CTGAGAGGGCTTCTGTCTAGATTTTAGATGATGATATTCCCTTTTCCAACGATATCATTA
GAGCTATCCAAATATCCACTTACAGTTTCTACAAAAAGAGTGTTTCCAAACTGCTGCATC
AAAAGAGAGGTTCCACTCTGTTAGCTGAGTACACACATCACAAGCTTGTTTCTCAGAATC
CTTCTGTCTCGTTTTTATGGGCCACAAATTGTTATCCGCTCACAATTCCACATGTGGTCC
AAATGTCCACATCCAGATACTCCAGAAAGAGTGTTTCAAACCTGCTCTATGAAAGGGAAT
GTTCAACTCTATGAGTTGAATGCAGTCATCAGAAAGAAATTTCTGAGAATGCTGCTGTCT
ACCTTTTATTTGCTAGTGATCCCTTTTCCAACGATATCTGAGTCAGCTAGTCAAATATCC
ACTTGCAGATTCCACAAAAAGAGTGTTTCAAAACTGCTCTCTATCAATGGCAAAGTTCAA
CTCTGTTAGTTGAGGACACATATCACCAACAAGTTTCTGAGAATGCTTCTGTCTATTTTT
ATGGGCCACAAATTGTTATCCGCTCACAATTCCACATGTGGTCGAAATGTCCACTTCCAC
AAACTACAAAAAGAGTGTTTCAAACCTGCTCTATGAAAGGCCATGTTCATCTCTATGAGT
TGAATGGAAATATCCCAAAGAAATTTCTGGGAATGCTGCTGTCTAGTTTTTATAGCTAGT
GATCCCTCTTCCAACGATATCCTCAAAGCAATCCAAATATCCACTTGCAGAATCCACAAA
AAGAGTGTTTCAAAACTGCTCTATCAATAGAAAGGTTCAACTCTTTTAGTTGAGTACACA
CATCACGAACAAGTTTCTGAGAAAGCTTCTGTCTGGCTTTTATTGGCCACAAATTGTTAT
CCGCTCACAATTCCACATGTGGTCCAAATGTCCACTTCCAGATTCTTCCAAAAGAGTGTT
TCAAACGTGCTCAAAGTAAGGGAATGTTCAACTCTGTGACTTGAATGCAGATATCACCAA
GTAGTTTCTAATAGTGCTTCTGTCTAGATTTTAGATCATGATATTCCCTTTTCCAACGAT
ATCGTTAGAGCTATCCAAATATCCACTTACAGTTTCTACAAAAAGAGTGTTTCCAAACTG
CTGCATCAAAAGAAAGGTTCAACTCTGTTAGTTGAGGACACACATCACAAAGAAGTTTGT
GAGAATGCTTCTGTCTAGATTTTGTATCCACAAATTGTTATCCGCTCACAATTCCACATG
TGGTCCTAAATATCAATTTGCAGAATCCACAAAAATAGAGTTTCAAAGCTGCTCTGTAAA
AAGAAAGGTTCCACTCTGTTAGCTGAGTACACACATCACAAACTTGTTTCTGAGAATCCT
TCTGTCTCGTTTTTATGGCCACAAATTGTTATCCGCTCACAATTCCACATGTGGTCCAAA
TGTCCACATCCAGATACTCCAGAAAGAGTGTTTCAAACCTGCTCTATGAAAGGCAATCTT
CAACTCTATGAGTTGAATGCAGACATCAGAAAGAAATTTCTGAGAATGCTGCTGTCTACC
TTTTATTGCTAGACCCTAGCTATCTTACCTGAAATCTAGCTAGTCCCGAAAAGAGGGCTT
TTTGCCCGAATTCTCTAGTGATCCCTCTTCCAACGATATCCTCCAAGCTATCCAAATATC
CACCTGCATTTTCCACAAAAAGAGTGTTTCAAAACTGCTCTATCAATAGAAATGTTCAAC
TCCTTTGGCTGGGTACACACATCAAAAACAAGTTTCTGAGCATGCTTCTGTCTCGTTTTT
ATGGGCCACAAATTGTTATCCGCTCACAATTCCACATGTGGTCCAAATGTCCACTTCCAG
ACACTACAAAAAGAGTGTTTCCAACGTGCTCTAAGAAAGCGAATGTTCAACTCTGTGACT
TGAATGCAGATATCACAAAGTAGTTTCTGAGAGGGCTTCTGTCTAGATTTTAGATGATGA
TATTCCCTTTTCCAACGATATCATTAGAGCTATCCAAATATCCACTTACAGTTTCTACAA
AAAGAGTGTTTCCAAACTGCTGCATCAAAAGAGAGGTTCCACTCTGTTAGCTGAGTACAC
ACATCACAAGCTTGTTTCTCAGAATCCTTCTGTCTCGTTTTTATGGGCCACAAATTGTTA
TCCGCTCACAATTCCACATGTGGTCCAAATGTCCACATCCAGATACTCCAGAAAGAGTGT
TTCAAACCTGCTCTATGAAAGGGAATGTTCAACTCTATGAGTTGAATGCAGTCATCAGAA
AGAAATTTCTGAGAATGCTGCTGTCTACCTTTTATTTGCTAGTGATCCCTTTTCCAACGA
TATCTGAGTCAGCTAGTCAAATATCCACTTGCAGATTCCACAAAAAGAGTGTTTCAAAAC
TGCTCTCTATCAATGGCAAAGTTCAACTCTGTTAGTTGAGGACACATATCACCAACAAGT
TTCTGAGAATGCTTCTGTCTATTTTTATGGGCCACAAATTGTTATCCGCTCACAATTCCA
CATGTGGTCGAAATGTCCACTTCCACAAACTACAAAAAGAGTGTTTCAAACCTGCTCTAT
GAAAGGCCATGTTCATCTCTATGAGTTGAATGGAAATATCCCAAAGAAATTTCTGGGAAT
GCTGCTGTCTAGTTTTTATAGCTAGTGATCCCTCTTCCAACGATATCCTCAAAGCAATCC
AAATATCCACTTGCAGAATCCACAAAAAGAGTGTTTCAAAACTGCTCTATCAATAGAAAG
GTTCAACTCTTTTAGTTGAGTACACACATCACGAACAAGTTTCTGAGAAAGCTTCTGTCT
GGCTTTTATTGGCCACAAATTGTTATCCGCTCACAATTCCACATGTGGTCCAAATGTCCA
CTTCCAGATTCTTCCAAAAGAGTGTTTCAAACGTGCTCAAAGTAAGGGAATGTTCAACTC
TGTGACTTGAATGCAGATATCACCAAGTAGTTTCTAATAGTGCTTCTGTCTAGATTTTAG
ATCATGATATTCCCTTTTCCAACGATATCGTTAGAGCTATCCAAATATCCACTTACAGTT
TCTACAAAAAGAGTGTTTCCAAACTGCTGCATCAAAAGAAAGGTTCAACTCTGTTAGTTG
AGGACACACATCACAAAGAAGTTTGTGAGAATGCTTCTGTCTAGATTTTGTATCCACAAA
TTGTTATCCGCTCACAATTCCACATGTGGTCCTAAATATCAATTTGCAGAATCCACAAAA
ATAGAGTTTCAAAGCTGCTCTGTAAAAAGAAAGGTTCCACTCTGTTAGCTGAGTACACAC
ATCACAAACTTGTTTCTGAGAATCCTTCTGTCTCGTTTTTATGGCCACAAATTGTTATCC
GCTCACAATTCCACATGTGGTCCAAATGTCCACATCCAGATACTCCAGAAAGAGTGTTTC
AAACCTGCTCTATGAAAGGCAATCTTCAACTCTATGAGTTGAATGCAGACATCAGAAAGA
AATTTCTGAGAATGCTGCTGTCTACCTTTTATTGCTAGACCCTAGCTATCTTACCTGAAA
TCTAGCTAGTCCCCAAAACAGGGCTTTTTGCCCGAATTCTCTAGTGATCCCTCTTCCAAC
GATATCCTCCAAGCTATCCAAATATCCACCTGCATTTTCCACAAAAAGAGTGTTTCAAAA
CTGCTCTATCAATAGAAATGTTCAACTCCTTTGGCTGGGTACACACATCAAAAACAAGTT
TCTGAGCATGCTTCTGTCTCGTTTTTATGGGCCACAAATTGTTATCCGCTCACAATTCCA
CATGTGGTCCAAATGTCCACTTCCAGACACTACAAAAAGAGTGTTTCCAACGTGCTCTAA
GAAAGCGAATGTTCAACTCTGTGACTTGAATGCAGATATCACAAAGTAGTTTCTGAGAGG
GCTTCTGTCTAGATTTTAGATGATGATATTCCCTTTTCCAACGATATCATTAGAGCTATC
CAAATATCCACTTACAGTTTCTACAAAAAGAGTGTTTCCAAACTGCTGCATCAAAAGAGA
GGTTCCACTCTGTTAGCTGAGTACACACATCACAAGCTTGTTTCTCAGAATCCTTCTGTC
TCGTTTTTATGGGCCACAAATTGTTATCCGCTCACAATTCCACATGTGGTCCAAATGTCC
ACATCCAGATACTCCAGAAAGAGTGTTTCAAACCTGCTCTATGAAAGGGAATGTTCAACT
CTATGAGTTGAATGCAGTCATCAGAAAGAAATTTCTGAGAATGCTGCTGTCTACCTTTTA
TTTGCTAGTGATCCCTTTTCCAACGATATCTGAGTCAGCTAGTCAAATATCCACTTGCAG
ATTCCACAAAAAGAGTGTTTCAAAACTGCTCTCTATCAATGGCAAAGTTCAACTCTGTTA
GTTGAGGACACATATCACCAACAAGTTTCTGAGAATGCTTCTGTCTATTTTTATGGGCCA
CAAATTGTTATCCGCTCACAATTCCACATGTGGTCGAAATGTCCACTTCCACAAACTACA
AAAAGAGTGTTTCAAACCTGCTCTATGAAAGGCCATGTTCATCTCTATGAGTTGAATGGA
AATATCCCAAAGAAATTTCTGGGAATGCTGCTGTCTAGTTTTTATAGCTAGTGATCCCTC
TTCCAACGATATCCTCAAAGCAATCCAAATATCCACTTGCAGAATCCACAAAAAGAGTGT
TTCAAAACTGCTCTATCAATAGAAAGGTTCAACTCTTTTAGTTGAGTACACACATCACGA
ACAAGTTTCTGAGAAAGCTTCTGTCTGGCTTTTATTGGCCACAAATTGTTATCCGCTCAC
AATTCCACATGTGGTCCAAATGTCCACTTCCAGATTCTTCCAAAAGAGTGTTTCAAACGT
GCTCAAAGTAAGGGAATGTTCAACTCTGTGACTTGAATGCAGATATCACCAAGTAGTTTC
TAATAGTGCTTCTGTCTAGATTTTAGATCATGATATTCCCTTTTCCAACGATATCGTTAG
AGCTATCCAAATATCCACTTACAGTTTCTACAAAAAGAGTGTTTCCAAACTGCTGCATCA
AAAGAAAGGTTCAACTCTGTTAGTTGAGGACACACATCACAAAGAAGTTTGTGAGAATGC
TTCTGTCTAGATTTTGTATCCACAAATTGTTATCCGCTCACAATTCCACATGTGGTCCTA
AATATCAATTTGCAGAATCCACAAAAATAGAGTTTCAAAGCTGCTCTGTAAAAAGAAAGG
TTCCACTCTGTTAGCTGAGTACACACATCACAAACTTGTTTCTGAGAATCCTTCTGTCTC
GTTTTTATGGCCACAAATTGTTATCCGCTCACAATTCCACATGTGGTCCAAATGTCCACA
TCCAGATACTCCAGAAAGAGTGTTTCAAACCTGCTCTATGAAAGGCAATCTTCAACTCTA
TGAGTTGAATGCAGACATCAGAAAGAAATTTCTGAGAATGCTGCTGTCTACCTTTTATTG
CTAGACCCTAGCTATCTTACCTGAAATCTAGCTAGTCCCGCAAAGCGGGTATTTTGCCCG
AATTCTCTAGTGATCCCTCTTCCAACGATATCCTCCAAGCTATCCAAATATCCACCTGCA
TTTTCCACAAAAAGAGTGTTTCAAAACTGCTCTATCAATAGAAATGTTCAACTCCTTTGG
CTGGGTACACACATCAAAAACAAGTTTCTGAGCATGCTTCTGTCTCGTTTTATGGGCCAC
AAATTGTTATCCGCTCACAATTCCACATGTGGTCCTAAATATCAATTTGCAGAATCCACA
AAAATAGAGTTTCAAAGCTGCTCTGTAAAAAGAAAGGTTCCACTCTGTTAGCTGAGTACA
CACATCACAAACTTGTTTCTGAGAATCCTTCTGTCTCGTTTTTATGGCCACAAATTGTTA
TCCGCTCACAATTCCACATGTGGTCCAAATGTCCACATCCAGATACTCCAGAAAGAGTGT
TTCAAACCTGCTCTATGAAAGGCAATCTTCAACTCTATGAGTTGAATGCAGACATCAGAA
AGAAATTTCTGAGAATGCTGCTGTCTACCTTTTATTGCTAGACCCTAGCTATCTTACCTG
AAATCTAGCTAGTCCCTCAAATCGGGTATTTTGCCCGAATTCTCTAGTGATCCCTCTTCC
AACGATATCCTCCAAGCTATCCAAATATCCACCTGCATTTTCCACAAAAAGAGTGTTTCA
AAACTGCTCTATCAATAGAAATGTTCAACTCCTTTGGCTGGGTACACACATCAAAAACAA
GTTTCTGAGCATGCTTCTGTCTCGTTTTTATGGGCCACAAATTGTTATCCGCTCACAATT
CCACATGTGGTCCAAATGTCCACTTCCAGACACTACAAAAAGAGTGTTTCCAACGTGCTC
TAAGAAAGCGAATGTTCAACTCTGTGACTTGAATGCAGATATCACAAAGTAGTTTCTGAG
AGGGCTTCTGTCTAGATTTTAGATGATGATATTCCCTTTTCCAACGATATCATTAGAGCT
ATCCAAATATCCACTTACAGTTTCTACAAAAAGAGTGTTTCCAAACTGCTGCATCAAAAG
AAAGGTTCAACTCTGTTAGTTGAGGACACACATCACAAAGAAGTTTGTGAGAATGCTTCT
GTCTAGATTTTGTATCCACAAATTGTTATCCGCTCACAATTCCACATGTGGTCCTAAATA
TCAATTTGCAGAATCCACAAAAATAGAGTTTCAAAGCTGCTCTGTAAAAAGAAAGGTTCC
ACTCTGTTAGCTGAGTACACACATCACAAACTTGTTTCTGAGAATCCTTCTGTCTCGTTT
TTATGGCCACAAATTGTTATCCGCTCACAATTCCACATGTGGTCCAAATGTCCACTTCCA
GATTCTTCCAAAAGAGTGTTTCAAACCTGCTCAAAGTAAGGGAATGTTCAACTCTGTGAC
TTGAATGCAGATATCACCAAGTAGTTTCTAATAGTGCTTCTGTCTAGATTTTAGATCATG
ATATTCCCTTTTCCAACGATATCGTTAGAGCTATCCAAATATCCACTTACAGTTTCTACA
AAAAGAGTGTTTCCAAACTGCTGCATCAAAAGAAAGGTTCAACTCTGTTAGTTGAGGACA
CACATCACAAAGAAGTTTGTGAGAATGCTTCTGTCTAGATTTTGTATCCACAAATTGTTA
TCCGCTCACAATTCCACATGTGGTCCTAAATATCAATTTGCAGAATCCACAAAAATAGAG
TTTCAAAGCTGCTCTGTAAAAAGAAAGGTTCCACTCTGTTAGCTGAGTACACACATCACA
AACTTGTTTCTGAGAATCCTTCTGTCTCGTTTTTATGGCCACAAATTGTTATCCGCTCAC
AATTCCACATGTGGTCCAAATGTCCACATCCAGATACTCCAGAAAGAGTGTTTCAAACCT
GCTCTATGAAAGGCAATCTTCAACTCTATGAGTTGAATGCAGACATCAGAAAGAAATTTC
TGAGAATGCTGCTGTCTACCTTTTATTGCTAGACCCTAGCTATCTTACCTGAAATCTAGC
TAGTCCCAGAAAAGGGGTATTTTGCCCGAATTCTCTAGTGATCCCTCTTCCAACGATATC
CTCCAAGCTATCCAAATATCCACCTGCATTTTCCACAAAAAGAGTGTTTCAAAACTGCTC
TATCAATAGAAATGTTCAACTCCTTTGGCTGGGTACACACATCAAAAACAAGTTTCTGAG
CATGCTTCTGTCTCGTTTTTATGGGCCACAAATTGTTATCCGCTCACAATTCCACATGTG
GTCCAAATGTCCACTTCCAGACACTACAAAAAGAGTGTTTCCAACGTGCTCTAAGAAAGC
GAATGTTCAACTCTGTGACTTGAATGCAGATATCACAAAGTAGTTTCTGAGAGGGCTTCT
GTCTAGATTTTAGATGATGATATTCCCTTTTCCAACGATATCATTAGAGCTATCCAAATA
TCCACTTACAGTTTCTACAAAAAGAGTGTTTCCAAACTGCTGCATCAAAAGAGAGGTTCC
ACTCTGTTAGCTGAGTACACACATCACAAGCTTGTTTCTCAGAATCCTTCTGTCTCGTTT
TTATGGGCCACAAATTGTTATCCGCTCACAATTCCACATGTGGTCCAAATGTCCACATCC
AGATACTCCAGAAAGAGTGTTTCAAACCTGCTCTATGAAAGGGAATGTTCAACTCTATGA
GTTGAATGCAGTCATCAGAAAGAAATTTCTGAGAATGCTGCTGTCTACCTTTTATTTGCT
AGTGATCCCTTTTCCAACGATATCTGAGTCAGCTAGTCAAATATCCACTTGCAGATTCCA
CAAAAAGAGTGTTTCAAAACTGCTCTCTATCAATGGCAAAGTTCAACTCTGTTAGTTGAG
GACACATATCACCAACAAGTTTCTGAGAATGCTTCTGTCTATTTTTATGGGCCACAAATT
GTTATCCGCTCACAATTCCACATGTGGTCGAAATGTCCACTTCCACAAACTACAAAAAGA
GTGTTTCAAACCTGCTCTATGAAAGGCCATGTTCATCTCTATGAGTTGAATGGAAATATC
CCAAAGAAATTTCTGGGAATGCTGCTGTCTAGTTTTTATAGCTAGTGATCCCTCTTCCAA
CGATATCCTCAAAGCAATCCAAATATCCACTTGCAGAATCCACAAAAAGAGTGTTTCAAA
ACTGCTCTATCAATAGAAAGGTTCAACTCTTTTAGTTGAGTACACACATCACGAACAAGT
TTCTGAGAAAGCTTCTGTCTGGCTTTTATTGGCCACAAATTGTTATCCGCTCACAATTCC
ACATGTGGTCCAAATGTCCACTTCCAGATTCTTCCAAAAGAGTGTTTCAAACGTGCTCAA
AGTAAGGGAATGTTCAACTCTGTGACTTGAATGCAGATATCACCAAGTAGTTTCTAATAG
TGCTTCTGTCTAGATTTTAGATCATGATATTCCCTTTTCCAACGATATCGTTAGAGCTAT
CCAAATATCCACTTACAGTTTCTACAAAAAGAGTGTTTCCAAACTGCTGCATCAAAAGAA
AGGTTCAACTCTGTTAGTTGAGGACACACATCACAAAGAAGTTTGTGAGAATGCTTCTGT
CTAGATTTTGTATCCACAAATTGTTATCCGCTCACAATTCCACATGTGGTCCTAAATATC
AATTTGCAGAATCCACAAAAATAGAGTTTCAAAGCTGCTCTGTAAAAAGAAAGGTTCCAC
TCTGTTAGCTGAGTACACACATCACAAACTTGTTTCTGAGAATCCTTCTGTCTCGTTTTT
ATGGCCACAAATTGTTATCCGCTCACAATTCCACATGTGGTCCAAATGTCCACATCCAGA
TACTCCAGAAAGAGTGTTTCAAACCTGCTCTATGAAAGGCAATCTTCAACTCTATGAGTT
GAATGCAGACATCAGAAAGAAATTTCTGAGAATGCTGCTGTCTACCTTTTATTGCTAGAC
CCTAGCTATCTTACCTGAAATCTAGCTAGTCCCTGAAATGGGGTATTTTGCCCGAATTCT
CTAGTGATCCCTCTTCCAACGATATCCTCCAAGCTATCCAAATATCCACCTGCATTTTCC
ACAAAAAGAGTGTTTCAAAACTGCTCTATCAATAGAAATGTTCAACTCCTTTGGCTGGGT
ACACACATCAAAAACAAGTTTCTGAGCATGCTTCTGTCTCGTTTTTATGGGCCACAAATT
GTTATCCGCTCACAATTCCACATGTGGTCCAAATGTCCACTTCCAGACACTACAAAAAGA
GTGTTTCCAACGTGCTCTAAGAAAGCGAATGTTCAACTCTGTGACTTGAATGCAGATATC
ACAAAGTAGTTTCTGAGAGGGCTTCTGTCTAGATTTTAGATGATGATATTCCCTTTTCCA
ACGATATCATTAGAGCTATCCAAATATCCACTTACAGTTTCTACAAAAAGAGTGTTTCCA
AACTGCTGCATCAAAAGAGAGGTTCCACTCTGTTAGCTGAGTACACACATCACAAGCTTG
TTTCTCAGAATCCTTCTGTCTCGTTTTTATGGGCCACAAATTGTTATCCGCTCACAATTC
CACATGTGGTCCAAATGTCCACATCCAGATACTCCAGAAAGAGTGTTTCAAACCTGCTCT
ATGAAAGGGAATGTTCAACTCTATGAGTTGAATGCAGTCATCAGAAAGAAATTTCTGAGA
ATGCTGCTGTCTACCTTTTATTTGCTAGTGATCCCTTTTCCAACGATATCTGAGTCAGCT
AGTCAAATATCCACTTGCAGATTCCACAAAAAGAGTGTTTCAAAACTGCTCTCTATCAAT
GGCAAAGTTCAACTCTGTTAGTTGAGGACACATATCACCAACAAGTTTCTGAGAATGCTT
CTGTCTATTTTTATGGGCCACAAATTGTTATCCGCTCACAATTCCACATGTGGTCGAAAT
GTCCACTTCCACAAACTACAAAAAGAGTGTTTCAAACCTGCTCTATGAAAGGCCATGTTC
ATCTCTATGAGTTGAATGGAAATATCCCAAAGAAATTTCTGGGAATGCTGCTGTCTAGTT
TTTATAGCTAGTGATCCCTCTTCCAACGATATCCTCAAAGCAATCCAAATATCCACTTGC
AGAATCCACAAAAAGAGTGTTTCAAAACTGCTCTATCAATAGAAAGGTTCAACTCTTTTA
GTTGAGTACACACATCACGAACAAGTTTCTGAGAAAGCTTCTGTCTGGCTTTTATTGGCC
ACAAATTGTTATCCGCTCACAATTCCACATGTGGTCCAAATGTCCACTTCCAGATTCTTC
CAAAAGAGTGTTTCAAACGTGCTCAAAGTAAGGGAATGTTCAACTCTGTGACTTGAATGC
AGATATCACCAAGTAGTTTCTAATAGTGCTTCTGTCTAGATTTTAGATCATGATATTCCC
TTTTCCAACGATATCGTTAGAGCTATCCAAATATCCACTTACAGTTTCTACAAAAAGAGT
GTTTCCAAACTGCTGCATCAAAAGAAAGGTTCAACTCTGTTAGTTGAGGACACACATCAC
AAAGAAGTTTGTGAGAATGCTTCTGTCTAGATTTTGTATCCACAAATTGTTATCCGCTCA
CAATTCCACATGTGGTCCTAAATATCAATTTGCAGAATCCACAAAAATAGAGTTTCAAAG
CTGCTCTGTAAAAAGAAAGGTTCCACTCTGTTAGCTGAGTACACACATCACAAACTTGTT
TCTGAGAATCCTTCTGTCTCGTTTTTATGGCCACAAATTGTTATCCGCTCACAATTCCAC
ATGTGGTCCAAATGTCCACATCCAGATACTCCAGAAAGAGTGTTTCAAACCTGCTCTATG
AAAGGCAATCTTCAACTCTATGAGTTGAATGCAGACATCAGAAAGAAATTTCTGAGAATG
CTGCTGTCTACCTTTTATTGCTAGACCCTAGCTATCTTACCTGAAATCTAGCTAGTCCCG
CAAAGCGGGTATTTTGCCCGAATTCTCTAGTGATCCCTCTTCCAACGATATCCTCCAAGC
TATCCAAATATCCACCTGCATTTTCCACAAAAAGAGTGTTTCAAAACTGCTCTATCAATA
GAAATGTTCAACTCCTTTGGCTGGGTACACACATCAAAAACAAGTTTCTGAGCATGCTTC
TGTCTCGTTTTTATGGGCCACAAATTGTTATCCGCTCACAATTCCACATGTGGTCCAAAT
GTCCACTTCCAGACACTACAAAAAGAGTGTTTCCAACGTGCTCTAAGAAAGCGAATGTTC
AACTCTGTGACTTGAATGCAGATATCACAAAGTAGTTTCTGAGAGGGCTTCTGTCTAGAT
TTTAGATGATGATATTCCCTTTTCCAACGATATCATTAGAGCTATCCAAATATCCACTTA
CAGTTTCTACAAAAAGAGTGTTTCCAAACTGCTGCATCAAAAGAGAGGTTCCACTCTGTT
AGCTGAGTACACACATCACAAGCTTGTTTCTCAGAATCCTTCTGTCTCGTTTTTATGGGC
CACAAATTGTTATCCGCTCACAATTCCACATGTGGTCCAAATGTCCACATCCAGATACTC
CAGAAAGAGTGTTTCAAACCTGCTCTATGAAAGGGAATGTTCAACTCTATGAGTTGAATG
CAGTCATCAGAAAGAAATTTCTGAGAATGCTGCTGTCTACCTTTTATTTGCTAGTGATCC
CTTTTCCAACGATATCTGAGTCAGCTAGTCAAATATCCACTTGCAGATTCCACAAAAAGA
GTGTTTCAAAACTGCTCTCTATCAATGGCAAAGTTCAACTCTGTTAGTTGAGGACACATA
TCACCAACAAGTTTCTGAGAATGCTTCTGTCTATTTTTATGGGCCACAAATTGTTATCCG
CTCACAATTCCACATGTGGTCGAAATGTCCACTTCCACAAACTACAAAAAGAGTGTTTCA
AACCTGCTCTATGAAAGGCCATGTTCATCTCTATGAGTTGAATGGAAATATCCCAAAGAA
ATTTCTGGGAATGCTGCTGTCTAGTTTTTATAGCTAGTGATCCCTCTTCCAACGATATCC
TCAAAGCAATCCAAATATCCACTTGCAGAATCCACAAAAAGAGTGTTTCAAAACTGCTCT
ATCAATAGAAAGGTTCAACTCTTTTAGTTGAGTACACACATCACGAACAAGTTTCTGAGA
AAGCTTCTGTCTGGCTTTTATTGGCCACAAATTGTTATCCGCTCACAATTCCACATGTGG
TCCAAATGTCCACTTCCAGATTCTTCCAAAAGAGTGTTTCAAACGTGCTCAAAGTAAGGG
AATGTTCAACTCTGTGACTTGAATGCAGATATCACCAAGTAGTTTCTAATAGTGCTTCTG
TCTAGATTTTAGATCATGATATTCCCTTTTCCAACGATATCGTTAGAGCTATCCAAATAT
CCACCTGCATTTTCCACAAAAAGAGTGTTTCAAAACTGCTCTATCAATAGAAATGTTCAA
CTCCTTTGGCTGGGTACACACATCAAAAACAAGTTTCTGAGCATGCTTCTGTCTCGTTTT
TATGGGCCACAAATTGTTATCCGCTCACAATTCCACATGTGGTCCAAATGTCCACTTCCA
GACACTACAAAAAGAGTGTTTCCAACGTGCTCTAAGAAAGCGAATGTTCAACTCTGTGAC
TTGAATGCAGATATCACCAAGTAGTTTCTAATAGTGCTTCTGTCTAGATTTTAGATCATG
ATATTCCCTTTTCCAACGATATCGTTAGAGCTATCCAAATATCCACTTACAGTTTCTACA
AAAAGAGTGTTTCCAAACTGCTGCATCAAAAGAAAGGTTCAACTCTTTTAGTTGAGTACA
CACATCACGAACAAGTTTCTGAGAAAGCTTCTGTCTGGCTTTTATTGGCCACAAATTGTT
ATCCGCTCACAATTCCACATGTGGTCCAAATGTCCACTTCCAGATTCTTCCAAAAGAGTG
TTTCAAACGTGCTCAAAGTAAGGGAATGTTCAACTCTGTGACTTGAATGCAGATATCACC
AAGTAGTTTCTAATAGTGCTTCTGTCTAGATTTTAGATCATGATATTCCCTTTTCCAACG
ATATCGTTAGAGCTATCCAAATATCCACTTACAGTTTCTACAAAAAGAGTGTTTCCAAAC
TGCTGCATCAAAAGAAAGGTTCAACTCTGTTAGTTGAGGACACACATCACAAAGAAGTTT
GTGAGAATGCTTCTGTCTAGATTTTGTATCCACAAATTGTTATCCGCTCACAATTCCACA
TGTGGTCCAAATGTCCACTTGCAGATTCCACAAAAAGAGTGTTTCAAAACTGCTCTCTAT
CAATGGCAAAGTTCAACTCTGTTAGTTGAGGACACATATCACCAACAAGTTTCTGAGAAT
GCTTCTGTCTATTTTTATGGGCCACAAATTGTTATCCGCTCACAATTCCACATGTGGTCG
AAATGTCCACTTCCACAAACTACAAAAAGAGTGTTTCAAACCTGCTCTATGAAAGGCCAT
GTTCATCTCTATGAGTTGAATGGAAATATCCCAAAGAAATTTCTGGGAATGCTGCTGTCT
AGTTTTTATAGCTAGTGATCCCTCTTCCAACGATATCCTCAAAGCAATCCAAATATCCAC
TTGCAGAATCCACAAAAAGAGTGTTTCAAAACTGCTCTATCAATAGAAAGGTTCAACTCT
TTTAGTTGAGTACACACATCACGAACAAGTTTCTGAGAAAGCTTCTGTCTGGCTTTTATT
GGCCACAAATTGTTATCCGCTCACAATTCCACATGTGGTCCTAAATATCAATTTGCAGAA
TCCACAAAAATAGAGTTTCAAAGCTGCTCTGTAAAAAGAAAGGTTCCACTCTGTTAGGAG
TGAGGCTGAAGAGAATAAGGCCGTTCGCTTTCTATTAATGAAAGCTCACCCTACACGAAA
ATATCACGCAACGCGTGATAAGCAATTTTCGTGTCCCCTTCGTCTAGAGGCCCAGGACCG
ATATCGTTGGAAAAGGGAATATCATGATCTAAAATCTAGACAGAAGCACTATTAGAAACT
ACTTGGTGATATCTGCATTCAAGTCACAGAGTTGAACATTCCCTTACTTTGAGCACGTTT
GAAACACTCTTTTGGAAGAATCTGGAAGTGGACATTTGGACCACATGTGGAATTGTGAGC
GGATAACAATTTGTGGCCCATAAAAACGAGACAGAAGGATTCTGAGAAACAAGCTTGTGA
TGTGTGTACTCAGCTAACAGAGTGGAACCTCTCTTTTGATGCAGCAGTTTGGAAACACTC
TTTTTGTAGAAACTGTAAGTGGATATTTGGATAGCTCTAATGATATCGTTGGAAAAGGGA
ATATCATCATCTAAAATCTAGACAGAAGCCCTCTCAGAAACTACTTTGTGATATCTGCAT
TCAAGTCACAGAGTTGAACATTCGCTTTCTTAGAGCACGTTGGAAACACTCTTTTTGTAG
TGTCTGGAAGTGGACATTTGGACCACATGTGGAATTGTGAGCGGATAACAATTTGTGGCC
CATAAAAACGAGACAGAAGCATGCTCAGAAACTTGTTTTTGATGTGTGTACCCAGCCAAA
GGAGTTGAACATTTCTATTGATAGAGCAGTTTTGAAACACTCTTTTTGTGGAAAATGCAG
GTGGATATTTGGATAGCTTGGAGGATATCGTTGGAAGAGGGATCACTAGAGAATTCGGGC
AAAAAACCCGATTTGAGGGACTAGCTAGATTTCAGGTAAGATAGCTAGGGTCTAGCAATA
AAAGGTAGACAGCAGCATTCTCAGAAATTTCTTTCTGATGTCTGCATTCAACTCATAGAG
TTGAAGATTGCCTTTCATAGAGCAGGTTTGAAACACTCTTTCTGGAGTATCTGGATGTGG
ACATTTGGACCACATGTGGAATTGTGAGCGGATAACAATTTGTGGCCATAAAAACGAGAC
AGAAGGATTCTCAGAAACTTGTTGGTGATATGTGTCCTCAACTAACAGAGTTGAACTTTG
CCATTGATAGAGAGCAGTTTTGAAACACTCTTTTTGTGGAATCTGCAAGTGGATATTTGA
CTAGCTGACTCAGATATCGTTGGAAAAGGGATCACTAGCAAATAAAAGGTAGACAGCAGC
ATTCTCAGAAATTTCTTTCTGATGACTGCATTCAACTCATAGAGTTGAACATTCCCTTTC
ATAGAGCAGGTTTGAAACACTCTTTCTGGAGTATCTGGATGTGGACATTTGGACCACATG
TGGAATTGTGAGCGGATAACAATTTGTGGCCCATAAAAACGAGACAGAAGGATTCTGAGA
AACAAGCTTGTGATGTGTGTACTCAGCTAACAGAGTGGAACCTCTCTTTTGATGCAGCAG
TTTGGAAACACTCTTTTTGTAGAAACTGTAAGTGGATATTTGGATAGCTCTAATGATATC
GTTGGAAAAGGGAATATCATCATCTAAAATCTAGACAGAAGCCCTCTCAGAAACTACTTT
GTGATATCTGCATTCAAGTCACAGAGTTGAACATTCGCTTTCTTAGAGCACGTTGGAAAC
ACTCTTTTTGTAGTGTCTGGAAGTGGACATTTGGACCACATGTGGAATTGTGAGCGGATA
ACAATTTGTGGCCCATAAAAACGAGACAGAAGCATGCTCAGAAACTTGTTTTTGATGTGT
GTACCCAGCCAAAGGAGTTGAACATTTCTATTGATAGAGCAGTTTTGAAACACTCTTTTT
GTGGAAAATGCAGGTGGATATTTGGATAGCTTGGAGGATATCGTTGGAAGAGGGATCACT
AGAGAATTCGGGCAAAAAACCCGCTTTGCGGGACTAGCTAGATTTCAGGTAAGATAGCTA
GGGTCTAGCAATAAAAGGTAGACAGCAGCATTCTCAGAAATTTCTTTCTGATGTCTGCAT
TCAACTCATAGAGTTGAAGATTGCCTTTCATAGAGCAGGTTTGAAACACTCTTTCTGGAG
TATCTGGATGTGGACATTTGGACCACATGTGGAATTGTGAGCGGATAACAATTTGTGGCC
ATAAAAACGAGACAGAAGGATTCTCAGAAACAAGTTTGTGATGTGTGTACTCAGCTAACA
GAGTGGAACCTTTCTTTTTACAGAGCAGCTTTGAAACTCTATTTTTGTGGATTCTGCAAA
TTGATATTTAGGACCACATGTGGAATTGTGAGCGGATAACAATTTGTGGATACAAAATCT
AGACAGAAGCATTCTCACAAACTTCTTTGTGATGTGTGTCCTCAACTAACAGAGTTGAAC
CTTTCTTTTGATGCAGCAGTTTGGAAACACTCTTTTTGTAGAAACTGTAAGTGGATATTT
GGATAGCTCTAACGATATCGTTGGAAAAGGGAATATCATGATCTAAAATCTAGACAGAAG
CACTATTAGAAACTACTTGGTGATATCTGCATTCAAGTCACAGAGTTGAACATTCCCTTA
CTTTGAGCACGTTTCTTTTATTTGCTAGTGATCCCTTTTCCAACGATATCTGAGTCAGCT
AGTCAAATATCCACTTGCAGATTCCACAAAAAGAGTGTTTCCAAACTGCTGCATCAAAAG
AAAGGTTCAACTCTGTTAGTTGAGGACACACATCACAAAGAAGTTTGTGAGAATGCTTCT
GTCTAGATTTTGTATCCACAAATTGTTATCCGCTCACAATTCCACATGTGGTCCTAAATA
TCAATTTGCAGAATCCACAAAAATAGAGTTTCAAAGCTGCTCTGTAAAAAGAAAGGTTCC
ACTCTGTTAGCTGAGTACACACATCACAAGCTTGTTTCTCAGAATCCTTCTGTCTCGTTT
TTATGGCCACAAATTGTTATCCGCTCACAATTCCACATGTGGTCCAAATGTCCACATCCA
GATACTCCAGAAAGAGTGTTTCAAACCTGCTCTATGAAAGGCAATCTTCAACTCTATGAG
TTGAATGCAGACATCAGAAAGAAATTTCTGAGAATGCTGCTGTCTACCTTTTATTGCTAG
ACCCTAGCTATCTTACCTGAAATCTAGCTAGTCCCCAAAACAGGGATTTTTGCCCGAATT
CTCTAGTGATCTCTCTTCCAACGATATCCTCCAAGCTATCCAAATATCCACCTGCATTTT
CCACAAAAAGAGTGTTTCAAAACTGCTCTATCAATAGAAATGTTCAACTCCTTTGGCTGG
GTACACACATCAAAAACAAGTTTCTGAGCATGCTTCTGTCTCGTTTTTATGGGCCACAAA
TTGTTATCCGCTCACAATTCCACATGTGGTCCAAATGTCCACTTCCAGACACTACAAAAA
GAGTGTTTCCAACGTGCTCTAAGAAAGCGAATGTTCAACTCTGTGACTTGAATGCAGATA
TCACAAAGTAGTTTCTGAGAGGGCTTCTGTCTAGATTTTAGATCATGATATTCCCTTTTC
CAACGATATCATTAGAGCTATCCAAATATCCACTTACAGTTTCTACAAAAAGAGTGTTTC
CAAACTGCTGCATCAAAAGAGAGGTTCCACTCTGTTAGCTGAGTACACACATCACAAGCT
TGTTTCTCAGAATCCTTCTGTCTCGTTTTTATGGGCCACAAATTGTTATCCGCTCACAAT
TCCACATGTGGTCCAAATGTCCACATCCAGATACTCCAGAAAGAGTGTTTCAAACCTGCT
CTATGAAAGGGAATGTTCAACTCTATGAGTTGAATGCAGTCATCAGAAAGAAATTTCTGA
GAATGCTGCTGTCTACCTTTTATTTGCTAGTGATCCCTTTTCCAACGATATCTGAGTCAG
CTAGTCAAATATCCACTTGCAGATTCCACAAAAAGAGTGTTTCAAAACTGCTCTCTATCA
ATGGCAAAGTTCAACTCTGTTAGTTGAGGACACATATCACCAACAAGTTTCTGAGAATGC
TTCTGTCTATTTTTATGGGCCACAAATTGTTATCCGCTCACAATTCCACATGTGGTCGAA
ATGTCCACTTCCACAAACTACAAAAAGAGTGTTTCAAACCTGCTCTATGAAAGGCCATGT
TCATCTCTATGAGTTGAGTACACACATCACGAACAAGTTTCTGAGAAAGCTTCTGTCTGG
CTTTTATTGGCCACAAATTGTTATCCGCTCACAATTCCACATGTGGTCCAAATGTCCACT
TCCACAAACTACAAAAAGAGTGTTTCCAACGTGCTCTAAGAAAGCGAATGTTCAACTCTG
TGACTTGAATGCAGATATCACAAAGTAGTTTCTGAGAGGGCTTCTGTCTAGATTTTAGAT
GATGATATTCCCTTTTCCAACGATATCATTAGAGCTATCCAAATATCCACTTACAGTTTC
TACAAAAAGAGTGTTTCCAAACTGCTGCATCAAAAGAGAGGTTCCACTCTGTTAGCTGAG
TACACACATCACAAGCTTGTTTCTCAGAATCCTTCTGTCTCGTTTTTATGGGCCACAAAT
TGTTATCCGCTCACAATTCCACATGTGGTCCAAATGTCCACATCCAGATACTCCAGAAAG
AGTGTTTCAAACCTGCTCTATGAAAGGGAATGTTCAACTCTATGAGTTGAATGCAGTCAT
CAGAAAGAAATTTCTGAGAATGCTGCTGTCTACCTTTTATTTGCTAGTGATCCCTTTTCC
AACGATATCTGAGTCAGCTAGTCAAATATCCACTTGCAGATTCCACAAAAAGAGTGTTTC
AAAACTGCTCTCTATCAATGGCAAAGTTCAACTCTGTTAGTTGAGGACACATATCACCAA
CAAGTTTCTGAGAATGCTTCTGTCTATTTTTATGGGCCACAAATTGTTATCCGCTCACAA
TTCCACATGTGGTCGAAATGTCCACTTCCACAAACTACAAAAAGAGTGTTTCAAACCTGC
TCTATGAAAGGCCATGTTCATCTCTATGAGTTGAATGGAAATATCCCAAAGAAATTTCTG
GGAATGCTGCTGTCTAGTTTTTATAGCTAGTGATCCCTCTTCCAACGATATCCTCAAAGC
AATCCAAATATCCACTTGCAGAATCCACAAAAAGAGTGTTTCAAAACTGCTCTATCAATA
GAAAGGTTCAACTCTTTTAGTTGAGTACACACATCACGAACAAGTTTCTGAGAAAGCTTC
TGTCTGGCTTTTATTGGCCACAAATTGTTATCCGCTCACAATTCCACATGTGGTCCAAAT
GTCCACTTCCAGATTCTTCCAAAAGAGTGTTTCAAACGTGCTCAAAGTAAGGGAATGTTC
AACTCTGTGACTTGAATGCAGATATCACCAAGTAGTTTCTAATAGTGCTTCTGTCTAGAT
TTTAGATCATGATATTCCCTTTTCCAACGATATCGTTAGAGCTATCCAAATATCCACTTA
CAGTTTCTACAAAAAGAGTGTTTCCAAACTGCTGCATCAAAAGAAAGGTTCAACTCTGTT
AGTTGAGGACACACATCACAAAGAAGTTTGTGAGAATGCTTCTGTCTAGATTTTGTATCC
ACAAATTGTTATCCGCTCACAATTCCACATGTGGTCCTAAATATCAATTTGCAGAATCCA
CAAAAATAGAGTTTCAAAGCTGCTCTGTAAAAAGAAAGGTTCCACTCTGTTAGCTGAGTA
CACACATCACAAACTTGTTTCTGAGAATCCTTCTGTCTCGTTTTTATGGCCACAAATTGT
TATCCGCTCACAATTCCACATGTGGTCCAAATGTCCACATCCAGATACTCCAGAAAGAGT
GTTTCAAACCTGCTCTATGAAAGGCAATCTTCAACTCTATGAGTTGAATGCAGACATCAG
AAAGAAATTTCTGAGAATGCTGCTGTCTACCTTTTATTGCTAGACCCTAGCTATCTTACC
TGAAATCTAGCTAGTCCCCAAAACAGGGTTTTTTGCCCGAATTCTCTAGTGATCCCTCTT
CCAACGATATCCTCCAAGCTATCCAAATATCCACCTGCATTTTCCACAAAAAGAGTGTTT
CAAAACTGCTCTATCAATAGAAATGTTCAACTCCTTTGGCTGGGTACACACATCAAAAAC
AAGTTTCTGAGCATGCTTCTGTCTCGTTTTTATGGGCCACAAATTGTTATCCGCTCACAA
TTCCACATGTGGTCCAAATGTCCACTTCCAGACACTACAAAAAGAGTGTTTCCAACGTGC
TCTAAGAAAGCGAATGTTCAACTCTGTGACTTGAATGCAGATATCACAAAGTAGTTTCTG
AGAGGGCTTCTGTCTAGATTTTAGATGATGATATTCCCTTTTCCAACGATATCATTAGAG
CTATCCAAATATCCACTTACAGTTTCTACAAAAAGAGTGTTTCCAAACTGCTGCATCAAA
AGAGAGGTTCCACTCTGTTAGCTGAGTACACACATCACAAGCTTGTTTCTCAGAATCCTT
CTGTCTCGTTTTTATGGGCCACAAATTGTTATCCGCTCACAATTCCACATGTGGTCGAAA
TGTCCACTTCCACAAACTACAAAAAGAGTGTTTCAAACCTGCTCTATGAAAGGCCATGTT
CATCTCTATGAGTTGAATGGAAATATCCCAAAGAAATTTCTGGGAATGCTGCTGTCTAGT
TTTTATAGCTAGTGATCCCTCTTCCAACGATATCCTCAAAGCAATCCAAATATCCACTTG
CAGAATCCACAAAAAGAGTGTTTCAAAACTGCTCTATCAATAGAAAGGTTCAACTCTTTT
AGTTGAGTACACACATCACGAACAAGTTTCTGAGAAAGCTTCTGTCTGGCTTTTATTGGC
CACAAATTGTTATCCGCTCACAATTCCACATGTGGTCCAAATGTCCACTTCCAGATTCTT
CCAAAAGAGTGTTTCAAACGTGCTCAAAGTAAGGGAATGTTCAACTCTGTGACTTGAATG
CAGATATCACCAAGTAGTTTCTAATAGTGCTTCTGTCTAGATTTTAGATCATGATATTCC
CTTTTCCAACGATATCGTTAGAGCTATCCAAATATCCACTTACAGTTTCTACAAAAAGAG
TGTTTCCAAACTGCTGCATCAAAAGAAAGGTTCAACTCTTTTAGTTGAGTACACACATCA
CGAACAAGTTTCTGAGAAAGCTTCTGTCTAGATTTTGTATCCACAAATTGTTATCCGCTC
ACAATTCCACATGTGGTCCTAAATATCAATTTGCAGAATCCACAAAAATAGAGTTTCAAA
GCTGCTCTGTAAAAAGAAAGGTTCCACTCTGTTAGCTGAGTACACACATCACAAACTTGT
TTCTGAGAATCCTTCTGTCTCGTTTTTATGGCCACAAATTGTTATCCGCTCACAATTCCA
CATGTGGTCCAAATGTCCACATCCAGATACTCCAGAAAGAGTGTTTCAAACCTGCTCTAT
GAAAGGCAATCTTCAACTCTATGAGTTGAATGCAGACATCAGAAAGAAATTTCTGAGAAT
GCTGCTGTCTACCTTTTATTGCTAGACCCTAGCTATCTTACCTGAAATCTAGCTAGTCCC
TAAAATAGGGATTTTTGCCCGAATTCTCTAGTGATCCCTCTTCCAACGATATCCTCCAAG
CTATCCAAATATCCACCTGCATTTTCCACAAAAAGAGTGTTTCAAAACTGCTCTATCAAT
AGAAATGTTCAACTCCTTTGGCTGGGTACACACATCAAAAACAAGTTTCTGAGCATGCTT
CTGTCTCGTTTTTATGGGCCACAAATTGTTATCCGCTCACAATTCCACATGTGGTCCAAA
TGTCCACTTCCAGACACTACAAAAAGAGTGTTTCCAACGTGCTCTAAGAAAGCGAATGTT
CAACTCTGTGACTTGAATGCAGATATCACAAAGTAGTTTCTGAGAGGGCTTCTGTCTAGA
TTTTAGATGATGATATTCCCTTTTCCAACGATATCATTAGAGCTATCCAAATATCCACTT
ACAGTTTCTACAAAAAGAGTGTTTCCAAACTGCTGCATCAAAAGAGAGGTTCCACTCTGT
TAGCTGAGTACACACATCACAAGCTTGTTTCTCAGAATCCTTCTGTCTCGTTTTTATGGG
CCACAAATTGTTATCCGCTCACAATTCCACATGTGGTCCAAATGTCCACATCCAGATACT
CCAGAAAGAGTGTTTCAAACCTGCTCTATGAAAGGGAATGTTCAACTCTATGAGTTGAAT
GCAGTCATCAGAAAGAAATTTCTGAGAATGCTGCTGTCTACCTTTTATTTGCTAGTGATC
CCTTTTCCAACGATATCTGAGTCAGCTAGTCAAATATCCACTTGCAGATTCCACAAAAAG
AGTGTTTCAAAACTGCTCTCTATCAATGGCAAAGTTCAACTCTGTTAGTTGAGGACACAT
ATCACCAACAAGTTTCTGAGAATGCTTCTGTCTATTTTTATGGGCCACAAATTGTTATCC
GCTCACAATTCCACATGTGGTCGAAATGTCCACTTCCACAAACTACAAAAAGAGTGTTTC
AAACCTGCTCTATGAAAGGCCATGTTCATCTCTATGAGTTGAATGGAAATATCCCAAAGA
AATTTCTGGGAATGCTGCTGTCTAGTTTTTATAGCTAGTGATCCCTCTTCCAACGATATC
CTCAAAGCAATCCAAATATCCACTTGCAGAATCCACAAAAAGAGTGTTTCAAAACTGCTC
TATCAATAGAAAGGTTCAACTCTTTTAGTTGAGTACACACATCACGAACAAGTTTCTGAG
AAAGCTTCTGTCTGGCTTTTATTGGCCACAAATTGTTATCCGCTCACAATTCCACATGTG
GTCCAAATGTCCACATCCAGATACTCCAGAAAGAGTGTTTCAAACCTGCTCTATGAAAGG
GAATGTTCAACTCTATGAGTTGAATGCAGTCATCAGAAAGAAATTTCTGAGAATGCTGCT
GTCTAGATTTTAGATGATGATATTCCCTTTTCCAACGATATCATTAGAGCTATCCAAATA
TCCACTTACAGTTTCTACAAAAAGAGTGTTTCCAAACTGCTGCATCAAAAGAGAGGTTCC
ACTCTGTTAGCTGAGTACACACATCACAAGCTTGTTTCTCAGAATCCTTCTGTCTCGTTT
TTATGGGCCACAAATTGTTATCCGCTCACAATTCCACATGTGGTCCAAATGTCCACATCC
AGATACTCCAGAAAGAGTGTTTCAAACCTGCTCTATGAAAGGGAATGTTCAACTCTATGA
GTTGAATGCAGTCATCAGAAAGAAATTTCTGAGAATGCTGCTGTCTACCTTTTATTTGCT
AGTGATCCCTTTTCCAACGATATCTGAGTCAGCTAGTCAAATATCCACTTGCAGATTCCA
CAAAAAGAGTGTTTCAAAACTGCTCTCTATCAATGGCAAAGTTCAACTCTGTTAGTTGAG
GACACATATCACCAACAAGTTTCTGAGAATGCTTCTGTCTATTTTTATGGGCCACAAATT
GTTATCCGCTCACAATTCCACATGTGGTCCAAATGTCCACATCCAGATACTCCAGAAAGA
GTGTTTCAAACCTGCTCTATGAAAGGCAATCTTCAACTCTATGAGTTGAATGCAGACATC
AGAAAGAAATTTCTGAGAATGCTGCTGTCTACCTTTTATTGCTAGACCCTAGCTATCTTA
CCTGAAATCTAGCTAGTCCCTCAAATCGGGTTTTTTGCCCGAATTCTCTAGTGATCCCTC
TTCCAACGATATCCTCCAAGCTATCCAAATATCCACCTGCATTTTCCACAAAAAGAGTGT
TTCAAAACTGCTCTATCAATAGAAATGTTCAACTCCTTTGGCTGGGTACACACATCAAAA
ACAAGTTTCTGAGCATGCTTCTGTCTCGTTTTTATGGGCCACAAATTGTTATCCGCTCAC
AATTCCACATGTGGTCCAAATGTCCACTTCCAGACACTACAAAAAGAGTGTTTCCAACGT
GCTCTAAGAAAGCGAATGTTCAACTCTGTGACTTGAATGCAGATATCACAAAGTAGTTTC
TGAGAGGGCTTCTGTCTAGATTTTAGATGATGATATTCCCTTTTCCAACGATATCATTAG
AGCTATCCAAATATCCACTTACAGTTTCTACAAAAAGAGTGTTTCCAAACTGCTGCATCA
AAAGAGAGGTTCCACTCTGTTAGCTGAGTACACACATCACAAGCTTGTTTCTCAGAATCC
TTCTGTCTCGTTTTTATGGGCCACAAATTGTTATCCGCTCACAATTCCACATGTGGTCCA
AATGTCCACTTCGATTTCCGGGTTAACATCATTACGGCGTGCCAGCGGGGACACTTCTGC
CGGATATTCCGTAATAAAGGTTGGCTTAATCATATGTGCTTCTGCCACTTCATCAAAGAT
CTCTGTGACAATACGTCCCAACCCCCAGCTTTTCTCTACCGTAATACCGATAGATTCAGC
TAATGCTTTAGCAGCATCAAAATTATCCAGGTCGGCCATATCGGTTTCTGGACGATATTT
TTTGATTGCTTCGCGCATGGTGAGTTTTTCAAACGGTTTGCCGAAATCAAACACATGCTC
GCCATAAGTGACTTTAGTGGTACCCAGAACCTCTTGTGCCAGGGTGCGGAACAGTGACTC
TGTCAGTTCAATCAAATCGTGGTAATCCGCATACGCCATGTAGAGTTCCATCATTGTGAA
CTCAGGATTATGGCGAACAGAAATACCTTCATTACGGAAGTTACGGTTGATTTCGAATAC
CCGTTCAAAACCGCCTACAACCAGACGTTTCAGATACAGCTCCGGCGCGATACGCAGATA
CATATCTAAATCCAGAGCATTATGATGGGTAATAAACGGGCGAGCAGATGCCCCACCTGG
AATTACCTGCATCATCGGGGTTTCTACTTCCATAAAGCCGCGCGCGACCATGAATTGACG
GATAGCGGCCAGAATTTTTGAACGGACAACAAACGTTTGACGGGATTTATCGTTAGCGAT
GAGGTCCAGATAACGTTGACGATAACGGACTTCCTGATCCTGCAGACCATGGAATTTATC
TGGTAAAGGACGTAGTGCTTTAGTCAGCAGGCGCAGCTCAGTACAGTGAATGGAAAGCTC
ACCCGTTTGCGTCTTAAACAGCGTACCGCGGGCACCGATAATGTCACCCAGATCCCATTT
TTTAAACTGATCGTTATAAACACCTTCTGGCAGGCTATCTCTTGCAACGTACAGTTGAAT
ACGGCCACCGACATCCTGCAACGTTACAAAGGAGGCTTTCCCCATGATACGACGGGTCAT
CATTCGGCCAGCAACCGAGACTTCAATGTTTAAGGATTCCAGTTCCTGGTTATCCTTCGC
ATCAAACTCTTCGTGCAACTGGTCAGAGGTATGGTCGCGGCGAAAATCATTGGGAAACGC
CACACCTTGCTGACGTAGTGCCGCCAGTTTTTCGCGGCGATTTCTCAGTTCATCGTTAAA
ATCAATAGCCTCATTGGCTCCCCGTGTTTCTTGTTCAGACATTTTGGTTCCTCTAAATCC
AGCTTTCAATTTAGCGTAGATAAAGAGACAGATCGGTACACTGTATTATCTGCCTCGACT
ATTAGTAACTCAGTTTATCTTATCGAAACTAACGCTTACCTCAAGTTGATATCACTAATA
AATAACCATCAAAATGGTTTAAATGACTTATTAATCTCGATTTGTTAGTGTTATAAACTG
AAAGTTAATTTATTCATAACCAATTGTTTTTACGACAGTTAATCGTTGCTCTCCTGTATC
ATATTCGTCGGCGTGCTAAACAGAAAACGGGTAGCAAAGGCCAATACGACGATGATCGCG
ACACAAGCCAACGTCCACTCTCCCATCTGAGAAAAGAATCGCTGGTAAGCTGCAATTGCC
ATACCGCTAATTTGCGACTCTGTCGTCTGCTGTGCCACGACGCCTGCCAGCCAGTTGGCG
ACCGCGCCTGTTGCCAGCATATAAATCCCGGTTAATACGCCAGACATTTTCAGACGCGTG
ATTTGCGCAATCGCCACCGGGTCAATAAAGAGTTCGGCAAAGCCCATTAGCGCCAGCCCG
GATATCATCACGCCCATTGACGCTTGACCGTCAGCCGCTGCATGTCGGGCATCAAATGCC
AACAACATAAAGCCACAAGCCATCAGCAGTAAGCCAAAGGCAAACTTCAGCCAGACGCGC
AATGTTGAGTTGCCGCGGCTTTCTGGCGACGCCAGCCAGGCCAGTACAACCCCAGCGAGC
ATCACCGCAATTGCATTCACCGACTGGAATAGTGCTGTAGGTACTTCAATATTGAATGCC
TGACGATTCACAAAGCGATCGATAAACAAGCTGATGGTACTGCCGCCCTGTTGTGCCAGT
ACCCAGAACAATGTCCCGACAAACATCAACAATACAATTTGCCAAAGAGCACGGCGATGT
TCGGGGAATTTGATCATCATGCGGGCAATGATTTGTGCGGCAATGAGGCAAACGATCGCC
AGCAAATATCCGGACCAGTCGTTCTCCAGCAGCAGAGTAAAAAATACTGGGGCTAAACAG
AGCATCACCACTAACCAGCTCCATACTGGTAAGGCAAATTTGACACTAGTGAGCGCTTTT
TTATCCATACTACGTGTGGACTGGAAATGACGATGACCGCTTAAGAAAATCAACAAACCG
ATAAACATGCCGCCACCCGCAAGGGCAAAGCCAACATGCCATCCATACCACTGAGCAGCC
AGGCCGCAGGCGATTGGGGCTGCGATAGAACCGATATTGCCCGCAGCATACAGCAGCGAA
AAACCGCCATCACGTCGATGATCGTTCTCGTCGTAGAGCTCGCCAAGCAAACAGCTGATG
TTTGATTTGAATAAACCGTAGCCACAAATAATGATTGCCAGCGCCAGATACAGGCTAAAG
GTTGAATTTGTATCAATACCCAGCACCACATGGCCAAGGGTCATTAACAGCGCGCCGGCA
ATCACTGCAGTGCGGTTGCCGAGCAGGCGGTCGGCAAGCCAGCCGCCGAGAATAGGGGTA
ACGTAAACCAGAGAAGCATATGCGCTGAACAGGCTGATGGCATGGTTATCATCAAAACCA
AGCTGATGGGTGAGATAGAGAATGAGTAAGGCACGCATGCCGTAAAAACTGAAGTACTCC
CAGATTTGGATCGCCACGATATAGTATATCGCGCGCGGCTGTGAGGGTGTTTTCATGTGT
TCTCCTTATGAGCAAAAAAGGGAAGTGGCAAGCCACTTCCCTTGTACGAGCTAATTATTT
TTTGCTTTCTTCTTTCAATACCTTAACGGTATAGCGGCCATCAGCCTGACGGTATGCACC
GTGAATATCGGTTTCAAAGCCCGGATAGTGAGCGCCGATTTCACACAGCATCTGCAGGAA
CTCCAGAACCGGACGGCTTTCTTCGGTGATCATTTCACCCGGCATTACCAGAGGAACTCC
CGGCGGGTACGGAAGGATCATATTGGCGTTAATACGACCTACCATTTCGTCGAGGTAAAC
TTCTTCGGTCATACCGTGCAGCTCTTTCTGGAATGCAGCATACGGAGTCATTACCATCGT
CGGCAGCACTTCAAATGCGCGATACATCAGATCCGGCAGATTGTGGTGAACAATCAGTTT
GTGGATATTCTGAGCCAGTTCCTGAATACGCATGTTTTCATAGAATTCAGGATCTTCACG
ATACAGAGACGGCAGCATGTTTTTCACACGCAGGTTCAGGTCGAACGCACGTTTAAAGTC
AGTCAGAGCACGCAGCAGGCTCAGTGCTTTGGTCTTATCGATACCGATGCTGAACAGGAA
CAGCAGGTTATACGGACCGGTTTTCTCAACAACGATGCCATGTTCGTCGAGGTATTTCGC
CACGATGCTGGCCGGAATACCAAAGTCGCTCATGGTGCCGTCTTTTTCCATCCCCGGAGT
CAGCAGGGTGACTTTGATCGGGTCAAGATACATGTGCTCGTTATCGATGTTTTTGAAGCC
GTGCCAGGTGCTGTCAGAACGCAGCGGCCAGCATTCAGTCGTATCGATATGATCCGGCTG
CCATACATCAAAGAACCAGCCATCAGATTCCGTTCTCAGACGTTTGATCTCTTTACGGAA
TTTGATCGCACGTTCAATAGAACCGTTGATCAGACGCTTACCTGCATTGCCTTTCATCAT
CGCCGCAGCGGTTTCAGTGGACGCCACGATACCGTAGTGCGGAGAAGTGGTGGTGTGCAT
CATGTAGGCTTCGTTAAAGGTTTCTTCGTTTACGTCACCTTTAACGTGGATCATGGAAGC
CTGAGAGAACGCCGCCAGCAGTTTGTGAGTGGACTGGGTTTCGTAAATCACTTTCCCTTC
TACACGGCCACCGCTCATACCGCATTTACCTTCGTAAATCGGTGAGAAGTTGGTGTAAGG
CACCCACGCGGAGTCAAAGTGGATGGATTTCACATCCAGTGTTTTCTTGATGAAGTCGGT
GTTGTACAGCAGACCATCATAGGTAGAGTTGGTAATTACAGCATGTACCGGCCAGGTTGC
GTTTGGTGTTTCTTTCACGCGCTTAGCAATGGTAGCGTGCTGGAATTCACTCTGTGGGAT
ACCACCAAGAATACCGTAAGCGTTACGGGTCGGGCGGAAATAGATTGGCGTAACATCGCT
CATCATCATCAGGTGGGTCAGCGATTTGTGGCAGTTACGGTCAATCAGAATGGTGCTGCC
TGCTGGAGCAGAGTACATACCAACAATTTTGTTCGCAGTGGAAGTACCGTTGGTCACCAT
GTAGCTGCGGTCTGCGTTAAAGACGCGAGCGATATACTGTTCTGCTTCTTTGTGTGGACC
ACTGTGATCCAGCAGAGAACCCAGTTCAGATACTGAAATGGAAATATCAGATTTCATGGT
ATTCGGACCAAAGAAATCATAGAACAGGCTACCTACCGGGCTTTTCTGGAATGCAGTACC
GCCCATGTGACCAGGAGTACAGAAAGTATATTTACCTTCACGAACATATTTAAACAGTGC
TTTAGTCAGCGGAGGCAGAATAGTGTTGATATATTCGTCAGTGGTCTGCTTGATCTTATT
AGCAATATCTTCAGCAGCACCCAGCGCATATTCAAAGAAGCTAATCTGTAAACGCAGGTC
ATTCAGGCTTACATCGAGAGTGGAATACGTATTAGCGAACGCGTACAACGGCAGGTTCTC
GTTCATTTTGCTAATTTCTTCGCACAGCTCGAGATTATATTTATCCCAGTCAAAAATAAC
GCCGCACAGACGCGCATTGTTTTCGATCAGTTTTAATAAGTCGTCACGGTCGTTCGGGTA
AACAATCTGGAAGTTCAGACGTTCAAGCGCGCGATGAAGTTCACGGATGGGTTCTTCTTT
AAAATAAACCCCCATGTGATTCAATATTGCAATAACGTTCATAGTCATATCTCCAGGTAA
AAAAGGCCCCTCCCAACACATGGGACAAAATGAAAGGAGGAGCCTCGGAAAATACTTTTA
ATTAATGTGCGTTAGACGCGGTGTGGTTATCCATTGAGTGGCTCTGGCGCTCGTGCATTT
TGCGAGCGTAGAACATCAGGATAATCAGGCTGACGATGAAGGTACCTGCCAGCTCGAAGG
AGCTTGCGCCCATCAGCGCGATGAAGCAGAACACGCAACCCAGTACAGAGCAGATCAGGC
TGACAAAGTTGCGGATGTTAACGCCTTCAAAACGAATCAGGTCAACGCAAGAGTAGAAAT
ACGGCAGCATAGTCAGCAGTACTGCGATACCGGTCAGTTCACCGAACAGGTCAGATGCTT
TACCACCGGCAGAGTTCATCAGAGTGATAAGGATCATCAGGGCAGTCATTTTCACTGCAG
CCAGCAGCAGACCTTTTTTCGGAATACCGTTGCTGTCGACTTCACCATAAACTTTCGGGA
AGTTACCGTCGTTAGCGGCACGTACACCTGCCTGGCCTACCAACATCATCCAGGAGCCCA
GAGAAGTCAGGCACGCAAAGGCGGTGAATGCAGAAACCAGCGGCGCAGCCCAGTTACCGA
GGATAGTTGAAGCACTGATTGCAAACGGAGCACCGGAAGCCGCCATTACAGAAGACGGAT
ACATACCGGAAAGCACCTGAGTCGCAGCGATGTAAACAATACCTGCTAAACCAGTACCCA
GCATGGTTGCCAGCGGAACGGTACGTTTCGGGTTTTTAACCATACCAGTACTTACAGCTG
CGGATTCAACACCCACGAAGGCCCACAGGCAGAGCAGAATACTTTTAATGATCGCATGAC
CATCAGTGGTATCCGCAGTATTCCAGTTAGCTGCATAAGTTGCCGCATCAAACCAATGCC
AGCCAACAATAGCAGTCATCACCACAGGAATAAGAACCAGCACCAGACCAATAGTGGTTA
AACGGCTTACCCAAGTACCGCCGAGCATATTTACAAAGGTAAATACCCAGACGATAGCAA
TACAGGCGATACCCGCCGGAACAGGATCATTTAATACTGGGAAGAAGGTGGAAAGATAAG
ATACAGCGGTAATACCAATCGCCAGGTTACCAATCCAGTTAGCATGGTAATAAAGAACAC
CTGTCTGAAAACCAAATGCAGGGGAAATTTCTCCGGCATAAGCAATTGGGCCACCTTGTT
GCGGGTTTTTTGTTGCCAGTCGGGCATATACATACGCCAGCGACATTGCACCAATAATAG
AGATAATCCAACCCCAGATAGCAATACCACCGATACTTGCTAGGTTCGCAGGTAATAATG
CAATACCGCTCCCCATCATATTACCGGCAACAACACCGGTACAGGCAAATAGCCCGATCT
TCTTGGCAGAACTCATGCTCTTCTCCTAATTTCATTTTTGAATTTGGAGTCCGGGTCATG
ATGTATAACTATTTCCTGACCAGACCAAACTGGCGATAAGATTACTCACGAAAAAAGGAT
TAATCCTAAAGATTAGGTGAAATAACACAAAAGTTTCTGTAAGTGAGAACTTGAGGTTTT
TTATTAACACATCAGGATCGCAAGTTGATATCATGAAAAGATAAACATTTAATGTTTACA
ATGGATTGCGTGACATTCTCTGGTTAAATTTATGTAATAAAAATTATGCGGCAAATAAAT
TGCCGCAACATATTATACCAACAGGAACATACAAAAACTCAACAACAAATATTTCCGAGC
ATAAATCAACCCGGAGTTACTTATTCTGAAGCAAGAAATTTGTCGAGATAAGGTACAACA
TAAGGAACAGAAGTCTGGAATATACCATTTTCAATCCAGTAAAGGGTGTTTGCCCCTGGG
CGTAAATTAAAGGCGGTGAGATATGCATCAGCTGCTTCCCGGTTCATCCCCTTCATTTCA
TAAACCTTGCCAAGCAACACATAATTTAGCCAGGACATTTCAAGATCAATGCCAGTATTT
ATCGCCTGGTAAGACTCATCTGTTTTACCTTTTACCAGAGCACTGACCGCTTTTATTTGA
TATATAATGGACAGGTTGTTCAATTCCGGCAGTGTAACAATGTTATCTATTTCTGTGTTC
AGTGCTGCTAATTGTTTTTCATCTAAAGGATGTTGAGAATGGCGCACGATATCAACTAAT
GCTTTTTCTGCTCTCGCGTAGGTAAATTCTGGGGATGATTGAACAATCTCACCTAATAAT
TCACTGGCACGGTTCAATGATTTATCATCGCCATGCAGTAAATAATCATGTGCCTGATAA
AAATTAGTTAATAACGCACCACGATGCGGCAAAATTTTCTGGAGCGTCTCCTGCATTCGT
TGTGGCCACGGTTGGTTTAACGCTTTTGATAAACTCTCCAGTAAATCATTTTGAATCGCC
AGCTGATTACCGTTAGTGATGACATAACGTTTATCCAGCATGGTTGAACCATCTGCATTG
TCTACCAATTTTATCGACATAAAGCATTGTTGAGCACGGTATTGGCGCTGATTAACAAAC
GCAATAGATAATGTTTTACCGGAACTGCTCGGTTCATCAATGTTGTAGTTGATTTTGTCA
TGCACCATAAAGGTGGAGAAGGTGTTAAGTGATGTCGCCACCAAATCACCCACGCCTATC
GCGTAAGAGAGCTGATACGGGGAACTCCAGCTGTTACAACTTTTATTTACCATATTAATG
TCAATATCGCGTGGATTGAGCAAAATACGCGATTTGCTCATAGGAAGACGTGTATCAAGA
CTTGAAAACGCTACCAGTGCTACACAGATACCTAACGACAACAGGAAAAAAAACCATACC
CAAAAGGTAGTGAATCGTTTGCTTTTAACTGGGGATTGTTCAGGTGGCGTTGCGGTGTTT
TGAATGTTAAGACTGTGGGAGGGAGAATCTGTGGCAGGAACCGCCTCTGGTATAGGGGGA
GGCGAAGATAGCATTATTTCCTCTCCCTCTTCTTCGCTGTACCAGATAACCGGCACCATT
AATTTATAGCCGCGCTTTGGTACAGTAGCGATATAGACAGGACTATCTTCATCATTATCT
TTTAATGACTTACGTAGTTCTGAGATACTCTGCGTCACAACGTGATTGGTGACAATACTT
CTCTTCCAGACATTATCGATAAGTTCATCCCTGCTAAGTACTTCGCCACTGTGTTGAGCA
AAGAAAACCAGAAGATCGATTAATCTCGGCTCAAGGGTAAGTTGACGCCCATTGCGGCTA
ATTTGGTTTATGGACGGAGTAACAAGCCATTCGCCAACGCGAACTACAGGTTGTTGCATA
ATAGAAACTCATTCGAAAAGGGAATGATGCAATGATAATTGCCACAACCTATTTTTACCA
TCTATAGATGGGTTTATTTACATATTATTGGTGAATGCAAGACGTTATTTTTACCAGCCA
TAAACTTCTTGATTACATAGTATTACGAAAGGATTTTACTGAGAACCAGAAGTAATATTC
CTTACCATCAAAATTCATCATCTTTGCCAAAGAAAAATGTTCAGAAAATAATCCATGGAA
AATTGTCCGGAGCACTTACTATTTTAATGGATTGTTAGTCTTTGCATGAGCAAGCGAACT
GATACATTTCTCTTTGTTCTCATTCAGAAAATCTCATCAGTCGCCGTTCAGACCGGTGTT
GTGCTTTATGGATGCGTTACGCTCCTGATGACGTCATTTGACGTTCAACAGCATCACGGG
GCCGCACGACATTTCACGTCAGTTAGTGCTATAGCTCAGGAACAAATTTTCCCGAATTGG
GATATGCCCGCAAATTGCTGGTGATGTGGGGAGAATCTGGTTGAGTTCGGTAGAATTGAT
TTGGAGGCAGAACGCTTAAATCGTGGCGTCCTGAAACGAAAAACGGACCTCCGTGGAGGT
CCGTTTATATGAATTTGGTGCCCGGACTCGGAATCGAACCAAGGACACGGGGATTTTCAA
TCCCCTGCTCTACCGACTGAGCTATCCGGGCAACGGGGCGCATTAAACCGTAATCTGCAC
ATCTCGTCAACCTAATTTCAGTAAAAGCGATTCAACTGCTTAAGATTGCGGCAAATCGCT
TCTTTTCTGTGTTTCTGTCAGGTCAATGCACCACCCTGGCGGCAGCGGGCGAAGCGCAGG
ATATCTTCCGCCAGCCGATGTGCAGTGTCGACATCCGCCTGGCTACGATTCACCAGCATT
CGGCTTAAACAGCCTTCCAGCACCAGTTCCATCTGCTTTGCTACCATCGCCGGATCGTCA
ACTTCCAGTGTGGTTAACAGTTCGTGGGTGAAATCGTAGGCCGCGCTTTTTTGCTGATCG
GCCAGTTGATGAATAGGGTGGCCAGGATCGGGATAAAACGTACAGGCAGCGATAAATAGA
CAGCCCGGATAGCGGTTGTTTTTAACGCACTCCGATAACGCCTGATAACGTGCCAGCAGC
TTTTGTTCGGCGGTTTGCGTTTCGTCCAGCATCAGCTGACGACGCCAGACATCTATCTGT
TGGCTAAGATAACGCAGCGCATCGTAGAGGATTGCCTCTTTGTCTGGCCAGAAGCGGCGT
AGCTCGTCCAGTGGATAATCCACACGTTCAGCAACCATCTCCAGCGTGGTGTTGGCAATC
CCTTGTAATTCTAATAATTTCAGGGCTTCTCCCAGTACATCTTCACGTTGCACGCTATTT
TCCTCCGTCTTTCCCACTGCAAGTGTCGTTCACGGTTGGCGATCGCGCAAATGTGCGCTG
AAGGTTTCAGCATCCATAAAGCCCGTGACGCGTGCTTGTGGATGCTCCTGGCCTTGTCCG
TCAAAAAAGAGAATTGTCGGTAGGCCAAGGACATTAAGATGCTTTAACAGCGCCACATCT
TGTGCGTCGTTGGCCGTGACGTTGGCCTGAAGTAAGACCGTGTCTGCTAACGCTTTTTGC
ACCTGCGGGTCGCTGAAGGTGTATTTCTCAAACTCTTTACAGGCGACGCACCAGTCGGCA
TAAAGATCTAACATCACCGGTTTGCCTTTGGCTTCAACGAGCGCCTGATTTAACTCATCT
ACCGTTTTGATTTGTGTAAAGTTGAGATGCGTCTGAGTTTGCGCGGTATGCGTCGCACCA
AATGCCCAATCCTGAAGTGGGCGCACGCTAACCAATGCCGCTGCCAGCAGAATAATTTGC
ACAATACGCATCCAGCCGCGTTTAGCCTGTAGGCTGGTGATAAAGGCCCAGCCAAAGAAT
GCGACACCCAGCGCCGACCACAAGCGTAATCCCCATACATCACCAATCACTCGCTCCAGC
AGGAAGACCGGCAGTGCGAGGATCACAAAACCAAACGCGGTTTTGACTTGTTCCATCCAC
GGGCCGCTTTTCGGCAGCAAGCGGTTACCAAAGACGGTAATTAGCATCAGCGGCAGGCCC
ATGCCCAACGCATAGAGATAAAGCGTGCCGCCGCCCAGCCACATGTTCCCGCTTTGGGCG
ATATACAGCAGAATCGCGCTAAGCGGTGCGGTGGTGCATGGTGAACAGATCAGTCCGGCA
ATCGCCCCCATAACAAACACACCGCCAGGTGAGCCGCCCTGTTGGCGATTGCTCATCAAC
GTGAGACGTGTTTGCAGCGAAGAGGGGAGTTGCAGGGTAAACAAGCCAAACATTGACATC
GCCAGCAAGGTAAAGACGATGGCGAGGCCAATGAGCACGTATGGGTGCTGTAGCGCCGCC
TGGAACTGTAACCCTGCGGCGGCAACCACCAGACCCAGCGCCGTGTAGGTCAGCGCCATC
CCCTGCACATAAATAAAGGTCAGCAACAATGCTCTGGCAGTGGAGAGCCGCTGTTTACCA
CCCAGCACGATGCCAGAAATCAGTGGGTACATTGGCAGCACGCATGGCGTAAAGGCGATA
CCAATACCGATCAACAACGCCCAGAGCGCGGAAAAGGGCAATTGCGCGGTGGGCTGCTCT
TGCTGCGGAACAGACACAGGCTGTGGCGCTGCGTTGTTGGCGACCACTTCGCTTAACGGA
ACGGTTTTGGTTTCTGGCGGATAACAGAAACCGGCATCAGCACAGCCCTGGTAGGTGACA
GTTAACGTCGCTCCCGCACTCGCCTGGTTGATGGTGACGGGAAGCGTCAGCCGATCGCGG
TAAATCTCGCTTTTGCCGTAAAACTCATCTTCATGCCAGACGCCTTGCGGCAGCTGCACG
TCGGCAATTTTCGCGTGTTCCGGCGTAATGCGGATCTGTTTACGGTAGAGGTAGTAACCG
TCTTTGATCTGCCAGGTCAGATTAAGGTCATGTTGGTTTTGCTGAAAATCAAAAGCAAAG
GCTTGATCCGCGGGGACAAATTGTGAACGTCCCGGCGCGTCGAATAATCCGGCAAAAACG
GAAGTGCTGCAAAGTAGCAGGATCAGCGTAAAGATGCGTTGAGCCATGAGAGGTAATCTG
TGTCTCCGTGTGTAACAGGTAAAACCAGAAGTTCCGGGGTTTGATATGGATGATGAGACT
TCAGGCATTCCAGCAGTGCCTGCTGGTGAGATACGGTAGTTTTTAAAATCATCTGCACTT
CGTATTCTTGCTCCAGCTTACCTTCCCAGTAATAGAGAGAGGTAGCGCCGGGGATCAAGG
TCGCGCAGGCCGCCAGTTTTTCCGCCAGCACTTTGGCGGCTAAATCCTGGGCTGTCGCTT
CATCTGGTGCCGTACATAGCACCACGACAGACGCGGTATTCGAACTTTTTTCATCAAGCA
TAAACACCTCGCAAGAACAGATGGAACCGCAAGAGAGAGGTCACTATACAACGGACGGGG
GAAGGATGTTAGTCGGCGGGAAAGAAAGCGGGGCGTGAACGCCCCGCGATTGATCATTAC
AGCATGAAGCTACCCAGCACGAAGCCGAAGCAAACGGCCAGGGCAACACCCAGAGTACCC
GGGATGAAGAACGGATGGTTGAAGACGAATTTACCGATACGGGTAGTACCCGTGTCATCC
ATCTGTACCGCAGCAACCAGCGTCGGGTAGGTCGGCAGAATGAACAGACCAGACACCGCA
GCGAAAGAAGCAACAGCGGTCAGCGGTGAAACGTTCAGTGCCAGAGCCATCGGCATCAGT
GCTTTTGCGGTTGCAGCCTGAGAGTACAGCAGAGCAGAAGCAAAGAAGAAGATGACGGCC
AGCAGCCACGGATGACCCTGAATCACTTCACCAGCGGTATCTTTGATCCAGTCGATGTTG
TTGGAAACGAAAGTATCGCCCAGCCACGCAACACCCAGGATACAAATACAGGCGCTCATA
CCTGCTTTGAAGGTGCTGGAGTTGAGGATGTTGTCGGTATCGACTTTACAGATAACGGTG
GTCAGAGTTGCAACGCTGAGCATGATGATCAGGATTGCGTTGGTGGTGTTCATCAGCGGT
TTTTCAACCAGACCCATGCTTGGGCTGTTGATGATTGCATAGATAACCACGCCAACTACG
CCCAGCAGGAACAGCCAGACGGACGTTTTTGCACCGGATTTGATTTCAATCTGCTTTTCA
CCGCGCAGTTCAACCAGGCCCTCTTCCAGACGCTTGCGATAAATCGGATCGTCAGAGAGT
TTGGAGTTGAACAGCATAGTGACCAGGAAGGACATCACCAGAACCGCCAGCAGGGTGGAC
GGGATGACCACGGAGAGCAGATGGAGGTAGCTGATGCCATGACCTTCCATCACGGAAGAC
ATGTAAACCACTGCCGCTGAGATTGGCGATGCGGTGATCGCAATCTGCGCGGATACCACT
GCAGTAGACAGCGGACGGCAAGGTTTAACGCCTTGTTCCTTCGCAACTTCAGCGATAACT
GGCAGTGTCGCCAGAGAGATGTTGCCAGTACCAGCAAAGATAGTCAGGAAATAGGTCACG
ATCGGTGCGAGGATCGTGATGTATTTCGGGTTACGGCGCAGCAGCTTTTCTGTCTGATGA
ACCAGATAGTCCAGACCGCCAGCAACCTGCATGGCAGAAATAGCGGCGATAACCGCCATG
ATAATGGAGATGACATCGAACGGGATGTTACCGGGTTTAACGCCAATAGCGGCAAGAACC
AGCACCCCCAATCCGCCTGCAAAACCAATACCTATTCCCCCCAATCTGGCGCCCAAGAAG
ATCGCCAGCAAAACTATGATGAGTTCTACAACTAGCATATTAGCCTTCCTTGTTTTTTAA
CAAGTTGATATTAGATTGTTATTTTTAAGTTACTGCTCACAAGAAAAAAGGCACGTCATC
TGACGTGCCTTTTTTATTTGTACTACCCTGTACGATTACTGTTCGCTTTCATCAGTATAG
CGTTTTGCTTTGTAAGCCGGGTGCATCAGATTCTGTACGGAGAAAATATCGTCAAGTTCC
GCTTCAGTCAACAGACCGCGTTCCAGAACGACTTCACGTACACTCTTACCGGTTTCGGCA
CAGATTTTACCCACGATGTCACCGTTGTGGTGACCGATGAACGGGTTCAGGTAAGTAACG
ATACCGATAGAGTTGTAAACGTAACCTTCGCACACTTCTTTGTTAGCAGTGATGCCGTTA
ATGCATTTTTCCAGCAGGTTGTAGCAAGCGTTGGTCAGAATGTGAACGGATTCGAACATG
GCCTGGCCAATGACCGGCTCCATAACGTTCAACTGCAGCTGACCTGCTTCTGCTGCCATG
GTAACAGTGGTGTCGTTACCGATGACTTTGAAGCATACCTGGTTAACCACTTCCGGAACA
ACCGGGTTTACTTTAGCTGGCATGATGGAAGAGCCCGCCTGCAGTTCCGGCAGGTTGATC
TCGTTCAGGCCGGCACGTGGGCCTGAAGAGAGCAAGCGCAGGTCGTTACAGATTTTGGAC
ATCTTCACAGCCAGGCGTTTCAGCGCGCCGTGAACCATAACATAAGCGCCGCAGTCAGAG
GTCGCTTCGATCAGGTCTTCAGCCGGTACGCATGGGAAGCCAGTAACTTCAGCCAGTTTT
TTCACTGCCAGCGGAGAGTACTCTTTCGGCGTGTTCAGACCAGTACCGATTGCTGTTGCA
CCAAGGTTAACTTCCAGCAGCAGTTCAGCGGTACGTTGGATGTTTTTCACTTCTTCTTTC
AGCAGGATGCTGAAAGCGCGGAATTCCTGACCGAGGGTCATCGGTACTGCGTCCTGCAGC
TGGGTACGACCCATTTTCAGGATGTCCTGGAATTCGACAGCTTTACGTTCAAAGCCTTCA
CGCAGTTGGTTAATCGCATCTACCAGCTTAATCAGGGAAGAGTAAACTGCGATACGGAAA
CCGGTCGGGTAGGCGTCGTTAGTGGACTGACATTTGTTAACATGGTCGTTCGGGTTCAGG
TACTGATATTCACCTTTTTGGTGACCCATCAGTTCCAGACCGATATTGGCCAGCACTTCG
TTGGTGTTCATGTTTACGGAAGTACCTGCGCCGCCCTGGTAGACGTCTACCGGGAACTGA
TCCATGCATTTTCCGTTGTTCAGGACTTCATCACATGCGGCAATGATGGCATTCGCTACA
CTTTTAGGAATGGTTTGCAGCTCTTTGTTTGCCATAGCTGCGGCTTTTTTAACCATTACC
ATACCGCGAACAAATTCAGGAATATCACTGATTTTGTTGTTGCTGATATAGAAGTTTTCA
ATCGCTCTCAGAGTGTGAACACCATAGTAGGCATCAGCTGGAACTTCCCTGGTACCCAAC
AGATCTTCTTCGATACGAATGTTGTTTGACATGTGAACCTTCTTTTTCAAGCTGCCAATG
ATTTGCTTTAAACACACAGAATATATGTGGTTTCGAATGTTTTTCGACCGACGATTATCC
CCTGCATCGACCGAATACCCGAGATCATATGCTGCTTGAGGATTTCTACCGTAATCTGGA
TCACTTTAAGTGTCGGTTTTTACCCCTTAATTATTAATTTGTGAAATAGATCACCGCTTT
GGGATTACTACCAAAAATAGTTGCGCAAACATCTTGAAATTTTGCTAATGACCACAATAT
AAGCTAAACGCGATTCGCAACCCATTCAGGTAGCCGGGGTTAACCGGCTGCTATTACAGG
AGAAACCTTTGCGCTGGTTACCTTTTATTGCCATTTTCCTTTATGTCTATATTGAGATTT
CAATCTTTATTCAGGTTGCCCATGTATTGGGGGTATTGCTGACCCTCGTGCTGGTTATAT
TCACGTCAGTTATCGGTATGTCACTGGTACGTAACCAGGGCTTTAAGAATTTCGTGCTGA
TGCAGCAAAAAATGGCGGCGGGTGAAAACCCAGCGGCGGAGATGATTAAAAGTGTTTCGC
TGATCATTGCTGGTTTGCTGCTTTTATTACCGGGCTTTTTTACCGACTTCCTCGGTCTTC
TACTTTTATTGCCGCCGGTGCAAAAGCATCTGACAGTGAAGTTGATGCCGCATTTGCGCT
TTTCTCGCATGCCTGGCGGCGGTTTTAGCGCCGGGACCGGTGGCGGTAATACTTTTGATG
GTGAGTACCAGCGAAAGGATGATGAGCGCGACCGCCTTGATCATAAAGACGATCGCCAGG
ATTAATGTCGAAACGCCGGATTATGTGGTTATGCCATTTTCCGGCGTTTTTCGTTTTGGC
AGCAACAGCCATAACCCCGCCAGCATGATCAGCGCATAGAGACTTTTCCAGCCGACCATT
GCCAGTAACAGAACGCATAACAGCCCGCCAACCACCGCCAGTAGTCGATAACGTCCTTGC
AATAATTTACAGCCTGCCAGCATGCATAACAGATAAATCATAATAAAGATGCCATTGGCA
TAAATAATAAGAGCGTCCAGATTGATCTCTAAAGCATGAATCACCAAAGTGCTCACCACA
CAGCAGCCGAGCACCGCATTGAGGGCATTATTCGGGATATGGCGAGAAGAGAGGCGTGCC
AGGTAGTGGTCAGGATTATGTTGCGCCTGCGACCAGACCAGGCGGGCGAAGCTCTGTATA
TAAATGTTGAGACTGGCAAAGCAGGCCAGATAGCCAATCACGCAGGCAATCCATAACGCT
CCTACACCGAACAACTGCACTACAATTTTTGGAAGCGATGCTGCCGCCGCCATTTTTTCA
CCATAGGCGTCGAAGTGTAAGACGACTACCGTACAGCCCCAGTAGACTAATCCTGCCAGC
AGCAGACCAATCATCAAAGCACGAGGAAAATCACGCTCTGGATTTTTAAATTCCGAGGCG
AGATGGGCAAATGCCTCCAGACCGACAAAACACCAGAACATCACTGATAACGCAGCAAAT
AACCCGGTAAGTTCGATATTACCAGGTGCCGGAAAGGGGATATTCGCAGGTTTGATATCG
CCCGCCCACCAGATAGCGACAATCAGCGCGACGATAAGTCCGGCAATAACGGTTTGTAGA
TTAGCACTGGAACTGGCACCGCGAGTACCGATATACCACACCAGCGCCAGCGTACCGAGT
TCTGCCAACAACAGTTGCCAGCTATGCCAGCCAAACATCGCCTGGCCGAACCCGGCGGCA
ATTTGTAGTGCGGCAGGCAAACCCACGGGAATGACCGATAAAAACAGCCAGCCGGTGACT
CGCTCAAGCCGCGAACCAAACGCCATACCGACGAAGTGCGCGACGCCGCCTGCGCTGGGA
TAGTGGCGACCCAGAATCGCAAACACAATCGCAATCGGGAACACTAAGATAATCAAAACG
GGCCACGCCCACAGGCTGTTATTGCCCGCTACCAGCGCAGCTAACGCAGGAACGGCAAAC
ACGCCAGTGCCTAATAATGACGTCGATAGCAGGCCAATGCCCTGGGCCAGCCCCAGTTCT
TGTTTGAGTCCACTCATGGGTTGATGTCCGATTGCGCCCAAATTTTGGGCAACTGCGTAG
ATTTTCGATGGTAGCACAATCAGATTCGCTTATGACGGCGATGAAGAAATTGCGATGAAA
TGTGAGGTGAATCAGGGTTTTCACCCGATTTTGTGCTGATCAGAATTTTTTTTCTTTTTC
CCCCTTGAAGGGGCGAAGCCTCATCCCCATTTCTCTGGTCACCAGCCGGGAAACCACGTA
AGCTCCGGCGTCACCCATAACAGATACGGACTTTCTCAAAGGAGAGTTATCAATGAATAT
TCGTCCATTGCATGATCGCGTGATCGTCAAGCGTAAAGAAGTTGAAACTAAATCTGCTGG
CGGCATCGTTCTGACCGGCTCTGCAGCGGCTAAATCCACCCGCGGCGAAGTGCTGGCTGT
CGGCAATGGCCGTATCCTTGAAAATGGCGAAGTGAAGCCGCTGGATGTGAAAGTTGGCGA
CATCGTTATTTTCAACGATGGCTACGGTGTGAAATCTGAGAAGATCGACAATGAAGAAGT
GTTGATCATGTCCGAAAGCGACATTCTGGCAATTGTTGAAGCGTAATCCGCGCACGACAC
TGAACATACGAATTTAAGGAATAAAGATAATGGCAGCTAAAGACGTAAAATTCGGTAACG
ACGCTCGTGTGAAAATGCTGCGCGGCGTAAACGTACTGGCAGATGCAGTGAAAGTTACCC
TCGGTCCAAAAGGCCGTAACGTAGTTCTGGATAAATCTTTCGGTGCACCGACCATCACCA
AAGATGGTGTTTCCGTTGCTCGTGAAATCGAACTGGAAGACAAGTTCGAAAATATGGGTG
CGCAGATGGTGAAAGAAGTTGCCTCTAAAGCAAACGACGCTGCAGGCGACGGTACCACCA
CTGCAACCGTACTGGCTCAGGCTATCATCACTGAAGGTCTGAAAGCTGTTGCTGCGGGCA
TGAACCCGATGGACCTGAAACGTGGTATCGACAAAGCGGTTACCGCTGCAGTTGAAGAAC
TGAAAGCGCTGTCCGTACCATGCTCTGACTCTAAAGCGATTGCTCAGGTTGGTACCATCT
CCGCTAACTCCGACGAAACCGTAGGTAAACTGATCGCTGAAGCGATGGACAAAGTCGGTA
AAGAAGGCGTTATCACCGTTGAAGACGGTACCGGTCTGCAGGACGAACTGGACGTGGTTG
AAGGTATGCAGTTCGACCGTGGCTACCTGTCTCCTTACTTCATCAACAAGCCGGAAACTG
GCGCAGTAGAACTGGAAAGCCCGTTCATCCTGCTGGCTGACAAGAAAATCTCCAACATCC
GCGAAATGCTGCCGGTTCTGGAAGCTGTTGCCAAAGCAGGCAAACCGCTGCTGATCATCG
CTGAAGATGTAGAAGGCGAAGCGCTGGCAACTCTGGTTGTTAACACCATGCGTGGCATCG
TGAAAGTCGCTGCGGTTAAAGCACCGGGCTTCGGCGAACAGAGTTGAACTTTGCCATTGA
TAGAGAGCAGTTTTGAAACACTCTTTTTGTGGAATCTGCAAGTGGATATTTGACTAGCTG
ACTCAGATATCGTTGGAAAAGGGATCACTAGCAAATAAAAGGTAGACAGCAGCATTCTCA
GAAATTTCTTTCTGATGACTGCATTCAACTCATAGAGTTGAACATTCCCTTTCATAGAGC
AGGTTTGAAACACTCTTTCTGGAGTATCTGGATGTGGACATTTGGACCACATGTGGAATT
GTGAGCGGATAACAATTTGTGGCCCATAAAAACGAGACAGAAGGATTCTGAGAAACAAGC
TTGTGATGTGTGTACTCAGCTAACAGAGTGGAACCTCTCTTTTGATGCAGCAGTTTGGAA
ACACTCTTTTTGTAGAAACTGTAAGTGGATATTTGGATAGCTCTAATGATATCGTTGGAA
AAGGGAATATCATCATCTAAAATCTAGACAGAAGCCCTCTCAGAAACTACTTTGTGATAT
CTGCATTCAAGTCACAGAGTTGAACATTCGCTTTCTTAGAGCACGTTGGAAACACTCTTT
TTGTAGTGTCTGGAAGTGGACATTTGGACCACATGTGGAATTGTGAGCGGATAACAATTT
GTGGCCCATAAAAACGAGACAGAAGCATGCTCAGAAACTTGTTTTTGATGTGTGTACCCA
GCCAAAGGAGTTGAACATTTCTATTGATAGAGCAGTTTTGAAACACTCTTTTTGTGGAAA
ATGCAGGTGGATATTTGGATAGCTTGGAGGATATCGTTGGAAGAGGGATCACTAGAGAAT
TCGGGCAAAAACCCCACTTTACGGGACTAGCTAGATTTCAGGTAAGATAGCTAGGGTCTA
GCAATAAAAGGTAGACAGCAGCATTCTCAGAAATTTCTTTCTGATGTCTGCATTCAACTC
ATAGAGTTGAAGATTGCCTTTCATAGAGCAGGTTTGAAACACTCTTTCTGGAGTATCTGG
ATGTGGACATTTGGACCACATGTGGAATTGTGAGCGGATAACAATTTGTGGCCATAAAAA
CGAGACAGAAGGATTCTCAGAAACAAGTTTGTGATGTGTGTACTCAGCTAACAGAGTGGA
ACCTTTCTTTTTACAGAGCAGCTTTGAAACTCTATTTTTGTGGATTCTGCAAATTGATAT
TTAGGACCACATGTGGAATTGTGAGCGGATAACAATTTGTGGATACAAAATCTAGACAGA
AGCATTCTCACAAACTTCTTTGTGATGTGTGTCCTCAACTAACAGAGTTGAACCTTTCTT
TTGATGCAGCAGTTTGGAAACACTCTTTTTGTAGAAACTGTAAGTGGATATTTGGATAGC
TCTAACGATATCGTTGGAAAAGGGAATATCATGATCTAAAATCTAGACAGAAGCACTATT
AGAAACTACTTGGTGATATCTGCATTCAAGTCACAGAGTTGAACATTCCCTTACTTTGAG
CACGTTTGAAACACTCTTTTGGAAGAATCTGGAAGTGGACATTTGGACCACATGTGGAAT
TGTGAGCGGATAACAATTTGTGGCCAATAAAAGCCAGACAGAAGCTTTCTCAGAAACTTG
TTCGTGATGTGTGTACTCAACTAAAAGAGTTGAACCTTTCTATTGATAGAGCAGTTTTGA
AACACTCTTTTTGTGGATTCTGCAAGTGGATATTTGGATTGCTTTGAGGATATCGTTGGA
AGAGGGATCACTAGCTATAAAAACTAGACAGCAGCATTCCCAGAAATTTCTTTGGGATAT
TTCCATTCAACTCATAGAGATGAACATGGCCTTTCATAGAGCAGGTTTGAAACACTCTTT
TTGTAGTTTGTGGAAGTGGACATTTCGACCACATGTGGAATTGTGAGCGGATAACAATTT
GTGGCCCATAAAAATAGACAGAAGCATTCTCAGAAACTTGTTGGTGATATGTGTCCTCAA
CTAACAGAGTTGAACTTTGCCATTGATAGAGAGCAGTTTTGAAACACTCTTTTTGTGGAA
TCTGCAAGTGGATATTTGACTAGCTGACTCAGATATCGTTGGAAAAGGGATCACTAGCAA
ATAAAAGGTAGACAGCAGCATTCTCAGAAATTTCTTTCTGATGACTGCATTCAACTCATA
GAGTTGAACATTCCCTTTCATAGAGCAGGTTTGAAACACTCTTTCTGGAGTATCTGGATG
TGGACATTTGGACCACATGTGGAATTGTGAGCGGATAACAATTTGTGGCCCATAAAAACG
AGACAGAAGGATTCTGAGAAACAAGCTTGTGATGTGTGTACTCAGCTAACAGAGTGGAAC
CTCTCTTTTGATGCAGCAGTTTGGAAACACTCTTTTTGTAGAAACTGTAAGTGGATATTT
GGATAGCTCTAATGATATCGTTGGAAAAGGGAATATCATCATCTAAAATCTAGACAGAAG
CCCTCTCAGAAACTACTTTGTGATATCTGCATTCAAGTCACAGAGTTGAACATTCGCTTT
CTTAGAGCACGTTGGAAACACTCTTTTTGTAGTGTCTGGAAGTGGACATTTGGACCACAT
GTGGAATTGTGAGCGGATAACAATTTGTGGCCCATAAAAACGAGACAGAAGCATGCTCAG
AAACTTGTTTTTGATGTGTGTACCCAGCCAAAGGAGTTGAACATTTCTATTGATAGAGCA
GTTTTGAAACACTCTTTTTGTGGAAAATGCAGGTGGATATTTGGATAGCTTGGAGGATAT
CGTTGGAAGAGGGATCACTAGAGAATTCGGGCAAAAACCCCTATTTTAGGGACTAGCTAG
ATTTCAGGTAAGATAGCTAGGGTCTAGCAATAAAAGGTAGACAGCAGCATTCTCAGAAAT
TTCTTTCTGATGTCTGCATTCAACTCATAGAGTTGAAGATTGCCTTTCATAGAGCAGGTT
TGAAACACTCTTTCTGGAGTATCTGGATGTGGACATTTGGACCACATGTGGAATTGTGAG
CGGATAACAATTTGTGGCCATAAAAACGAGACAGAAGGATTCTCAGAAACAAGTTTGTGA
TGTGTGTACTCAGCTAACAGAGTGGAACCTTTCTTTTTACAGAGCAGCTTTGAAACTCTA
TTTTTGTGGATTCTGCAAATTGATATTTAGGACCACATGTGGAATTGTGAGCGGATAACA
ATTTGTGGATACAAAATCTAGACAGAAGCATTCTCACAAACTTCTTTGTGATGTGTGTCC
TCAACTAACAGAGTTGAACCTTTCTTTTGATGCAGCAGTTTGGAAACACTCTTTTTGTAG
AAACTGTAAGTGGATATTTGGATAGCTCTAACGATATCGTTGGAAAAGGGAATATCATGA
TCTAAAATCTAGACAGAAGCACTATTAGAAACTACTTGGTGATATCTGCATTCAAGTCAC
AGAGTTGAACATTCCCTTACTTTGAGCACGTTTGAAACACTCTTTTGGAAGAATCTGGAA
GTGGACATTTGGACCACATGTGGAATTGTGAGCGGATAACAATTTGTGGCCAATAAAAGC
CAGACAGAAGCTTTCTCAGAAACTTGTTCGTGATGTGTGTACTCAACTAAAAGAGTTGAA
CCTTTCTATTGATAGAGCAGTTTTGAAACACTCTTTTTGTGGATTCTGCAAGTGGATATT
TGGATTGCTTTGAGGATATCGTTGGAAGAGGGATCACTAGCTATAAAAACTAGACAGCAG
CATTCCCAGAAATTTCTTTGGGATATTTCCATTCAACTCATAGAGATGAACATGGCCTTT
CATAGAGCAGGTTTGAAACACTCTTTTTGTAGTTTGTGGAAGTGGACATTTCGACCACAT
GTGGAATTGTGAGCGGATAACAATTTGTGGCCCATAAAAATAGACAGAAGCATTCTCAGA
AACTTGTTGGTGATATGTGTCCTCAACTAACAGAGTTGAACTTTGCCATTGATAGAGAGC
AGTTTTGAAACACTCTTTTTGTGGAATCTGCAAGTGGATATTTGACTAGCTGACTCAGAT
ATCGTTGGAAAAGGGATCACTAGCAAATAAAAGGTAGACAGCAGCATTCTCAGAAATTTC
TTTCTGATGACTGCATTCAACTCATAGAGTTGAACATTCCCTTTCATAGAGCAGGTTTGA
AACACTCTTTCTGGAGTATCTGGATGTGGACATTTGGACCACATGTGGAATTGTGAGCGG
ATAACAATTTGTGGCCCATAAAAACGAGACAGAAGGATTCTGAGAAACAAGCTTGTGATG
TGTGTACTCAGCTAACAGAGTGGAACCTCTCTTTTGATGCAGCAGTTTGGAAACACTCTT
TTTGTAGAAACTGTAAGTGGATATTTGGATAGCTCTAATGATATCGTTGGAAAAGGGAAT
ATCATCATCTAAAATCTAGACAGAAGCCCTCTCAGAAACTACTTTGTGATATCTGCATTC
AAGTCACAGAGTTGAACATTCGCTTTCTTAGAGCACGTTGGAAACACTCTTTTTGTAGTG
TCTGGAAGTGGACATTTGGACCACATGTGGAATTGTGAGCGGATAACAATTTGTGGCCCA
TAAAAACGAGACAGAAGCATGCTCAGAAACTTGTTTTTGATGTGTGTACCCAGCCAAAGG
AGTTGAACATTTCTATTGATAGAGCAGTTTTGAAACACTCTTTTTGTGGAAAATGCAGGT
GGATATTTGGATAGCTTGGAGGATATCGTTGGAAAAGGGAATATCATCATCTAAAATCTA
GACAGAAGCCCTCTCAGAAACTACTTTGTGATATCTGCATTCAAGTCACAGAGTTGAACA
TTCGCTTTCTTAGAGCACGTTGGAAACACTCTTTTTGTAGTGTCTGGAAGTGGACATTTG
GACCACATGTGGAATTGTGAGCGGATAACAATTTGTGGCCCATAAAAACGAGACAGAAGC
ATGCTCAGAAACTTGTTTTTGATGTGTGTACCCAGCCAAAGGAGTTGAACATTTCTATTG
ATAGAGCAGTTTTGAAACACTCTTTTTGTGGAAAATGCAGGTGGATATTTGGATAGCTTG
GAGGATATCGTTGGAAGAGGGATCACTAGAGAATTCGGGCAAAAAACCCCGTTTCGGGGA
CTAGCTAGATTTCAGGTAAGATAGCTAGGGTCTAGCAATAAAAGGTAGACAGCAGCATTC
TCAGAAATTTCTTTCTGATGTCTGCATTCAACTCATAGAGTTGAAGATTGCCTTTCATAG
AGCAGGTTTGAAACACTCTTTCTGGAGTATCTGGATGTGGACATTTGGACCACATGTGGA
ATTGTGAGCGGATAACAATTTGTGGCCATAAAAACGAGACAGAAGGATTCTCAGAAACAA
GTTTGTGATGTGTGTACTCAGCTAACAGAGTGGAACCTTTCTTTTTACAGAGCAGCTTTG
AAACTCTATTTTTGTGGATTCTGCAAATTGATATTTAGGACCACATGTGGAATTGTGAGC
GGATAACAATTTGTGGATACAAAATCTAGACAGAAGCATTCTCACAAACTTCTTTGTGAT
GTGTGTCCTCAACTAACAGAGTTGAACCTTTCTTTTGATGCAGCAGTTTGGAAACACTCT
TTTTGTAGAAACTGTAAGTGGATATTTGGATAGCTCTAACGATATCGTTGGAAAAGGGAA
TATCATGATCTAAAATCTAGACAGAAGCACTATTAGAAACTACTTGGTGATATCTGCATT
CAAGTCACAGAGTTGAACATTCCCTTACTTTGAGCACGTTTGAAACACTCTTTTGGAAGA
ATCTGGAAGTGGACATTTGGACCACATGTGGAATTGTGAGCGGATAACAATTTGTGGCCA
ATAAAAGCCAGACAGAAGCTTTCTCAGAAACTTGTTCGTGATGTGTGTACTCAACTAAAA
GAGTTGAACCTTTCTATTGATAGAGCAGTTTTGAAACACTCTTTTTGTGGATTCTGCAAG
TGGATATTTGGATTGCTTTGAGGATATCGTTGGAAGAGGGATCACTAGCTATAAAAACTA
GACAGCAGCATTCCCAGAAATTTCTTTGGGATATTTCCATTCAACTCATAGAGATGAACA
TGGCCTTTCATAGAGCAGGTTTGAAACACTCTTTTTGTAGTTTGTGGAAGTGGACATTTC
GACCACATGTGGAATTGTGAGCGGATAACAATTTGTGGCCCATAAAAATAGACAGAAGCA
TTCTCAGAAACTTGTTGGTGATATGTGTCCTCAACTAACAGAGTTGAACTTTGCCATTGA
TAGAGAGCAGTTTTGAAACACTCTTTTTGTGGAATCTGCAAGTGGATATTTGACTAGCTG
ACTCAGATATCGTTGGAAAAGGGATCACTAGCAAATAAAAGGTAGACAGCAGCATTCTCA
GAAATTTCTTTCTGATGACTGCATTCAACTCATAGAGTTGAACATTCCCTTTCATAGAGC
AGGTTTGAAACACTCTTTCTGGAGTATCTGGATGTGGACATTTGGACCACATGTGGAATT
GTGAGCGGATAACAATTTGTGGCCCATAAAAACGAGACAGAAGGATTCTGAGAAACAAGC
TTGTGATGTGTGTACTCAGCTAACAGAGTGGAACCTCTCTTTTGATGCAGCAGTTTGGAA
ACACTCTTTTTGTAGAAACTGTAAGTGGATATTTGGATAGCTCTAATGATATCGTTGGAA
AAGGGAATATCATCATCTAAAATCTAGACAGAAGCCCTCTCAGAAACTACTTTGTGATAT
CTGCATTCAAGTCACAGAGTTGAACATTCGCTTTCTTAGAGCACGTTGGAAACACTCTTT
TTGTAGTGTCTGGAAGTGGACATTTGGACCACATGTGGAATTGTGAGCGGATAACAATTT
GTGGCCCATAAAAACGAGACAGAAGCATGCTCAGAAACTTGTTTTTGATGTGTGTACCCA
GCCAAAGGAGTTGAACATTTCTATTGATAGAGCAGTTTTGAAACACTCTTTTTGTGGAAA
ATGCAGGTGGATATTTGGATAGCTTGGAGGATATCGTTGGAAGAGGGATCACTAGAGAAT
TCGGGCAAAAAACCCCCTTTCCGGGACTAGCTAGATTTCAGGTAAGATAGCTAGGGTCTA
GCAATAAAAGGTAGACAGCAGCATTCTCAGAAATTTCTTTCTGATGTCTGCATTCAACTC
ATAGAGTTGAAGATTGCCTTTCATAGAGCAGGTTTGAAACACTCTTTCTGGAGTATCTGG
ATGTGGACATTTGGACCACATGTGGAATTGTGAGCGGATAACAATTTGTGGCCATAAAAA
CGAGACAGAAGGATTCTCAGAAACAAGTTTGTGATGTGTGTACTCAGCTAACAGAGTGGA
ACCTTTCTTTTTACAGAGCAGCTTTGAAACTCTATTTTTGTGGATTCTGCAAATTGATAT
TTAGGACCACATGTGGAATTGTGAGCGGATAACAATTTGTGGATACAAAATCTAGACAGA
AGCATTCTCACAAACTTCTTTGTGATGTGTGTCCTCAACTAACAGAGTTGAACCTTTCTT
TTGATGCAGCAGTTTGGAAACACTCTTTTTGTAGAAACTGTAAGTGGATATTTGGATAGC
TCTAACGATATCGTTGGAAAAGGGAATATCATGATCTAAAATCTAGACAGAAGCACTATT
AGAAACTACTTGGTGATATCTGCATTCAAGTCACAGAGTTGAACATTCCCTTACTTTGAG
CACGTTTGAAACACTCTTTTGGAAGAATCTGGAAGTGGACATTTGGACCACATGTGGAAT
TGTGAGCGGATAACAATTTGTGGCCAATAAAAGCCAGACAGAAGCTTTCTCAGAAACTTG
TTCGTGATGTGTGTACTCAACTAAAAGAGTTGAACCTTTCTATTGATAGAGCAGTTTTGA
AACACTCTTTTTGTGGATTCTGCAAGTGGATATTTGGATTGCTTTGAGGATATCGTTGGA
AGAGGGATCACTAGCTATAAAAACTAGACAGCAGCATTCCCAGAAATTTCTTTGGGATAT
TTCCATTCAACTCATAGAGATGAACATGGCCTTTCATAGAGCAGGTTTGAAACACTCTTT
TTGTAGTTTGTGGAAGTGGACATTTCGACCACATGTGGAATTGTGAGCGGATAACAATTT
GTGGCCCATAAAAATAGACAGAAGCATTCTCAGAAACTTGTTGGTGATATGTGTCCTCAA
CTAACAGAGTTGAACTTTGCCATTGATAGAGAGCAGTTTTGAAACACTCTTTTTGTGGAA
TCTGCAAGTGGATATTTGACTAGCTGACTCAGATATCGTTGGAAAAGGGATCACTAGCAA
ATAAAAGGTAGACAGCAGCATTCTCAGAAATTTCTTTCTGATGACTGCATTCAACTCATA
GAGTTGAACATTCCCTTTCATAGAGCAGGTTTGAAACACTCTTTCTGGAGTATCTGGATG
TGGACATTTGGACCACATGTGGAATTGTGAGCGGATAACAATTTGTGGCCCATAAAAACG
AGACAGAAGGATTCTGAGAAACAAGCTTGTGATGTGTGTACTCAGCTAACAGAGTGGAAC
CTCTCTTTTGATGCAGCAGTTTGGAAACACTCTTTTTGTAGAAACTGTAAGTGGATATTT
GGATAGCTCTAATGATATCGTTGGAAAAGGGAATATCATCATCTAAAATCTAGACAGAAG
CCCTCTCAGAAACTACTTTGTGATATCTGCATTCAAGTCACAGAGTTGAACATTCGCTTT
CTTAGAGCACGTTGGAAACACTCTTTTTGTAGTGTCTGGAAGTGGACATTTGGACCACAT
GTGGAATTGTGAGCGGATAACAATTTGTGGCCCATAAAAACGAGACAGAAGCATGCTCAG
AAACTTGTTTTTGATGTGTGTACCCAGCCAAAGGAGTTGAACATTTCTATTGATAGAGCA
GTTTTGAAACACTCTTTTTGTGGAAAATGCAGGTGGATATTTGGATAGCTTGGAGGATAT
CGTTGGAAGAGGGATCACTAGAGAATTCGGGCAAAAATCCCAATTTAAGGGACTAGCTAG
ATTTCAGGTAAGATAGCTAGGGTCTAGCAATAAAAGGTAGACAGCAGCATTCTCAGAAAT
TTCTTTCTGATGTCTGCATTCAACTCATAGAGTTGAAGATTGCCTTTCATAGAGCAGGTT
TGAAACACTCTTTCTGGAGTATCTGGATGTGGACATTTGGACCACATGTGGAATTGTGAG
CGGATAACAATTTGTGGCCATAAAAACGAGACAGAAGGATTCTCAGAAACAAGTTTGTGA
TGTGTGTACTCAGCTAACAGAGTGGAACCTTTCTTTTTACAGAGCAGCTTTGAAACTCTA
TTTTTGTGGATTCTGCAAATTGATATTTAGGACCACATGTGGAATTGTGAGCGGATAACA
ATTTGTGGATACAAAATCTAGACAGAAGCATTCTCACAAACTTCTTTGTGATGTGTGTCC
TCAACTAACAGAGTTGAACCTTTCTTTTGATGCAGCAGTTTGGAAACACTCTTTTTGTAG
AAACTGTAAGTGGATATTTGGATAGCTCTAACGATATCGTTGGAAAAGGGAATATCATGA
TCTAAAATCTAGACAGAAGCACTATTAGAAACTACTTGGTGATATCTGCATTCAAGTCAC
AGAGTTGAACATTCCCTTACTTTGAGCACGTTTGAAACACTCTTTTGGAAGAATCTGGAA
GTGGACATTTGGACCACATGTGGAATTGTGAGCGGATAACAATTTGTGGCCAATAAAAGC
CAGACAGAAGCTTTCTCAGAAACTTGTTCGTGATGTGTGTACTCAACTAAAAGAGTTGAA
CCTTTCTATTGATAGAGCAGTTTTGAAACACTCTTTTTGTGGATTCTGCAAGTGGATATT
TGGATTGCTTTGAGGATATCGTTGGAAGAGGGATCACTAGCTATAAAAACTAGACAGCAG
CATTCCCAGAAATTTCTTTGGGATATTTCCATTCAACTCATAGAGATGAACATGGCCTTT
CATAGAGCAGGTTTGAAACACTCTTTTTGTAGTTTGTGGAAGTGGACATTTCGACCACAT
GTGGAATTGTGAGCGGATAACAATTTGTGGCCCATAAAAATAGACAGAAGCATTCTCAGA
AACTTGTTGGTGATATGTGTCCTCAACTAACAGAGTTGAACTTTGCCATTGATAGAGAGC
AGTTTTGAAACACTCTTTTTGTGGAATCTGCAAGTGGATATTTGACTAGCTGACTCAGAT
ATCGTTGGAAAAGGGATCACTAGCAAATAAAAGGTAGACAGCAGCATTCTCAGAAATTTC
TTTCTGATGACTGCATTCAACTCATAGAGTTGAACATTCCCTTTCCCAACGATATCTGAG
TCAGCTAGTCAAATATCCACTTGCAGATTCCACAAAAAGAGTGTTTCAAAACTGCTCTCT
ATCAATGGCAAAGTTCAACTCTGTTAGTTGAGGACACATATCACCAACAAGTTTCTGAGA
ATGCTTCTGTCTATTTTTATGGGCCACAAATTGTTATCCGCTCACAATTCCACATGTGGT
CGAAATGTCCACTTCCACAAACTACAAAAAGAGTGTTTCAAACCTGCTCTATGAAAGGCC
ATGTTCATCTCTATGAGTTGAATGGAAATATCCCAAAGAAATTTCTGGGAATGCTGCTGT
CTAGTTTTTATAGCTAGTGATCCCTCTTCCAACGATATCCTCAAAGCAATCCAAATATCC
ACTTGCAGAATCCACAAAAAGAGTGTTTCAAAACTGCTCTATCAATAGAAAGGTTCAACT
CTTTTAGTTGAGTACACACATCACGAACAAGTTTCTGAGAAAGCTTCTGTCTGGCTTTTA
TTGGCCACAAATTGTTATCCGCTCACAATTCCACATGTGGTCCAAATGTCCACTTCCAGA
TTCTTCCAAAAGAGTGTTTCAAACGTGCTCAAAGTAAGGGAATGTTCAACTCTGTGACTT
GAATGCAGATATCACCAAGTAGTTTCTAATAGTGCTTCTGTCTAGATTTTAGATCATGAT
ATTCCCTTTTCCAACGATATCGTTAGAGCTATCCAAATATCCACTTACAGTTTCTACAAA
AAGAGTGTTTCCAAACTGCTGCATCAAAAGAAAGGTTCAACTCTGTTAGTTGAGGACACA
CATCACAAAGAAGTTTGTGAGAATGCTTCTGTCTAGATTTTGTATCCACAAATTGTTATC
CGCTCACAATTCCACATGTGGTCCTAAATATCAATTTGCAGAATCCACAAAAATAGAGTT
TCAAAGCTGCTCTGTAAAAAGAAAGGTTCCACTCTGTTAGCTGAGTACACACATCACAAA
CTTGTTTCTGAGAATCCTTCTGTCTCGTTTTTATGGCCACAAATTGTTATCCGCTCACAA
TTCCACATGTGGTCCAAATGTCCACATCCAGATACTCCAGAAAGAGTGTTTCAAACCTGC
TCTATGAAAGGCAATCTTCAACTCTATGAGTTGAATGCAGACATCAGAAAGAAATTTCTG
AGAATGCTGCTGTCTACCTTTTATTGCTAGACCCTAGCTATCTTACCTGAAATCTAGCTA
GTCCCTCAAATGGGTATTTTGCCCGAATTCTCTAGTGATCCCTCTTCCAACGATATCCTC
CAAGCTATCCAAATATCCACCTGCATTTTCCACAAAAAGAGTGTTTCAAAACTGCTCTAT
CAATAGAAATGTTCAACTCCTTTGGCTGGGTACACACATCAAAAACAAGTTTCTGAGCAT
GCTTCTGTCTCGTTTTTATGGGCCACAAATTGTTATCCGCTCACAATTCCACATGTGGTC
CAAATGTCCACTTCCAGACACTACAAAAAGAGTGTTTCCAACGTGCTCTAAGAAAGCGAA
TGTTCAACTCTGTGACTTGAATGCAGATATCACAAAGTAGTTTCTGAGAGGGCTTCTGTC
TAGATTTTAGATGATGATATTCCCTTTTCCAACGATATCATTAGAGCTATCCAAATATCC
ACTTACAGTTTCTACAAAAAGAGTGTTTCCAAACTGCTGCATCAAAAGAGAGGTTCCACT
CTGTTAGCTGAGTACACACATCACAAGCTTGTTTCTCAGAATCCTTCTGTCTCGTTTTTA
TGGGCCACAAATTGTTATCCGCTCACAATTCCACATGTGGTCCAAATGTCCACATCCAGA
TACTCCAGAAAGAGTGTTTCAAACCTGCTCTATGAAAGGGAATGTTCAACTCTATGAGTT
GAATGCAGTCATCAGAAAGAAATTTCTGAGAATGCTGCTGTCTACCTTTTATTTGCTAGT
GATCCCTTTTCCAACGATATCTGAGTCAGCTAGTCAAATATCCACTTGCAGATTCCACAA
AAAGAGTGTTTCAAAACTGCTCTCTATCAATGGCAAAGTTCAACTCTGTTAGTTGAGGAC
ACATATCACCAACAAGTTTCTGAGAATGCTTCTGTCTATTTTTATGGGCCACAAATTGTT
ATCCGCTCACAATTCCACATGTGGTCGAAATGTCCACTTCCACAAACTACAAAAAGAGTG
TTTCAAACCTGCTCTATGAAAGGCCATGTTCATCTCTATGAGTTGAATGGAAATATCCCA
AAGAAATTTCTGGGAATGCTGCTGTCTAGTTTTTATAGCTAGTGATCCCTCTTCCAACGA
TATCCTCAAAGCAATCCAAATATCCACTTGCAGAATCCACAAAAAGAGTGTTTCAAAACT
GCTCTATCAATAGAAAGGTTCAACTCTTTTAGTTGAGTACACACATCACGAACAAGTTTC
TGAGAAAGCTTCTGTCTGGCTTTTATTGGCCACAAATTGTTATCCGCTCACAATTCCACA
TGTGGTCCAAATGTCCACTTCCAGATTCTTCCAAAAGAGTGTTTCAAACGTGCTCAAAGT
AAGGGAATGTTCAACTCTGTGACTTGAATGCAGATATCACCAAGTAGTTTCTAATAGTGC
TTCTGTCTAGATTTTAGATCATGATATTCCCTTTTCCAACGATATCGTTAGAGCTATCCA
AATATCCACTTACAGTTTCTACAAAAAGAGTGTTTCCAAACTGCTGCATCAAAAGAAAGG
TTCAACTCTGTTAGTTGAGGACACACATCACAAAGAAGTTTGTGAGAATGCTTCTGTCTA
GATTTTGTATCCACAAATTGTTATCCGCTCACAATTCCACATGTGGTCCTAAATATCAAT
TTGCAGAATCCACAAAAATAGAGTTTCAAAGCTGCTCTGTAAAAAGAAAGGTTCCACTCT
GTTAGCTGAGTACACACATCACAAACTTGTTTCTGAGAATCCTTCTGTCTCGTTTTTATG
GCCACAAATTGTTATCCGCTCACAATTCCACATGTGGTCCAAATGTCCACATCCAGATAC
TCCAGAAAGAGTGTTTCAAACCTGCTCTATGAAAGGCAATCTTCAACTCTATGAGTTGAA
TGCAGACATCAGAAAGAAATTTCTGAGAATGCTGCTGTCTACCTTTTATTGCTAGACCCT
AGCTATCTTACCTGAAATCTAGCTAGTCCCTTAAATTGGGATTTTTGCCCGAATTCTCTA
GTGATCCCTCTTCCAACGATATCCTCCAAGCTATCCAAATATCCACCTGCATTTTCCACA
AAAAGAGTGTTTCAAAACTGCTCTATCAATAGAAATGTTCAACTCCTTTGGCTGGGTACA
CACATCAAAAACAAGTTTCTGAGCATGCTTCTGTCTCGTTTTTATGGGCCACAAATTGTT
ATCCGCTCACAATTCCACATGTGGTCCAAATGTCCACTTCCAGACACTACAAAAAGAGTG
TTTCCAACGTGCTCTAAGAAAGCGAATGTTCAACTCTGTGACTTGAATGCAGATATCACA
AAGTAGTTTCTGAGAGGGCTTCTGTCTAGATTTTAGATGATGATATTCCCTTTTCCAACG
ATATCATTAGAGCTATCCAAATATCCACTTACAGTTTCTACAAAAAGAGTGTTTCCAAAC
TGCTGCATCAAAAGAGAGGTTCCACTCTGTTAGCTGAGTACACACATCACAAGCTTGTTT
CTCAGAATCCTTCTGTCTCGTTTTTATGGGCCACAAATTGTTATCCGCTCACAATTCCAC
ATGTGGTCCAAATGTCCACATCCAGATACTCCAGAAAGAGTGTTTCAAACCTGCTCTATG
AAAGGGAATGTTCAACTCTATGAGTTGAATGCAGTCATCAGAAAGAAATTTCTGAGAATG
CTGCTGTCTACCTTTTATTTGCTAGTGATCCCTTTTCCAACGATATCTGAGTCAGCTAGT
CAAATATCCACTTGCAGATTCCACAAAAAGAGTGTTTCAAAACTGCTCTCTATCAATGGC
AAAGTTCAACTCTGTTAGTTGAGGACACATATCACCAACAAGTTTCTGAGAATGCTTCTG
TCTATTTTTATGGGCCACAAATTGTTATCCGCTCACAATTCCACATGTGGTCGAAATGTC
CACTTCCACAAACTACAAAAAGAGTGTTTCAAACCTGCTCTATGAAAGGCCATGTTCATC
TCTATGAGTTGAATGGAAATATCCCAAAGAAATTTCTGGGAATGCTGCTGTCTAGTTTTT
ATAGCTAGTGATCCCTCTTCCAACGATATCCTCAAAGCAATCCAAATATCCACTTGCAGA
ATCCACAAAAAGAGTGTTTCAAAACTGCTCTATCAATAGAAAGGTTCAACTCTTTTAGTT
GAGTACACACATCACGAACAAGTTTCTGAGAAAGCTTCTGTCTGGCTTTTATTGGCCACA
AATTGTTATCCGCTCACAATTCCACATGTGGTCCAAATGTCCACTTCCAGATTCTTCCAA
AAGAGTGTTTCAAACGTGCTCAAAGTAAGGGAATGTTCAACTCTGTGACTTGAATGCAGA
TATCACCAAGTAGTTTCTAATAGTGCTTCTGTCTAGATTTTAGATCATGATATTCCCTTT
TCCAACGATATCGTTAGAGCTATCCAAATATCCACTTACAGTTTCTACAAAAAGAGTGTT
TCCAAACTGCTGCATCAAAAGAAAGGTTCAACTCTGTTAGTTGAGGACACACATCACAAA
GAAGTTTGTGAGAATGCTTCTGTCTAGATTTTGTATCCACAAATTGTTATCCGCTCACAA
TTCCACATGTGGTCCTAAATATCAATTTGCAGAATCCACAAAAATAGAGTTTCAAAGCTG
CTCTGTAAAAAGAAAGGTTCCACTCTGTTAGCTGAGTACACACATCACAAACTTGTTTCT
GAGAATCCTTCTGTCTCGTTTTTATGGCCACAAATTGTTATCCGCTCACAATTCCACATG
TGGTCCAAATGTCCACATCCAGATACTCCAGAAAGAGTGTTTCAAACCTGCTCTATGAAA
GGCAATCTTCAACTCTATGAGTTGAATGCAGACATCAGAAAGAAATTTCTGAGAATGCTG
CTGTCTACCTTTTATTGCTAGACCCTAGCTATCTTACCTGAAATCTAGCTAGTCCCGGAA
AGGGGGTTTTTTGCCCGAATTCTCTAGTGATCCCTCTTCCAACGATATCCTCCAAGCTAT
CCAAATATCCACCTGCATTTTCCACAAAAAGAGTGTTTCAAAACTGCTCTATCAATAGAA
ATGTTCAACTCCTTTGGCTGGGTACACACATCAAAAACAAGTTTCTGAGCATGCTTCTGT
CTCGTTTTTATGGGCCACAAATTGTTATCCGCTCACAATTCCACATGTGGTCCAAATGTC
CACTTCCAGACACTACAAAAAGAGTGTTTCCAACGTGCTCTAAGAAAGCGAATGTTCAAC
TCTGTGACTTGAATGCAGATATCACAAAGTAGTTTCTGAGAGGGCTTCTGTCTAGATTTT
AGATGATGATATTCCCTTTTCCAACGATATCATTAGAGCTATCCAAATATCCACTTACAG
TTTCTACAAAAAGAGTGTTTCCAAACTGCTGCATCAAAAGAGAGGTTCCACTCTGTTAGC
TGAGTACACACATCACAAGCTTGTTTCTCAGAATCCTTCTGTCTCGTTTTTATGGGCCAC
AAATTGTTATCCGCTCACAATTCCACATGTGGTCCAAATGTCCACATCCAGATACTCCAG
AAAGAGTGTTTCAAACCTGCTCTATGAAAGGGAATGTTCAACTCTATGAGTTGAATGCAG
TCATCAGAAAGAAATTTCTGAGAATGCTGCTGTCTACCTTTTATTTGCTAGTGATCCCTT
TTCCAACGATATCTGAGTCAGCTAGTCAAATATCCACTTGCAGATTCCACAAAAAGAGTG
TTTCAAAACTGCTCTCTATCAATGGCAAAGTTCAACTCTGTTAGTTGAGGACACATATCA
CCAACAAGTTTCTGAGAATGCTTCTGTCTATTTTTATGGGCCACAAATTGTTATCCGCTC
ACAATTCCACATGTGGTCGAAATGTCCACTTCCACAAACTACAAAAAGAGTGTTTCAAAC
CTGCTCTATGAAAGGCCATGTTCATCTCTATGAGTTGAATGGAAATATCCCAAAGAAATT
TCTGGGAATGCTGCTGTCTAGTTTTTATAGCTAGTGATCCCTCTTCCAACGATATCCTCA
AAGCAATCCAAATATCCACTTGCAGAATCCACAAAAAGAGTGTTTCAAAACTGCTCTATC
AATAGAAAGGTTCAACTCTTTTAGTTGAGTACACACATCACGAACAAGTTTCTGAGAAAG
CTTCTGTCTGGCTTTTATTGGCCACAAATTGTTATCCGCTCACAATTCCACATGTGGTCC
AAATGTCCACTTCCAGATTCTTCCAAAAGAGTGTTTCAAACGTGCTCAAAGTAAGGGAAT
GTTCAACTCTGTGACTTGAATGCAGATATCACCAAGTAGTTTCTAATAGTGCTTCTGTCT
AGATTTTAGATCATGATATTCCCTTTTCCAACGATATCGTTAGAGCTATCCAAATATCCA
CTTACAGTTTCTACAAAAAGAGTGTTTCCAAACTGCTGCATCAAAAGAAAGGTTCAACTC
TGTTAGTTGAGGACACACATCACAAAGAAGTTTGTGAGAATGCTTCTGTCTAGATTTTGT
ATCCACAAATTGTTATCCGCTCACAATTCCACATGTGGTCCTAAATATCAATTTGCAGAA
TCCACAAAAATAGAGTTTCAAAGCTGCTCTGTAAAAAGAAAGGTTCCACTCTGTTAGCTG
AGTACACACATCACAAACTTGTTTCTGAGAATCCTTCTGTCTCGTTTTTATGGCCACAAA
TTGTTATCCGCTCACAATTCCACATGTGGTCCAAATGTCCACATCCAGATACTCCAGAAA
GAGTGTTTCAAACCTGCTCTATGAAAGGCAATCTTCAACTCTATGAGTTGAATGCAGACA
TCAGAAAGAAATTTCTGAGAATGCTGCTGTCTACCTTTTATTGCTAGACCCTAGCTATCT
TACCTGAAATCTAGCTAGTCCCCGAAACGGGGTTTTTTGCCCGAATTCTCTAGTGATCCC
TCTTCCAACGATATCCTCCAAGCTATCCAAATATCCACCTGCATTTTCCACAAAAAGAGT
GTTTCAAAACTGCTCTATCAATAGAAATGTTCAACTCCTTTGGCTGGGTACACACATCAA
AAACAAGTTTCTGAGCATGCTTCTGTCTCGTTTTTATGGGCCACAAATTGTTATCCGCTC
ACAATTCCACATGTGGTCCAAATGTCCACTTCCAGACACTACAAAAAGAGTGTTTCCAAC
GTGCTCTAAGAAAGCGAATGTTCAACTCTGTGACTTGAATGCAGATATCACAAAGTAGTT
TCTGAGAGGGCTTCTGTCTAGATTTTAGATGATGATATTCCCTTTTCCAACGATATCATT
AGAGCTATCCAAATATCCACTTACAGTTTCTACAAAAAGAGTGTTTCCAAACTGCTGCAT
CAAAAGAGAGGTTCCACTCTGTTAGCTGAGTACACACATCACAAGCTTGTTTCTCAGAAT
CCTTCTGTCTCGTTTTTATGGGCCACAAATTGTTATCCGCTCACAATTCCACATGTGGTC
CAAATGTCCACATCCAGATACTCCAGAAAGAGTGTTTCAAACCTGCTCTATGAAAGGGAA
TGTTCAACTCTATGAGTTGAATGCAGTCATCAGAAAGAAATTTCTGAGAATGCTGCTGTC
TACCTTTTATTTGCTAGTGATCCCTTTTCCAACGATATCTGAGTCAGCTAGTCAAATATC
CACTTGCAGATTCCACAAAAAGAGTGTTTCAAAACTGCTCTCTATCAATGGCAAAGTTCA
ACTCTGTTAGTTGAGGACACATATCACCAACAAGTTTCTGAGAATGCTTCTGTCTATTTT
TATGGGCCACAAATTGTTATCCGCTCACAATTCCACATGTGGTCGAAATGTCCACTTCCA
CAAACTACAAAAAGAGTGTTTCAAACCTGCTCTATGAAAGGCCATGTTCATCTCTATGAG
TTGAATGGAAATATCCCAAAGAAATTTCTGGGAATGCTGCTGTCTAGTTTTTATAGCTAG
TGATCCCTCTTCCAACGATATCCTCAAAGCAATCCAAATATCCACTTGCAGAATCCACAA
AAAGAGTGTTTCAAAACTGCTCTATCAATAGAAAGGTTCAACTCTTTTAGTTGAGTACAC
ACATCACGAACAAGTTTCTGAGAAAGCTTCTGTCTGGCTTTTATTGGCCACAAATTGTTA
TCCGCTCACAATTCCACATGTGGTCCAAATGTCCACTTCCAGATTCTTCCAAAAGAGTGT
TTCAAACGTGCTCAAAGTAAGGGAATGTTCAACTCTGTGACTTGAATGCAGATATCACCA
AGTAGTTTCTAATAGTGCTTCTGTCTAGATTTTAGATCATGATATTCCCTTTTCCAACGA
TATCGTTAGAGCTATCCAAATATCCACTTACAGTTTCTACAAAAAGAGTGTTTCCAAACT
GCTGCATCAAAAGAAAGGTTCAACTCTGTTAGTTGAGGACACACATCACAAAGAAGTTTG
TGAGAATGCTTCTGTCTAGATTTTGTATCCACAAATTGTTATCCGCTCACAATTCCACAT
GTGGTCCTAAATATCAATTTGCAGAATCCACAAAAATAGAGTTTCAAAGCTGCTCTGTAA
AAAGAAAGGTTCCACTCTGTTAGCTGAGTACACACATCACAAACTTGTTTCTGAGAATCC
TTCTGTCTCGTTTTTATGGCCACAAATTGTTATCCGCTCACAATTCCACATGTGGTCCAA
ATGTCCACATCCAGATACTCCAGAAAGAGTGTTTCAAACCTGCTCTATGAAAGGCAATCT
TCAACTCTATGAGTTGAATGCAGACATCAGAAAGAAATTTCTGAGAATGCTGCTGTCTAC
CTTTTATTGCTAGACCCTAGCTATCTTACCTGAAATCTAGCTAGTCCCAGAAAAGGGGAT
TTTTGCCCGAATTCTCTAGTGATCCCTCTTCCAACGATATCCTCCAAGCTATCCAAATAT
CCACCTGCATTTTCCACAAAAAGAGTGTTTCAAAACTGCTCTATCAATAGAAATGTTCAA
CTCCTTTGGCTGGGTACACACATCAAAAACAAGTTTCTGAGCATGCTTCTGTCTCGTTTT
TATGGGCCACAAATTGTTATCCGCTCACAATTCCACATGTGGTCCAAATGTCCACTTCCA
GACACTACAAAAAGAGTGTTTCCAACGTGCTCTAAGAAAGCGAATGTTCAACTCTGTGAC
TTGAATGCAGATATCACAAAGTAGTTTCTGAGAGGGCTTCTGTCTAGATTTTAGATGATG
ATATTCCCTTTTCCAACGATATCATTAGAGCTATCCAAATATCCACTTACAGTTTCTACA
AAAAGAGTGTTTCCAAACTGCTGCATCAAAAGAGAGGTTCCACTCTGTTAGCTGAGTACA
CACATCACAAGCTTGTTTCTCAGAATCCTTCTGTCTCGTTTTTATGGGCCACAAATTGTT
ATCCGCTCACAATTCCACATGTGGTCCAAATGTCCACATCCAGATACTCCAGAAAGAGTG
TTTCAAACCTGCTCTATGAAAGGGAATGTTCAACTCTATGAGTTGAATGCAGTCATCAGA
AAGAAATTTCTGAGAATGCTGCTGTCTACCTTTTATTTGCTAGTGATCCCTTTTCCAACG
ATATCTGAGTCAGCTAGTCAAATATCCACTTGCAGATTCCACAAAAAGAGTGTTTCAAAA
CTGCTCTCTATCAATGGCAAAGTTCAACTCTGTTAGTTGAGGACACATATCACCAACAAG
TTTCTGAGAATGCTTCTGTCTATTTTTATGGGCCACAAATTGTTATCCGCTCACAATTCC
ACATGTGGTCGAAATGTCCACTTCCACAAACTACAAAAAGAGTGTTTCAAACCTGCTCTA
TGAAAGGCCATGTTCATCTCTATGAGTTGAATGGAAATATCCCAAAGAAATTTCTGGGAA
TGCTGCTGTCTAGTTTTTATAGCTAGTGATCCCTCTTCCAACGATATCCTCAAAGCAATC
CAAATATCCACTTGCAGAATCCACAAAAAGAGTGTTTCAAAACTGCTCTATCAATAGAAA
GGTTCAACTCTTTTAGTTGAGTACACACATCACGAACAAGTTTCTGAGAAAGCTTCTGTC
TGGCTTTTATTGGCCACAAATTGTTATCCGCTCACAATTCCACATGTGGTCCAAATGTCC
ACTTCCAGATTCTTCCAAAAGAGTGTTTCAAACGTGCTCAAAGTAAGGGAATGTTCAACT
CTGTGACTTGAATGCAGATATCACCAAGTAGTTTCTAATAGTGCTTCTGTCTAGATTTTA
GATCATGATATTCCCTTTTCCAACGATATCGTTAGAGCTATCCAAATATCCACTTACAGT
TTCTACAAAAAGAGTGTTTCCAAACTGCTGCATCAAAAGAAAGGTTCAACTCTGTTAGTT
GAGGACACACATCACAAAGAAGTTTGTGAGAATGCTTCTGTCTAGATTTTGTATCCACAA
ATTGTTATCCGCTCACAATTCCACATGTGGTCCTAAATATCAATTTGCAGAATCCACAAA
AATAGAGTTTCAAAGCTGCTCTGTAAAAAGAAAGGTTCCACTCTGTTAGCTGAGTACACA
CATCACAAACTTGTTTCTGAGAATCCTTCTGTCTCGTTTTTATGGCCACAAATTGTTATC
CGCTCACAATTCCACATGTGGTCCAAATGTCCACATCCAGATACTCCAGAAAGAGTGTTT
CAAACCTGCTCTATGAAAGGCAATCTTCAACTCTATGAGTTGAATGCAGACATCAGAAAG
AAATTTCTGAGAATGCTGCTGTCTACCTTTTATTGCTAGACCCTAGCTATCTTACCTGAA
ATCTAGCTAGTCCCTGAAATGGGGATTTTTGCCCGAATTCTCTAGTGATCCCTCTTCCAA
CGATATCCTCCAAGCTATCCAAATATCCACCTGCATTTTCCACAAAAAGAGTGTTTCAAA
ACTGCTCTATCAATAGAAATGTTCAACTCCTTTGGCTGGGTACACACATCAAAAACAAGT
TTCTGAGCATGCTTCTGTCTCGTTTTTATGGGCCACAAATTGTTATCCGCTCACAATTCC
ACATGTGGTCCAAATGTCCACTTCCAGACACTACAAAAAGAGTGTTTCCAACGTGCTCTA
AGAAAGCGAATGTTCAACTCTGTGACTTGAATGCAGATATCACAAAGTAGTTTCTGAGAG
GGCTTCTGTCTAGATTTTAGATGATGATATTCCCTTTTCCAACGATATCATTAGAGCTAT
CCAAATATCCACTTACAGTTTCTACAAAAAGAGTGTTTCCAAACTGCTGCATCAAAAGAG
AGGTTCCACTCTGTTAGCTGAGTACACACATCACAAGCTTGTTTCTCAGAATCCTTCTGT
CTCGTTTTTATGGGCCACAAATTGTTATCCGCTCACAATTCCACATGTGGTCCAAATGTC
CACATCCAGATACTCCAGAAAGAGTGTTTCAAACCTGCTCTATGAAAGGGAATGTTCAAC
TCTATGAGTTGAATGCAGTCATCAGAAAGAAATTTCTGAGAATGCTGCTGTCTACCTTTT
ATTTGCTAGTGATCCCTTTTCCAACGATATCTGAGTCAGCTAGTCAAATATCCACTTGCA
GATTCCACAAAAAGAGTGTTTCAAAACTGCTCTCTATCAATGGCAAAGTTCAACTCTGTT
AGTTGAGGACACATATCACCAACAAGTTTCTGAGAATGCTTCTGTCTATTTTTATGGGCC
ACAAATTGTTATCCGCTCACAATTCCACATGTGGTCGAAATGTCCACTTCCACAAACTAC
AAAAAGAGTGTTTCAAACCTGCTCTATGAAAGGCCATGTTCATCTCTATGAGTTGAATGG
AAATATCCCAAAGAAATTTCTGGGAATGCTGCTGTCTAGTTTTTATAGCTAGTGATCCCT
CTTCCAACGATATCCTCAAAGCAATCCAAATATCCACTTGCAGAATCCACAAAAAGAGTG
TTTCAAAACTGCTCTATCAATAGAAAGGTTCAACTCTTTTAGTTGAGTACACACATCACG
AACAAGTTTCTGAGAAAGCTTCTGTCTGGCTTTTATTGGCCACAAATTGTTATCCGCTCA
CAATTCCACATGTGGTCCAAATGTCCACTTCCAGATTCTTCCAAAAGAGTGTTTCAAACG
TGCTCAAAGTAAGGGAATGTTCAACTCTGTGACTTGAATGCAGATATCACCAAGTAGTTT
CTAATAGTGCTTCTGTCTAGATTTTAGATCATGATATTCCCTTTTCCAACGATATCGTTA
GAGCTATCCAAATATCCACTTACAGTTTCTACAAAAAGAGTGTTTCCAAACTGCTGCATC
AAAAGAAAGGTTCAACTCTGTTAGTTGAGGACACACATCACAAAGAAGTTTGTGAGAATG
CTTCTGTCTAGATTTTGTATCCACAAATTGTTATCCGCTCACAATTCCACATGTGGTCCT
AAATATCAATTTGCAGAATCCACAAAAATAGAGTTTCAAAGCTGCTCTGTAAAAAGAAAG
GTTCCACTCTGTTAGCTGAGTACACACATCACAAACTTGTTTCTGAGAATCCTTCTGTCT
CGTTTTTATGGCCACAAATTGTTATCCGCTCACAATTCCACATGTGGTCCAAATGTCCAC
ATCCAGATACTCCAGAAAGAGTGTTTCAAACCTGCTCTATGAAAGGCAATCTTCAACTCT
ATGAGTTGAATGCAGACATCAGAAAGAAATTTCTGAGAATGCTGCTGTCTACCTTTTATT
GCTAGACCCTAGCTATCTTACCTGAAATCTAGCTAGTCCCGCAAAGCGGGATTTTTGCCC
GAATTCTCTAGTGATCCCTCTTCCAACGATATCCTCCAAGCTATCCAAATATCCACCTGC
ATTTTCCACAAAAAGAGTGTTTCAAAACTGCTCTATCAATAGAAATGTTCAACTCCTTTG
GCTGGGTACACACATCAAAAACAAGTTTCTGAGCATGCTTCTGTCTCGTTTTTATGGGCC
ACAAATTGTTATCCGCTCACAATTCCACATGTGGTCCAAATGTCCACTTCCAGACACTAC
AAAAAGAGTGTTTCCAACGTGCTCTAAGAAAGCGAATGTTCAACTCTGTGACTTGAATGC
AGATATCACAAAGTAGTTTCTGAGAGGGCTTCTGTCTAGATTTTAGATGATGATATTCCC
TTTTCCAACGATATCATTAGAGCTATCCAAATATCCACTTACAGTTTCTACAAAAAGAGT
GTTTCCAAACTGCTGCATCAAAAGAGAGGTTCCACTCTGTTAGCTGAGTACACACATCAC
AAGCTTGTTTCTCAGAATCCTTCTGTCTCGTTTTTATGGGCCACAAATTGTTATCCGCTC
ACAATTCCACATGTGGTCCAAATGTCCACATCCAGATACTCCAGAAAGAGTGTTTCAAAC
CTGCTCTATGAAAGGGAATGTTCAACTCTATGAGTTGAATGCAGTCATCAGAAAGAAATT
TCTGAGAATGCTGCTGTCTACCTTTTATTTGCTAGTGATCCCTTTTCCAACGATATCTGA
GTCAGCTAGTCAAATATCCACTTGCAGATTCCACAAAAAGAGTGTTTCAAAACTGCTCTC
TATCAATGGCAAAGTTCAACTCTGTTAGTTGAGGACACATATCACCAACAAGTTTCTGAG
AATGCTTCTGTCTATTTTTATGGGCCACAAATTGTTATCCGCTCACAATTCCACATGTGG
TCGAAATGTCCACTTCCACAAACTACAAAAAGAGTGTTTCAAACCTGCTCTATGAAAGGC
CATGTTCATCTCTATGAGTTGAATGGAAATATCCCAAAGAAATTTCTGGGAATGCTGCTG
TCTAGTTTTTATAGCTAGTGATCCCTCTTCCAACGATATCCTCAAAGCAATCCAAATATC
CACTTGCAGAATCCACAAAAAGAGTGTTTCAAAACTGCTCTATCAATAGAAAGGTTCAAC
TCTTTTAGTTGAGTACACACATCACGAACAAGTTTCTGAGAAAGCTTCTGTCTGGCTTTT
ATTGGCCACAAATTGTTATCCGCTCACAATTCCACATGTGGTCCAAATGTCCACTTCCAG
ATTCTTCCAAAAGAGTGTTTCAAACGTGCTCAAAGTAAGGGAATGTTCAACTCTGTGACT
TGAATGCAGATATCACCAAGTAGTTTCTAATAGTGCTTCTGTCTAGATTTTAGATCATGA
TATTCCCTTTTCCAACGATATCGTTAGAGCTATCCAAATATCCACTTACAGTTTCTACAA
AAAGAGTGTTTCCAAACTGCTGCATCAAAAGAAAGGTTCAACTCTGTTAGTTGAGGACAC
ACATCACAAAGAAGTTTGTGAGAATGCTTCTGTCTAGATTTTGTATCCACAAATTGTTAT
CCGCTCACAATTCCACATGTGGTCCTAAATATCAATTTGCAGAATCCACAAAAATAGAGT
TTCAAAGCTGCTCTGTAAAAAGAAAGGTTCCACTCTGTTAGCTGAGTACACACATCACAA
ACTTGTTTCTGAGAATCCTTCTGTCTCGTTTTTATGGCCACAAATTGTTATCCGCTCACA
ATTCCACATGTGGTCCAAATGTCCACATCCAGATACTCCAGAAAGAGTGTTTCAAACCTG
CTCTATGAAAGGCAATCTTCAACTCTATGAGTTGAATGCAGACATCAGAAAGAAATTTCT
GAGAATGCTGCTGTCTACCTTTTATTGCTAGACCCTAGCTATCTTACCTGAAATCTAGCT
AGTCCCCCAAACCGGGATTTTTGCCCGAATTCTCTAGTGATCCCTCTTCCAACGATATCC
TCCAAGCTATCCAAATATCCACCTGCATTTTCCACAAAAAGAGTGTTTCAAAACTGCTCT
ATCAATAGAAATGTTCAACTCCTTTGGCTGGGTACACACATCAAAAACAAGTTTCTGAGC
ATGCTTCTGTCTCGTTTTTATGGGCCACAAATTGTTATCCGCTCACAATTCCACATGTGG
TCCAAATGTCCACTTCCAGACACTACAAAAAGAGTGTTTCCAACGTGCTCTAAGAAAGCG
AATGTTCAACTCTGTGACTTGAATGCAGATATCACAAAGTAGTTTCTGAGAGGGCTTCTG
TCTAGATTTTAGATGATGATATTCCCTTTTCCAACGATATCATTAGAGCTATCCAAATAT
CCACTTACAGTTTCTACAAAAAGAGTGTTTCCAAACTGCTGCATCAAAAGAGAGGTTCCA
CTCTGTTAGCTGAGTACACACATCACAAGCTTGTTTCTCAGAATCCTTCTGTCTCGTTTT
TATGGGCCACAAATTGTTATCCGCTCACAATTCCACATGTGGTCCAAATGTCCACATCCA
GATACTCCAGAAAGAGTGTTTCAAACCTGCTCTATGAAAGGGAATGTTCAACTCTATGAG
TTGAATGCAGTCATCAGAAAGAAATTTCTGAGAATGCTGCTGTCTACCTTTTATTTGCTA
GTGATCCCTTTTCCAACGATATCTGAGTCAGCTAGTCAAATATCCACTTGCAGATTCCAC
AAAAAGAGTGTTTCAAAACTGCTCTCTATCAATGGCAAAGTTCAACTCTGTTAGTTGAGG
ACACATATCACCAACAAGTTTCTGAGAATGCTTCTGTCTATTTTTATGGGCCACAAATTG
TTATCCGCTCACAATTCCACATGTGGTCGAAATGTCCACTTCCACAAACTACAAAAAGAG
TGTTTCAAACCTGCTCTATGAAAGGCCATGTTCATCTCTATGAGTTGAATGGAAATATCC
CAAAGAAATTTCTGGGAATGCTGCTGTCTAGTTTTTATAGCTAGTGATCCCTCTTCCAAC
GATATCCTCAAAGCAATCCAAATATCCACTTGCAGAATCCACAAAAAGAGTGTTTCAAAA
CTGCTCTATCAATAGAAAGGTTCAACTCTTTTAGTTGAGTACACACATCACGAACAAGTT
TCTGAGAAAGCTTCTGTCTGGCTTTTATTGGCCACAAATTGTTATCCGCTCACAATTCCA
CATGTGGTCCAAATGTCCACTTCCAGATTCTTCCAAAAGAGTGTTTCAAACGTGCTCAAA
GTAAGGGAATGTTCAACTCTGTGACTTGAATGCAGATATCACCAAGTAGTTTCTAATAGT
GCTTCTGTCTAGATTTTAGATCATGATATTCCCTTTTCCAACGATATCGTTAGAGCTATC
CAAATATCCACTTACAGTTTCTACAAAAAGAGTGTTTCCAAACTGCTGCATCAAAAGAAA
GGTTCAACTCTGTTAGTTGAGGACACACATCACAAAGAAGTTTGTGAGAATGCTTCTGTC
TAGATTTTGTATCCACAAATTGTTATCCGCTCACAATTCCACATGTGGTCCTAAATATCA
ATTTGCAGAATCCACAAAAATAGAGTTTCAAAGCTGCTCTGTAAAAAGAAAGGTTCCACT
CTGTTAGCTGAGTACACACATCACAAACTTGTTTCTGAGAATCCTTCTGTCTCGTTTTTA
TGGCCACAAATTGTTATCCGCTCACAATTCCACATGTGGTCCAAATGTCCACATCCAGAT
ACTCCAGAAAGAGTGTTTCAAACCTGCTCTATGAAAGGCAATCTTCAACTCTATGAGTTG
AATGCAGACATCAGAAAGAAATTTCTGAGAATGCTGCTGTCTACCTTTTATTGCTAGACC
CTAGCTATCTTACCTGAAATCTAGCTAGTCCCACAAAACGGGATTTTTGCCCGAATTCTC
TAGTGATCCCTCTTCCAACGATATCCTCCAAGCTATCCAAATATCCACCTGCATTTTCCA
CAAAAAGAGTGTTTCAAAACTGCTCTATCAATAGAAATGTTCAACTCCTTTGGCTGGGTA
CACACATCAAAAACAAGTTTCTGAGCATGCTTCTGTCTCGTTTTTATGGGCCACAAATTG
TTATCCGCTCACAATTCCACATGTGGTCCAAATGTCCACTTCCAGACACTACAAAAAGAG
TGTTTCCAACGTGCTCTAAGAAAGCGAATGTTCAACTCTGTGACTTGAATGCAGATATCA
CAAAGTAGTTTCTGAGAGGGCTTCTGTCTAGATTTTAGATGATGATATTCCCTTTTCCAA
CGATATCATTAGAGCTATCCAAATATCCACTTACAGTTTCTACAAAAAGAGTGTTTCCAA
ACTGCTGCATCAAAAGAGAGGTTCCACTCTGTTAGCTGAGTACACACATCACAAGCTTGT
TTCTCAGAATCCTTCTGTCTCGTTTTTATGGGCCACAAATTGTTATCCGCTCACAATTCC
ACATGTGGTCCAAATGTCCACATCCAGATACTCCAGAAAGAGTGTTTCAAACCTGCTCTA
TGAAAGGGAATGTTCAACTCTATGAGTTGAATGCAGTCATCAGAAAGAAATTTCTGAGAA
TGCTGCTGTCTACCTTTTATTTGCTAGTGATCCCTTTTCCAACGATATCTGAGTCAGCTA
GTCAAATATCCACTTGCAGATTCCACAAAAAGAGTGTTTCAAAACTGCTCTCTATCAATG
GCAAAGTTCAACTCTGTTAGTTGAGGACACATATCACCAACAAGTTTCTGAGAATGCTTC
TGTCTATTTTTATGGGCCACAAATTGTTATCCGCTCACAATTCCACATGTGGTCGAAATG
TCCACTTCCACAAACTACAAAAAGAGTGTTTCAAACCTGCTCTATGAAAGGCCATGTTCA
TCTCTATGAGTTGAATGGAAATATCCCAAAGAAATTTCTGGGAATGCTGCTGTCTAGTTT
TTATAGCTAGTGATCCCTCTTCCAACGATATCCTCAAAGCAATCCAAATATCCACTTGCA
GAATCCACAAAAAGAGTGTTTCAAAACTGCTCTATCAATAGAAAGGTTCAACTCTTTTAG
TTGAGTACACACATCACGAACAAGTTTCTGAGAAAGCTTCTGTCTGGCTTTTATTGGCCA
CAAATTGTTATCCGCTCACAATTCCACATGTGGTCCAAATGTCCACTTCCAGATTCTTCC
AAAAGAGTGTTTCAAACGTGCTCAAAGTAAGGGAATGTTCAACTCTGTGACTTGAATGCA
GATATCACCAAGTAGTTTCTAATAGTGCTTCTGTCTAGATTTTAGATCATGATATTCCCT
TTTCCAACGATATCGTTAGAGCTATCCAAATATCCACTTACAGTTTCTACAAAAAGAGTG
TTTCCAAACTGCTGCATCAAAAGAAAGGTTCAACTCTGTTAGTTGAGGACACACATCACA
AAGAAGTTTGTGAGAATGCTTCTGTCTAGATTTTGTATCCACAAATTGTTATCCGCTCAC
AATTCCACATGTGGTCCTAAATATCAATTTGCAGAATCCACAAAAATAGAGTTTCAAAGC
TGCTCTGTAAAAAGAAAGGTTCCACTCTGTTAGCTGAGTACACACATCACAAACTTGTTT
CTGAGAATCCTTCTGTCTCGTTTTTATGGCCACAAATTGTTATCCGCTCACAATTCCACA
TGTGGTCCAAATGTCCACATCCAGATACTCCAGAAAGAGTGTTTCAAACCTGCTCTATGA
AAGGCAATCTTCAACTCTATGAGTTGAATGCAGACATCAGAAAGAAATTTCTGAGAATGC
TGCTGTCTACCTTTTATTGCTAGACCCTAGCTATCTTACCTGAAATCTAGCTAGTCCCTC
AAATCGGGATTTTTGCCCGAATTCTCTAGTGATCCCTCTTCCAACGATATCCTCCAAGCT
ATCCAAATATCCACCTGCATTTTCCACAAAAAGAGTGTTTCAAAACTGCTCTATCAATAG
AAATGTTCAACTCCTTTGGCTGGGTACACACATCAAAAACAAGTTTCTGAGCATGCTTCT
GTCTCGTTTTTATGGGCCACAAATTGTTATCCGCTCACAATTCCACATGTGGTCCAAATG
TCCACTTCCAGACACTACAAAAAGAGTGTTTCCAACGTGCTCTAAGAAAGCGAATGTTCA
ACTCTGTGACTTGAATGCAGATATCACAAAGTAGTTTCTGAGAGGGCTTCTGTCTAGATT
TTAGATGATGATATTCCCTTTTCCAACGATATCATTAGAGCTATCCAAATATCCACTTAC
AGTTTCTACAAAAAGAGTGTTTCCAAACTGCTGCATCAAAAGAGAGGTTCCACTCTGTTA
GCTGAGTACACACATCACAAGCTTGTTTCTCAGAATCCTTCTGTCTCGTTTTTATGGGCC
ACAAATTGTTATCCGCTCACAATTCCACATGTGGTCCAAATGTCCACATCCAGATACTCC
AGAAAGAGTGTTTCAAACCTGCTCTATGAAAGGGAATGTTCAACTCTATGAGTTGAATGC
AGTCATCAGAAAGAAATTTCTGAGAATGCTGCTGTCTACCTTTTATTTGCTAGTGATCCC
TTTTCCAACGATATCTGAGTCAGCTAGTCAAATATCCACTTGCAGATTCCACAAAAAGAG
TGTTTCAAAACTGCTCTCTATCAATGGCAAAGTTCAACTCTGTTAGTTGAGGACACATAT
CACCAACAAGTTTCTGAGAATGCTTCTGTCTATTTTTATGGGCCACAAATTGTTATCCGC
TCACAATTCCACATGTGGTCGAAATGTCCACTTCCACAAACTACAAAAAGAGTGTTTCAA
ACCTGCTCTATGAAAGGCCATGTTCATCTCTATGAGTTGAATGGAAATATCCCAAAGAAA
TTTCTGGGAATGCTGCTGTCTAGTTTTTATAGCTAGTGATCCCTCTTC
>ptg000004l
AGACAGAAGGATTCTCAGAAACAAGTTTGTGATGTGTGTACTCAGCTAACAGAGTGGAAC
CTTTCTTTTTACAGAGCAGCTTTGAAACTCTATTTTTGTGGATTCTGCAAATTGATATTT
AGGACCACATGTGGAATTGTGAGCGGATAACAATTTGTGGATACAAAATCTAGACAGAAG
CATTCTCACAAACTTCTTTGTGATGTGTGTCCTCAACTAACAGAGTTGAACCTTTCTTTT
GATGCAGCAGTTTGGAAACACTCTTTTTGTAGAAACTGTAAGTGGATATTTGGATAGCTC
TAACGATATCGTTGGAAAAGGGAATATCATGATCTAAAATCTAGACAGAAGCACTATTAG
AAACTACTTGGTGATATCTGCATTCAAGTCACAGAGTTGAACATTCCCTTACTTTGAGCA
CGTTTGAAACACTCTTTTGGAAGAATCTGGAAGTGGACATTTGGACCACATGTGGAATTG
TGAGCGGATAACAATTTGTGGCCAATAAAAGCCAGACAGAAGCTTTCTCAGAAACTTGTT
CGTGATGTGTGTACTCAACTAAAAGAGTTGAACCTTTCTATTGATAGAGCAGTTTTGAAA
CACTCTTTTTGTGGATTCTGCAAGTGGATATTTGGATTGCTTTGAGGATATCGTTGGAAG
AGGGATCACTAGCTATAAAAACTAGACAGCAGCATTCCCAGAAATTTCTTTGGGATATTT
CCATTCAACTCATAGAGATGAACATGGCCTTTCATAGAGCAGGTTTGAAACACTCTTTTT
GTAGTTTGTGGAAGTGGACATTTCGACCACATGTGGAATTGTGAGCGGATAACAATTTGT
GGCCCATAAAAATAGACAGAAGCATTCTCAGAAACTTGTTGGTGATATGTGTCCTCAACT
AACAGAGTTGAACTTTGCCATTGATAGAGAGCAGTTTTGAAACACTCTTTTTGTGGAATC
TGCAAGTGGATATTTGACTAGCTGACTCAGATATCGTTGGAAAAGGGATCACTAGCAAAT
AAAAGGTAGACAGCAGCATTCTCAGAAATTTCTTTCTGATGACTGCATTCAACTCATAGA
GTTGAACATTCCCTTTCATAGAGCAGGTTTGAAACACTCTTTCTGGAGTATCTGGATGTG
GACATTTGGACCACATGTGGAATTGTGAGCGGATAACAATTTGTGGCCCATAAAAACGAG
ACAGAAGGATTCTGAGAAACAAGCTTGTGATGTGTGTACTCAGCTAACAGAGTGGAACCT
CTCTTTTGATGCAGCAGTTTGGAAACACTCTTTTTGTAGAAACTGTAAGTGGATATTTGG
ATAGCTCTAATGATATCGTTGGAAAAGGGAATATCATCATCTAAAATCTAGACAGAAGCC
CTCTCAGAAACTACTTTGTGATATCTGCATTCAAGTCACAGAGTTGAACATTCGCTTTCT
TAGAGCACGTTGGAAACACTCTTTTTGTAGTGTCTGGAAGTGGACATTTGGACCACATGT
GGAATTGTGAGCGGATAACAATTTGTGGCCCATAAAAACGAGACAGAAGCATGCTCAGAA
ACTTGTTTTTGATGTGTGTACCCAGCCAAAGGAGTTGAACATTTCTATTGATAGAGCAGT
TTTGAAACACTCTTTTTGTGGAAAATGCAGGTGGATATTTGGATAGCTTGGAGGATATCG
TTGGAAGAGGGATCACTAGAGAATTCGGGCAAAAAGCCCCGTTTCGGGGACTAGCTAGAT
TTCAGGTAAGATAGCTAGGGTCTAGCAATAAAAGGTAGACAGCAGCATTCTCAGAAATTT
CTTTCTGATGTCTGCATTCAACTCATAGAGTTGAAGATTGCCTTTCATAGAGCAGGTTTG
AAACACTCTTTCTGGAGTATCTGGATGTGGACATTTGGACCACATGTGGAATTGTGAGCG
GATAACAATTTGTGGCCATAAAAACGAGACAGAAGGATTCTCAGAAACAAGTTTGTGATG
TGTGTACTCAGCTAACAGAGTGGAACCTTTCTTTTTACAGAGCAGCTTTGAAACTCTATT
TTTGTGGATTCTGCAAATTGATATTTAGGACCACATGTGGAATTGTGAGCGGATAACAAT
TTGTGGATACAAAATCTAGACAGAAGCATTCTCACAAACTTCTTTGTGATGTGTGTCCTC
AACTAACAGAGTTGAACCTTTCTTTTGATGCAGCAGTTTGGAAACACTCTTTTTGTAGAA
ACTGTAAGTGGATATTTGGATAGCTCTAACGATATCGTTGGAAAAGGGAATATCATGATC
TAAAATCTAGACAGAAGCACTATTAGAAACTACTTGGTGATATCTGCATTCAAGTCACAG
AGTTGAACATTCCCTTACTTTGAGCACGTTTGAAACACTCTTTTGGAAGAATCTGGAAGT
GGACATTTGGACCACATGTGGAATTGTGAGCGGATAACAATTTGTGGCCAATAAAAGCCA
GACAGAAGCTTTCTCAGAAACTTGTTCGTGATGTGTGTACTCAACTAAAAGAGTTGAACC
TTTCTATTGATAGAGCAGTTTTGAAACACTCTTTTTGTGGATTCTGCAAGTGGATATTTG
GATTGCTTTGAGGATATCGTTGGAAGAGGGATCACTAGCTATAAAAACTAGACAGCAGCA
TTCCCAGAAATTTCTTTGGGATATTTCCATTCAACTCATAGAGATGAACATGGCCTTTCA
TAGAGCAGGTTTGAAACACTCTTTTTGTAGTTTGTGGAAGTGGACATTTCGACCACATGT
GGAATTGTGAGCGGATAACAATTTGTGGCCCATAAAAATAGACAGAAGCATTCTCAGAAA
CTTGTTGGTGATATGTGTCCTCAACTAACAGAGTTGAACTTTGCCATTGATAGAGAGCAG
TTTTGAAACACTCTTTTTGTGGAATCTGCAAGTGGATATTTGACTAGCTGACTCAGATAT
CGTTGGAAAAGGGATCACTAGCAAATAAAAGGTAGACAGCAGCATTCTCAGAAATTTCTT
TCTGATGACTGCATTCAACTCATAGAGTTGAACATTCCCTTTCATAGAGCAGGTTTGAAA
CACTCTTTCTGGAGTATCTGGATGTGGACATTTGGACCACATGTGGAATTGTGAGCGGAT
AACAATTTGTGGCCCATAAAAACGAGACAGAAGGATTCTGAGAAACAAGCTTGTGATGTG
TGTACTCAGCTAACAGAGTGGAACCTCTCTTTTGATGCAGCAGTTTGGAAACACTCTTTT
TGTAGAAACTGTAAGTGGATATTTGGATAGCTCTAATGATATCGTTGGAAAAGGGAATAT
CATCATCTAAAATCTAGACAGAAGCCCTCTCAGAAACTACTTTGTGATATCTGCATTCAA
GTCACAGAGTTGAACATTCGCTTTCTTAGAGCACGTTGGAAACACTCTTTTTGTAGTGTC
TGGAAGTGGACATTTGGACCACATGTGGAATTGTGAGCGGATAACAATTTGTGGCCCATA
AAAACGAGACAGAAGCATGCTCAGAAACTTGTTTTTGATGTGTGTACCCAGCCAAAGGAG
TTGAACATTTCTATTGATAGAGCAGTTTTGAAACACTCTTTTTGTGGAAAATGCAGGTGG
ATATTTGGATAGCTTGGAGGATATCGTTGGAAGAGGGATCACTAGAGAATTCGGGCAAAA
AGCCCCCTTTCCGGGACTAGCTAGATTTCAGGTAAGATAGCTAGGGTCTAGCAATAAAAG
GTAGACAGCAGCATTCTCAGAAATTTCTTTCTGATGTCTGCATTCAACTCATAGAGTTGA
AGATTGCCTTTCATAGAGCAGGTTTGAAACACTCTTTCTGGAGTATCTGGATGTGGACAT
TTGGACCACATGTGGAATTGTGAGCGGATAACAATTTGTGGCCATAAAAACGAGACAGAA
GGATTCTCAGAAACAAGTTTGTGATGTGTGTACTCAGCTAACAGAGTGGAACCTTTCTTT
TTACAGAGCAGCTTTGAAACTCTATTTTTGTGGATTCTGCAAATTGATATTTAGGACCAC
ATGTGGAATTGTGAGCGGATAACAATTTGTGGATACAAAATCTAGACAGAAGCATTCTCA
CAAACTTCTTTGTGATGTGTGTCCTCAACTAACAGAGTTGAACCTTTCTTTTGATGCAGC
AGTTTGGAAACACTCTTTTTGTAGAAACTGTAAGTGGATATTTGGATAGCTCTAACGATA
TCGTTGGAAAAGGGAATATCATGATCTAAAATCTAGACAGAAGCACTATTAGAAACTACT
TGGTGATATCTGCATTCAAGTCACAGAGTTGAACATTCCCTTACTTTGAGCACGTTTGAA
ACACTCTTTTGGAAGAATCTGGAAGTGGACATTTGGACCACATGTGGAATTGTGAGCGGA
TAACAATTTGTGGCCAATAAAAGCCAGACAGAAGCTTTCTCAGAAACTTGTTCGTGATGT
GTGTACTCAACTAAAAGAGTTGAACCTTTCTATTGATAGAGCAGTTTTGAAACACTCTTT
TTGTGGATTCTGCAAGTGGATATTTGGATTGCTTTGAGGATATCGTTGGAAGAGGGATCA
CTAGCTATAAAAACTAGACAGCAGCATTCCCAGAAATTTCTTTGGGATATTTCCATTCAA
CTCATAGAGATGAACATGGCCTTTCATAGAGCAGGTTTGAAACACTCTTTTTGTAGTTTG
TGGAAGTGGACATTTCGACCACATGTGGAATTGTGAGCGGATAACAATTTGTGGCCCATA
AAAATAGACAGAAGCATTCTCAGAAACTTGTTGGTGATATGTGTCCTCAACTAACAGAGT
TGAACTTTGCCATTGATAGAGAGCAGTTTTGAAACACTCTTTTTGTGGAATCTGCAAGTG
GATATTTGACTAGCTGACTCAGATATCGTTGGAAAAGGGATCACTAGCAAATAAAAGGTA
GACAGCAGCATTCTCAGAAATTTCTTTCTGATGACTGCATTCAACTCATAGAGTTGAACA
TTCCCTTTCATAGAGCAGGTTTGAAACACTCTTTCTGGAGTATCTGGATGTGGACATTTG
GACCACATGTGGAATTGTGAGCGGATAACAATTTGTGGCCCATAAAAACGAGACAGAAGG
ATTCTGAGAAACAAGCTTGTGATGTGTGTACTCAGCTAACAGAGTGGAACCTCTCTTTTG
ATGCAGCAGTTTGGAAACACTCTTTTTGTAGAAACTGTAAGTGGATATTTGGATAGCTCT
AATGATATCGTTGGAAAAGGGAATATCATCATCTAAAATCTAGACAGAAGCCCTCTCAGA
AACTACTTTGTGATATCTGCATTCAAGTCACAGAGTTGAACATTCGCTTTCTTAGAGCAC
GTTGGAAACACTCTTTTTGTAGTGTCTGGAAGTGGACATTTGGACCACATGTGGAATTGT
GAGCGGATAACAATTTGTGGCCCATAAAAACGAGACAGAAGCATGCTCAGAAACTTGTTT
TTGATGTGTGTACCCAGCCAAAGGAGTTGAACATTTCTATTGATAGAGCAGTTTTGAAAC
ACTCTTTTTGTGGAAAATGCAGGTGGATATTTGGATAGCTTGGAGGATATCGTTGGAAGA
GGGATCACTAGAGAATTCGGGCAAAAACCCCAATTTAAGGGACTAGCTAGATTTCAGGTA
AGATAGCTAGGGTCTAGCAATAAAAGGTAGACAGCAGCATTCTCAGAAATTTCTTTCTGA
TGTCTGCATTCAACTCATAGAGTTGAAGATTGCCTTTCATAGAGCAGGTTTGAAACACTC
TTTCTGGAGTATCTGGATGTGGACATTTGGACCACATGTGGAATTGTGAGCGGATAACAA
TTTGTGGCCATAAAAACGAGACAGAAGGATTCTCAGAAACAAGTTTGTGATGTGTGTACT
CAGCTAACAGAGTGGAACCTTTCTTTTTACAGAGCAGCTTTGAAACTCTATTTTTGTGGA
TTCTGCAAATTGATATTTAGGACCACATGTGGAATTGTGAGCGGATAACAATTTGTGGAT
ACAAAATCTAGACAGAAGCATTCTCACAAACTTCTTTGTGATGTGTGTCCTCAACTAACA
GAGTTGAACCTTTCTTTTGATGCAGCAGTTTGGAAACACTCTTTTTGTAGAAACTGTAAG
TGGATATTTGGATAGCTCTAACGATATCGTTGGAAAAGGGAATATCATGATCTAAAATCT
AGACAGAAGCACTATTAGAAACTACTTGGTGATATCTGCATTCAAGTCACAGAGTTGAAC
ATTCCCTTACTTTGAGCACGTTTGAAACACTCTTTTGGAAGAATCTGGAAGTGGACATTT
GGACCACATGTGGAATTGTGAGCGGATAACAATTTGTGGCCAATAAAAGCCAGACAGAAG
CTTTCTCAGAAACTTGTTCGTGATGTGTGTACTCAACTAAAAGAGTTGAACCTTTCTATT
GATAGAGCAGTTTTGAAACACTCTTTTTGTGGATTCTGCAAGTGGATATTTGGATTGCTT
TGAGGATATCGTTGGAAGAGGGATCACTAGCTATAAAAACTAGACAGCAGCATTCCCAGA
AATTTCTTTGGGATATTTCCATTCAACTCATAGAGATGAACATGGCCTTTCATAGAGCAG
GTTTGAAACACTCTTTTTGTAGTTTGTGGAAGTGGACATTTCGACCACATGTGGAATTGT
GAGCGGATAACAATTTGTGGCCCATAAAAATAGACAGAAGCATTCTCAGAAACTTGTTGG
TGATATGTGTCCTCAACTAACAGAGTTGAACTTTGCCATTGATAGAGAGCAGTTTTGAAA
CACTCTTTTTGTGGAATCTGCAAGTGGATATTTGACTAGCTGACTCAGATATCGTTGGAA
AAGGGATCACTAGCAAATAAAAGGTAGACAGCAGCATTCTCAGAAATTTCTTTCTGATGA
CTGCATTCAACTCATAGAGTTGAACATTCCCTTTCATAGAGCAGGTTTGAAACACTCTTT
CTGGAGTATCTGGATGTGGACATTTGGACCACATGTGGAATTGTGAGCGGATAACAATTT
GTGGCCCATAAAAACGAGACAGAAGGATTCTGAGAAACAAGCTTGTGATGTGTGTACTCA
GCTAACAGAGTGGAACCTCTCTTTTGATGCAGCAGTTTGGAAACACTCTTTTTGTAGAAA
CTGTAAGTGGATATTTGGATAGCTCTAATGATATCGTTGGAAAAGGGAATATCATCATCT
AAAATCTAGACAGAAGCCCTCTCAGAAACTACTTTGTGATATCTGCATTCAAGTCACAGA
GTTGAACATTCGCTTTCTTAGAGCACGTTGGAAACACTCTTTTTGTAGTGTCTGGAAGTG
GACATTTGGACCACATGTGGAATTGTGAGCGGATAACAATTTGTGGCCCATAAAAACGAG
ACAGAAGCATGCTCAGAAACTTGTTTTTGATGTGTGTACCCAGCCAAAGGAGTTGAACAT
TTCTATTGATAGAGCAGTTTTGAAACACTCTTTTTGTGGAAAATGCAGGTGGATATTTGG
ATAGCTTGGAGGATATCGTTGGAAGAGGGATCACTAGAGAATTCGGGCAAAAACCCCATT
TTATGGGACTAGCTAGATTTCAGGTAAGATAGCTAGGGTCTAGCAATAAAAGGTAGACAG
CAGCATTCTCAGAAATTTCTTTCTGATGTCTGCATTCAACTCATAGAGTTGAAGATTGCC
TTTCATAGAGCAGGTTTGAAACACTCTTTCTGGAGTATCTGGATGTGGACATTTGGACCA
CATGTGGAATTGTGAGCGGATAACAATTTGTGGCCATAAAAACGAGACAGAAGGATTCTC
AGAAACAAGTTTGTGATGTGTGTACTCAGCTAACAGAGTGGAACCTTTCTTTTTACAGAG
CAGCTTTGAAACTCTATTTTTGTGGATTCTGCAAATTGATATTTAGGACCACATGTGGAA
TTGTGAGCGGATAACAATTTGTGGATACAAAATCTAGACAGAAGCATTCTCACAAACTTC
TTTGTGATGTGTGTCCTCAACTAACAGAGTTGAACCTTTCTTTTGATGCAGCAGTTTGGA
AACACTCTTTTTGTAGAAACTGTAAGTGGATATTTGGATAGCTCTAACGATATCGTTGGA
AAAGGGAATATCATGATCTAAAATCTAGACAGAAGCACTATTAGAAACTACTTGGTGATA
TCTGCATTCAAGTCACAGAGTTGAACATTCCCTTACTTTGAGCACGTTTGAAACACTCTT
TTGGAAGAATCTGGAAGTGGACATTTGGACCACATGTGGAATTGTGAGCGGATAACAATT
TGTGGCCAATAAAAGCCAGACAGAAGCTTTCTCAGAAACTTGTTCGTGATGTGTGTACTC
AACTAAAAGAGTTGAACCTTTCTATTGATAGAGCAGTTTTGAAACACTCTTTTTGTGGAT
TCTGCAAGTGGATATTTGGATTGCTTTGAGGATATCGTTGGAAGAGGGATCACTAGCTAT
AAAAACTAGACAGCAGCATTCCCAGAAATTTCTTTGGGATATTTCCATTCAACTCATAGA
GATGAACATGGCCTTTCATAGAGCAGGTTTGAAACACTCTTTTTGTAGTTTGTGGAAGTG
GACATTTCGACCACATGTGGAATTGTGAGCGGATAACAATTTGTGGCCCATAAAAATAGA
CAGAAGCATTCTCAGAAACTTGTTGGTGATATGTGTCCTCAACTAACAGAGTTGAACTTT
GCCATTGATAGAGAGCAGTTTTGAAACACTCTTTTTGTGGAATCTGCAAGTGGATATTTG
ACTAGCTGACTCAGATATCGTTGGAAAAGGGATCACTAGCAAATAAAAGGTAGACAGCAG
CATTCTCAGAAATTTCTTTCTGATGACTGCATTCAACTCATAGAGTTGAACATTCCCTTT
CATAGAGCAGGTTTGAAACACTCTTTCTGGAGTATCTGGATGTGGACATTTGGACCACAT
GTGGAATTGTGAGCGGATAACAATTTGTGGCCCATAAAAACGAGACAGAAGGATTCTGAG
AAACAAGCTTGTGATGTGTGTACTCAGCTAACAGAGTGGAACCTCTCTTTTGATGCAGCA
GTTTGGAAACACTCTTTTTGTAGAAACTGTAAGTGGATATTTGGATAGCTCTAATGATAT
CGTTGGAAAAGGGAATATCATCATCTAAAATCTAGACAGAAGCCCTCTCAGAAACTACTT
TGTGATATCTGCATTCAAGTCACAGAGTTGAACATTCGCTTTCTTAGAGCACGTTGGAAA
CACTCTTTTTGTAGTGTCTGGAAGTGGACATTTGGACCACATGTGGAATTGTGAGCGGAT
AACAATTTGTGGCCCATAAAAACGAGACAGAAGCATGCTCAGAAACTTGTTTTTGATGTG
TGTACCCAGCCAAAGGAGTTGAACATTTCTATTGATAGAGCAGTTTTGAAACACTCTTTT
TGTGGAAAATGCAGGTGGATATTTGGATAGCTTGGAGGATATCGTTGGAAGAGGGATCAC
TAGAGAATTCGGGCAAAAAACCCAGTTTAGGGGACTAGCTAGATTTCAGGTAAGATAGCT
AGGGTCTAGCAATAAAAGGTAGACAGCAGCATTCTCAGAAATTTCTTTCTGATGTCTGCA
TTCAACTCATAGAGTTGAAGATTGCCTTTCATAGAGCAGGTTTGAAACACTCTTTCTGGA
GTATCTGGATGTGGACATTTGGACCACATGTGGAATTGTGAGCGGATAACAATTTGTGGC
CATAAAAACGAGACAGAAGGATTCTCAGAAACAAGTTTGTGATGTGTGTACTCAGCTAAC
AGAGTGGAACCTTTCTTTTTACAGAGCAGCTTTGAAACTCTATTTTTGTGGATTCTGCAA
ATTGATATTTAGGACCACATGTGGAATTGTGAGCGGATAACAATTTGTGGATACAAAATC
TAGACAGAAGCATTCTCACAAACTTCTTTGTGATGTGTGTCCTCAACTAACAGAGTTGAA
CCTTTCTTTTGATGCAGCAGTTTGGAAACACTCTTTTTGTAGAAACTGTAAGTGGATATT
TGGATAGCTCTAACGATATCGTTGGAAAAGGGAATATCATGATCTAAAATCTAGACAGAA
GCACTATTAGAAACTACTTGGTGATATCTGCATTCAAGTCACAGAGTTGAACATTCCCTT
ACTTTGAGCACGTTTGAAACACTCTTTTGGAAGAATCTGGAAGTGGACATTTGGACCACA
TGTGGAATTGTGAGCGGATAACAATTTGTGGCCAATAAAAGCCAGACAGAAGCTTTCTCA
GAAACTTGTTCGTGATGTGTGTACTCAACTAAAAGAGTTGAACCTTTCTATTGATAGAGC
AGTTTTGAAACACTCTTTTTGTGGATTCTGCAAGTGGATATTTGGATTGCTTTGAGGATA
TCGTTGGAAGAGGGATCACTAGCTATAAAAACTAGACAGCAGCATTCCCAGAAATTTCTT
TGGGATATTTCCATTCAACTCATAGAGATGAACATGGCCTTTCATAGAGCAGGTTTGAAA
CACTCTTTTTGTAGTTTGTGGAAGTGGACATTTCGACCACATGTGGAATTGTGAGCGGAT
AACAATTTGTGGCCCATAAAAATAGACAGAAGCATTCTCAGAAACTTGTTGGTGATATGT
GTCCTCAACTAACAGAGTTGAACTTTGCCATTGATAGAGAGCAGTTTTGAAACACTCTTT
TTGTGGAATCTGCAAGTGGATATTTGACTAGCTGACTCAGATATCGTTGGAAAAGGGATC
ACTAGCAAATAAAAGGTAGACAGCAGCATTCTCAGAAATTTCTTTCTGATGACTGCATTC
AACTCATAGAGTTGAACATTCCCTTTCATAGAGCAGGTTTGAAACACTCTTTCTGGAGTA
TCTGGATGTGGACATTTGGACCACATGTGGAATTGTGAGCGGATAACAATTTGTGGCCCA
TAAAAACGAGACAGAAGGATTCTGAGAAACAAGCTTGTGATGTGTGTACTCAGCTAACAG
AGTGGAACCTCTCTTTTGATGCAGCAGTTTGGAAACACTCTTTTTGTAGAAACTGTAAGT
GGATATTTGGATAGCTCTAATGATATCGTTGGAAAAGGGAATATCATCATCTAAAATCTA
GACAGAAGCCCTCTCAGAAACTACTTTGTGATATCTGCATTCAAGTCACAGAGTTGAACA
TTCGCTTTCTTAGAGCACGTTGGAAACACTCTTTTTGTAGTGTCTGGAAGTGGACATTTG
GACCACATGTGGAATTGTGAGCGGATAACAATTTGTGGCCCATAAAAACGAGACAGAAGC
ATGCTCAGAAACTTGTTTTTGATGTGTGTACCCAGCCAAAGGAGTTGAACATTTCTATTG
ATAGAGCAGTTTTGAAACACTCTTTTTGTGGAAAATGCAGGTGGATATTTGGATAGCTTG
GAGGATATCGTTGGAAGAGGGATCACTAGAGAATTCGGGCAAAAAACCCACTTTACGGGA
CTAGCTAGATTTCAGGTAAGATAGCTAGGGTCTAGCAATAAAAGGTAGACAGCAGCATTC
TCAGAAATTTCTTTCTGATGTCTGCATTCAACTCATAGAGTTGAAGATTGCCTTTCATAG
AGCAGGTTTGAAACACTCTTTCTGGAGTATCTGGATGTGGACATTTGGACCACATGTGGA
ATTGTGAGCGGATAACAATTTGTGGCCATAAAAACGAGACAGAAGGATTCTCAGAAACAA
GTTTGTGATGTGTGTACTCAGCTAACAGAGTGGAACCTTTCTTTTTACAGAGCAGCTTTG
AAACTCTATTTTTGTGGATTCTGCAAATTGATATTTAGGACCACATGTGGAATTGTGAGC
GGATAACAATTTGTGGATACAAAATCTAGACAGAAGCATTCTCACAAACTTCTTTGTGAT
GTGTGTCCTCAACTAACAGAGTTGAACCTTTCTTTTGATGCAGCAGTTTGGAAACACTCT
TTTTGTAGAAACTGTAAGTGGATATTTGGATAGCTCTAACGATATCGTTGGAAAAGGGAA
TATCATGATCTAAAATCTAGACAGAAGCACTATTAGAAACTACTTGGTGATATCTGCATT
CAAGTCACAGAGTTGAACATTCCCTTACTTTGAGCACGTTTGAAACACTCTTTTGGAAGA
ATCTGGAAGTGGACATTTGGACCACATGTGGAATTGTGAGCGGATAACAATTTGTGGCCA
ATAAAAGCCAGACAGAAGCTTTCTCAGAAACTTGTTCGTGATGTGTGTACTCAACTAAAA
GAGTTGAACCTTTCTATTGATAGAGCAGTTTTGAAACACTCTTTTTGTGGATTCTGCAAG
TGGATATTTGGATTGCTTTGAGGATATCGTTGGAAGAGGGATCACTAGCTATAAAAACTA
GACAGCAGCATTCCCAGAAATTTCTTTGGGATATTTCCATTCAACTCATAGAGATGAACA
TGGCCTTTCATAGAGCAGGTTTGAAACACTCTTTTTGTAGTTTGTGGAAGTGGACATTTC
GACCACATGTGGAATTGTGAGCGGATAACAATTTGTGGCCCATAAAAATAGACAGAAGCA
TTCTCAGAAACTTGTTGGTGATATGTGTCCTCAACTAACAGAGTTGAACTTTGCCATTGA
TAGAGAGCAGTTTTGAAACACTCTTTTTGTGGAATCTGCAAGTGGATATTTGACTAGCTG
ACTCAGATATCGTTGGAAAAGGGATCACTAGCAAATAAAAGGTAGACAGCAGCATTCTCA
GAAATTTCTTTCTGATGACTGCATTCAACTCATAGAGTTGAACATTCCCTTTCATAGAGC
AGGTTTGAAACACTCTTTCTGGAGTATCTGGATGTGGACATTTGGACCACATGTGGAATT
GTGAGCGGATAACAATTTGTGGCCCATAAAAACGAGACAGAAGGATTCTGAGAAACAAGC
TTGTGATGTGTGTACTCAGCTAACAGAGTGGAACCTCTCTTTTGATGCAGCAGTTTGGAA
ACACTCTTTTTGTAGAAACTGTAAGTGGATATTTGGATAGCTCTAATGATATCGTTGGAA
AAGGGAATATCATCATCTAAAATCTAGACAGAAGCCCTCTCAGAAACTACTTTGTGATAT
CTGCATTCAAGTCACAGAGTTGAACATTCGCTTTCTTAGAGCACGTTGGAAACACTCTTT
TTGTAGTGTCTGGAAGTGGACATTTGGACCACATGTGGAATTGTGAGCGGATAACAATTT
GTGGCCCATAAAAACGAGACAGAAGCATGCTCAGAAACTTGTTTTTGATGTGTGTACCCA
GCCAAAGGAGTTGAACATTTCTATTGATAGAGCAGTTTTGAAACACTCTTTTTGTGGAAA
ATGCAGGTGGATATTTGGATAGCTTGGAGGATATCGTTGGAAGAGGGATCACTAGAGAAT
TCGGGCAAAAAACCCTATTTTAGGGACTAGCTAGATTTCAGGTAAGATAGCTAGGGTCTA
GCAATAAAAGGTAGACAGCAGCATTCTCAGAAATTTCTTTCTGATGTCTGCATTCAACTC
ATAGAGTTGAAGATTGCCTTTCATAGAGCAGGTTTGAAACACTCTTTCTGGAGTATCTGG
ATGTGGACATTTGGACCACATGTGGAATTGTGAGCGGATAACAATTTGTGGCCATAAAAA
CGAGACAGAAGGATTCTCAGAAACAAGTTTGTGATGTGTGTACTCAGCTAACAGAGTGGA
ACCTTTCTTTTTACAGAGCAGCTTTGAAACTCTATTTTTGTGGATTCTGCAAATTGATAT
TTAGGACCACATGTGGAATTGTGAGCGGATAACAATTTGTGGATACAAAATCTAGACAGA
AGCATTCTCACAAACTTCTTTGTGATGTGTGTCCTCAACTAACAGAGTTGAACCTTTCTT
TTGATGCAGCAGTTTGGAAACACTCTTTTTGTAGAAACTGTAAGTGGATATTTGGATAGC
TCTAACGATATCGTTGGAAAAGGGAATATCATGATCTAAAATCTAGACAGAAGCACTATT
AGAAACTACTTGGTGATATCTGCATTCAAGTCACAGAGTTGAACATTCCCTTACTTTGAG
CACGTTTGAAACACTCTTTTGGAAGAATCTGGAAGTGGACATTTGGACCACATGTGGAAT
TGTGAGCGGATAACAATTTGTGGCCAATAAAAGCCAGACAGAAGCTTTCTCAGAAACTTG
TTCGTGATGTGTGTACTCAACTAAAAGAGTTGAACCTTTCTATTGATAGAGCAGTTTTGA
AACACTCTTTTTGTGGATTCTGCAAGTGGATATTTGGATTGCTTTGAGGATATCGTTGGA
AGAGGGATCACTAGCTATAAAAACTAGACAGCAGCATTCCCAGAAATTTCTTTGGGATAT
TTCCATTCAACTCATAGAGATGAACATGGCCTTTCATAGAGCAGGTTTGAAACACTCTTT
TTGTAGTTTGTGGAAGTGGACATTTCGACCACATGTGGAATTGTGAGCGGATAACAATTT
GTGGCCCATAAAAATAGACAGAAGCATTCTCAGAAACTTGTTGGTGATATGTGTCCTCAA
CTAACAGAGTTGAACTTTGCCATTGATAGAGAGCAGTTTTGAAACACTCTTTTTGTGGAA
TCTGCAAGTGGATATTTGACTAGCTGACTCAGATATCGTTGGAAAAGGGATCACTAGCAA
ATAAAAGGTAGACAGCAGCATTCTCAGAAATTTCTTTCTGATGACTGCATTCAACTCATA
GAGTTGAACATTCCCTTTCATAGAGCAGGTTTGAAACACTCTTTCTGGAGTATCTGGATG
TGGACATTTGGACCACATGTGGAATTGTGAGCGGATAACAATTTGTGGCCCATAAAAACG
AGACAGAAGGATTCTGAGAAACAAGCTTGTGATGTGTGTACTCAGCTAACAGAGTGGAAC
CTCTCTTTTGATGCAGCAGTTTGGAAACACTCTTTTTGTAGAAACTGTAAGTGGATATTT
GGATAGCTCTAATGATATCGTTGGAAAAGGGAATATCATCATCTAAAATCTAGACAGAAG
CCCTCTCAGAAACTACTTTGTGATATCTGCATTCAAGTCACAGAGTTGAACATTCGCTTT
CTTAGAGCACGTTGGAAACACTCTTTTTGTAGTGTCTGGAAGTGGACATTTGGACCACAT
GTGGAATTGTGAGCGGATAACAATTTGTGGCCCATAAAAACGAGACAGAAGCATGCTCAG
AAACTTGTTTTTGATGTGTGTACCCAGCCAAAGGAGTTGAACATTTCTATTGATAGAGCA
GTTTTGAAACACTCTTTTTGTGGAAAATGCAGGTGGATATTTGGATAGCTTGGAGGATAT
CGTTGGAAGAGGGATCACTAGAGAATTCGGGCAAAAAACCCTTTTTTTGGGACTAGCTAG
ATTTCAGGTAAGATAGCTAGGGTCTAGCAATAAAAGGTAGACAGCAGCATTCTCAGAAAT
TTCTTTCTGATGTCTGCATTCAACTCATAGAGTTGAAGATTGCCTTTCATAGAGCAGGTT
TGAAACACTCTTTCTGGAGTATCTGGATGTGGACATTTGGACCACATGTGGAATTGTGAG
CGGATAACAATTTGTGGCCATAAAAACGAGACAGAAGGATTCTCAGAAACAAGTTTGTGA
TGTGTGTACTCAGCTAACAGAGTGGAACCTTTCTTTTTACAGAGCAGCTTTGAAACTCTA
TTTTTGTGGATTCTGCAAATTGATATTTAGGACCACATGTGGAATTGTGAGCGGATAACA
ATTTGTGGATACAAAATCTAGACAGAAGCATTCTCACAAACTTCTTTGTGATGTGTGTCC
TCAACTAACAGAGTTGAACCTTTCTTTTGATGCAGCAGTTTGGAAACACTCTTTTTGTAG
AAACTGTAAGTGGATATTTGGATAGCTCTAACGATATCGTTGGAAAAGGGAATATCATGA
TCTAAAATCTAGACAGAAGCACTATTAGAAACTACTTGGTGATATCTGCATTCAAGTCAC
AGAGTTGAACATTCCCTTACTTTGAGCACGTTTGAAACACTCTTTTGGAAGAATCTGGAA
GTGGACATTTGGACCACATGTGGAATTGTGAGCGGATAACAATTTGTGGCCAATAAAAGC
CAGACAGAAGCTTTCTCAGAAACTTGTTCGTGATGTGTGTACTCAACTAAAAGAGTTGAA
CCTTTCTATTGATAGAGCAGTTTTGAAACACTCTTTTTGTGGATTCTGCAAGTGGATATT
TGGATTGCTTTGAGGATATCGTTGGAAGAGGGATCACTAGCTATAAAAACTAGACAGCAG
CATTCCCAGAAATTTCTTTGGGATATTTCCATTCAACTCATAGAGATGAACATGGCCTTT
CATAGAGCAGGTTTGAAACACTCTTTTTGTAGTTTGTGGAAGTGGACATTTCGACCACAT
GTGGAATTGTGAGCGGATAACAATTTGTGGCCCATAAAAATAGACAGAAGCATTCTCAGA
AACTTGTTGGTGATATGTGTCCTCAACTAACAGAGTTGAACTTTGCCATTGATAGAGAGC
AGTTTTGAAACACTCTTTTTGTGGAATCTGCAAGTGGATATTTGACTAGCTGACTCAGAT
ATCGTTGGAAAAGGGATCACTAGCAAATAAAAGGTAGACAGCAGCATTCTCAGAAATTTC
TTTCTGATGACTGCATTCAACTCATAGAGTTGAACATTCCCTTTCATAGAGCAGGTTTGA
AACACTCTTTCTGGAGTATCTGGATGTGGACATTTGGACCACATGTGGAATTGTGAGCGG
ATAACAATTTGTGGCCCATAAAAACGAGACAGAAGGATTCTGAGAAACAAGCTTGTGATG
TGTGTACTCAGCTAACAGAGTGGAACCTCTCTTTTGATGCAGCAGTTTGGAAACACTCTT
TTTGTAGAAACTGTAAGTGGATATTTGGATAGCTCTAATGATATCGTTGGAAAAGGGAAT
ATCATCATCTAAAATCTAGACAGAAGCCCTCTCAGAAACTACTTTGTGATATCTGCATTC
AAGTCACAGAGTTGAACATTCGCTTTCTTAGAGCACGTTGGAAACACTCTTTTTGTAGTG
TCTGGAAGTGGACATTTGGACCACATGTGGAATTGTGAGCGGATAACAATTTGTGGCCCA
TAAAAACGAGACAGAAGCATGCTCAGAAACTTGTTTTTGATGTGTGTACCCAGCCAAAGG
AGTTGAACATTTCTATTGATAGAGCAGTTTTGAAACACTCTTTTTGTGGAAAATGCAGGT
GGATATTTGGATAGCTTGGAGGATATCGTTGGAAGAGGGATCACTAGAGAATTCGGGCAA
AAAACCCTGTTTTGGGGACTAGCTAGATTTCAGGTAAGATAGCTAGGGTCTAGCAATAAA
AGGTAGACAGCAGCATTCTCAGAAATTTCTTTCTGATGTCTGCATTCAACTCATAGAGTT
GAAGATTGCCTTTCATAGAGCAGGTTTGAAACACTCTTTCTGGAGTATCTGGATGTGGAC
ATTTGGACCACATGTGGAATTGTGAGCGGATAACAATTTGTGGCCATAAAAACGAGACAG
AAGGATTCTCAGAAACAAGTTTGTGATGTGTGTACTCAGCTAACAGAGTGGAACCTTTCT
TTTTACAGAGCAGCTTTGAAACTCTATTTTTGTGGATTCTGCAAATTGATATTTAGGACC
ACATGTGGAATTGTGAGCGGATAACAATTTGTGGATACAAAATCTAGACAGAAGCATTCT
CACAAACTTCTTTGTGATGTGTGTCCTCAACTAACAGAGTTGAACCTTTCTTTTGATGCA
GCAGTTTGGAAACACTCTTTTTGTAGAAACTGTAAGTGGATATTTGGATAGCTCTAACGA
TATCGTTGGAAAAGGGAATATCATGATCTAAAATCTAGACAGAAGCACTATTAGAAACTA
CTTGGTGATATCTGCATTCAAGTCACAGAGTTGAACATTCCCTTACTTTGAGCACGTTTG
AAACACTCTTTTGGAAGAATCTGGAAGTGGACATTTGGACCACATGTGGAATTGTGAGCG
GATAACAATTTGTGGCCATAAAAACGAGACAGAAGCTTTCTCAGAAACTTGTTCGTGATG
TGTGTACTCAACTAAAAGAGTTGAACCTTTCTATTGATAGAGCAGTTTTGAAACACTCTT
TTTGTGGATTCTGCAAGTGGATATTTGGATTGCTTTGAGGATATCGTTGGAAGAGGGATC
ACTAGCTATAAAAACTAGACAGCAGCATTCCCAGAAATTTCTTTGGGATATTTCCATTCA
ACTCATAGAGATGAACATGGCCTTTCATAGAGCAGGTTTGAAACACTCTTTTTGTAGTTT
GTGGAAGTGGACATTTCGACCACATGTGGAATTGTGAGCGGATAACAATTTGTGGCCCAT
AAAAATAGACAGAAGCATTCTCAGAAACTTGTTGGTGATATGTGTCCTCAACTAACAGAG
TTGAACTTTGCCATTGATAGAGAGCAGTTTTGAAACACTCTTTTTGTGGAATCTGCAAGT
GGATATTTGACTAGCTGACTCAGATATCGTTGGAAAAGGGATCACTAGCAAATAAAAGGT
AGACCGCAGCATTCTCAGAAATTTCTTTCTGATGTCTGCATTCAACTCATAGAGTTGAAG
ATTGCCTTTCATAGAGCAGGTTTGAAACACTCTTTCTGGAGTATCTGGATGTGGACATTT
GGACCACATGTGGAATTGTGAGCGGATAACAATTTGTGGCCATAAAAACGAGACAGAAGG
ATTCTCAGAAACAAGTTTGTGATGTGTGTACTCAGCTAACAGAGTGGAACCTTTCTTTTT
ACAGAGCAGCTTTGAAACTCTATTTTTGTGGATTCTGCAAATTGATATTTAGGACCACAT
GTGGAATTGTGAGCGGATAACAATTTGTGGATACAAAATCTAGACAGAAGCATTCTCACA
AACTTCTTTGTGATGTGTGTCCTCAACTAACAGAGTTGAACCTTTCTTTTGATGCAGCAG
TTTGGAAACACTCTTTTTGTAGAAACTGTAAGTGGATATTTGGATAGCTCTAACGATATC
GTTGGAAAAGGGAATATCATGATCTAAAATCTAGACAGAAGCACTATTAGAAACTACTTG
GTGATATCTGCATTCAAGTCACAGAGTTGAACATTCCCTTACTTTGAGCACGTTTGAAAC
ACTCTTTTGGAAGAATCTGGAAGTGGACATTTGGACCACATGTGGAATTGTGAGCGGATA
ACAATTTGTGGCCAATAAAAGCCAGACAGAAGCTTTCTCAGAAACTTGTTCGTGATGTGT
GTACTCAACTAAAAGAGTTGAACCTTTCTATTGATAGAGCAGTTTTGAAACACTCTTTTT
GTGGATTCTGCAAGTGGATATTTGGATTGCTTTGAGGATATCGTTGGAAGAGGGATCACT
AGCTATAAAAACTAGACAGCAGCATTCCCAGAAATTTCTTTGGGATATTTCCATTCAACT
CATAGAGATGAACATGGCCTTTCATAGAGCAGGTTTGAAACACTCTTTTTGTAGTTTGTG
GAAGTGGACATTTCGACCACATGTGGAATTGTGAGCGGATAACAATTTGTGGCCCATAAA
AATAGACAGAAGCATTCTCAGAAACTTGTTGGTGATATGTGTCCTCAACTAACAGAGTTG
AACTTTGCCATTGATAGAGAGCAGTTTTGAAACACTCTTTTTGTGGAATCTGCAAGTGGA
TATTTGACTAGCTGACTCAGATATCGTTGGAAAAGGGATCACTAGCAAATAAAAGGTAGA
CAGCAGCATTCTCAGAAATTTCTTTCTGATGACTGCATTCAACTCATAGAGTTGAACATT
CCCTTTCATAGAGCAGGTTTGAAACACTCTTTCTGGAGTATCTGGATGTGGACATTTGGA
CCACATGTGGAATTGTGAGCGGATAACAATTTGTGGCCCATAAAAACGAGACAGAAGGAT
TCTGAGAAACAAGCTTGTGATGTGTGTACTCAGCTAACAGAGTGGAACCTCTCTTTTGAT
GCAGCAGTTTGGAAACACTCTTTTTGTAGAAACTGTAAGTGGATATTTGGATAGCTCTAA
TGATATCGTTGGAAAAGGGAATATCATCATCTAAAATCTAGACAGAAGCCCTCTCAGAAA
CTACTTTGTGATATCTGCATTCAAGTCACAGAGTTGAACATTCGCTTTCTTAGAGCACGT
TGGAAACACTCTTTTTGTAGTGTCTGGAAGTGGACATTTGGACCACATGTGGAATTGTGA
GCGGATAACAATTTGTGGCCCATAAAAACGAGACAGAAGCATGCTCAGAAACTTGTTTTT
GATGTGTGTACCCAGCCAAAGGAGTTGAACATTTCTATTGATAGAGCAGTTTTGAAACAC
TCTTTTTGTGGAAAATGCAGGTGGATATTTGGATAGCTTGGAGGATATCGTTGGAAGAGG
GATCACTAGAGAATTCGGGCAAAAAACCCAATTTAAGGGACTAGCTAGATTTCAGGTAAG
ATAGCTAGGGTCTAGCAATAAAAGGTAGACAGCAGCATTCTCAGAAATTTCTTTCTGATG
TCTGCATTCAACTCATAGAGTTGAAGATTGCCTTTCATAGAGCAGGTTTGAAACACTCTT
TCTGGAGTATCTGGATGTGGACATTTGGACCACATGTGGAATTGTGAGCGGATAACAATT
TGTGGCCATAAAAACGAGACAGAAGGATTCTCAGAAACAAGTTTGTGATGTGTGTACTCA
GCTAACAGAGTGGAACCTTTCTTTTTACAGAGCAGCTTTGAAACTCTATTTTTGTGGATT
CTGCAAATTGATATTTAGGACCACATGTGGAATTGTGAGCGGATAACAATTTGTGGATAC
AAAATCTAGACAGAAGCATTCTCACAAACTTCTTTGTGATGTGTGTCCTCAACTAACAGA
GTTGAACCTTTCTTTTGATGCAGCAGTTTGGAAACACTCTTTTTGTAGAAACTGTAAGTG
GATATTTGGATAGCTCTAACGATATCGTTGGAAAAGGGAATATCATGATCTAAAATCTAG
ACAGAAGCACTATTAGAAACTACTTGGTGATATCTGCATTCAAGTCACAGAGTTGAACAT
TCCCTTACTTTGAGCACGTTTGAAACACTCTTTTGGAAGAATCTGGAAGTGGACATTTGG
ACCACATGTGGAATTGTGAGCGGATAACAATTTGTGGCCAATAAAAGCCAGACAGAAGCT
TTCTCAGAAACTTGTTCGTGATGTGTGTACTCAACTAAAAGAGTTGAACCTTTCTATTGA
TAGAGCAGTTTTGAAACACTCTTTTTGTGGATTCTGCAAGTGGATATTTGGATTGCTTTG
AGGATATCGTTGGAAGAGGGATCACTAGCTATAAAAACTAGACAGCAGCATTCCCAGAAA
TTTCTTTGGGATATTTCCATTCAACTCATAGAGATGAACATGGCCTTTCATAGAGCAGGT
TTGAAACACTCTTTTTGTAGTTTGTGGAAGTGGACATTTCGACCACATGTGGAATTGTGA
GCGGATAACAATTTGTGGCCCATAAAAATAGACAGAAGCATTCTCAGAAACTTGTTGGTG
ATATGTGTCCTCAACTAACAGAGTTGAACTTTGCCATTGATAGAGAGCAGTTTTGAAACA
CTCTTTTTGTGGAATCTGCAAGTGGATATTTGACTAGCTGACTCAGATATCGTTGGAAAA
GGGATCACTAGCAAATAAAAGGTAGACAGCAGCATTCTCAGAAATTTCTTTCTGATGACT
GCATTCAACTCATAGAGTTGAACATTCCCTTTCATAGAGCAGGTTTGAAACACTCTTTCT
GGAGTATCTGGATGTGGACATTTGGACCACATGTGGAATTGTGAGCGGATAACAATTTGT
GGCCCATAAAAACGAGACAGAAGGATTCTGAGAAACAAGCTTGTGATGTGTGTACTCAGC
TAACAGAGTGGAACCTCTCTTTTGATGCAGCAGTTTGGAAACACTCTTTTTGTAGAAACT
GTAAGTGGATATTTGGATAGCTCTAATGATATCGTTGGAAAAGGGAATATCATCATCTAA
AATCTAGACAGAAGCCCTCTCAGAAACTACTTTGTGATATCTGCATTCAAGTCACAGAGT
TGAACATTCGCTTTCTTAGAGCACGTTGGAAACACTCTTTTTGTAGTGTCTGGAAGTGGA
CATTTGGACCACATGTGGAATTGTGAGCGGATAACAATTTGTGGCCCATAAAAACGAGAC
AGAAGCATGCTCAGAAACTTGTTTTTGATGTGTGTACCCAGCCAAAGGAGTTGAACATTT
CTATTGATAGAGCAGTTTTGAAACACTCTTTTTGTGGAAAATGCAGGTGGATATTTGGAT
AGCTTGGAGGATATCGTTGGAAGAGGGATCACTAGAGAATTCGGGCAAAAAACCCATTTT
ATGGGACTAGCTAGATTTCAGGTAAGATAGCTAGGGTCTAGCAATAAAAGGTAGACAGCA
GCATTCTCAGAAATTTCTTTCTGATGTCTGCATTCAACTCATAGAGTTGAAGATTGCCTT
TCATAGAGCAGGTTTGAAACACTCTTTCTGGAGTATCTGGATGTGGACATTTGGACCACA
TGTGGAATTGTGAGCGGATAACAATTTGTGGCCATAAAAACGAGACAGAAGGATTCTCAG
AAACAAGTTTGTGATGTGTGTACTCAGCTAACAGAGTGGAACCTTTCTTTTTACAGAGCA
GCTTTGAAACTCTATTTTTGTGGATTCTGCAAATTGATATTTAGGACCACATGTGGAATT
GTGAGCGGATAACAATTTGTGGATACAAAATCTAGACAGAAGCATTCTCACAAACTTCTT
TGTGATGTGTGTCCTCAACTAACAGAGTTGAACCTTTCTTTTGATGCAGCAGTTTGGAAA
CACTCTTTTTGTAGAAACTGTAAGTGGATATTTGGATAGCTCTAACGATATCGTTGGAAA
AGGGAATATCATGATCTAAAATCTAGACAGAAGCACTATTAGAAACTACTTGGTGATATC
TGCATTCAAGTCACAGAGTTGAACATTCCCTTACTTTGAGCACGTTTGAAACACTCTTTT
GGAAGAATCTGGAAGTGGACATTTGGACCACATGTGGAATTGTGAGCGGATAACAATTTG
TGGCCAATAAAAGCCAGACAGAAGCTTTCTCAGAAACTTGTTCGTGATGTGTGTACTCAA
CTAAAAGAGTTGAACCTTTCTATTGATAGAGCAGTTTTGAAACACTCTTTTTGTGGATTC
TGCAAGTGGATATTTGGATTGCTTTGAGGATATCGTTGGAAGAGGGATCACTAGCTATAA
AAACTAGACAGCAGCATTCCCAGAAATTTCTTTGGGATATTTCCATTCAACTCATAGAGA
TGAACATGGCCTTTCATAGAGCAGGTTTGAAACACTCTTTTTGTAGTTTGTGGAAGTGGA
CATTTCGACCACATGTGGAATTGTGAGCGGATAACAATTTGTGGCCCATAAAAATAGACA
GAAGCATTCTCAGAAACTTGTTGGTGATATGTGTCCTCAACTAACAGAGTTGAACTTTGC
CATTGATAGAGAGCAGTTTTGAAACACTCTTTTTGTGGAATCTGCAAGTGGATATTTGAC
TAGCTGACTCAGATATCGTTGGAAAAGGGATCACTAGCAAATAAAAGGTAGACAGCAGCA
TTCTCAGAAATTTCTTTCTGATGACTGCATTCAACTCATAGAGTTGAACATTCCCTTTCA
TAGAGCAGGTTTGAAACACTCTTTCTGGAGTATCTGGATGTGGACATTTGGACCACATGT
GGAATTGTGAGCGGATAACAATTTGTGGCCCATAAAAACGAGACAGAAGGATTCTGAGAA
ACAAGCTTGTGATGTGTGTACTCAGCTAACAGAGTGGAACCTCTCTTTTGATGCAGCAGT
TTGGAAACACTCTTTTTGTAGAAACTGTAAGTGGATATTTGGATAGCTCTAATGATATCG
TTGGAAAAGGGAATATCATCATCTAAAATCTAGACAGAAGCCCTCTCAGAAACTACTTTG
TGATATCTGCATTCAAGTCACAGAGTTGAACATTCGCTTTCTTAGAGCACGTTGGAAACA
CTCTTTTTGTAGTGTCTGGAAGTGGACATTTGGACCACATGTGGAATTGTGAGCGGATAA
CAATTTGTGGCCCATAAAAACGAGACAGAAGCATGCTCAGAAACTTGTTTTTGATGTGTG
TACCCAGCCAAAGGAGTTGAACATTTCTATTGATAGAGCAGTTTTGAAACACTCTTTTTG
TGGAAAATGCAGGTGGATATTTGGATAGCTTGGAGGATATCGTTGGAAGAGGGATCACTA
GAGAATTCGGGCAAAAAACCCAGTTTAGGGGACTAGCTAGATTTCAGGTAAGATAGCTAG
GGTCTAGCAATAAAAGGTAGACAGCAGCATTCTCAGAAATTTCTTTCTGATGTCTGCATT
CAACTCATAGAGTTGAAGATTGCCTTTCATAGAGCAGGTTTGAAACACTCTTTCTGGAGT
ATCTGGATGTGGACATTTGGACCACATGTGGAATTGTGAGCGGATAACAATTTGTGGCCA
TAAAAACGAGACAGAAGGATTCTCAGAAACAAGTTTGTGATGTGTGTACTCAGCTAACAG
AGTGGAACCTTTCTTTTTACAGAGCAGCTTTGAAACTCTATTTTTGTGGATTCTGCAAAT
TGATATTTAGGACCACATGTGGAATTGTGAGCGGATAACAATTTGTGGATACAAAATCTA
GACAGAAGCATTCTCACAAACTTCTTTGTGATGTGTGTCCTCAACTAACAGAGTTGAACC
TTTCTTTTGATGCAGCAGTTTGGAAACACTCTTTTTGTAGAAACTGTAAGTGGATATTTG
GATAGCTCTAACGATATCGTTGGAAAAGGGAATATCATGATCTAAAATCTAGACAGAAGC
ACTATTAGAAACTACTTGGTGATATCTGCATTCAAGTCACAGAGTTGAACATTCCCTTAC
TTTGAGCACGTTTGAAACACTCTTTTGGAAGAATCTGGAAGTGGACATTTGGACCACATG
TGGAATTGTGAGCGGATAACAATTTGTGGCCAATAAAAGCCAGACAGAAGCTTTCTCAGA
AACTTGTTCGTGATGTGTGTACTCAACTAAAAGAGTTGAACCTTTCTATTGATAGAGCAG
TTTTGAAACACTCTTTTTGTGGATTCTGCAAGTGGATATTTGGATTGCTTTGAGGATATC
GTTGGAAGAGGGATCACTAGCTATAAAAACTAGACAGCAGCATTCCCAGAAATTTCTTTG
GGATATTTCCATTCAACTCATAGAGATGAACATGGCCTTTCATAGAGCAGGTTTGAAACA
CTCTTTTTGTAGTTTGTGGAAGTGGACATTTCGACCACATGTGGAATTGTGAGCGGATAA
CAATTTGTGGCCCATAAAAATAGACAGAAGCATTCTCAGAAACTTGTTGGTGATATGTGT
CCTCAACTAACAGAGTTGAACTTTGCCATTGATAGAGAGCAGTTTTGAAACACTCTTTTT
GTGGAATCTGCAAGTGGATATTTGACTAGCTGACTCAGATATCGTTGGAAAAGGGATCAC
TAGCAAATAAAAGGTAGACAGCAGCATTCTCAGAAATTTCTTTCTGATGACTGCATTCAA
CTCATAGAGTTGAACATTCCCTTTCATAGAGCAGGTTTGAAACACTCTTTCTGGAGTATC
TGGATGTGGACATTTGGACCACATGTGGAATTGTGAGCGGATAACAATTTGTGGCCCATA
AAAACGAGACAGAAGGATTCTGAGAAACAAGCTTGTGATGTGTGTACTCAGCTAACAGAG
TGGAACCTCTCTTTTGATGCAGCAGTTTGGAAACACTCTTTTTGTAGAAACTGTAAGTGG
ATATTTGGATAGCTCTAATGATATCGTTGGAAAAGGGAATATCATCATCTAAAATCTAGA
CAGAAGCCCTCTCAGAAACTACTTTGTGATATCTGCATTCAAGTCACAGAGTTGAACATT
CGCTTTCTTAGAGCACGTTGGAAACACTCTTTTTGTAGTGTCTGGAAGTGGACATTTGGA
CCACATGTGGAATTGTGAGCGGATAACAATTTGTGGCCCATAAAAACGAGACAGAAGCAT
GCTCAGAAACTTGTTTTTGATGTGTGTACCCAGCCAAAGGAGTTGAACATTTCTATTGAT
AGAGCAGTTTTGAAACACTCTTTTTGTGGAAAATGCAGGTGGATATTTGGATAGCTTGGA
GGATATCGTTGGAAGAGGGATCACTAGAGAATTCGGGCAAAAAACCCACTTTACGGGACT
AGCTAGATTTCAGGTAAGATAGCTAGGGTCTAGCAATAAAAGGTAGACAGCAGCATTCTC
AGAAATTTCTTTCTGATGTCTGCATTCAACTCATAGAGTTGAAGATTGCCTTTCATAGAG
CAGGTTTGAAACACTCTTTCTGGAGTATCTGGATGTGGACATTTGGACCACATGTGGAAT
TGTGAGCGGATAACAATTTGTGGCCATAAAAACGAGACAGAAGGATTCTCAGAAACAAGT
TTGTGATGTGTGTACTCAGCTAACAGAGTGGAACCTTTCTTTTTACAGAGCAGCTTTGAA
ACTCTATTTTTGTGGATTCTGCAAATTGATATTTAGGACCACATGTGGAATTGTGAGCGG
ATAACAATTTGTGGATACAAAATCTAGACAGAAGCATTCTCACAAACTTCTTTGTGATGT
GTGTCCTCAACTAACAGAGTTGAACCTTTCTTTTGATGCAGCAGTTTGGAAACACTCTTT
TTGTAGAAACTGTAAGTGGATATTTGGATAGCTCTAACGATATCGTTGGAAAAGGGAATA
TCATGATCTAAAATCTAGACAGAAGCACTATTAGAAACTACTTGGTGATATCTGCATTCA
AGTCACAGAGTTGAACATTCCCTTACTTTGAGCACGTTTGAAACACTCTTTTGGAAGAAT
CTGGAAGTGGACATTTGGACCACATGTGGAATTGTGAGCGGATAACAATTTGTGGCCAAT
AAAAGCCAGACAGAAGCTTTCTCAGAAACTTGTTCGTGATGTGTGTACTCAACTAAAAGA
GTTGAACCTTTCTATTGATAGAGCAGTTTTGAAACACTCTTTTTGTGGATTCTGCAAGTG
GATATTTGGATTGCTTTGAGGATATCGTTGGAAGAGGGATCACTAGCTATAAAAACTAGA
CAGCAGCATTCCCAGAAATTTCTTTGGGATATTTCCATTCAACTCATAGAGATGAACATG
GCCTTTCATAGAGCAGGTTTGAAACACTCTTTTTGTAGTTTGTGGAAGTGGACATTTCGA
CCACATGTGGAATTGTGAGCGGATAACAATTTGTGGCCCATAAAAATAGACAGAAGCATT
CTCAGAAACTTGTTGGTGATATGTGTCCTCAACTAACAGAGTTGAACTTTGCCATTGATA
GAGAGCAGTTTTGAAACACTCTTTTTGTGGAATCTGCAAGTGGATATTTGACTAGCTGAC
TCAGATATCGTTGGAAAAGGGATCACTAGCAAATAAAAGGTAGACAGCAGCATTCTCAGA
AATTTCTTTCTGATGACTGCATTCAACTCATAGAGTTGAACATTCCCTTTCATAGAGCAG
GTTTGAAACACTCTTTCTGGAGTATCTGGATGTGGACATTTGGACCACATGTGGAATTGT
GAGCGGATAACAATTTGTGGCCCATAAAAACGAGACAGAAGGATTCTGAGAAACAAGCTT
GTGATGTGTGTACTCAGCTAACAGAGTGGAACCTCTCTTTTGATGCAGCAGTTTGGAAAC
ACTCTTTTTGTAGAAACTGTAAGTGGATATTTGGATAGCTCTAATGATATCGTTGGAAAA
GGGAATATCATCATCTAAAATCTAGACAGAAGCCCTCTCAGAAACTACTTTGTGATATCT
GCATTCAAGTCACAGAGTTGAACATTCGCTTTCTTAGAGCACGTTGGAAACACTCTTTTT
GTAGTGTCTGGAAGTGGACATTTGGACCACATGTGGAATTGTGAGCGGATAACAATTTGT
GGCCCATAAAAACGAGACAGAAGCATGCTCAGAAACTTGTTTTTGATGTGTGTACCCAGC
CAAAGGAGTTGAACATTTCTATTGATAGAGCAGTTTTGAAACACTCTTTTTGTGGAAAAT
GCAGGTGGATATTTGGATAGCTTGGAGGATATCGTTGGAAGAGGGATCACTAGAGAATTC
GGGCAAAAAACCCTATTTTAGGGACTAGCTAGATTTCAGGTAAGATAGCTAGGGTCTAGC
AATAAAAGGTAGACAGCAGCATTCTCAGAAATTTCTTTCTGATGTCTGCATTCAACTCAT
AGAGTTGAAGATTGCCTTTCATAGAGCAGGTTTGAAACACTCTTTCTGGAGTATCTGGAT
GTGGACATTTGGACCACATGTGGAATTGTGAGCGGATAACAATTTGTGGCCATAAAAACG
AGACAGAAGGATTCTCAGAAACAAGTTTGTGATGTGTGTACTCAGCTAACAGAGTGGAAC
CTTTCTTTTTACAGAGCAGCTTTGAAACTCTATTTTTGTGGATTCTGCAAATTGATATTT
AGGACCACATGTGGAATTGTGAGCGGATAACAATTTGTGGATACAAAATCTAGACAGAAG
CATTCTCACAAACTTCTTTGTGATGTGTGTCCTCAACTAACAGAGTTGAACCTTTCTTTT
GATGCAGCAGTTTGGAAACACTCTTTTTGTAGAAACTGTAAGTGGATATTTGGATAGCTC
TAACGATATCGTTGGAAAAGGGAATATCATGATCTAAAATCTAGACAGAAGCACTATTAG
AAACTACTTGGTGATATCTGCATTCAAGTCACAGAGTTGAACATTCCCTTACTTTGAGCA
CGTTTGAAACACTCTTTTGGAAGAATCTGGAAGTGGACATTTGGACCACATGTGGAATTG
TGAGCGGATAACAATTTGTGGCCAATAAAAGCCAGACAGAAGCTTTCTCAGAAACTTGTT
CGTGATGTGTGTACTCAACTAAAAGAGTTGAACCTTTCTATTGATAGAGCAGTTTTGAAA
CACTCTTTTTGTGGATTCTGCAAGTGGATATTTGGATTGCTTTGAGGATATCGTTGGAAG
AGGGATCACTAGCTATAAAAACTAGACAGCAGCATTCCCAGAAATTTCTTTGGGATATTT
CCATTCAACTCATAGAGATGAACATGGCCTTTCATAGAGCAGGTTTGAAACACTCTTTTT
GTAGTTTGTGGAAGTGGACATTTCGACCACATGTGGAATTGTGAGCGGATAACAATTTGT
GGCCCATAAAAATAGACAGAAGCATTCTCAGAAACTTGTTGGTGATATGTGTCCTCAACT
AACAGAGTTGAACTTTGCCATTGATAGAGAGCAGTTTTGAAACACTCTTTTTGTGGAATC
TGCAAGTGGATATTTGACTAGCTGACTCAGATATCGTTGGAAAAGGGATCACTAGCAAAT
AAAAGGTAGACAGCAGCATTCTCAGAAATTTCTTTCTGATGACTGCATTCAACTCATAGA
GTTGAACATTCCCTTTCATAGAGCAGGTTTGAAACACTCTTTCTGGAGTATCTGGATGTG
GACATTTGGACCACATGTGGAATTGTGAGCGGATAACAATTTGTGGCCCATAAAAACGAG
ACAGAAGGATTCTGAGAAACAAGCTTGTGATGTGTGTACTCAGCTAACAGAGTGGAACCT
CTCTTTTGATGCAGCAGTTTGGAAACACTCTTTTTGTAGAAACTGTAAGTGGATATTTGG
ATAGCTCTAATGATATCGTTGGAAAAGGGAATATCATCATCTAAAATCTAGACAGAAGCC
CTCTCAGAAACTACTTTGTGATATCTGCATTCAAGTCACAGAGTTGAACATTCGCTTTCT
TAGAGCACGTTGGAAACACTCTTTTTGTAGTGTCTGGAAGTGGACATTTGGACCACATGT
GGAATTGTGAGCGGATAACAATTTGTGGCCCATAAAAACGAGACAGAAGCATGCTCAGAA
ACTTGTTTTTGATGTGTGTACCCAGCCAAAGGAGTTGAACATTTCTATTGATAGAGCAGT
TTTGAAACACTCTTTTTGTGGAAAATGCAGGTGGATATTTGGATAGCTTGGAGGATATCG
TTGGAAGAGGGATCACTAGAGAATTCGGGCAAAAAACCCTTTTTTTGGGACTAGCTAGAT
TTCAGGTAAGATAGCTAGGGTCTAGCAATAAAAGGTAGACAGCAGCATTCTCAGAAATTT
CTTTCTGATGTCTGCATTCAACTCATAGAGTTGAAGATTGCCTTTCATAGAGCAGGTTTG
AAACACTCTTTCTGGAGTATCTGGATGTGGACATTTGGACCACATGTGGAATTGTGAGCG
GATAACAATTTGTGGCCATAAAAACGAGACAGAAGGATTCTCAGAAACAAGTTTGTGATG
TGTGTACTCAGCTAACAGAGTGGAACCTTTCTTTTTACAGAGCAGCTTTGAAACTCTATT
TTTGTGGATTCTGCAAATTGATATTTAGGACCACATGTGGAATTGTGAGCGGATAACAAT
TTGTGGATACAAAATCTAGACAGAAGCATTCTCACAAACTTCTTTGTGATGTGTGTCCTC
AACTAACAGAGTTGAACCTTTCTTTTGATGCAGCAGTTTGGAAACACTCTTTTTGTAGAA
ACTGTAAGTGGATATTTGGATAGCTCTAACGATATCGTTGGAAAAGGGAATATCATGATC
TAAAATCTAGACAGAAGCACTATTAGAAACTACTTGGTGATATCTGCATTCAAGTCACAG
AGTTGAACATTCCCTTACTTTGAGCACGTTTGAAACACTCTTTTGGAAGAATCTGGAAGT
GGACATTTGGACCACATGTGGAATTGTGAGCGGATAACAATTTGTGGCCAATAAAAGCCA
GACAGAAGCTTTCTCAGAAACTTGTTCGTGATGTGTGTACTCAACTAAAAGAGTTGAACC
TTTCTATTGATAGAGCAGTTTTGAAACACTCTTTTTGTGGATTCTGCAAGTGGATATTTG
GATTGCTTTGAGGATATCGTTGGAAGAGGGATCACTAGCTATAAAAACTAGACAGCAGCA
TTCCCAGAAATTTCTTTGGGATATTTCCATTCAACTCATAGAGATGAACATGGCCTTTCA
TAGAGCAGGTTTGAAACACTCTTTTTGTAGTTTGTGGAAGTGGACATTTCGACCACATGT
GGAATTGTGAGCGGATAACAATTTGTGGCCCATAAAAATAGACAGAAGCATTCTCAGAAA
CTTGTTGGTGATATGTGTCCTCAACTAACAGAGTTGAACTTTGCCATTGATAGAGAGCAG
TTTTGAAACACTCTTTTTGTGGAATCTGCAAGTGGATATTTGACTAGCTGACTCAGATAT
CGTTGGAAAAGGGATCACTAGCAAATAAAAGGTAGACAGCAGCATTCTCAGAAATTTCTT
TCTGATGACTGCATTCAACTCATAGAGTTGAACATTCCCTTTCATAGAGCAGGTTTGAAA
CACTCTTTCTGGAGTATCTGGATGTGGACATTTGGACCACATGTGGAATTGTGAGCGGAT
AACAATTTGTGGCCCATAAAAACGAGACAGAAGGATTCTGAGAAACAAGCTTGTGATGTG
TGTACTCAGCTAACAGAGTGGAACCTCTCTTTTGATGCAGCAGTTTGGAAACACTCTTTT
TGTAGAAACTGTAAGTGGATATTTGGATAGCTCTAATGATATCGTTGGAAAAGGGAATAT
CATCATCTAAAATCTAGACAGAAGCCCTCTCAGAAACTACTTTGTGATATCTGCATTCAA
GTCACAGAGTTGAACATTCGCTTTCTTAGAGCACGTTGGAAACACTCTTTTTGTAGTGTC
TGGAAGTGGACATTTGGACCACATGTGGAATTGTGAGCGGATAACAATTTGTGGCCCATA
AAAACGAGACAGAAGCATGCTCAGAAACTTGTTTTTGATGTGTGTACCCAGCCAAAGGAG
TTGAACATTTCTATTGATAGAGCAGTTTTGAAACACTCTTTTTGTGGAAAATGCAGGTGG
ATATTTGGATAGCTTGGAGGATATCGTTGGAAGAGGGATCACTAGAGAATTCGGGCAAAA
AACCCTGTTTTGGGGACTAGCTAGATTTCAGGTAAGATAGCTAGGGTCTAGCAATAAAAG
GTAGACAGCAGCATTCTCAGAAATTTCTTTCTGATGTCTGCATTCAACTCATAGAGTTGA
AGATTGCCTTTCATAGAGCAGGTTTGAAACACTCTTTCTGGAGTATCTGGATGTGGACAT
TTGGACCACATGTGGAATTGTGAGCGGATAACAATTTGTGGCCATAAAAACGAGACAGAA
GGATTCTCAGAAACAAGTTTGTGATGTGTGTACTCAGCTAACAGAGTGGAACCTTTCTTT
TTACAGAGCAGCTTTGAAACTCTATTTTTGTGGATTCTGCAAATTGATATTTAGGACCAC
ATGTGGAATTGTGAGCGGATAACAATTTGTGGATACAAAATCTAGACAGAAGCATTCTCA
CAAACTTCTTTGTGATGTGTGTCCTCAACTAACAGAGTTGAACCTTTCTTTTGATGCAGC
AGTTTGGAAACACTCTTTTTGTAGAAACTGTAAGTGGATATTTGGATAGCTCTAACGATA
TCGTTGGAAAAGGGAATATCATGATCTAAAATCTAGACAGAAGCACTATTAGAAACTACT
TGGTGATATCTGCATTCAAGTCACAGAGTTGAACATTCCCTTACTTTGAGCACGTTTGAA
ACACTCTTTTGGAAGAATCTGGAAGTGGACATTTGGACCACATGTGGAATTGTGAGCGGA
TAACAATTTGTGGCCAATAAAAGCCAGACAGAAGCTTTCTCAGAAACTTGTTCGTGATGT
GTGTACTCAACTAAAAGAGTTGAACCTTTCTATTGATAGAGCAGTTTTGAAACACTCTTT
TTGTGGATTCTGCAAGTGGATATTTGGATTGCTTTGAGGATATCGTTGGAAGAGGGATCA
CTAGCTATAAAAACTAGACAGCAGCATTCCCAGAAATTTCTTTGGGATATTTCCATTCAA
CTCATAGAGATGAACATGGCCTTTCATAGAGCAGGTTTGAAACACTCTTTTTGTAGTTTG
TGGAAGTGGACATTTCGACCACATGTGGAATTGTGAGCGGATAACAATTTGTGGCCCATA
AAAATAGACAGAAGCATTCTCAGAAACTTGTTGGTGATATGTGTCCTCAACTAACAGAGT
TGAACTTTGCCATTGATAGAGAGCAGTTTTGAAACACTCTTTTTGTGGAATCTGCAAGTG
GATATTTGACTAGCTGACTCAGATATCGTTGGAAAAGGGATCACTAGCAAATAAAAGGTA
GACAGCAGCATTCTCAGAAATTTCTTTCTGATGACTGCATTCAACTCATAGAGTTGAACA
TTCCCTTTCATAGAGCAGGTTTGAAACACTCTTTCTGGAGTATCTGGATGTGGACATTTG
GACCACATGTGGAATTGTGAGCGGATAACAATTTGTGGCCCATAAAAACGAGACAGAAGG
ATTCTGAGAAACAAGCTTGTGATGTGTGTACTCAGCTAACAGAGTGGAACCTCTCTTTTG
ATGCAGCAGTTTGGAAACACTCTTTTTGTAGAAACTGTAAGTGGATATTTGGATAGCTCT
AATGATATCGTTGGAAAAGGGAATATCATCATCTAAAATCTAGACAGAAGCCCTCTCAGA
AACTACTTTGTGATATCTGCATTCAAGTCACAGAGTTGAACATTCCCTTACTTTGAGCAC
GTTTGAAACACTCTTTTGGAAGAATCTGGAAGTGGACATTTGGACCACATGTGGAATTGT
GAGCGGATAACAATTTGTGGCCAATAAAAGCCAGACAGAAGCTTTCTCAGAAACTTGTTC
GTGATGTGTGTACTCAACTAAAAGAGTTGAACCTTTCTATTGATAGAGCAGTTTTGAAAC
ACTCTTTTTGTGGATTCTGCAAGTGGATATTTGGATTGCTTTGAGGATATCGTTGGAAGA
GGGATCACTAGCTATAAAAACTAGACAGCAGCATTCCCAGAAATTTCTTTGGGATATTTC
CATTCAACTCATAGAGATGAACATGGCCTTTCATAGAGCAGGTTTGAAACACTCTTTTTG
TAGTTTGTGGAAGTGGACATTTCGACCACATGTGGAATTGTGAGCGGATAACAATTTGTG
GCCCATAAAAATAGACAGAAGCATTCTCAGAAACTTGTTGGTGATATGTGTCCTCAACTA
ACAGAGTTGAACTTTGCCATTGATAGAGAGCAGTTTTGAAACACTCTTTTTGTGGAATCT
GCAAGTGGATATTTGACTAGCTGACTCAGATATCGTTGGAAAAGGGATCACTAGCAAATA
AAAGGTAGACAGCAGCATTCTCAGAAATTTCTTTCTGATGACTGCATTCAACTCATAGAG
TTGAACATTCCCTTTCATAGAGCAGGTTTGAAACACTCTTTCTGGAGTATCTGGATGTGG
ACATTTGGACCACATGTGGAATTGTGAGCGGATAACAATTTGTGGCCCATAAAAACGAGA
CAGAAGGATTCTGAGAAACAAGCTTGTGATGTGTGTACTCAGCTAACAGAGTGGAACCTC
TCTTTTGATGCAGCAGTTTGGAAACACTCTTTTTGTAGAAACTGTAAGTGGATATTTGGA
TAGCTCTAATGATATCGTTGGAAAAGGGAATATCATCATCTAAAATCTAGACAGAAGCCC
TCTCAGAAACTACTTTGTGATATCTGCATTCAAGTCACAGAGTTGAACATTCGCTTTCTT
AGAGCACGTTGGAAACACTCTTTTTGTAGTGTCTGGAAGTGGACATTTGGACCACATGTG
GAATTGTGAGCGGATAACAATTTGTGGCCCATAAAAACGAGACAGAAGCATGCTCAGAAA
CTTGTTTTTGATGTGTGTACCCAGCCAAAGGAGTTGAACATTTCTATTGATAGAGCAGTT
TTGAAACACTCTTTTTGTGGAAAATGCAGGTGGATATTTGGATAGCTTGGAGGATATCGT
TGGAAGAGGGATCACTAGAGAATTCGGGCAAAAACCCCCATTTCAGGGACTAGCTAGATT
TCAGGTAAGATAGCTAGGGTCTAGCAATAAAAGGTAGACAGCAGCATTCTCAGAAATTTC
TTTCTGATGTCTGCATTCAACTCATAGAGTTGAAGATTGCCTTTCATAGAGCAGGTTTGA
AACACTCTTTCTGGAGTATCTGGATGTGGACATTTGGACCACATGTGGAATTGTGAGCGG
ATAACAATTTGTGGCCATAAAAACGAGACAGAAGGATTCTCAGAAACAAGTTTGTGATGT
GTGTACTCAGCTAACAGAGTGGAACCTTTCTTTTTACAGAGCAGCTTTGAAACTCTATTT
TTGTGGATTCTGCAAATTGATATTTAGGACCACATGTGGAATTGTGAGCGGATAACAATT
TGTGGATACAAAATCTAGACAGAAGCATTCTCACAAACTTCTTTGTGATGTGTGTCCTCA
ACTAACAGAGTTGAACCTTTCTTTTGATGCAGCAGTTTGGAAACACTCTTTTTGTAGAAA
CTGTAAGTGGATATTTGGATAGCTCTAACGATATCGTTGGAAAAGGGAATATCATGATCT
AAAATCTAGACAGAAGCACTATTAGAAACTACTTGGTGATATCTGCATTCAAGTCACAGA
GTTGAACATTCCCTTACTTTGAGCACGTTTGAAACACTCTTTTGGAAGAATCTGGAAGTG
GACATTTGGACCACATGTGGAATTGTGAGCGGATAACAATTTGTGGCCAATAAAAGCCAG
ACAGAAGCTTTCTCAGAAACTTGTTCGTGATGTGTGTACTCAACTAAAAGAGTTGAACCT
TTCTATTGATAGAGCAGTTTTGAAACACTCTTTTTGTGGATTCTGCAAGTGGATATTTGG
ATTGCTTTGAGGATATCGTTGGAAGAGGGATCACTAGCTATAAAAACTAGACAGCAGCAT
TCCCAGAAATTTCTTTGGGATATTTCCATTCAACTCATAGAGATGAACATGGCCTTTCAT
AGAGCAGGTTTGAAACACTCTTTTTGTAGTTTGTGGAAGTGGACATTTCGACCACATGTG
GAATTGTGAGCGGATAACAATTTGTGGCCCATAAAAATAGACAGAAGCATTCTCAGAAAC
TTGTTGGTGATATGTGTCCTCAACTAACAGAGTTGAACTTTGCCATTGATAGAGAGCAGT
TTTGAAACACTCTTTTTGTGGAATCTGCAAGTGGATATTTGACTAGCTGACTCAGATATC
GTTGGAAAAGGGATCACTAGCAAATAAAAGGTAGACAGCAGCATTCTCAGAAATTTCTTT
CTGATGACTGCATTCAACTCATAGAGTTGAACATTCCCTTTCATAGAGCAGGTTTGAAAC
ACTCTTTCTGGAGTATCTGGATGTGGACATTTGGACCACATGTGGAATTGTGAGCGGATA
ACAATTTGTGGCCCATAAAAACGAGACAGAAGGATTCTGAGAAACAAGCTTGTGATGTGT
GTACTCAGCTAACAGAGTGGAACCTCTCTTTTGATGCAGCAGTTTGGAAACACTCTTTTT
GTAGAAACTGTAAGTGGATATTTGGATAGCTCTAATGATATCGTTGGAAAAGGGAATATC
ATCATCTAAAATCTAGACAGAAGCCCTCTCAGAAACTACTTTGTGATATCTGCATTCAAG
TCACAGAGTTGAACATTCGCTTTCTTAGAGCACGTTGGAAACACTCTTTTTGTAGTGTCT
GGAAGTGGACATTTGGACCACATGTGGAATTGTGAGCGGATAACAATTTGTGGCCCATAA
AAACGAGACAGAAGCATGCTCAGAAACTTGTTTTTGATGTGTGTACCCAGCCAAAGGAGT
TGAACATTTCTATTGATAGAGCAGTTTTGAAACACTCTTTTTGTGGAAAATGCAGGTGGA
TATTTGGATAGCTTGGAGGATATCGTTGGAAGAGGGATCACTAGAGAATTCGGGCAAAAA
CCCCCTTTTCTGGGACTAGCTAGATTTCAGGTAAGATAGCTAGGGTCTAGCAATAAAAGG
TAGACAGCAGCATTCTCAGAAATTTCTTTCTGATGTCTGCATTCAACTCATAGAGTTGAA
GATTGCCTTTCATAGAGCAGGTTTGAAACACTCTTTCTGGAGTATCTGGATGTGGACATT
TGGACCACATGTGGAATTGTGAGCGGATAACAATTTGTGGCCATAAAAACGAGACAGAAG
GATTCTCAGAAACAAGTTTGTGATGTGTGTACTCAGCTAACAGAGTGGAACCTTTCTTTT
TACAGAGCAGCTTTGAAACTCTATTTTTGTGGATTCTGCAAATTGATATTTAGGACCACA
TGTGGAATTGTGAGCGGATAACAATTTGTGGATACAAAATCTAGACAGAAGCATTCTCAC
AAACTTCTTTGTGATGTGTGTCCTCAACTAACAGAGTTGAACCTTTCTTTTGATGCAGCA
GTTTGGAAACACTCTTTTTGTAGAAACTGTAAGTGGATATTTGGATAGCTCTAACGATAT
CGTTGGAAAAGGGAATATCATGATCTAAAATCTAGACAGAAGCACTATTAGAAACTACTT
GGTGATATCTGCATTCAAGTCACAGAGTTGAACATTCCCTTACTTTGAGCACGTTTGAAA
CACTCTTTTGGAAGAATCTGGAAGTGGACATTTGGACCACATGTGGAATTGTGAGCGGAT
AACAATTTGTGGCCAATAAAAGCCAGACAGAAGCTTTCTCAGAAACTTGTTCGTGATGTG
TGTACTCAACTAAAAGAGTTGAACCTTTCTATTGATAGAGCAGTTTTGAAACACTCTTTT
TGTGGATTCTGCAAGTGGATATTTGGATTGCTTTGAGGATATCGTTGGAAGAGGGATCAC
TAGCTATAAAAACTAGACAGCAGCATTCCCAGAAATTTCTTTGGGATATTTCCATTCAAC
TCATAGAGATGAACATGGCCTTTCATAGAGCAGGTTTGAAACACTCTTTTTGTAGTTTGT
GGAAGTGGACATTTCGACCACATGTGGAATTGTGAGCGGATAACAATTTGTGGCCCATAA
AAATAGACAGAAGCATTCTCAGAAACTTGTTGGTGATATGTGTCCTCAACTAACAGAGTT
GAACTTTGCCATTGATAGAGAGCAGTTTTGAAACACTCTTTTTGTGGAATCTGCAAGTGG
ATATTTGACTAGCTGACTCAGATATCGTTGGAAAAGGGATCACTAGCAAATAAAAGGTAG
ACAGCAGCATTCTCAGAAATTTCTTTCTGATGACTGCATTCAACTCATAGAGTTGAACAT
TCCCTTTCATAGAGCAGGTTTGAAACACTCTTTCTGGAGTATCTGGATGTGGACATTTGG
ACCACATGTGGAATTGTGAGCGGATAACAATTTGTGGCCCATAAAAACGAGACAGAAGGA
TTCTGAGAAACAAGCTTGTGATGTGTGTACTCAGCTAACAGAGTGGAACCTCTCTTTTGA
TGCAGCAGTTTGGAAACACTCTTTTTGTAGAAACTGTAAGTGGATATTTGGATAGCTCTA
ATGATATCGTTGGAAAAGGGAATATCATCATCTAAAATCTAGACAGAAGCCCTCTCAGAA
ACTACTTTGTGATATCTGCATTCAAGTCACAGAGTTGAACATTCGCTTTCTTAGAGCACG
TTGGAAACACTCTTTTTGTAGTGTCTGGAAGTGGACATTTGGACCACATGTGGAATTGTG
AGCGGATAACAATTTGTGGCCCATAAAAATAGACAGAAGCATTCTCAGAAACTTGTTGGT
GATATGTGTCCTCAACTAACAGAGTTGAACTTTGCCATTGATAGAGAGCAGTTTTGAAAC
ACTCTTTTTGTGGAATCTGCAAGTGGATATTTGACTAGCTGACTCAGATATCGTTGGAAA
AGGGATCACTAGCAAATAAAAGGTAGACAGCAGCATTCTCAGAAATTTCTTTCTGATGAC
TGCATTCAACTCATAGAGTTGAACATTCCCTTTCATAGAGCAGGTTTGAAACACTCTTTC
TGGAGTATCTGGATGTGGACATTTGGACCACATGTGGAATTGTGAGCGGATAACAATTTG
TGGCCCATAAAAACGAGACAGAAGGATTCTGAGAAACAAGCTTGTGATGTGTGTACTCAG
CTAACAGAGTGGAACCTCTCTTTTGATGCAGCAGTTTGGAAACACTCTTTTTGTAGAAAC
TGTAAGTGGATATTTGGATAGCTCTAATGATATCGTTGGAAAAGGGATCACTAGAGAATT
CGGGCAAAAAACCCAATTTAAGGGACTAGCTAGATTTCAGGTAAGATAGCTAGGGTCTAG
CAATAAAAGGTAGACAGCAGCATTCTCAGAAATTTCTTTCTGATGTCTGCATTCAACTCA
TAGAGTTGAAGATTGCCTTTCATAGAGCAGGTTTGAAACACTCTTTCTGGAGTATCTGGA
TGTGGACATTTGGACCACATGTGGAATTGTGAGCGGATAACAATTTGTGGCCATAAAAAC
GAGACAGAAGGATTCTCAGAAACAAGTTTGTGATGTGTGTACTCAGCTAACAGAGTGGAA
CCTTTCTTTTTACAGAGCAGCTTTGAAACTCTATTTTTGTGGATTCTGCAAATTGATATT
TAGGACCACATGTGGAATTGTGAGCGGATAACAATTTGTGGATACAAAATCTAGACAGAA
GCATTCTCACAAACTTCTTTGTGATGTGTGTCCTCAACTAACAGAGTTGAACCTTTCTTT
TGATGCAGCAGTTTGGAAACACTCTTTTTGTAGAAACTGTAAGTGGATATTTGGATAGCT
CTAACGATATCGTTGGAAAAGGGAATATCATGATCTAAAATCTAGACAGAAGCACTATTA
GAAACTACTTGGTGATATCTGCATTCAAGTCACAGAGTTGAACATTCCCTTACTTTGAGC
ACGTTTGAAACACTCTTTTGGAAGAATCTGGAAGTGGACATTTGGACCACATGTGGAATT
GTGAGCGGATAACAATTTGTGGCCAATAAAAGCCAGACAGAAGCTTTCTCAGAAACTTGT
TCGTGATGTGTGTACTCAACTAAAAGAGTTGAACCTTTCTATTGATAGAGCAGTTTTGAA
ACACTCTTTTTGTGGATTCTGCAAGTGGATATTTGGATTGCTTTGAGGATATCGTTGGAA
GAGGGATCACTAGCTATAAAAACTAGACAGCAGCATTCCCAGAAATTTCTTTGGGATATT
TCCATTCAACTCATAGAGATGAACATGGCCTTTCATAGAGCAGGTTTGAAACACTCTTTT
TGTAGTTTGTGGAAGTGGACATTTCGACCACATGTGGAATTGTGAGCGGATAACAATTTG
TGGCCCATAAAAATAGACAGAAGCATTCTCAGAAACTTGTTGGTGATATGTGTCCTCAAC
TAACAGAGTTGAACTTTGCCATTGATAGAGAGCAGTTTTGAAACACTCTTTTTGTGGAAT
CTGCAAGTGGATATTTGACTAGCTGACTCAGATATCGTTGGAAAAGGGATCACTAGCAAA
TAAAAGGTAGACAGCAGCATTCTCAGAAATTTCTTTCTGATGACTGCATTCAACTCATAG
AGTTGAACATTCCCTTTCATAGAGCAGGTTTGAAACACTCTTTCTGGAGTATCTGGATGT
GGACATTTGGACCACATGTGGAATTGTGAGCGGATAACAATTTGTGGCCCATAAAAACGA
GACAGAAGGATTCTGAGAAACAAGCTTGTGATGTGTGTACTCAGCTAACAGAGTGGAACC
TCTCTTTTGATGCAGCAGTTTGGAAACACTCTTTTTGTAGAAACTGTAAGTGGATATTTG
GATAGCTCTAATGATATCGTTGGAAAAGGGAATATCATCATCTAAAATCTAGACAGAAGC
CCTCTCAGAAACTACTTTGTGATATCTGCATTCAAGTCACAGAGTTGAACATTCGCTTTC
TTAGAGCACGTTGGAAACACTCTTTTTGTAGTGTCTGGAAGTGGACATTTGGACCACATG
TGGAATTGTGAGCGGATAACAATTTGTGGCCCATAAAAACGAGACAGAAGCATGCTCAGA
AACTTGTTTTTGATGTGTGTACCCAGCCAAAGGAGTTGAACATTTCTATTGATAGAGCAG
TTTTGAAACACTCTTTTTGTGGAAAATGCAGGTGGATATTTGGATAGCTTGGAGGATATC
GTTGGAAGAGGGATCACTAGAGAATTCGGGCAAAAAACCCATTTTATGGGACTAGCTAGA
TTTCAGGTAAGATAGCTAGGGTCTAGCAATAAAAGGTAGACAGCAGCATTCTCAGAAATT
TCTTTCTGATGTCTGCATTCAACTCATAGAGTTGAAGATTGCCTTTCATAGAGCAGGTTT
GAAACACTCTTTCTGGAGTATCTGGATGTGGACATTTGGACCACATGTGGAATTGTGAGC
GGATAACAATTTGTGGCCATAAAAACGAGACAGAAGGATTCTCAGAAACAAGTTTGTGAT
GTGTGTACTCAGCTAACAGAGTGGAACCTTTCTTTTTACAGAGCAGCTTTGAAACTCTAT
TTTTGTGGATTCTGCAAATTGATATTTAGGACCACATGTGGAATTGTGAGCGGATAACAA
TTTGTGGATACAAAATCTAGACAGAAGCATTCTCACAAACTTCTTTGTGATGTGTGTCCT
CAACTAACAGAGTTGAACCTTTCTTTTGATGCAGCAGTTTGGAAACACTCTTTTTGTAGA
AACTGTAAGTGGATATTTGGATAGCTCTAACGATATCGTTGGAAAAGGGAATATCATGAT
CTAAAATCTAGACAGAAGCACTATTAGAAACTACTTGGTGATATCTGCATTCAAGTCACA
GAGTTGAACATTCCCTTACTTTGAGCACGTTTGAAACACTCTTTTGGAAGAATCTGGAAG
TGGACATTTGGACCACATGTGGAATTGTGAGCGGATAACAATTTGTGGCCAATAAAAGCC
AGACAGAAGCTTTCTCAGAAACTTGTTCGTGATGTGTGTACTCAACTAAAAGAGTTGAAC
CTTTCTATTGATAGAGCAGTTTTGAAACACTCTTTTTGTGGATTCTGCAAGTGGATATTT
GGATTGCTTTGAGGATATCGTTGGAAGAGGGATCACTAGCTATAAAAACTAGACAGCAGC
ATTCCCAGAAATTTCTTTGGGATATTTCCATTCAACTCATAGAGATGAACATGGCCTTTC
ATAGAGCAGGTTTGAAACACTCTTTTTGTAGTTTGTGGAAGTGGACATTTCGACCACATG
TGGAATTGTGAGCGGATAACAATTTGTGGCCCATAAAAATAGACAGAAGCATTCTCAGAA
ACTTGTTGGTGATATGTGTCCTCAACTAACAGAGTTGAACTTTGCCATTGATAGAGAGCA
GTTTTGAAACACTCTTTTTGTGGAATCTGCAAGTGGATATTTGACTAGCTGACTCAGATA
TCGTTGGAAAAGGGATCACTAGCAAATAAAAGGTAGACAGCAGCATTCTCAGAAATTTCT
TTCTGATGACTGCATTCAACTCATAGAGTTGAACATTCCCTTTCATAGAGCAGGTTTGAA
ACACTCTTTCTGGAGTATCTGGATGTGGACATTTGGACCACATGTGGAATTGTGAGCGGA
TAACAATTTGTGGCCCATAAAAACGAGACAGAAGGATTCTGAGAAACAAGCTTGTGATGT
GTGTACTCAGCTAACAGAGTGGAACCTCTCTTTTGATGCAGCAGTTTGGAAACACTCTTT
TTGTAGAAACTGTAAGTGGATATTTGGATAGCTCTAATGATATCGTTGGAAAAGGGAATA
TCATCATCTAAAATCTAGACAGAAGCCCTCTCAGAAACTACTTTGTGATATCTGCATTCA
AGTCACAGAGTTGAACATTCGCTTTCTTAGAGCACGTTGGAAACACTCTTTTTGTAGTGT
CTGGAAGTGGACATTTGGACCACATGTGGAATTGTGAGCGGATAACAATTTGTGGCCCAT
AAAAACGAGACAGAAGCATGCTCAGAAACTTGTTTTTGATGTGTGTACCCAGCCAAAGGA
GTTGAACATTTCTATTGATAGAGCAGTTTTGAAACACTCTTTTTGTGGAAAATGCAGGTG
GATATTTGGATAGCTTGGAGGATATCGTTGGAAGAGGGATCACTAGAGAATTCGGGCAAA
AATCCCAGTTTAGGGGACTAGCTAGATTTCAGGTAAGATAGCTAGGGTCTAGCAATAAAA
GGTAGACAGCAGCATTCTCAGAAATTTCTTTCTGATGTCTGCATTCAACTCATAGAGTTG
AAGATTGCCTTTCATAGAGCAGGTTTGAAACACTCTTTCTGGAGTATCTGGATGTGGACA
TTTGGACCACATGTGGAATTGTGAGCGGATAACAATTTGTGGCCATAAAAACGAGACAGA
AGGATTCTCAGAAACAAGTTTGTGATGTGTGTACTCAGCTAACAGAGTGGAACCTTTCTT
TTTACAGAGCAGCTTTGAAACTCTATTTTTGTGGATTCTGCAAATTGATATTTAGGACCA
CATGTGGAATTGTGAGCGGATAACAATTTGTGGATACAAAATCTAGACAGAAGCATTCTC
ACAAACTTCTTTGTGATGTGTGTCCTCAACTAACAGAGTTGAACCTTTCTTTTGATGCAG
CAGTTTGGAAACACTCTTTTTGTAGAAACTGTAAGTGGATATTTGGATAGCTCTAACGAT
ATCGTTGGAAAAGGGAATATCATGATCTAAAATCTAGACAGAAGCACTATTAGAAACTAC
TTGGTGATATCTGCATTCAAGTCACAGAGTTGAACATTCCCTTACTTTGAGCACGTTTGA
AACACTCTTTTGGAAGAATCTGGAAGTGGACATTTGGACCACATGTGGAATTGTGAGCGG
ATAACAATTTGTGGCCAATAAAAGCCAGACAGAAGCTTTCTCAGAAACTTGTTCGTGATG
TGTGTACTCAACTAAAAGAGTTGAACCTTTCTATTGATAGAGCAGTTTTGAAACACTCTT
TTTGTGGATTCTGCAAGTGGATATTTGGATTGCTTTGAGGATATCGTTGGAAGAGGGATC
ACTAGCTATAAAAACTAGACAGCAGCATTCCCAGAAATTTCTTTGGGATATTTCCATTCA
ACTCATAGAGATGAACATGGCCTTTCATAGAGCAGGTTTGAAACACTCTTTTTGTAGTTT
GTGGAAGTGGACATTTCGACCACATGTGGAATTGTGAGCGGATAACAATTTGTGGCCCAT
AAAAATAGACAGAAGCATTCTCAGAAACTTGTTGGTGATATGTGTCCTCAACTAACAGAG
TTGAACTTTGCCATTGATAGAGAGCAGTTTTGAAACACTCTTTTTGTGGAATCTGCAAGT
GGATATTTGACTAGCTGACTCAGATATCGTTGGAAAAGGGATCACTAGCAAATAAAAGGT
AGACAGCAGCATTCTCAGAAATTTCTTTCTGATGACTGCATTCAACTCATAGAGTTGAAC
ATTCCCTTTCATAGAGCAGGTTTGAAACACTCTTTCTGGAGTATCTGGATGTGGACATTT
GGACCACATGTGGAATTGTGAGCGGATAACAATTTGTGGCCCATAAAAACGAGACAGAAG
GATTCTGAGAAACAAGCTTGTGATGTGTGTACTCAGCTAACAGAGTGGAACCTCTCTTTT
GATGCAGCAGTTTGGAAACACTCTTTTTGTAGAAACTGTAAGTGGATATTTGGATAGCTC
TAATGATATCGTTGGAAAAGGGAATATCATCATCTAAAATCTAGACAGAAGCCCTCTCAG
AAACTACTTTGTGATATCTGCATTCAAGTCACAGAGTTGAACATTCGCTTTCTTAGAGCA
CGTTGGAAACACTCTTTTTGTAGTGTCTGGAAGTGGACATTTGGACCACATGTGGAATTG
TGAGCGGATAACAATTTGTGGCCCATAAAAACGAGACAGAAGCATGCTCAGAAACTTGTT
TTTGATGTGTGTACCCAGCCAAAGGAGTTGAACATTTCTATTGATAGAGCAGTTTTGAAA
CACTCTTTTTGTGGAAAATGCAGGTGGATATTTGGATAGCTTGGAGGATATCGTTGGAAG
AGGGATCACTAGAGAATTCGGGCAAAAATCCCACTTTACGGGACTAGCTAGATTTCAGGT
AAGATAGCTAGGGTCTAGCAATAAAAGGTAGACAGCAGCATTCTCAGAAATTTCTTTCTG
ATGTCTGCATTCAACTCATAGAGTTGAAGATTGCCTTTCATAGAGCAGGTTTGAAACACT
CTTTCTGGAGTATCTGGATGTGGACATTTGGACCACATGTGGAATTGTGAGCGGATAACA
ATTTGTGGCCATAAAAACGAGACAGAAGGATTCTCAGAAACAAGTTTGTGATGTGTGTAC
TCAGCTAACAGAGTGGAACCTTTCTTTTTACAGAGCAGCTTTGAAACTCTATTTTTGTGG
ATTCTGCAAATTGATATTTAGGACCACATGTGGAATTGTGAGCGGATAACAATTTGTGGA
TACAAAATCTAGACAGAAGCATTCTCACAAACTTCTTTGTGATGTGTGTCCTCAACTAAC
AGAGTTGAACCTTTCTTTTGATGCAGCAGTTTGGAAACACTCTTTTTGTAGAAACTGTAA
GTGGATATTTGGATAGCTCTAACGATATCGTTGGAAAAGGGAATATCATGATCTAAAATC
TAGACAGAAGCACTATTAGAAACTACTTGGTGATATCTGCATTCAAGTCACAGAGTTGAA
CATTCCCTTACTTTGAGCACGTTTGAAACACTCTTTTGGAAGAATCTGGAAGTGGACATT
TGGACCACATGTGGAATTGTGAGCGGATAACAATTTGTGGCCAATAAAAGCCAGACAGAA
GCTTTCTCAGAAACTTGTTCGTGATGTGTGTACTCAACTAAAAGAGTTGAACCTTTCTAT
TGATAGAGCAGTTTTGAAACACTCTTTTTGTGGATTCTGCAAGTGGATATTTGGATTGCT
TTGAGGATATCGTTGGAAGAGGGATCACTAGCTATAAAAACTAGACAGCAGCATTCCCAG
AAATTTCTTTGGGATATTTCCATTCAACTCATAGAGATGAACATGGCCTTTCATAGAGCA
GGTTTGAAACACTCTTTTTGTAGTTTGTGGAAGTGGACATTTCGACCACATGTGGAATTG
TGAGCGGATAACAATTTGTGGCCCATAAAAATAGACAGAAGCATTCTCAGAAACTTGTTG
GTGATATGTGTCCTCAACTAACAGAGTTGAACTTTGCCATTGATAGAGAGCAGTTTTGAA
ACACTCTTTTTGTGGAATCTGCAAGTGGATATTTGACTAGCTGACTCAGATATCGTTGGA
AAAGGGATCACTAGCAAATAAAAGGTAGACAGCAGCATTCTCAGAAATTTCTTTCTGATG
ACTGCATTCAACTCATAGAGTTGAACATTCCCTTTCATAGAGCAGGTTTGAAACACTCTT
TCTGGAGTATCTGGATGTGGACATTTGGACCACATGTGGAATTGTGAGCGGATAACAATT
TGTGGCCCATAAAAACGAGACAGAAGGATTCTGAGAAACAAGCTTGTGATGTGTGTACTC
AGCTAACAGAGTGGAACCTCTCTTTTGATGCAGCAGTTTGGAAACACTCTTTTTGTAGAA
ACTGTAAGTGGATATTTGGATAGCTCTAATGATATCGTTGGAAAAGGGAATATCATCATC
TAAAATCTAGACAGAAGCCCTCTCAGAAACTACTTTGTGATATCTGCATTCAAGTCACAG
AGTTGAACATTCGCTTTCTTAGAGCACGTTGGAAACACTCTTTTTGTAGTGTCTGGAAGT
GGACATTTGGACCACATGTGGAATTGTGAGCGGATAACAATTTGTGGCCCATAAAAACGA
GACAGAAGCATGCTCAGAAACTTGTTTTTGATGTGTGTACCCAGCCAAAGGAGTTGAACA
TTTCTATTGATAGAGCAGTTTTGAAACACTCTTTTTGTGGAAAATGCAGGTGGATATTTG
GATAGCTTGGAGGATATCGTTGGAAGAGGGATCACTAGAGAATTCGGGCAAAAATCCCTA
TTTTAGGGACTAGCTAGATTTCAGGTAAGATAGCTAGGGTCTAGCAATAAAAGGTAGACA
GCAGCATTCTCAGAAATTTCTTTCTGATGTCTGCATTCAACTCATAGAGTTGAAGATTGC
CTTTCATAGAGCAGGTTTGAAACACTCTTTCTGGAGTATCTGGATGTGGACATTTGGACC
ACATGTGGAATTGTGAGCGGATAACAATTTGTGGCCATAAAAACGAGACAGAAGGATTCT
CAGAAACAAGTTTGTGATGTGTGTACTCAGCTAACAGAGTGGAACCTTTCTTTTTACAGA
GCAGCTTTGAAACTCTATTTTTGTGGATTCTGCAAATTGATATTTAGGACCACATGTGGA
ATTGTGAGCGGATAACAATTTGTGGATACAAAATCTAGACAGAAGCATTCTCACAAACTT
CTTTGTGATGTGTGTCCTCAACTAACAGAGTTGAACCTTTCTTTTGATGCAGCAGTTTGG
AAACACTCTTTTTGTAGAAACTGTAAGTGGATATTTGGATAGCTCTAACGATATCGTTGG
AAAAGGGAATATCATGATCTAAAATCTAGACAGAAGCACTATTAGAAACTACTTGGTGAT
ATCTGCATTCAAGTCACAGAGTTGAACATTCCCTTACTTTGAGCACGTTTGAAACACTCT
TTTGGAAGAATCTGGAAGTGGACATTTGGACCACATGTGGAATTGTGAGCGGATAACAAT
TTGTGGCCAATAAAAGCCAGACAGAAGCTTTCTCAGAAACTTGTTCGTGATGTGTGTACT
CAACTAAAAGAGTTGAACCTTTCTATTGATAGAGCAGTTTTGAAACACTCTTTTTGTGGA
TTCTGCAAGTGGATATTTGGATTGCTTTGAGGATATCGTTGGAAGAGGGATCACTAGCTA
TAAAAACTAGACAGCAGCATTCCCAGAAATTTCTTTGGGATATTTCCATTCAACTCATAG
AGATGAACATGGCCTTTCATAGAGCAGGTTTGAAACACTCTTTTTGTAGTTTGTGGAAGT
GGACATTTCGACCACATGTGGAATTGTGAGCGGATAACAATTTGTGGCCCATAAAAATAG
ACAGAAGCATTCTCAGAAACTTGTTGGTGATATGTGTCCTCAACTAACAGAGTTGAACTT
TGCCATTGATAGAGAGCAGTTTTGAAACACTCTTTTTGTGGAATCTGCAAGTGGATATTT
GACTAGCTGACTCAGATATCGTTGGAAAAGGGATCACTAGCAAATAAAAGGTAGACAGCA
GCATTCTCAGAAATTTCTTTCTGATGACTGCATTCAACTCATAGAGTTGAACATTCCCTT
TCATAGAGCAGGTTTGAAACACTCTTTCTGGAGTATCTGGATGTGGACATTTGGACCACA
TGTGGAATTGTGAGCGGATAACAATTTGTGGCCCATAAAAACGAGACAGAAGGATTCTGA
GAAACAAGCTTGTGATGTGTGTACTCAGCTAACAGAGTGGAACCTCTCTTTTGATGCAGC
AGTTTGGAAACACTCTTTTTGTAGAAACTGTAAGTGGATATTTGGATAGCTCTAATGATA
TCGTTGGAAAAGGGAATATCATCATCTAAAATCTAGACAGAAGCCCTCTCAGAAACTACT
TTGTGATATCTGCATTCAAGTCACAGAGTTGAACATTCGCTTTCTTAGAGCACGTTGGAA
ACACTCTTTTTGTAGTGTCTGGAAGTGGACATTTGGACCACATGTGGAATTGTGAGCGGA
TAACAATTTGTGGCCCATAAAAACGAGACAGAAGCATGCTCAGAAACTTGTTTTTGATGT
GTGTACCCAGCCAAAGGAGTTGAACATTTCTATTGATAGAGCAGTTTTGAAACACTCTTT
TTGTGGAAAATGCAGGTGGATATTTGGATAGCTTGGAGGATATCGTTGGAAGAGGGATCA
CTAGAGAATTCGGGCAAAAATCCCTTTTTTTGGGACTAGCTAGATTTCAGGTAAGATAGC
TAGGGTCTAGCAATAAAAGGTAGACAGCAGCATTCTCAGAAATTTCTTTCTGATGTCTGC
ATTCAACTCATAGAGTTGAAGATTGCCTTTCATAGAGCAGGTTTGAAACACTCTTTCTGG
AGTATCTGGATGTGGACATTTGGACCACATGTGGAATTGTGAGCGGATAACAATTTGTGG
CCATAAAAACGAGACAGAAGGATTCTCAGAAACAAGTTTGTGATGTGTGTACTCAGCTAA
CAGAGTGGAACCTTTCTTTTTACAGAGCAGCTTTGAAACTCTATTTTTGTGGATTCTGCA
AATTGATATTTAGGACCACATGTGGAATTGTGAGCGGATAACAATTTGTGGATACAAAAT
CTAGACAGAAGCATTCTCACAAACTTCTTTGTGATGTGTGTCCTCAACTAACAGAGTTGA
ACCTTTCTTTTGATGCAGCAGTTTGGAAACACTCTTTTTGTAGAAACTGTAAGTGGATAT
TTGGATAGCTCTAACGATATCGTTGGAAAAGGGAATATCATGATCTAAAATCTAGACAGA
AGCACTATTAGAAACTACTTGGTGATATCTGCATTCAAGTCACAGAGTTGAACATTCCCT
TACTTTGAGCACGTTTGAAACACTCTTTTGGAAGAATCTGGAAGTGGACATTTGGACCAC
ATGTGGAATTGTGAGCGGATAACAATTTGTGGCCAATAAAAGCCAGACAGAAGCTTTCTC
AGAAACTTGTTCGTGATGTGTGTACTCAACTAAAAGAGTTGAACCTTTCTATTGATAGAG
CAGTTTTGAAACACTCTTTTTGTGGATTCTGCAAGTGGATATTTGGATTGCTTTGAGGAT
ATCGTTGGAAGAGGGATCACTAGCTATAAAAACTAGACAGCAGCATTCCCAGAAATTTCT
TTGGGATATTTCCATTCAACTCATAGAGATGAACATGGCCTTTCATAGAGCAGGTTTGAA
ACACTCTTTTTGTAGTTTGTGGAAGTGGACATTTCGACCACATGTGGAATTGTGAGCGGA
TAACAATTTGTGGCCCATAAAAATAGACAGAAGCATTCTCAGAAACTTGTTGGTGATATG
TGTCCTCAACTAACAGAGTTGAACTTTGCCATTGATAGAGAGCAGTTTTGAAACACTCTT
TTTGTGGAATCTGCAAGTGGATATTTGACTAGCTGACTCAGATATCGTTGGAAAAGGGAT
CACTAGCAAATAAAAGGTAGACAGCAGCATTCTCAGAAATTTCTTTCTGATGACTGCATT
CAACTCATAGAGTTGAACATTCCCTTTCATAGAGCAGGTTTGAAACACTCTTTCTGGAGT
ATCTGGATGTGGACATTTGGACCACATGTGGAATTGTGAGCGGATAACAATTTGTGGCCC
ATAAAAACGAGACAGAAGGATTCTGAGAAACAAGCTTGTGATGTGTGTACTCAGCTAACA
GAGTGGAACCTCTCTTTTGATGCAGCAGTTTGGAAACACTCTTTTTGTAGAAACTGTAAG
TGGATATTTGGATAGCTCTAATGATATCGTTGGAAAAGGGAATATCATCATCTAAAATCT
AGACAGAAGCCCTCTCAGAAACTACTTTGTGATATCTGCATTCAAGTCACAGAGTTGAAC
ATTCGCTTTCTTAGAGCACGTTGGAAACACTCTTTTTGTAGTGTCTGGAAGTGGACATTT
GGACCACATGTGGAATTGTGAGCGGATAACAATTTGTGGCCCATAAAAACGAGACAGAAG
CATGCTCAGAAACTTGTTTTTGATGTGTGTACCCAGCCAAAGGAGTTGAACATTTCTATT
GATAGAGCAGTTTTGAAACACTCTTTTTGTGGAAAATGCAGGTGGATATTTGGATAGCTT
GGAGGATATCGTTGGAAGAGGGATCACTAGAGAATTCGGGCAAAAATCCCTGTTTTGGGG
ACTAGCTAGATTTCAGGTAAGATAGCTAGGGTCTAGCAATAAAAGGTAGACAGCAGCATT
CTCAGAAATTTCTTTCTGATGTCTGCATTCAACTCATAGAGTTGAAGATTGCCTTTCATA
GAGCAGGTTTGAAACACTCTTTCTGGAGTATCTGGATGTGGACATTTGGACCACATGTGG
AATTGTGAGCGGATAACAATTTGTGGCCATAAAAACGAGACAGAAGGATTCTCAGAAACA
AGTTTGTGATGTGTGTACTCAGCTAACAGAGTGGAACCTTTCTTTTTACAGAGCAGCTTT
GAAACTCTATTTTTGTGGATTCTGCAAATTGATATTTAGGACCACATGTGGAATTGTGAG
CGGATAACAATTTGTGGATACAAAATCTAGACAGAAGCATTCTCACAAACTTCTTTGTGA
TGTGTGTCCTCAACTAACAGAGTTGAACCTTTCTTTTGATGCAGCAGTTTGGAAACACTC
TTTTTGTAGAAACTGTAAGTGGATATTTGGATAGCTCTAACGATATCGTTGGAAAAGGGA
ATATCATGATCTAAAATCTAGACAGAAGCACTATTAGAAACTACTTGGTGATATCTGCAT
TCAAGTCACAGAGTTGAACATTCCCTTACTTTGAGCACGTTTGAAACACTCTTTTGGAAG
AATCTGGAAGTGGACATTTGGACCACATGTGGAATTGTGAGCGGATAACAATTTGTGGCC
AATAAAAGCCAGACAGAAGCTTTCTCAGAAACTTGTTCGTGATGTGTGTACTCAACTAAA
AGAGTTGAACCTTTCTATTGATAGAGCAGTTTTGAAACACTCTTTTTGTGGATTCTGCAA
GTGGATATTTGGATTGCTTTGAGGATATCGTTGGAAGAGGGATCACTAGCTATAAAAACT
AGACAGCAGCATTCCCAGAAATTTCTTTGGGATATTTCCATTCAACTCATAGAGATGAAC
ATGGCCTTTCATAGAGCAGGTTTGAAACACTCTTTTTGTAGTTTGTGGAAGTGGACATTT
CGACCACATGTGGAATTGTGAGCGGATAACAATTTGTGGCCCATAAAAATAGACAGAAGC
ATTCTCAGAAACTTGTTGGTGATATGTGTCCTCAACTAACAGAGTTGAACTTTGCCATTG
ATAGAGAGCAGTTTTGAAACACTCTTTTTGTGGAATCTGCAAGTGGATATTTGACTAGCT
GACTCAGATATCGTTGGAAAAGGGATCACTAGCAAATAAAAGGTAGACAGCAGCATTCTC
AGAAATTTCTTTCTGATGACTGCATTCAACTCATAGAGTTGAACATTCCCTTTCATAGAG
CAGGTTTGAAACACTCTTTCTGGAGTATCTGGATGTGGACATTTGGACCACATGTGGAAT
TGTGAGCGGATAACAATTTGTGGCCCATAAAAACGAGACAGAAGGATTCTGAGAAACAAG
CTTGTGATGTGTGTACTCAGCTAACAGAGTGGAACCTCTCTTTTGATGCAGCAGTTTGGA
AACACTCTTTTTGTAGAAACTGTAAGTGGATATTTGGATAGCTCTAATGATATCGTTGGA
AAAGGGAATATCATCATCTAAAATCTAGACAGAAGCCCTCTCAGAAACTACTTTGTGATA
TCTGCATTCAAGTCACAGAGTTGAACATTCGCTTTCTTAGAGCACGTTGGAAACACTCTT
TTTGTAGTGTCTGGAAGTGGACATTTGGACCACATGTGGAATTGTGAGCGGATAACAATT
TGTGGCCCATAAAAACGAGACAGAAGCATGCTCAGAAACTTGTTTTTGATGTGTGTACCC
AGCCAAAGGAGTTGAACATTTCTATTGATAGAGCAGTTTTGAAACACTCTTTTTGTGGAA
AATGCAGGTGGATATTTGGATAGCTTGGAGGATATCGTTGGAAGAGGGATCACTAGAGAA
TTCGGGCAAAAATCCCTCTTTTCGGGACTAGCTAGATTTCAGGTAAGATAGCTAGGGTCT
AGCAATAAAAGGTAGACAGCAGCATTCTCAGAAATTTCTTTCTGATGTCTGCATTCAACT
CATAGAGTTGAAGATTGCCTTTCATAGAGCAGGTTTGAAACACTCTTTCTGGAGTATCTG
GATGTGGACATTTGGACCACATGTGGAATTGTGAGCGGATAACAATTTGTGGCCATAAAA
ACGAGACAGAAGGATTCTCAGAAACAAGTTTGTGATGTGTGTACTCAGCTAACAGAGTGG
AACCTTTCTTTTTACAGAGCAGCTTTGAAACTCTATTTTTGTGGATTCTGCAAATTGATA
TTTAGGACCACATGTGGAATTGTGAGCGGATAACAATTTGTGGATACAAAATCTAGACAG
AAGCATTCTCACAAACTTCTTTGTGATGTGTGTCCTCAACTAACAGAGTTGAACCTTTCT
TTTGATGCAGCAGTTTGGAAACACTCTTTTTGTAGAAACTGTAAGTGGATATTTGGATAG
CTCTAACGATATCGTTGGAAAAGGGAATATCATGATCTAAAATCTAGACAGAAGCACTAT
TAGAAACTACTTGGTGATATCTGCATTCAAGTCACAGAGTTGAACATTCCCTTACTTTGA
GCACGTTTGAAACACTCTTTTGGAAGAATCTGGAAGTGGACATTTGGACCACATGTGGAA
TTGTGAGCGGATAACAATTTGTGGCCAATAAAAGCCAGACAGAAGCTTTCTCAGAAACTT
GTTCGTGATGTGTGTACTCAACTAAAAGAGTTGAACCTTTCTATTGATAGAGCAGTTTTG
AAACACTCTTTTTGTGGATTCTGCAAGTGGATATTTGGATTGCTTTGAGGATATCGTTGG
AAGAGGGATCACTAGCTATAAAAACTAGACAGCAGCATTCCCAGAAATTTCTTTGGGATA
TTTCCATTCAACTCATAGAGATGAACATGGCCTTTCATAGAGCAGGTTTGAAACACTCTT
TTTGTAGTTTGTGGAAGTGGACATTTCGACCACATGTGGAATTGTGAGCGGATAACAATT
TGTGGCCCATAAAAATAGACAGAAGCATTCTCAGAAACTTGTTGGTGATATGTGTCCTCA
ACTAACAGAGTTGAACTTTGCCATTGATAGAGAGCAGTTTTGAAACACTCTTTTTGTGGA
ATCTGCAAGTGGATATTTGACTAGCTGACTCAGATATCGTTGGAAAAGGGATCACTAGCA
AATAAAAGGTAGACAGCAGCATTCTCAGAAATTTCTTTCTGATGACTGCATTCAACTCAT
AGAGTTGAACATTCCCTTTCATAGAGCAGGTTTGAAACACTCTTTCTGGAGTATCTGGAT
GTGGACATTTGGACCACATGTGGAATTGTGAGCGGATAACAATTTGTGGCCCATAAAAAC
GAGACAGAAGGATTCTGAGAAACAAGCTTGTGATGTGTGTACTCAGCTAACAGAGTGGAA
CCTCTCTTTTGATGCAGCAGTTTGGAAACACTCTTTTTGTAGAAACTGTAAGTGGATATT
TGGATAGCTCTAATGATATCGTTGGAAAAGGGAATATCATCATCTAAAATCTAGACAGAA
GCCCTCTCAGAAACTACTTTGTGATATCTGCATTCAAGTCACAGAGTTGAACATTCGCTT
TCTTAGAGCACGTTGGAAACACTCTTTTTGTAGTGTCTGGAAGTGGACATTTGGACCACA
TGTGGAATTGTGAGCGGATAACAATTTGTGGCCCATAAAAACGAGACAGAAGCATGCTCA
GAAACTTGTTTTTGATGTGTGTACCCAGCCAAAGGAGTTGAACATTTCTATTGATAGAGC
AGTTTTGAAACACTCTTTTTGTGGAAAATGCAGGTGGATATTTGGATAGCTTGGAGGATA
TCGTTGGAAGAGGGATCACTAGAGAATTCGGGCAAAAATCCCATTTTATGGGACTAGCTA
GATTTCAGGTAAGATAGCTAGGGTCTAGCAATAAAAGGTAGACAGCAGCATTCTCAGAAA
TTTCTTTCTGATGTCTGCATTCAACTCATAGAGTTGAAGATTGCCTTTCATAGAGCAGGT
TTGAAACACTCTTTCTGGAGTATCTGGATGTGGACATTTGGACCACATGTGGAATTGTGA
GCGGATAACAATTTGTGGCCATAAAAACGAGACAGAAGGATTCTCAGAAACAAGTTTGTG
ATGTGTGTACTCAGCTAACAGAGTGGAACCTTTCTTTTTACAGAGCAGCTTTGAAACTCT
ATTTTTGTGGATTCTGCAAATTGATATTTAGGACCACATGTGGAATTGTGAGCGGATAAC
AATTTGTGGATACAAAATCTAGACAGAAGCATTCTCACAAACTTCTTTGTGATGTGTGTC
CTCAACTAACAGAGTTGAACCTTTCTTTTGATGCAGCAGTTTGGAAACACTCTTTTTGTA
GAAACTGTAAGTGGATATTTGGATAGCTCTAACGATATCGTTGGAAAAGGGAATATCATG
ATCTAAAATCTAGACAGAAGCACTATTAGAAACTACTTGGTGATATCTGCATTCAAGTCA
CAGAGTTGAACATTCCCTTACTTTGAGCACGTTTGAAACACTCTTTTGGAAGAATCTGGA
AGTGGACATTTGGACCACATGTGGAATTGTGAGCGGATAACAATTTGTGGCCAATAAAAG
CCAGACAGAAGCTTTCTCAGAAACTTGTTCGTGATGTGTGTACTCAACTAAAAGAGTTGA
ACCTTTCTATTGATAGAGCAGTTTTGAAACACTCTTTTTGTGGATTCTGCAAGTGGATAT
TTGGATTGCTTTGAGGATATCGTTGGAAGAGGGATCACTAGCTATAAAAACTAGACAGCA
GCATTCCCAGAAATTTCTTTGGGATATTTCCATTCAACTCATAGAGATGAACATGGCCTT
TCATAGAGCAGGTTTGAAACACTCTTTTTGTAGTTTGTGGAAGTGGACATTTCGACCACA
TGTGGAATTGTGAGCGGATAACAATTTGTGGCCCATAAAAATAGACAGAAGCATTCTCAG
AAACTTGTTGGTGATATGTGTCCTCAACTAACAGAGTTGAACTTTGCCATTGATAGAGAG
CAGTTTTGAAACACTCTTTTTGTGGAATCTGCAAGTGGATATTTGACTAGCTGACTCAGA
TATCGTTGGAAAAGGGATCACTAGCAAATAAAAGGTAGACAGCAGCATTCTCAGAAATTT
CTTTCTGATGACTGCATTCAACTCATAGAGTTGAACATTCCCTTTCATAGAGCAGGTTTG
AAACACTCTTTCTGGAGTATCTGGATGTGGACATTTGGACCACATGTGGAATTGTGAGCG
GATAACAATTTGTGGCCCATAAAAACGAGACAGAAGGATTCTGAGAAACAAGCTTGTGAT
GTGTGTACTCAGCTAACAGAGTGGAACCTCTCTTTTGATGCAGCAGTTTGGAAACACTCT
TTTTGTAGAAACTGTAAGTGGATATTTGGATAGCTCTAATGATATCGTTGGAAAAGGGAA
TATCATCATCTAAAATCTAGACAGAAGCCCTCTCAGAAACTACTTTGTGATATCTGCATT
CAAGTCACAGAGTTGAACATTCGCTTTCTTAGAGCACGTTGGAAACACTCTTTTTGTAGT
GTCTGGAAGTGGACATTTGGACCACATGTGGAATTGTGAGCGGATAACAATTTGTGGCCC
ATAAAAACGAGACAGAAGCATGCTCAGAAACTTGTTTTTGATGTGTGTACCCAGCCAAAG
GAGTTGAACATTTCTATTGATAGAGCAGTTTTGAAACACTCTTTTTGTGGAAAATGCAGG
TGGATATTTGGATAGCTTGGAGGATATCGTTGGAAGAGGGATCACTAGAGAATTCGGGCA
AAAATCCCAGTTTAGGGGACTAGCTAGATTTCAGGTAAGATAGCTAGGGTCTAGCAATAA
AAGGTAGACAGCAGCATTCTCAGAAATTTCTTTCTGATGTCTGCATTCAACTCATAGAGT
TGAAGATTGCCTTTCATAGAGCAGGTTTGAAACACTCTTTCTGGAGTATCTGGATGTGGA
CATTTGGACCACATGTGGAATTGTGAGCGGATAACAATTTGTGGCCATAAAAACGAGACA
GAAGGATTCTCAGAAACAAGTTTGTGATGTGTGTACTCAGCTAACAGAGTGGAACCTTTC
TTTTTACAGAGCAGCTTTGAAACTCTATTTTTGTGGATTCTGCAAATTGATATTTAGGAC
CACATGTGGAATTGTGAGCGGATAACAATTTGTGGATACAAAATCTAGACAGAAGCATTC
TCACAAACTTCTTTGTGATGTGTGTCCTCAACTAACAGAGTTGAACCTTTCTTTTGATGC
AGCAGTTTGGAAACACTCTTTTTGTAGAAACTGTAAGTGGATATTTGGATAGCTCTAACG
ATATCGTTGGAAAAGGGAATATCATGATCTAAAATCTAGACAGAAGCACTATTAGAAACT
ACTTGGTGATATCTGCATTCAAGTCACAGAGTTGAACATTCCCTTACTTTGAGCACGTTT
GAAACACTCTTTTGGAAGAATCTGGAAGTGGACATTTGGACCACATGTGGAATTGTGAGC
GGATAACAATTTGTGGCCAATAAAAGCCAGACAGAAGCTTTCTCAGAAACTTGTTCGTGA
TGTGTGTACTCAACTAAAAGAGTTGAACCTTTCTATTGATAGAGCAGTTTTGAAACACTC
TTTTTGTGGATTCTGCAAGTGGATATTTGGATTGCTTTGAGGATATCGTTGGAAGAGGGA
TCACTAGCTATAAAAACTAGACAGCAGCATTCCCAGAAATTTCTTTGGGATATTTCCATT
CAACTCATAGAGATGAACATGGCCTTTCATAGAGCAGGTTTGAAACACTCTTTTTGTAGT
TTGTGGAAGTGGACATTTCGACCACATGTGGAATTGTGAGCGGATAACAATTTGTGGCCC
ATAAAAATAGACAGAAGCATTCTCAGAAACTTGTTGGTGATATGTGTCCTCAACTAACAG
AGTTGAACTTTGCCATTGATAGAGAGCAGTTTTGAAACACTCTTTTTGTGGAATCTGCAA
GTGGATATTTGACTAGCTGACTCAGATATCGTTGGAAAAGGGATCACTAGCAAATAAAAG
GTAGACAGCAGCATTCTCAGAAATTTCTTTCTGATGACTGCATTCAACTCATAGAGTTGA
ACATTCCCTTTCATAGAGCAGGTTTGAAACACTCTTTCTGGAGTATCTGGATGTGGACAT
TTGGACCACATGTGGAATTGTGAGCGGATAACAATTTGTGGCCCATAAAAACGAGACAGA
AGGATTCTGAGAAACAAGCTTGTGATGTGTGTACTCAGCTAACAGAGTGGAACCTCTCTT
TTGATGCAGCAGTTTGGAAACACTCTTTTTGTAGAAACTGTAAGTGGATATTTGGATAGC
TCTAATGATATCGTTGGAAAAGGGAATATCATCATCTAAAATCTAGACAGAAGCCCTCTC
AGAAACTACTTTGTGATATCTGCATTCAAGTCACAGAGTTGAACATTCGCTTTCTTAGAG
CACGTTGGAAACACTCTTTTTGTAGTGTCTGGAAGTGGACATTTGGACCACATGTGGAAT
TGTGAGCGGATAACAATTTGTGGCCCATAAAAACGAGACAGAAGCATGCTCAGAAACTTG
TTTTTGATGTGTGTACCCAGCCAAAGGAGTTGAACATTTCTATTGATAGAGCAGTTTTGA
AACACTCTTTTTGTGGAAAATGCAGGTGGATATTTGGATAGCTTGGAGGATATCGTTGGA
AGAGGGATCACTAGAGAATTCGGGCAAAAATCCCACTTTACGGGACTAGCTAGATTTCAG
GTAAGATAGCTAGGGTCTAGCAATAAAAGGTAGACAGCAGCATTCTCAGAAATTTCTTTC
TGATGTCTGCATTCAACTCATAGAGTTGAAGATTGCCTTTCATAGAGCAGGTTTGAAACA
CTCTTTCTGGAGTATCTGGATGTGGACATTTGGACCACATGTGGAATTGTGAGCGGATAA
CAATTTGTGGCCATAAAAACGAGACAGAAGGATTCTCAGAAACAAGTTTGTGATGTGTGT
ACTCAGCTAACAGAGTGGAACCTTTCTTTTTACAGAGCAGCTTTGAAACTCTATTTTTGT
GGATTCTGCAAATTGATATTTAGGACCACATGTGGAATTGTGAGCGGATAACAATTTGTG
GATACAAAATCTAGACAGAAGCATTCTCACAAACTTCTTTGTGATGTGTGTCCTCAACTA
ACAGAGTTGAACCTTTCTTTTGATGCAGCAGTTTGGAAACACTCTTTTTGTAGAAACTGT
AAGTGGATATTTGGATAGCTCTAACGATATCGTTGGAAAAGGGAATATCATGATCTAAAA
TCTAGACAGAAGCACTATTAGAAACTACTTGGTGATATCTGCATTCAAGTCACAGAGTTG
AACATTCCCTTACTTTGAGCACGTTTGAAACACTCTTTTGGAAGAATCTGGAAGTGGACA
TTTGGACCACATGTGGAATTGTGAGCGGATAACAATTTGTGGCCAATAAAAGCCAGACAG
AAGCTTTCTCAGAAACTTGTTCGTGATGTGTGTACTCAACTAAAAGAGTTGAACCTTTCT
ATTGATAGAGCAGTTTTGAAACACTCTTTTTGTGGATTCTGCAAGTGGATATTTGGATTG
CTTTGAGGATATCGTTGGAAGAGGGATCACTAGCTATAAAAACTAGACAGCAGCATTCCC
AGAAATTTCTTTGGGATATTTCCATTCAACTCATAGAGATGAACATGGCCTTTCATAGAG
CAGGTTTGAAACACTCTTTTTGTAGTTTGTGGAAGTGGACATTTCGACCACATGTGGAAT
TGTGAGCGGATAACAATTTGTGGCCCATAAAAATAGACAGAAGCATTCTCAGAAACTTGT
TGGTGATATGTGTCCTCAACTAACAGAGTTGAACTTTGCCATTGATAGAGAGCAGTTTTG
AAACACTCTTTTTGTGGAATCTGCAAGTGGATATTTGACTAGCTGACTCAGATATCGTTG
GAAAAGGGATCACTAGCAAATAAAAGGTAGACAGCAGCATTCTCAGAAATTTCTTTCTGA
TGACTGCATTCAACTCATAGAGTTGAACATTCCCTTTCATAGAGCAGGTTTGAAACACTC
TTTCTGGAGTATCTGGATGTGGACATTTGGACCACATGTGGAATTGTGAGCGGATAACAA
TTTGTGGCCCATAAAAACGAGACAGAAGGATTCTGAGAAACAAGCTTGTGATGTGTGTAC
TCAGCTAACAGAGTGGAACCTCTCTTTTGATGCAGCAGTTTGGAAACACTCTTTTTGTAG
AAACTGTAAGTGGATATTTGGATAGCTCTAATGATATCGTTGGAAAAGGGAATATCATCA
TCTAAAATCTAGACAGAAGCCCTCTCAGAAACTACTTTGTGATATCTGCATTCAAGTCAC
AGAGTTGAACATTCGCTTTCTTAGAGCACGTTGGAAACACTCTTTTTGTAGTGTCTGGAA
GTGGACATTTGGACCACATGTGGAATTGTGAGCGGATAACAATTTGTGGCCCATAAAAAC
GAGACAGAAGCATGCTCAGAAACTTGTTTTTGATGTGTGTACCCAGCCAAAGGAGTTGAA
CATTTCTATTGATAGAGCAGTTTTGAAACACTCTTTTTGTGGAAAATGCAGGTGGATATT
TGGATAGCTTGGAGGATATCGTTGGAAGAGGGATCACTAGAGAATTCGGGCAAAAATCCC
TATTTTAGGGACTAGCTAGATTTCAGGTAAGATAGCTAGGGTCTAGCAATAAAAGGTAGA
CAGCAGCATTCTCAGAAATTTCTTTCTGATGTCTGCATTCAACTCATAGAGTTGAAGATT
GCCTTTCATAGAGCAGGTTTGAAACACTCTTTCTGGAGTATCTGGATGTGGACATTTGGA
CCACATGTGGAATTGTGAGCGGATAACAATTTGTGGCCATAAAAACGAGACAGAAGGATT
CTCAGAAACAAGTTTGTGATGTGTGTACTCAGCTAACAGAGTGGAACCTTTCTTTTTACA
GAGCAGCTTTGAAACTCTATTTTTGTGGATTCTGCAAATTGATATTTAGGACCACATGTG
GAATTGTGAGCGGATAACAATTTGTGGATACAAAATCTAGACAGAAGCATTCTCACAAAC
TTCTTTGTGATGTGTGTCCTCAACTAACAGAGTTGAACCTTTCTTTTGATGCAGCAGTTT
GGAAACACTCTTTTTGTAGAAACTGTAAGTGGATATTTGGATAGCTCTAACGATATCGTT
GGAAAAGGGAATATCATGATCTAAAATCTAGACAGAAGCACTATTAGAAACTACTTGGTG
ATATCTGCATTCAAGTCACAGAGTTGAACATTCCCTTACTTTGAGCACGTTTGAAACACT
CTTTTGGAAGAATCTGGAAGTGGACATTTGGACCACATGTGGAATTGTGAGCGGATAACA
ATTTGTGGCCAATAAAAGCCAGACAGAAGCTTTCTCAGAAACTTGTTCGTGATGTGTGTA
CTCAACTAAAAGAGTTGAACCTTTCTATTGATAGAGCAGTTTTGAAACACTCTTTTTGTG
GATTCTGCAAGTGGATATTTGGATTGCTTTGAGGATATCGTTGGAAGAGGGATCACTAGC
TATAAAAACTAGACAGCAGCATTCCCAGAAATTTCTTTGGGATATTTCCATTCAACTCAT
AGAGATGAACATGGCCTTTCATAGAGCAGGTTTGAAACACTCTTTTTGTAGTTTGTGGAA
GTGGACATTTCGACCACATGTGGAATTGTGAGCGGATAACAATTTGTGGCCCATAAAAAT
AGACAGAAGCATTCTCAGAAACTTGTTGGTGATATGTGTCCTCAACTAACAGAGTTGAAC
TTTGCCATTGATAGAGAGCAGTTTTGAAACACTCTTTTTGTGGAATCTGCAAGTGGATAT
TTGACTAGCTGACTCAGATATCGTTGGAAAAGGGATCACTAGCAAATAAAAGGTAGACAG
CAGCATTCTCAGAAATTTCTTTCTGATGACTGCATTCAACTCATAGAGTTGAACATTCCC
TTTCATAGAGCAGGTTTGAAACACTCTTTCTGGAGTATCTGGATGTGGACATTTGGACCA
CATGTGGAATTGTGAGCGGATAACAATTTGTGGCCCATAAAAACGAGACAGAAGGATTCT
GAGAAACAAGCTTGTGATGTGTGTACTCAGCTAACAGAGTGGAACCTCTCTTTTGATGCA
GCAGTTTGGAAACACTCTTTTTGTAGAAACTGTAAGTGGATATTTGGATAGCTCTAATGA
TATCGTTGGAAAAGGGAATATCATCATCTAAAATCTAGACAGAAGCCCTCTCAGAAACTA
CTTTGTGATATCTGCATTCAAGTCACAGAGTTGAACATTCGCTTTCTTAGAGCACGTTGG
AAACACTCTTTTTGTAGTGTCTGGAAGTGGACATTTGGACCACATGTGGAATTGTGAGCG
GATAACAATTTGTGGCCCATAAAAACGAGACAGAAGCATGCTCAGAAACTTGTTTTTGAT
GTGTGTACCCAGCCAAAGGAGTTGAACATTTCTATTGATAGAGCAGTTTTGAAACACTCT
TTTTGTGGAAAATGCAGGTGGATATTTGGATAGCTTGGAGGATATCGTTGGAAGAGGGAT
CACTAGAGAATTCGGGCAAAAATCCCTTTTTTTGGGACTAGCTAGATTTCAGGTAAGATA
GCTAGGGTCTAGCAATAAAAGGTAGACAGCAGCATTCTCAGAAATTTCTTTCTGATGTCT
GCATTCAACTCATAGAGTTGAAGATTGCCTTTCATAGAGCAGGTTTGAAACACTCTTTCT
GGAGTATCTGGATGTGGACATTTGGACCACATGTGGAATTGTGAGCGGATAACAATTTGT
GGCCATAAAAACGAGACAGAAGGATTCTCAGAAACAAGTTTGTGATGTGTGTACTCAGCT
AACAGAGTGGAACCTTTCTTTTTACAGAGCAGCTTTGAAACTCTATTTTTGTGGATTCTG
CAAATTGATATTTAGGACCACATGTGGAATTGTGAGCGGATAACAATTTGTGGATACAAA
ATCTAGACAGAAGCATTCTCACAAACTTCTTTGTGATGTGTGTCCTCAACTAACAGAGTT
GAACCTTTCTTTTGATGCAGCAGTTTGGAAACACTCTTTTTGTAGAAACTGTAAGTGGAT
ATTTGGATAGCTCTAACGATATCGTTGGAAAAGGGAATATCATGATCTAAAATCTAGACA
GAAGCACTATTAGAAACTACTTGGTGATATCTGCATTCAAGTCACAGAGTTGAACATTCC
CTTACTTTGAGCACGTTTGAAACACTCTTTTGGAAGAATCTGGAAGTGGACATTTGGACC
ACATGTGGAATTGTGAGCGGATAACAATTTGTGGCCAATAAAAGCCAGACAGAAGCTTTC
TCAGAAACTTGTTCGTGATGTGTGTACTCAACTAAAAGAGTTGAACCTTTCTATTGATAG
AGCAGTTTTGAAACACTCTTTTTGTGGATTCTGCAAGTGGATATTTGGATTGCTTTGAGG
ATATCGTTGGAAGAGGGATCACTAGCTATAAAAACTAGACAGCAGCATTCCCAGAAATTT
CTTTGGGATATTTCCATTCAACTCATAGAGATGAACATGGCCTTTCATAGAGCAGGTTTG
AAACACTCTTTTTGTAGTTTGTGGAAGTGGACATTTCGACCACATGTGGAATTGTGAGCG
GATAACAATTTGTGGCCCATAAAAATAGACAGAAGCATTCTCAGAAACTTGTTGGTGATA
TGTGTCCTCAACTAACAGAGTTGAACTTTGCCATTGATAGAGAGCAGTTTTGAAACACTC
TTTTTGTGGAATCTGCAAGTGGATATTTGACTAGCTGACTCAGATATCGTTGGAAAAGGG
ATCACTAGCAAATAAAAGGTAGACAGCAGCATTCTCAGAAATTTCTTTCTGATGACTGCA
TTCAACTCATAGAGTTGAACATTCCCTTTCATAGAGCAGGTTTGAAACACTCTTTCTGGA
GTATCTGGATGTGGACATTTGGACCACATGTGGAATTGTGAGCGGATAACAATTTGTGGC
CCATAAAAACGAGACAGAAGGATTCTGAGAAACAAGCTTGTGATGTGTGTACTCAGCTAA
CAGAGTGGAACCTCTCTTTTGATGCAGCAGTTTGGAAACACTCTTTTTGTAGAAACTGTA
AGTGGATATTTGGATAGCTCTAATGATATCGTTGGAAAAGGGAATATCATCATCTAAAAT
CTAGACAGAAGCCCTCTCAGAAACTACTTTGTGATATCTGCATTCAAGTCACAGAGTTGA
ACATTCGCTTTCTTAGAGCACGTTGGAAACACTCTTTTTGTAGTGTCTGGAAGTGGACAT
TTGGACCACATGTGGAATTGTGAGCGGATAACAATTTGTGGCCCATAAAAACGAGACAGA
AGCATGCTCAGAAACTTGTTTTTGATGTGTGTACCCAGCCAAAGGAGTTGAACATTTCTA
TTGATAGAGCAGTTTTGAAACACTCTTTTTGTGGAAAATGCAGGTGGATATTTGGATAGC
TTGGAGGATATCGTTGGAAGAGGGATCACTAGAGAATTCGGGCAAAAATCCCTGTTTTGG
GGACTAGCTAGATTTCAGGTAAGATAGCTAGGGTCTAGCAATAAAAGGTAGACAGCAGCA
TTCTCAGAAATTTCTTTCTGATGTCTGCATTCAACTCATAGAGTTGAAGATTGCCTTTCA
TAGAGCAGGTTTGAAACACTCTTTCTGGAGTATCTGGATGTGGACATTTGGACCACATGT
GGAATTGTGAGCGGATAACAATTTGTGGCCATAAAAACGAGACAGAAGGATTCTCAGAAA
CAAGTTTGTGATGTGTGTACTCAGCTAACAGAGTGGAACCTTTCTTTTTACAGAGCAGCT
TTGAAACTCTATTTTTGTGGATTCTGCAAATTGATATTTAGGACCACATGTGGAATTGTG
AGCGGATAACAATTTGTGGATACAAAATCTAGACAGAAGCATTCTCACAAACTTCTTTGT
GATGTGTGTCCTCAACTAACAGAGTTGAACCTTTCTTTTGATGCAGCAGTTTGGAAACAC
TCTTTTTGTAGAAACTGTAAGTGGATATTTGGATAGCTCTAACGATATCGTTGGAAAAGG
GAATATCATGATCTAAAATCTAGACAGAAGCACTATTAGAAACTACTTGGTGATATCTGC
ATTCAAGTCACAGAGTTGAACATTCCCTTACTTTGAGCACGTTTGAAACACTCTTTTGGA
AGAATCTGGAAGTGGACATTTGGACCACATGTGGAATTGTGAGCGGATAACAATTTGTGG
CCAATAAAAGCCAGACAGAAGCTTTCTCAGAAACTTGTTCGTGATGTGTGTACTCAACTA
AAAGAGTTGAACCTTTCTATTGATAGAGCAGTTTTGAAACACTCTTTTTGTGGATTCTGC
AAGTGGATATTTGGATTGCTTTGAGGATATCGTTGGAAGAGGGATCACTAGCTATAAAAA
CTAGACAGCAGCATTCCCAGAAATTTCTTTGGGATATTTCCATTCAACTCATAGAGATGA
ACATGGCCTTTCATAGAGCAGGTTTGAAACACTCTTTTTGTAGTTTGTGGAAGTGGACAT
TTCGACCACATGTGGAATTGTGAGCGGATAACAATTTGTGGCCCATAAAAATAGACAGAA
GCATTCTCAGAAACTTGTTGGTGATATGTGTCCTCAACTAACAGAGTTGAACTTTGCCAT
TGATAGAGAGCAGTTTTGAAACACTCTTTTTGTGGAATCTGCAAGTGGATATTTGACTAG
CTGACTCAGATATCGTTGGAAAAGGGATCACTAGCAAATAAAAGGTAGACAGCAGCATTC
TCAGAAATTTCTTTCTGATGACTGCATTCAACTCATAGAGTTGAACATTCCCTTTCATAG
AGCAGGTTTGAAACACTCTTTCTGGAGTATCTGGATGTGGACATTTGGACCACATGTGGA
ATTGTGAGCGGATAACAATTTGTGGCCCATAAAAACGAGACAGAAGGATTCTGAGAAACA
AGCTTGTGATGTGTGTACTCAGCTAACAGAGTGGAACCTCTCTTTTGATGCAGCAGTTTG
GAAACACTCTTTTTGTAGAAACTGTAAGTGGATATTTGGATAGCTCTAATGATATCGTTG
GAAAAGGGAATATCATCATCTAAAATCTAGACAGAAGCCCTCTCAGAAACTACTTTGTGA
TATCTGCATTCAAGTCACAGAGTTGAACATTCGCTTTCTTAGAGCACGTTGGAAACACTC
TTTTTGTAGTGTCTGGAAGTGGACATTTGGACCACATGTGGAATTGTGAGCGGATAACAA
TTTGTGGCCCATAAAAACGAGACAGAAGCATGCTCAGAAACTTGTTTTTGATGTGTGTAC
CCAGCCAAAGGAGTTGAACATTTCTATTGATAGAGCAGTTTTGAAACACTCTTTTTGTGG
AAAATGCAGGTGGATATTTGGATAGCTTGGAGGATATCGTTGGAAGAGGGATCACTAGAG
AATTCGGGCAAAAATCCCTCTTTTCGGGACTAGCTAGATTTCAGGTAAGATAGCTAGGGT
CTAGCAATAAAAGGTAGACAGCAGCATTCTCAGAAATTTCTTTCTGATGTCTGCATTCAA
CTCATAGAGTTGAAGATTGCCTTTCATAGAGCAGGTTTGAAACACTCTTTCTGGAGTATC
TGGATGTGGACATTTGGACCACATGTGGAATTGTGAGCGGATAACAATTTGTGGCCATAA
AAACGAGACAGAAGGATTCTCAGAAACAAGTTTGTGATGTGTGTACTCAGCTAACAGAGT
GGAACCTTTCTTTTTACAGAGCAGCTTTGAAACTCTATTTTTGTGGATTCTGCAAATTGA
TATTTAGGACCACATGTGGAATTGTGAGCGGATAACAATTTGTGGATACAAAATCTAGAC
AGAAGCATTCTCACAAACTTCTTTGTGATGTGTGTCCTCAACTAACAGAGTTGAACCTTT
CTTTTGATGCAGCAGTTTGGAAACACTCTTTTTGTAGAAACTGTAAGTGGATATTTGGAT
AGCTCTAACGATATCGTTGGAAAAGGGAATATCATGATCTAAAATCTAGACAGAAGCACT
ATTAGAAACTACTTGGTGATATCTGCATTCAAGTCACAGAGTTGAACATTCCCTTACTTT
GAGCACGTTTGAAACACTCTTTTGGAAGAATCTGGAAGTGGACATTTGGACCACATGTGG
AATTGTGAGCGGATAACAATTTGTGGCCAATAAAAGCCAGACAGAAGCTTTCTCAGAAAC
TTGTTCGTGATGTGTGTACTCAACTAAAAGAGTTGAACCTTTCTATTGATAGAGCAGTTT
TGAAACACTCTTTTTGTGGATTCTGCAAGTGGATATTTGGATTGCTTTGAGGATATCGTT
GGAAGAGGGATCACTAGCTATAAAAACTAGACAGCAGCATTCCCAGAAATTTCTTTGGGA
TATTTCCATTCAACTCATAGAGATGAACATGGCCTTTCATAGAGCAGGTTTGAAACACTC
TTTTTGTAGTTTGTGGAAGTGGACATTTCGACCACATGTGGAATTGTGAGCGGATAACAA
TTTGTGGCCCATAAAAATAGACAGAAGCATTCTCAGAAACTTGTTGGTGATATGTGTCCT
CAACTAACAGAGTTGAACTTTGCCATTGATAGAGAGCAGTTTTGAAACACTCTTTTTGTG
GAATCTGCAAGTGGATATTTGACTAGCTGACTCAGATATCGTTGGAAAAGGGATCACTAG
CAAATAAAAGGTAGACAGCAGCATTCTCAGAAATTTCTTTCTGATGACTGCATTCAACTC
ATAGAGTTGAACATTCCCTTTCATAGAGCAGGTTTGAAACACTCTTTCTGGAGTATCTGG
ATGTGGACATTTGGACCACATGTGGAATTGTGAGCGGATAACAATTTGTGGCCCATAAAA
ACGAGACAGAAGGATTCTGAGAAACAAGCTTGTGATGTGTGTACTCAGCTAACAGAGTGG
AACCTCTCTTTTGATGCAGCAGTTTGGAAACACTCTTTTTGTAGAAACTGTAAGTGGATA
TTTGGATAGCTCTAATGATATCGTTGGAAAAGGGAATATCATCATCTAAAATCTAGACAG
AAGCCCTCTCAGAAACTACTTTGTGATATCTGCATTCAAGTCACAGAGTTGAACATTCGC
TTTCTTAGAGCACGTTGGAAACACTCTTTTTGTAGTGTCTGGAAGTGGACATTTGGACCA
CATGTGGAATTGTGAGCGGATAACAATTTGTGGCCCATAAAAACGAGACAGAAGCATGCT
CAGAAACTTGTTTTTGATGTGTGTACCCAGCCAAAGGAGTTGAACATTTCTATTGATAGA
GCAGTTTTGAAACACTCTTTTTGTGGAAAATGCAGGTGGATATTTGGATAGCTTGGAGGA
TATCGTTGGAAGAGGGATCACTAGAGAATTCGGGCAAAAATCCCGATTTGAGGGACTAGC
TAGATTTCAGGTAAGATAGCTAGGGTCTAGCAATAAAAGGTAGACAGCAGCATTCTCAGA
AATTTCTTTCTGATGTCTGCATTCAACTCATAGAGTTGAAGATTGCCTTTCATAGAGCAG
GTTTGAAACACTCTTTCTGGAGTATCTGGATGTGGACATTTGGACCACATGTGGAATTGT
GAGCGGATAACAATTTGTGGCCATAAAAACGAGACAGAAGGATTCTCAGAAACAAGTTTG
TGATGTGTGTACTCAGCTAACAGAGTGGAACCTTTCTTTTTACAGAGCAGCTTTGAAACT
CTATTTTTGTGGATTCTGCAAATTGATATTTAGGACCACATGTGGAATTGTGAGCGGATA
ACAATTTGTGGATACAAAATCTAGACAGAAGCATTCTCACAAACTTCTTTGTGATGTGTG
TCCTCAACTAACAGAGTTGAACCTTTCTTTTGATGCAGCAGTTTGGAAACACTCTTTTTG
TAGAAACTGTAAGTGGATATTTGGATAGCTCTAACGATATCGTTGGAAAAGGGAATATCA
TGATCTAAAATCTAGACAGAAGCACTATTAGAAACTACTTGGTGATATCTGCATTCAAGT
CACAGAGTTGAACATTCCCTTACTTTGAGCACGTTTGAAACACTCTTTTGGAAGAATCTG
GAAGTGGACATTTGGACCACATGTGGAATTGTGAGCGGATAACAATTTGTGGCCAATAAA
AGCCAGACAGAAGCTTTCTCAGAAACTTGTTCGTGATGTGTGTACTCAACTAAAAGAGTT
GAACCTTTCTATTGATAGAGCAGTTTTGAAACACTCTTTTTGTGGATTCTGCAAGTGGAT
ATTTGGATTGCTTTGAGGATATCGTTGGAAGAGGGATCACTAGCTATAAAAACTAGACAG
CAGCATTCCCAGAAATTTCTTTGGGATATTTCCATTCAACTCATAGAGATGAACATGGCC
TTTCATAGAGCAGGTTTGAAACACTCTTTTTGTAGTTTGTGGAAGTGGACATTTCGACCA
CATGTGGAATTGTGAGCGGATAACAATTTGTGGCCCATAAAAATAGACAGAAGCATTCTC
AGAAACTTGTTGGTGATATGTGTCCTCAACTAACAGAGTTGAACTTTGCCATTGATAGAG
AGCAGTTTTGAAACACTCTTTTTGTGGAATCTGCAAGTGGATATTTGACTAGCTGACTCA
GATATCGTTGGAAAAGGGATCACTAGCAAATAAAAGGTAGACAGCAGCATTCTCAGAAAT
TTCTTTCTGATGACTGCATTCAACTCATAGAGTTGAACATTCCCTTTCATAGAGCAGGTT
TGAAACACTCTTTCTGGAGTATCTGGATGTGGACATTTGGACCACATGTGGAATTGTGAG
CGGATAACAATTTGTGGCCCATAAAAACGAGACAGAAGGATTCTGAGAAACAAGCTTGTG
ATGTGTGTACTCAGCTAACAGAGTGGAACCTCTCTTTTGATGCAGCAGTTTGGAAACACT
CTTTTTGTAGAAACTGTAAGTGGATATTTGGATAGCTCTAATGATATCGTTGGAAAAGGG
AATATCATCATCTAAAATCTAGACAGAAGCCCTCTCAGAAACTACTTTGTGATATCTGCA
TTCAAGTCACAGAGTTGAACATTCGCTTTCTTAGAGCACGTTGGAAACACTCTTTTTGTA
GTGTCTGGAAGTGGACATTTGGACCACATGTGGAATTGTGAGCGGATAACAATTTGTGGC
CCATAAAAACGAGACAGAAGCATGCTCAGAAACTTGTTTTTGATGTGTGTACCCAGCCAA
AGGAGTTGAACATTTCTATTGATAGAGCAGTTTTGAAACACTCTTTTTGTGGAAAATGCA
GGTGGATATTTGGATAGCTTGGAGGATATCGTTGGAAGAGGGATCACTAGAGAATTCGGG
CAAAAATCCCGTTTTGTGGGACTAGCTAGATTTCAGGTAAGATAGCTAGGGTCTAGCAAT
AAAAGGTAGACAGCAGCATTCTCAGAAATTTCTTTCTGATGTCTGCATTCAACTCATAGA
GTTGAAGATTGCCTTTCATAGAGCAGGTTTGAAACACTCTTTCTGGAGTATCTGGATGTG
GACATTTGGACCACATGTGGAATTGTGAGCGGATAACAATTTGTGGCCATAAAAACGAGA
CAGAAGGATTCTCAGAAACAAGTTTGTGATGTGTGTACTCAGCTAACAGAGTGGAACCTT
TCTTTTTACAGAGCAGCTTTGAAACTCTATTTTTGTGGATTCTGCAAATTGATATTTAGG
ACCACATGTGGAATTGTGAGCGGATAACAATTTGTGGATACAAAATCTAGACAGAAGCAT
TCTCACAAACTTCTTTGTGATGTGTGTCCTCAACTAACAGAGTTGAACCTTTCTTTTGAT
GCAGCAGTTTGGAAACACTCTTTTTGTAGAAACTGTAAGTGGATATTTGGATAGCTCTAA
CGATATCGTTGGAAAAGGGAATATCATGATCTAAAATCTAGACAGAAGCACTATTAGAAA
CTACTTGGTGATATCTGCATTCAAGTCACAGAGTTGAACATTCCCTTACTTTGAGCACGT
TTGAAACACTCTTTTGGAAGAATCTGGAAGTGGACATTTGGACCACATGTGGAATTGTGA
GCGGATAACAATTTGTGGCCAATAAAAGCCAGACAGAAGCTTTCTCAGAAACTTGTTCGT
GATGTGTGTACTCAACTAAAAGAGTTGAACCTTTCTATTGATAGAGCAGTTTTGAAACAC
TCTTTTTGTGGATTCTGCAAGTGGATATTTGGATTGCTTTGAGGATATCGTTGGAAGAGG
GATCACTAGCTATAAAAACTAGACAGCAGCATTCCCAGAAATTTCTTTGGGATATTTCCA
TTCAACTCATAGAGATGAACATGGCCTTTCATAGAGCAGGTTTGAAACACTCTTTTTGTA
GTTTGTGGAAGTGGACATTTCGACCACATGTGGAATTGTGAGCGGATAACAATTTGTGGC
CCATAAAAATAGACAGAAGCATTCTCAGAAACTTGTTGGTGATATGTGTCCTCAACTAAC
AGAGTTGAACTTTGCCATTGATAGAGAGCAGTTTTGAAACACTCTTTTTGTGGAATCTGC
AAGTGGATATTTGACTAGCTGACTCAGATATCGTTGGAAAAGGGATCACTAGCAAATAAA
AGGTAGACAGCAGCATTCTCAGAAATTTCTTTCTGATGACTGCATTCAACTCATAGAGTT
GAACATTCCCTTTCATAGAGCAGGTTTGAAACACTCTTTCTGGAGTATCTGGATGTGGAC
ATTTGGACCACATGTGGAATTGTGAGCGGATAACAATTTGTGGCCCATAAAAACGAGACA
GAAGGATTCTGAGAAACAAGCTTGTGATGTGTGTACTCAGCTAACAGAGTGGAACCTCTC
TTTTGATGCAGCAGTTTGGAAACACTCTTTTTGTAGAAACTGTAAGTGGATATTTGGATA
GCTCTAATGATATCGTTGGAAAAGGGAATATCATCATCTAAAATCTAGACAGAAGCCCTC
TCAGAAACTACTTTGTGATATCTGCATTCAAGTCACAGAGTTGAACATTCGCTTTCTTAG
AGCACGTTGGAAACACTCTTTTTGTAGTGTCTGGAAGTGGACATTTGGACCACATGTGGA
ATTGTGAGCGGATAACAATTTGTGGCCCATAAAAACGAGACAGAAGCATGCTCAGAAACT
TGTTTTTGATGTGTGTACCCAGCCAAAGGAGTTGAACATTTCTATTGATAGAGCAGTTTT
GAAACACTCTTTTTGTGGAAAATGCAGGTGGATATTTGGATAGCTTGGAGGATATCGTTG
GAAGAGGGATCACTAGAGAATTCGGGCAAAAATCCCGGTTTGGGGGACTAGCTAGATTTC
AGGTAAGATAGCTAGGGTCTAGCAATAAAAGGTAGACAGCAGCATTCTCAGAAATTTCTT
TCTGATGTCTGCATTCAACTCATAGAGTTGAAGATTGCCTTTCATAGAGCAGGTTTGAAA
CACTCTTTCTGGAGTATCTGGATGTGGACATTTGGACCACATGTGGAATTGTGAGCGGAT
AACAATTTGTGGCCATAAAAACGAGACAGAAGGATTCTCAGAAACAAGTTTGTGATGTGT
GTACTCAGCTAACAGAGTGGAACCTTTCTTTTTACAGAGCAGCTTTGAAACTCTATTTTT
GTGGATTCTGCAAATTGATATTTAGGACCACATGTGGAATTGTGAGCGGATAACAATTTG
TGGATACAAAATCTAGACAGAAGCATTCTCACAAACTTCTTTGTGATGTGTGTCCTCAAC
TAACAGAGTTGAACCTTTCTTTTGATGCAGCAGTTTGGAAACACTCTTTTTGTAGAAACT
GTAAGTGGATATTTGGATAGCTCTAACGATATCGTTGGAAAAGGGAATATCATGATCTAA
AATCTAGACAGAAGCACTATTAGAAACTACTTGGTGATATCTGCATTCAAGTCACAGAGT
TGAACATTCCCTTACTTTGAGCACGTTTGAAACACTCTTTTGGAAGAATCTGGAAGTGGA
CATTTGGACCACATGTGGAATTGTGAGCGGATAACAATTTGTGGCCAATAAAAGCCAGAC
AGAAGCTTTCTCAGAAACTTGTTCGTGATGTGTGTACTCAACTAAAAGAGTTGAACCTTT
CTATTGATAGAGCAGTTTTGAAACACTCTTTTTGTGGATTCTGCAAGTGGATATTTGGAT
TGCTTTGAGGATATCGTTGGAAGAGGGATCACTAGCTATAAAAACTAGACAGCAGCATTC
CCAGAAATTTCTTTGGGATATTTCCATTCAACTCATAGAGATGAACATGGCCTTTCATAG
AGCAGGTTTGAAACACTCTTTTTGTAGTTTGTGGAAGTGGACATTTCGACCACATGTGGA
ATTGTGAGCGGATAACAATTTGTGGCCCATAAAAATAGACAGAAGCATTCTCAGAAACTT
GTTGGTGATATGTGTCCTCAACTAACAGAGTTGAACTTTGCCATTGATAGAGAGCAGTTT
TGAAACACTCTTTTTGTGGAATCTGCAAGTGGATATTTGACTAGCTGACTCAGATATCGT
TGGAAAAGGGATCACTAGCAAATAAAAGGTAGACAGCAGCATTCTCAGAAATTTCTTTCT
GATGACTGCATTCAACTCATAGAGTTGAACATTCCCTTTCATAGAGCAGGTTTGAAACAC
TCTTTCTGGAGTATCTGGATGTGGACATTTGGACCACATGTGGAATTGTGAGCGGATAAC
AATTTGTGGCCCATAAAAACGAGACAGAAGGATTCTGAGAAACAAGCTTGTGATGTGTGT
ACTCAGCTAACAGAGTGGAACCTCTCTTTTGATGCAGCAGTTTGGAAACACTCTTTTTGT
AGAAACTGTAAGTGGATATTTGGATAGCTCTAATGATATCGTTGGAAAAGGGAATATCAT
CATCTAAAATCTAGACAGAAGCCCTCTCAGAAACTACTTTGTGATATCTGCATTCAAGTC
ACAGAGTTGAACATTCGCTTTCTTAGAGCACGTTGGAAACACTCTTTTTGTAGTGTCTGG
AAGTGGACATTTGGACCACATGTGGAATTGTGAGCGGATAACAATTTGTGGCCCATAAAA
ACGAGACAGAAGCATGCTCAGAAACTTGTTTTTGATGTGTGTACCCAGCCAAAGGAGTTG
AACATTTCTATTGATAGAGCAGTTTTGAAACACTCTTTTTGTGGAAAATGCAGGTGGATA
TTTGGATAGCTTGGAGGATATCGTTGGAAGAGGGATCACTAGAGAATTCGGGCAAAAAAC
CCCGTTTCGGGGACTAGCTAGATTTCAGGTAAGATAGCTAGGGTCTAGCAATAAAAGGTA
GACAGCAGCATTCTCAGAAATTTCTTTCTGATGTCTGCATTCAACTCATAGAGTTGAAGA
TTGCCTTTCATAGAGCAGGTTTGAAACACTCTTTCTGGAGTATCTGGATGTGGACATTTG
GACCACATGTGGAATTGTGAGCGGATAACAATTTGTGGCCATAAAAACGAGACAGAAGGA
TTCTCAGAAACAAGTTTGTGATGTGTGTACTCAGCTAACAGAGTGGAACCTTTCTTTTTA
CAGAGCAGCTTTGAAACTCTATTTTTGTGGATTCTGCAAATTGATATTTAGGACCACATG
TGGAATTGTGAGCGGATAACAATTTGTGGATACAAAATCTAGACAGAAGCATTCTCACAA
ACTTCTTTGTGATGTGTGTCCTCAACTAACAGAGTTGAACCTTTCTTTTGATGCAGCAGT
TTGGAAACACTCTTTTTGTAGAAACTGTAAGTGGATATTTGGATAGCTCTAACGATATCG
TTGGAAAAGGGAATATCATGATCTAAAATCTAGACAGAAGCACTATTAGAAACTACTTGG
TGATATCTGCATTCAAGTCACAGAGTTGAACATTCCCTTACTTTGAGCACGTTTGAAACA
CTCTTTTGGAAGAATCTGGAAGTGGACATTTGGACCACATGTGGAATTGTGAGCGGATAA
CAATTTGTGGCCAATAAAAGCCAGACAGAAGCTTTCTCAGAAACTTGTTCGTGATGTGTG
TACTCAACTAAAAGAGTTGAACCTTTCTATTGATAGAGCAGTTTTGAAACACTCTTTTTG
TGGATTCTGCAAGTGGATATTTGGATTGCTTTGAGGATATCGTTGGAAGAGGGATCACTA
GCTATAAAAACTAGACAGCAGCATTCCCAGAAATTTCTTTGGGATATTTCCATTCAACTC
ATAGAGATGAACATGGCCTTTCATAGAGCAGGTTTGAAACACTCTTTTTGTAGTTTGTGG
AAGTGGACATTTCGACCACATGTGGAATTGTGAGCGGATAACAATTTGTGGCCCATAAAA
ATAGACAGAAGCATTCTCAGAAACTTGTTGGTGATATGTGTCCTCAACTAACAGAGTTGA
ACTTTGCCATTGATAGAGAGCAGTTTTGAAACACTCTTTTTGTGGAATCTGCAAGTGGAT
ATTTGACTAGCTGACTCAGATATCGTTGGAAAAGGGATCACTAGCAAATAAAAGGTAGAC
AGCAGCATTCTCAGAAATTTCTTTCTGATGACTGCATTCAACTCATAGAGTTGAACATTC
CCTTTCATAGAGCAGGTTTGAAACACTCTTTCTGGAGTATCTGGATGTGGACATTTGGAC
CACATGTGGAATTGTGAGCGGATAACAATTTGTGGCCCATAAAAACGAGACAGAAGGATT
CTGAGAAACAAGCTTGTGATGTGTGTACTCAGCTAACAGAGTGGAACCTCTCTTTTGATG
CAGCAGTTTGGAAACACTCTTTTTGTAGAAACTGTAAGTGGATATTTGGATAGCTCTAAT
GATATCGTTGGAAAAGGGAATATCATCATCTAAAATCTAGACAGAAGCCCTCTCAGAAAC
TACTTTGTGATATCTGCATTCAAGTCACAGAGTTGAACATTCGCTTTCTTAGAGCACGTT
GGAAACACTCTTTTTGTAGTGTCTGGAAGTGGACATTTGGACCACATGTGGAATTGTGAG
CGGATAACAATTTGTGGCCCATAAAAACGAGACAGAAGCATGCTCAGAAACTTGTTTTTG
ATGTGTGTACCCAGCCAAAGGAGTTGAACATTTCTATTGATAGAGCAGTTTTGAAACACT
CTTTTTGTGGAAAATGCAGGTGGATATTTGGATAGCTTGGAGGATATCGTTGGAAGAGGG
ATCACTAGAGAATTCGGGCAAAAAACCCCCTTTCCGGGACTAGCTAGATTTCAGGTAAGA
TAGCTAGGGTCTAGCAATAAAAGGTAGACAGCAGCATTCTCAGAAATTTCTTTCTGATGT
CTGCATTCAACTCATAGAGTTGAAGATTGCCTTTCATAGAGCAGGTTTGAAACACTCTTT
CTGGAGTATCTGGATGTGGACATTTGGACCACATGTGGAATTGTGAGCGGATAACAATTT
GTGGCCATAAAAACGAGACAGAAGGATTCTCAGAAACAAGTTTGTGATGTGTGTACTCAG
CTAACAGAGTGGAACCTTTCTTTTTACAGAGCAGCTTTGAAACTCTATTTTTGTGGATTC
TGCAAATTGATATTTAGGACCACATGTGGAATTGTGAGCGGATAACAATTTGTGGATACA
AAATCTAGACAGAAGCATTCTCACAAACTTCTTTGTGATGTGTGTCCTCAACTAACAGAG
TTGAACCTTTCTTTTGATGCAGCAGTTTGGAAACACTCTTTTTGTAGAAACTGTAAGTGG
ATATTTGGATAGCTCTAACGATATCGTTGGAAAAGGGAATATCATGATCTAAAATCTAGA
CAGAAGCACTATTAGAAACTACTTGGTGATATCTGCATTCAAGTCACAGAGTTGAACATT
CCCTTACTTTGAGCACGTTTGAAACACTCTTTTGGAAGAATCTGGAAGTGGACATTTGGA
CCACATGTGGAATTGTGAGCGGATAACAATTTGTGGCCAATAAAAGCCAGACAGAAGCTT
TCTCAGAAACTTGTTCGTGATGTGTGTACTCAACTAAAAGAGTTGAACCTTTCTATTGAT
AGAGCAGTTTTGAAACACTCTTTTTGTGGAAAATGCAGGTGGATATTTGGATAGCTTGGA
GGATATCGTTGGAAGAGGGATCACTAGAGAATTCGGGCAAAAATCCCCGTTTCGGGGACT
AGCTAGATTTCAGGTAAGATAGCTAGGGTCTAGCAATAAAAGGTAGACAGCAGCATTCTC
AGAAATTTCTTTCTGATGTCTGCATTCAACTCATAGAGTTGAAGATTGCCTTTCATAGAG
CAGGTTTGAAACACTCTTTCTGGAGTATCTGGATGTGGACATTTGGACCACATGTGGAAT
TGTGAGCGGATAACAATTTGTGGCCATAAAAACGAGACAGAAGGATTCTCAGAAACAAGT
TTGTGATGTGTGTACTCAGCTAACAGAGTGGAACCTTTCTTTTTACAGAGCAGCTTTGAA
ACTCTATTTTTGTGGATTCTGCAAATTGATATTTAGGACCACATGTGGAATTGTGAGCGG
ATAACAATTTGTGGATACAAAATCTAGACAGAAGCATTCTCACAAACTTCTTTGTGATGT
GTGTCCTCAACTAACAGAGTTGAACCTTTCTTTTGATGCAGCAGTTTGGAAACACTCTTT
TTGTAGAAACTGTAAGTGGATATTTGGATAGCTCTAACGATATCGTTGGAAAAGGGAATA
TCATGATCTAAAATCTAGACAGAAGCACTATTAGAAACTACTTGGTGATATCTGCATTCA
AGTCACAGAGTTGAACATTCCCTTACTTTGAGCACGTTTGAAACACTCTTTTGGAAGAAT
CTGGAAGTGGACATTTGGACCACATGTGGAATTGTGAGCGGATAACAATTTGTGGCCAAT
AAAAGCCAGACAGAAGCTTTCTCAGAAACTTGTTCGTGATGTGTGTACTCAACTAAAAGA
GTTGAACCTTTCTATTGATAGAGCAGTTTTGAAACACTCTTTTTGTAGAAACTGTAAGTG
GATATTTGGATAGCTCTAATGATATCGTTGGAAAAGGGAATATCATCATCTAAAATCTAG
ACAGAAGCCCTCTCAGAAACTACTTTGTGATATCTGCATTCAAGTCACAGAGTTGAACAT
TCGCTTTCTTAGAGCACGTTGGAAACACTCTTTTTGTAGTGTCTGGAAGTGGACATTTGG
ACCACATGTGGAATTGTGAGCGGATAACAATTTGTGGCCCATAAAAACGAGACAGAAGCA
TGCTCAGAAACTTGTTTTTGATGTGTGTACCCAGCCAAAGGAGTTGAACATTTCTATTGA
TAGAGCAGTTTTGAAACACTCTTTTTGTGGAAAATGCAGGTGGATATTTGGATAGCTTGG
AGGATATCGTTGGAAGAGGGATCACTAGAGAATTCGGGCAAAAAACCCTCTTTTCGGGAC
TAGCTAGATTTCAGGTAAGATAGCTAGGGTCTAGCAATAAAAGGTAGACAGCAGCATTCT
CAGAAATTTCTTTCTGATGTCTGCATTCAACTCATAGAGTTGAAGATTGCCTTTCATAGA
GCAGGTTTGAAACACTCTTTCTGGAGTATCTGGATGTGGACATTTGGACCACATGTGGAA
TTGTGAGCGGATAACAATTTGTGGCCATAAAAACGAGACAGAAGGATTCTCAGAAACAAG
TTTGTGATGTGTGTACTCAGCTAACAGAGTGGAACCTTTCTTTTTACAGAGCAGCTTTGA
AACTCTATTTTTGTGGATTCTGCAAATTGATATTTAGGACCACATGTGGAATTGTGAGCG
GATAACAATTTGTGGCCCATAAAAACGAGACAGAAGGATTCTGAGAAACAAGCTTGTGAT
GTGTGTACTCAGCTAACAGAGTGGAACCTCTCTTTTGATGCAGCAGTTTGGAAACACTCT
TTTTGTAGAAACTGTAAGTGGATATTTGGATAGCTCTAATGATATCGTTGGAAAAGGGAA
TATCATCATCTAAAATCTAGACAGAAGCCCTCTCAGAAACTACTTTGTGATATCTGCATT
CAAGTCACAGAGTTGAACATTCGCTTTCTTAGAGCACGTTGGAAACACTCTTTTTGTAGT
GTCTGGAAGTGGACATTTGGACCACATGTGGAATTGTGAGCGGATAACAATTTGTGGCCC
ATAAAAACGAGACAGAAGCATTCTCAGAAACTTGTTGGTGATATGTGTCCTCAACTAACA
GAGTTGAACTTTGCCATTGATAGAGAGCAGTTTTGAAACACTCTTTTTGTGGAATCTGCA
AGTGGATATTTGACTAGCTGACTCAGATATCGTTGGAAAAGGGATCACTAGCAAATAAAA
GGTAGACAGCAGCATTCTCAGAAATTTCTTTCTGATGACTGCATTCAACTCATAGAGTTG
AACATTCCCTTTCATAGAGCAGGTTTGAAACACTCTTTCTGGAGTATCTGGATGTGGACA
TTTGGACCACATGTGGAATTGTGAGCGGATAACAATTTGTGGCCCATAAAAACGAGACAG
AAGGATTCTGAGAAACAAGCTTGTGATGTGTGTACTCAGCTAACAGAGTGGAACCTCTCT
TTTGATGCAGCAGTTTGGAAACACTCTTTTTGTAGAAACTGTAAGTGGATATTTGGATAG
CTCTAATGATATCGTTGGAAAAGGGAATATCATCATCTAAAATCTAGACAGAAGCCCTCT
CAGAAACTACTTTGTGATATCTGCATTCAAGTCACAGAGTTGAACATTCGCTTTCTTAGA
GCACGTTGGAAACACTCTTTTTGTAGTTTGTGGAAGTGGACATTTCGACCACATGTGGAA
TTGTGAGCGGATAACAATTTGTGGCCCATAAAAATAGACAGAAGCATTCTCAGAAACTTG
TTGGTGATATGTGTCCTCAACTAACAGAGTTGAACTTTGCCATTGATAGAGAGCAGTTTT
GAAACACTCTTTTTGTGGAATCTGCAAGTGGATATTTGACTAGCTGACTCAGAATTCGTT
GGAAACGGGATCACTAGCAAATAAAAGGTAGACAGCAGCATTCTCAGAAATTTCTTTCTG
ATGACTGCATTCAACTCATAGAGTTGAACATTCCCTTTCATAGAGCAGGTTTGAAACACT
CTTTCTGGAGTATCTGGATGTGGACATTTACTAGCAGCAGAGCTCTCCCTATCAGTGATA
GAGACTAGCCATAAAAACGAGACAGAAGCATGCTCAGAAACAAGTTTGTGATGTGTGTAC
TCAGCTAACAGAGTGGAACCTTTCTTTTTACAGAGCAGCTTTGAAACTCTATTTTTGTGG
ATTCTGCAAATTGATATTTAACTAGCAGCAGAGCTCTCCCTATCAGTGATAGAGACTAGA
TACAAAATCTAGACAGAAGCATTCTCACAAACTTCTTTGTGATGTGTGTCCTCAACTAAC
AGAGTTGAACCTTTCTTTTGATGCAGCAGTTTGGAAACACTCTTTTTGTAGAAACTGTAA
GTGGATATTTGGATAGCTCTAACGATTTCGTTGGAAACGGGAATATCATGATCTAAAATC
TAGACAGAAGCACTATTAGAAACTACTTGGTGATATCTGCATTCAAGTCACAGAGTTGAA
CATTCCCTTACTTTGAGCACGTTTGAAACACTCTTTTGGAAGAATCTGGAAGTGGACATT
TACTAGCAGCAGAGCTCTCCCTATCAGTGATAGAGACTAGCCAATAAAAGCCAGACAGAA
GCTTTCTCAGAAACTTGTTCGTGATGTGTGTACTCAACTAAAAGAGTTGAACCTTTCTAT
TGATAGAGCAGTTTTGAAACACTCTTTTTGTGGATTCTGCAAGTGGATATTTGGATTGCT
TTGAGGATTTCGTTGGAAGCGGGATCACTAGCTATAAAAACTAGACAGCAGCATTCCCAG
AAATTTCTTTGGGATATTTCCATTCAACTCATAGAGATGAACATGGCCTTTCATAGAGCA
GGTTTGAAACACTCTTTTTGTAGTTTGTGGAAGTGGACATTTACTAGCAGCAGAGCTCTC
CCTATCAGTGATAGAGACTAGCCCATAAAAATAGACAGAAGCATTCTCAGAAACTTGTTG
GTGATATGTGTCCTCAACTAACAGAGTTGAACTTTGCCATTGATAGAGAGCAGTTTTGAA
ACACTCTTTTTGTGGAATCTGCAAGTGGATATTTGACTAGCTGACTCAGAATTCGTTGGA
AACGGGATCACTAGCAAATAAAAGGTAGACAGCAGCATTCTCAGAAATTTCTTTCTGATG
ACTGCATTCAACTCATAGAGTTGAACATTCCCTTTCATAGAGCAGGTTTGAAACACTCTT
TCTGGAGTATCTGGATGTGGACATTTACTAGCAGCAGAGCTCTCCCTATCAGTGATAGAG
ACTAGCCCATAAAAACGAGACAGAAGGATTCTGAGAAACAAGCTTGTGATGTGTGTACTC
AGCTAACAGAGTGGAACCTCTCTTTTGATGCAGCAGTTTGGAAACACTCTTTTTGTAGAA
ACTGTAAGTGGATATTTGGATAGCTCTAATGATTTCGTTGGAAACGGGAATATCATCATC
TAAAATCTAGACAGAAGCCCTCTCAGAAACTACTTTGTGATATCTGCATTCAAGTCACAG
AGTTGAACATTCGCTTTCTTAGAGCACGTTGGAAACACTCTTTTTGTAGTGTCTGGAAGT
GGACATTTACTAGCAGCAGAGCTCTCCCTATCAGTGATAGAGACTAGCCCATAAAAACTA
GACAGAAGCATGCTCAGAAACTTGTTTTTGATGTGTGTACCCAGCCAAAGGAGTTGAACA
TTTCTATTGATAGAGCAGTTTTGAAACACTCTTTTTGTGGAAAATGCAGGTGGATATTTG
GATAGCTTGGAGGATTTCGTTGGAAGCGGGATCACTAGAGAATTCGGGGAAAATTCCCTG
TTTTGGGGACTAGCTAGATTTCAGGTAAGATAGCTAGGGTCTAGCAATAAAAGGTAGACA
GCAGCATTCTCAGAAATTTCTTTCTGATGTCTGCATTCAACTCATAGAGTTGAAGATTGC
CTTTCATAGAGCAGGTTTGAAACACTCTTTCTGGAGTATCTGGATGTGGACATTTGGACC
ACATGTGGAATTGTGAGCGGATAACAATTTGTGGCCATAAAAACGAGACAGAAGGATTCT
CAGAAACAAGTTTGTGATGTGTGTACTCAGCTAACAGAGTGGAACCTTTCTTTTTACAGA
GCAGCTTTGAAACTCTATTTTTGTGGATTCTGCAAATTGATATTTAGGACCACATGTGGA
ATTGTGAGCGGATAACAATTTGTGGATACAAAATCTAGACAGAAGCATTCTCACAAACTT
CTTTGTGATGTGTGTCCTCAACTAACAGAGTTGAACCTTTCTTTTGATGCAGCAGTTTGG
AAACACTCTTTTTGTAGAAACTGTAAGTGGATATTTGGATAGCTCTAACGATATCGTTGG
AAAAGGGAATATCATGATCTAAAATCTAGACAGAAGCACTATTAGAAACTACTTGGTGAT
ATCTGCATTCAAGTCACAGAGTTGAACATTCCCTTACTTTGAGCACGTTTGAAACACTCT
TTTGGAAGAATCTGGAAGTGGACATTTGGACCACATGTGGAATTGTGAGCGGATAACAAT
TTGTGGCCAATAAAAGCCAGACAGAAGCTTTCTCAGAAACTTGTTCGTGATGTGTGTACT
CAACTAAAAGAGTTGAACCTTTCTATTGATAGAGCAGTTTTGAAACACTCTTTTTGTGGA
TTCTGCAAGTGGATATTTGGATTGCTTTGAGGATATCGTTGGAAGAGGGATCACTAGCTA
TAAAAACTAGACAGCAGCATTCCCAGAAATTTCTTTGGGATATTTCCATTCAACTCATAG
AGATGAACATGGCCTTTCATAGAGCAGGTTTGAAACACTCTTTTTGTAGTTTGTGGAAGT
GGACATTTCGACCACATGTGGAATTGTGAGCGGATAACAATTTGTGGCCCATAAAAATAG
ACAGAAGCATTCTCAGAAACTTGTTGGTGATATGTGTCCTCAACTAACAGAGTTGAACTT
TGCCATTGATAGAGAGCAGTTTTGAAACACTCTTTTTGTGGAATCTGCAAGTGGATATTT
GACTAGCTGACTCAGATATCGTTGGAAAAGGGATCACTAGCAAATAAAAGGTAGACAGCA
GCATTCTCAGAAATTTCTTTCTGATGACTGCATTCAACTCATAGAGTTGAACATTCCCTT
TCATAGAGCAGGTTTGAAACACTCTTTCTGGAGTATCTGGATGTGGACATTTGGACCACA
TGTGGAATTGTGAGCGGATAACAATTTGTGGCCCATAAAAACGAGACAGAAGGATTCTGA
GAAACAAGCTTGTGATGTGTGTACTCAGCTAACAGAGTGGAACCTCTCTTTTGATGCAGC
AGTTTGGAAACACTCTTTTTGTAGAAACTGTAAGTGGATATTTGGATAGCTCTAATGATA
TCGTTGGAAAAGGGAATATCATCATCTAAAATCTAGACAGAAGCCCTCTCAGAAACTACT
TTGTGATATCTGCATTCAAGTCACAGAGTTGAACATTCGCTTTCTTAGAGCACGTTGGAA
ACACTCTTTTTGTAGTGTCTGGAAGTGGACATTTGGACCACATGTGGAATTGTGAGCGGA
TAACAATTTGTGGCCCATAAAAACGAGACAGAAGCATGCTCAGAAACTTGTTTTTGATGT
GTGTACCCAGCCAAAGGAGTTGAACATTTCTATTGATAGAGCAGTTTTGAAACACTCTTT
TTGTGGAAAATGCAGGTGGATATTTGGATAGCTTGGAGGATATCGTTGGAAGAGGGATCA
CTAGAGAATTCGGGCAAAAAACCCAATTTAAGGGACTAGCTAGATTTCAGGTAAGATAGC
TAGGGTCTAGCAATAAAAGGTAGACAGCAGCATTCTCAGAAATTTCTTTCTGATGTCTGC
ATTCAACTCATAGAGTTGAAGATTGCCTTTCATAGAGCAGGTTTGAAACACTCTTTCTGG
AGTATCTGGATGTGGACATTTGGACCACATGTGGAATTGTGAGCGGATAACAATTTGTGG
CCATAAAAACGAGACAGAAGGATTCTCAGAAACAAGTTTGTGATGTGTGTACTCAGCTAA
CAGAGTGGAACCTTTCTTTTTACAGAGCAGCTTTGAAACTCTATTTTTGTGGATTCTGCA
AATTGATATTTAGGACCACATGTGGAATTGTGAGCGGATAACAATTTGTGGATACAAAAT
CTAGACAGAAGCATTCTCACAAACTTCTTTGTGATGTGTGTCCTCAACTAACAGAGTTGA
ACCTTTCTTTTGATGCAGCAGTTTGGAAACACTCTTTTTGTAGAAACTGTAAGTGGATAT
TTGGATAGCTCTAACGATATCGTTGGAAAAGGGAATATCATGATCTAAAATCTAGACAGA
AGCACTATTAGAAACTACTTGGTGATATCTGCATTCAAGTCACAGAGTTGAACATTCCCT
TACTTTGAGCACGTTTGAAACACTCTTTTGGAAGAATCTGGAAGTGGACATTTGGACCAC
ATGTGGAATTGTGAGCGGATAACAATTTGTGGCCAATAAAAGCCAGACAGAAGCTTTCTC
AGAAACTTGTTCGTGATGTGTGTACTCAACTAAAAGAGTTGAACCTTTCTATTGATAGAG
CAGTTTTGAAACACTCTTTTTGTGGATTCTGCAAGTGGATATTTGGATTGCTTTGAGGAT
ATCGTTGGAAGAGGGATCACTAGCTATAAAAACTAGACAGCAGCATTCCCAGAAATTTCT
TTGGGATATTTCCATTCAACTCATAGAGATGAACATGGCCTTTCATAGAGCAGGTTTGAA
ACACTCTTTTTGTAGTTTGTGGAAGTGGACATTTCGACCACATGTGGAATTGTGAGCGGA
TAACAATTTGTGGCCCATAAAAATAGACAGAAGCATTCTCAGAAACTTGTTGGTGATATG
TGTCCTCAACTAACAGAGTTGAACTTTGCCATTGATAGAGAGCAGTTTTGAAACACTCTT
TTTGTGGAATCTGCAAGTGGATATTTGACTAGCTGACTCAGATATCGTTGGAAAAGGGAT
CACTAGCAAATAAAAGGTAGACAGCAGCATTCTCAGAAATTTCTTTCTGATGACTGCATT
CAACTCATAGAGTTGAACATTCCCTTTCATAGAGCAGGTTTGAAACACTCTTTCTGGAGT
ATCTGGATGTGGACATTTGGACCACATGTGGAATTGTGAGCGGATAACAATTTGTGGCCC
ATAAAAACGAGACAGAAGGATTCTGAGAAACAAGCTTGTGATGTGTGTACTCAGCTAACA
GAGTGGAACCTCTCTTTTGATGCAGCAGTTTGGAAACACTCTTTTTGTAGAAACTGTAAG
TGGATATTTGGATAGCTCTAATGATATCGTTGGAAAAGGGAATATCATCATCTAAAATCT
AGACAGAAGCCCTCTCAGAAACTACTTTGTGATATCTGCATTCAAGTCACAGAGTTGAAC
ATTCGCTTTCTTAGAGCACGTTGGAAACACTCTTTTTGTAGTGTCTGGAAGTGGACATTT
GGACCACATGTGGAATTGTGAGCGGATAACAATTTGTGGCCCATAAAAACGAGACAGAAG
CATGCTCAGAAACTTGTTTTTGATGTGTGTACCCAGCCAAAGGAGTTGAACATTTCTATT
GATAGAGCAGTTTTGAAACACTCTTTTTGTGGAAAATGCAGGTGGATATTTGGATAGCTT
GGAGGATATCGTTGGAAGAGGGATCACTAGAGAATTCGGGCAAAAAACCCATTTTATGGG
ACTAGCTAGATTTCAGGTAAGATAGCTAGGGTCTAGCAATAAAAGGTAGACAGCAGCATT
CTCAGAAATTTCTTTCTGATGTCTGCATTCAACTCATAGAGTTGAAGATTGCCTTTCATA
GAGCAGGTTTGAAACACTCTTTCTGGAGTATCTGGATGTGGACATTTGGACCACATGTGG
AATTGTGAGCGGATAACAATTTGTGGCCATAAAAACGAGACAGAAGGATTCTCAGAAACA
AGTTTGTGATGTGTGTACTCAGCTAACAGAGTGGAACCTTTCTTTTTACAGAGCAGCTTT
GAAACTCTATTTTTGTGGATTCTGCAAATTGATATTTAGGACCACATGTGGAATTGTGAG
CGGATAACAATTTGTGGATACAAAATCTAGACAGAAGCATTCTCACAAACTTCTTTGTGA
TGTGTGTCCTCAACTAACAGAGTTGAACCTTTCTTTTGATGCAGCAGTTTGGAAACACTC
TTTTTGTAGAAACTGTAAGTGGATATTTGGATAGCTCTAACGATATCGTTGGAAAAGGGA
ATATCATGATCTAAAATCTAGACAGAAGCACTATTAGAAACTACTTGGTGATATCTGCAT
TCAAGTCACAGAGTTGAACATTCCCTTACTTTGAGCACGTTTGAAACACTCTTTTGGAAG
AATCTGGAAGTGGACATTTGGACCACATGTGGAATTGTGAGCGGATAACAATTTGTGGCC
AATAAAAGCCAGACAGAAGCTTTCTCAGAAACTTGTTCGTGATGTGTGTACTCAACTAAA
AGAGTTGAACCTTTCTATTGATAGAGCAGTTTTGAAACACTCTTTTTGTGGATTCTGCAA
GTGGATATTTGGATTGCTTTGAGGATATCGTTGGAAGAGGGATCACTAGCTATAAAAACT
AGACAGCAGCATTCCCAGAAATTTCTTTGGGATATTTCCATTCAACTCATAGAGATGAAC
ATGGCCTTTCATAGAGCAGGTTTGAAACACTCTTTTTGTAGTTTGTGGAAGTGGACATTT
CGACCACATGTGGAATTGTGAGCGGATAACAATTTGTGGCCCATAAAAATAGACAGAAGC
ATTCTCAGAAACTTGTTGGTGATATGTGTCCTCAACTAACAGAGTTGAACTTTGCCATTG
ATAGAGAGCAGTTTTGAAACACTCTTTTTGTGGAATCTGCAAGTGGATATTTGACTAGCT
GACTCAGATATCGTTGGAAAAGGGATCACTAGCAAATAAAAGGTAGACAGCAGCATTCTC
AGAAATTTCTTTCTGATGACTGCATTCAACTCATAGAGTTGAACATTCCCTTTCATAGAG
CAGGTTTGAAACACTCTTTCTGGAGTATCTGGATGTGGACATTTGGACCACATGTGGAAT
TGTGAGCGGATAACAATTTGTGGCCCATAAAAACGAGACAGAAGGATTCTGAGAAACAAG
CTTGTGATGTGTGTACTCAGCTAACAGAGTGGAACCTCTCTTTTGATGCAGCAGTTTGGA
AACACTCTTTTTGTAGAAACTGTAAGTGGATATTTGGATAGCTCTAATGATATCGTTGGA
AAAGGGAATATCATCATCTAAAATCTAGACAGAAGCCCTCTCAGAAACTACTTTGTGATA
TCTGCATTCAAGTCACAGAGTTGAACATTCGCTTTCTTAGAGCACGTTGGAAACACTCTT
TTTGTAGTGTCTGGAAGTGGACATTTGGACCACATGTGGAATTGTGAGCGGATAACAATT
TGTGGCCCATAAAAACGAGACAGAAGCATGCTCAGAAACTTGTTTTTGATGTGTGTACCC
AGCCAAAGGAGTTGAACATTTCTATTGATAGAGCAGTTTTGAAACACTCTTTTTGTGGAA
AATGCAGGTGGATATTTGGATAGCTTGGAGGATATCGTTGGAAGAGGGATCACTAGAGAA
TTCGGGCAAAAAACCCAGTTTAGGGGACTAGCTAGATTTCAGGTAAGATAGCTAGGGTCT
AGCAATAAAAGGTAGACAGCAGCATTCTCAGAAATTTCTTTCTGATGTCTGCATTCAACT
CATAGAGTTGAAGATTGCCTTTCATAGAGCAGGTTTGAAACACTCTTTCTGGAGTATCTG
GATGTGGACATTTGGACCACATGTGGAATTGTGAGCGGATAACAATTTGTGGCCATAAAA
ACGAGACAGAAGGATTCTCAGAAACAAGTTTGTGATGTGTGTACTCAGCTAACAGAGTGG
AACCTTTCTTTTTACAGAGCAGCTTTGAAACTCTATTTTTGTGGATTCTGCAAATTGATA
TTTAGGACCACATGTGGAATTGTGAGCGGATAACAATTTGTGGATACAAAATCTAGACAG
AAGCATTCTCACAAACTTCTTTGTGATGTGTGTCCTCAACTAACAGAGTTGAACCTTTCT
TTTGATGCAGCAGTTTGGAAACACTCTTTTTGTAGAAACTGTAAGTGGATATTTGGATAG
CTCTAACGATATCGTTGGAAAAGGGAATATCATGATCTAAAATCTAGACAGAAGCACTAT
TAGAAACTACTTGGTGATATCTGCATTCAAGTCACAGAGTTGAACATTCCCTTACTTTGA
GCACGTTTGAAACACTCTTTTGGAAGAATCTGGAAGTGGACATTTGGACCACATGTGGAA
TTGTGAGCGGATAACAATTTGTGGCCAATAAAAGCCAGACAGAAGCTTTCTCAGAAACTT
GTTCGTGATGTGTGTACTCAACTAAAAGAGTTGAACCTTTCTATTGATAGAGCAGTTTTG
AAACACTCTTTTTGTGGATTCTGCAAGTGGATATTTGGATTGCTTTGAGGATATCGTTGG
AAGAGGGATCACTAGCTATAAAAACTAGACAGCAGCATTCCCAGAAATTTCTTTGGGATA
TTTCCATTCAACTCATAGAGATGAACATGGCCTTTCATAGAGCAGGTTTGAAACACTCTT
TTTGTAGTTTGTGGAAGTGGACATTTCGACCACATGTGGAATTGTGAGCGGATAACAATT
TGTGGCCCATAAAAATAGACAGAAGCATTCTCAGAAACTTGTTGGTGATATGTGTCCTCA
ACTAACAGAGTTGAACTTTGCCATTGATAGAGAGCAGTTTTGAAACACTCTTTTTGTGGA
ATCTGCAAGTGGATATTTGACTAGCTGACTCAGATATCGTTGGAAAAGGGATCACTAGCA
AATAAAAGGTAGACAGCAGCATTCTCAGAAATTTCTTTCTGATGACTGCATTCAACTCAT
AGAGTTGAACATTCCCTTTCATAGAGCAGGTTTGAAACACTCTTTCTGGAGTATCTGGAT
GTGGACATTTGGACCACATGTGGAATTGTGAGCGGATAACAATTTGTGGCCCATAAAAAC
GAGACAGAAGGATTCTGAGAAACAAGCTTGTGATGTGTGTACTCAGCTAACAGAGTGGAA
CCTCTCTTTTGATGCAGCAGTTTGGAAACACTCTTTTTGTAGAAACTGTAAGTGGATATT
TGGATAGCTCTAATGATATCGTTGGAAAAGGGAATATCATCATCTAAAATCTAGACAGAA
GCCCTCTCAGAAACTACTTTGTGATATCTGCATTCAAGTCACAGAGTTGAACATTCGCTT
TCTTAGAGCACGTTGGAAACACTCTTTTTGTAGTGTCTGGAAGTGGACATTTGGACCACA
TGTGGAATTGTGAGCGGATAACAATTTGTGGCCCATAAAAACGAGACAGAAGCATGCTCA
GAAACTTGTTTTTGATGTGTGTACCCAGCCAAAGGAGTTGAACATTTCTATTGATAGAGC
AGTTTTGAAACACTCTTTTTGTGGAAAATGCAGGTGGATATTTGGATAGCTTGGAGGATA
TCGTTGGAAGAGGGATCACTAGAGAATTCGGGCAAAAAGCCCCATTTCAGGGACTAGCTA
GATTTCAGGTAAGATAGCTAGGGTCTAGCAATAAAAGGTAGACAGCAGCATTCTCAGAAA
TTTCTTTCTGATGTCTGCAGCTTGTTTCTCAGAATCCTTCTGTCTCGTTTTTATGGGCCA
CAAATTGTTATCCGCTCACAATTCCACATGTGGTCCAAATGTCCACATCCGGAATTGTGA
GCGGATAACAATTTGTGGCCATAAAAACGAGACAGAAGGATTCTCAGAAACAAGTTTGTG
ATGTGTGTACTCAGCTAACAGAGTGGAACCTTTCTTTTTACAGAGCAGCTTTGAAACTCT
ATTTTTGTGGATTCTGCAAATTGATATTTAGGACCACATGTGGAATTGTGAGCGGATAAC
AATTTGTGGATACAAAATCTAGACAGAAGCATTCTCACAAACTTCTTTGTGATGTGTGTC
CTCAACTAACAGAGTTGAACCTTTCTTTTGATGCAGCAGTTTGGAAACACTCTTTTTGTA
GAAACTGTAAGTGGATATTTGGATAGCTCTAACGATATCGTTGGAAAAGGGAATATCATG
ATCTAAAATCTAGACAGAAGCACTATTAGAAACTACTTGGTGATATCTGCATTCAAGTCA
CAGAGTTGAACATTCCCTTACTTTGAGCACGTTTGAAACACTCTTTTGGAAGAATCTGGA
AGTGGACATTTGGACCACATGTGGAATTGTGAGCGGATAACAATTTGTGGCCAATAAAAG
CCAGACAGAAGCTTTCTCAGAAACTTGTTCGTGATGTGTGTACTCAACTAAAAGAGTTGA
ACCTTTCTATTGATAGAGCAGTTTTGAAACACTCTTTTTGTGGATTCTGCAAGTGGATAT
TTGGATTGCTTTGAGGATATCGTTGGAAGAGGGATCACTAGCTATAAAAACTAGACAGCA
GCATTCCCAGAAATTTCTTTGGGATATTTCCATTCAACTCATAGAGATGAACATGGCCTT
TCATAGAGCAGGTTTGAAACACTCTTTTTGTAGTTTGTGGAAGTGGACATTTCGACCACA
TGTGGAATTGTGAGCGGATAACAATTTGTGGCCCATAAAAATAGACAGAAGCATTCTCAG
AAACTTGTTGGTGATATGTGTCCTCAACTAACAGAGTTGAACTTTGCCATTGATAGAGAG
CAGTTTTGAAACACTCTTTTTGTGGAATCTGCAAGTGGATATTTGACTAGCTGACTCAGA
TATCGTTGGAAAAGGGATCACTAGCAAATAAAAGGTAGACAGCAGCATTCTCAGAAATTT
CTTTCTGATGACTGCATTCAACTCATAGAGTTGAACATTCCCTTTCATAGAGCAGGTTTG
AAACACTCTTTCTGGAGTATCTGGATGTGGACATTTGGACCACATGTGGAATTGTGAGCG
GATAACAATTTGTGGCCCATAAAAACGAGACAGAAGGATTCTGAGAAACAAGCTTGTGAT
GTGTGTACTCAGCTAACAGAGTGGAACCTCTCTTTTGATGCAGCAGTTTGGAAACACTCT
TTTTGTAGAAACTGTAAGTGGATATTTGGATAGCTCTAATGATATCGTTGGAAAAGGGAA
TATCATCATCTAAAATCTAGACAGAAGCCCTCTCAGAAACTACTTTGTGATATCTGCATT
CAAGTCACAGAGTTGAACATTCGCTTTCTTAGAGCACGTTGGAAACACTCTTTTTGTAGT
GTCTGGAAGTGGACATTTGGACCACATGTGGAATTGTGAGCGGATAACAATTTGTGGCCC
ATAAAAACGAGACAGAAGCATGCTCAGAAACTTGTTTTTGATGTGTGTACCCAGCCAAAG
GAGTTGAACATTTCTATTGATAGAGCAGTTTTGAAACACTCTTTTTGTGGAAAATGCAGG
TGGATATTTGGATAGCTTGGAGGATATCGTTGGAAGAGGGATCACTAGAGAATTCGGGCA
AAAAGCCCCTTTTCTGGGACTAGCTAGATTTCAGGTAAGATAGCTAGGGTCTAGCAATAA
AAGGTAGACAGCAGCATTCTCAGAAATTTCTTTCTGATGTCTGCATTCAACTCATAGAGT
TGAAGATTGCCTTTCATAGAGCAGGTTTGAAACACTCTTTCTGGAGTATCTGGATGTGGA
CATTTGGACCACATGTGGAATTGTGAGCGGATAACAATTTGTGGCCATAAAAACGAGACA
GAAGGATTCTCAGAAACAAGTTTGTGATGTGTGTACTCAGCTAACAGAGTGGAACCTTTC
TTTTTACAGAGCAGCTTTGAAACTCTATTTTTGTGGATTCTGCAAATTGATATTTAGGAC
CACATGTGGAATTGTGAGCGGATAACAATTTGTGGATACAAAATCTAGACAGAAGCATTC
TCACAAACTTCTTTGTGATGTGTGTCCTCAACTAACAGAGTTGAACCTTTCTTTTGATGC
AGCAGTTTGGAAACACTCTTTTTGTAGAAACTGTAAGTGGATATTTGGATAGCTCTAACG
ATATCGTTGGAAAAGGGAATATCATGATCTAAAATCTAGACAGAAGCACTATTAGAAACT
ACTTGGTGATATCTGCATTCAAGTCACAGAGTTGAACATTCCCTTACTTTGAGCACGTTT
GAAACACTCTTTTGGAAGAATCTGGAAGTGGACATTGGACCACATGTGGAATTGTGAGCG
GATAACAATTTGTGGCCAATAAAAGCCAGACAGAAGCTTTCTCAGAAACTTGTTCGTGAT
GTGTGTACTCAACTAAAAGAGTTGAACCTTTCTATTGATAGAGCAGTTTTGAAACACTCT
TTTTGTGGATTCTGCAAGTGGATATTTGGATTGCTTTGAGGATATCGTTGGAAGAGGGAT
CACTAGCTATAAAAACTAGACAGCAGCATTCCCAGAAATTTCTTTGGGATATTTCCATTC
AACTCATAGAGATGAACATGGCCTTTCATAGAGCAGGTTTGAAACACTCTTTTTGTAGTT
TGTGGAAGTGGACATTTCGACCACATGTGGAATTGTGAGCGGATAACAATTTGTGGCCCA
TAAAAATAGACAGAAGCATTCTCAGAAACTTGTTGGTGATATGTGTCCTCAACTAACAGA
GTTGAACTTTGCCATTGATAGAGAGCAGTTTTGAAACACTCTTTTTGTGGAATCTGCAAG
TGGATATTTGACTAGCTGACTCAGATATCGTTGGAAAAGGGATCACTAGCAAATAAAAGG
TAGACAGCAGCATTCTCAGAAATTTCTTTCTGATGACTGCATTCAACTCATAGAGTTGAA
CATTCCCTTTCATAGAGCAGGTTTGAAACACTCTTTCTGGAGTATCTGGATGTGGACATT
TGGACCACATGTGGAATTGTGAGCGGATAACAATTTGTGGCCCATAAAAACGAGACAGAA
GGATTCTGAGAAACAAGCTTGTGATGTGTGTACTCAGCTAACAGAGTGGAACCTCTCTTT
TGATGCAGCAGTTTGGAAACACTCTTTTTGTAGAAACTGTAAGTGGATATTTGGATAGCT
CTAATGATATCGTTGGAAAAGGGAATATCATCATCTAAAATCTAGACAGAAGCCCTCTCA
GAAACTACTTTGTGATATCTGCATTCAAGTCACAGAGTTGAACATTCGCTTTCTTAGAGC
ACGTTGGAAACACTCTTTTTGTAGTGTCTGGAAGTGGACATTTGGACCACATGTGGAATT
GTGAGCGGATAACAATTTGTGGCCCATAAAAACGAGACAGAAGCATGCTCAGAAACTTGT
TTTTGATGTGTGTACCCAGCCAAAGGAGTTGAACATTTCTATTGATAGAGCAGTTTTGAA
ACACTCTTTTTGTGGAAAATGCAGGTGGATATTTGGATAGCTTGGAGGATATCGTTGGAA
GAGGGATCACTAGAGAATTCGGGCAAAAATCCCCTTTTCTGGGACTAGCTAGATTTCAGG
TAAGATAGCTAGGGTCTAGCAATAAAAGGTAGACAGCAGCATTCTCAGAAATTTCTTTCT
GATGTCTGCATTCAACTCATAGAGTTGAAGATTGCCTTTCATAGAGCAGGTTTGAAACAC
TCTTTCTGGAGTATCTGGATGTGGACATTTGGACCACATGTGGAATTGTGAGCGGATAAC
AATTTGTGGCCATAAAAACGAGACAGAAGGATTCTCAGAAACAAGTTTGTGATGTGTGTA
CTCAGCTAACAGAGTGGAACCTTTCTTTTTACAGAGCAGCTTTGAAACTCTATTTTTGTG
GATTCTGCAAATTGATATTTAGGACCACATGTGGAATTGTGAGCGGATAACAATTTGTGG
ATACAAAATCTAGACAGAAGCATTCTCACAAACTTCTTTGTGATGTGTGTCCTCAACTAA
CAGAGTTGAACCTTTCTTTTGATGCAGCAGTTTGGAAACACTCTTTTTGTAGAAACTGTA
AGTGGATATTTGGATAGCTCTAACGATATCGTTGGAAAAGGGAATATCATGATCTAAAAT
CTAGACAGAAGCACTATTAGAAACTACTTGGTGATATCTGCATTCAAGTCACAGAGTTGA
ACATTCCCTTACTTTGAGCACGTTTGAAACACTCTTTTGGAAGAATCTGGAAGTGGACAT
TTGGACCACATGTGGAATTGTGAGCGGATAACAATTTGTGGCCAATAAAAGCCAGACAGA
AGCTTTCTCAGAAACTTGTTCGTGATGTGTGTACTCAACTAAAAGAGTTGAACCTTTCTA
TTGATAGAGCAGTTTTGAAACACTCTTTTTGTGGATTCTGCAAGTGGATATTTGGATTGC
TTTGAGGATATCGTTGGAAGAGGGATCACTAGCTATAAAAACTAGACAGCAGCATTCCCA
GAAATTTCTTTGGGATATTTCCATTCAACTCATAGAGATGAACATGGCCTTTCATAGAGC
AGGTTTGAAACACTCTTTTTGTAGTTTGTGGAAGTGGACATTTCGACCACATGTGGAATT
GTGAGCGGATAACAATTTGTGGCCCATAAAAATAGACAGAAGCATTCTCAGAAACTTGTT
GGTGATATGTGTCCTCAACTAACAGAGTTGAACTTTGCCATTGATAGAGAGCAGTTTTGA
AACACTCTTTTTGTGGAATCTGCAAGTGGATATTTGACTAGCTGACTCAGATATCGTTGG
AAAAGGGATCACTAGCAAATAAAAGGTAGACAGCAGCATTCTCAGAAATTTCTTTCTGAT
GACTGCATTCAACTCATAGAGTTGAACATTCCCTTTCATAGAGCAGGTTTGAAACACTCT
TTCTGGAGTATCTGGATGTGGACATTTGGACCACATGTGGAATTGTGAGCGGATAACAAT
TTGTGGCCCATAAAAACGAGACAGAAGGATTCTGAGAAACAAGCTTGTGATGTGTGTACT
CAGCTAACAGAGTGGAACCTCTCTTTTGATGCAGCAGTTTGGAAACACTCTTTTTGTAGA
AACTGTAAGTGGATATTTGGATAGCTCTAATGATATCGTTGGAAAAGGGAATATCATCAT
CTAAAATCTAGACAGAAGCCCTCTCAGAAACTACTTTGTGATATCTGCATTCAAGTCACA
GAGTTGAACATTCGCTTTCTTAGAGCACGTTGGAAACACTCTTTTTGTAGTGTCTGGAAG
TGGACATTTGGACCACATGTGGAATTGTGAGCGGATAACAATTTGTGGCCCATAAAAACG
AGACAGAAGCATGCTCAGAAACTTGTTTTTGATGTGTGTACCCAGCCAAAGGAGTTGAAC
ATTTCTATTGATAGAGCAGTTTTGAAACACTCTTTTTGTGGAAAATGCAGGTGGATATTT
GGATAGCTTGGAGGATATCGTTGGAAGAGGGATCACTAGAGAATTCGGGCAAAAATCCCC
GTTTCGGGGACTAGCTAGATTTCAGGTAAGATAGCTAGGGTCTAGCAATAAAAGGTAGAC
AGCAGCATTCTCAGAAATTTCTTTCTGATGTCTGCATTCAACTCATAGAGTTGAAGATTG
CCTTTCATAGAGCAGGTTTGAAACACTCTTTCTGGAGTATCTGGATGTGGACATTTGGAC
CACATGTGGAATTGTGAGCGGATAACAATTTGTGGCCATAAAAACGAGACAGAAGGATTC
TCAGAAACAAGTTTGTGATGTGTGTACTCAGCTAACAGAGTGGAACCTTTCTTTTTACAG
AGCAGCTTTGAAACTCTATTTTTGTGGATTCTGCAAATTGATATTTAGGACCACATGTGG
AATTGTGAGCGGATAACAATTTGTGGATACAAAATCTAGACAGAAGCATTCTCACAAACT
TCTTTGTGATGTGTGTCCTCAACTAACAGAGTTGAACCTTTCTTTTGATGCAGCAGTTTG
GAAACACTCTTTTTGTAGAAACTGTAAGTGGATATTTGGATAGCTCTAACGATATCGTTG
GAAAAGGGAATATCATGATCTAAAATCTAGACAGAAGCACTATTAGAAACTACTTGGTGA
TATCTGCATTCAAGTCACAGAGTTGAACATTCCCTTACTTTGAGCACGTTTGAAACACTC
TTTTGGAAGAATCTGGAAGTGGACATTTGGACCACATGTGGAATTGTGAGCGGATAACAA
TTTGTGGCCAATAAAAGCCAGACAGAAGCTTTCTCAGAAACTTGTTCGTGATGTGTGTAC
TCAACTAAAAGAGTTGAACCTTTCTATTGATAGAGCAGTTTTGAAACACTCTTTTTGTGG
ATTCTGCAAGTGGATATTTGGATTGCTTTGAGGATATCGTTGGAAGAGGGATCACTAGCT
ATAAAAACTAGACAGCAGCATTCCCAGAAATTTCTTTGGGATATTTCCATTCAACTCATA
GAGATGAACATGGCCTTTCATAGAGCAGGTTTGAAACACTCTTTTTGTAGTTTGTGGAAG
TGGACATTTCGACCACATGTGGAATTGTGAGCGGATAACAATTTGTGGCCCATAAAAATA
GACAGAAGCATTCTCAGAAACTTGTTGGTGATATGTGTCCTCAACTAACAGAGTTGAACT
TTGCCATTGATAGAGAGCAGTTTTGAAACACTCTTTTTGTGGAATCTGCAAGTGGATATT
TGACTAGCTGACTCAGATATCGTTGGAAAAGGGATCACTAGCAAATAAAAGGTAGACAGC
AGCATTCTCAGAAATTTCTTTCTGATGACTGCATTCAACTCATAGAGTTGAACATTCCCT
TTCATAGAGCAGGTTTGAAACACTCTTTCTGGAGTATCTGGATGTGGACATTTGGACCAC
ATGTGGAATTGTGAGCGGATAACAATTTGTGGCCCATAAAAACGAGACAGAAGGATTCTG
AGAAACAAGCTTGTGATGTGTGTACTCAGCTAACAGAGTGGAACCTCTCTTTTGATGCAG
CAGTTTGGAAACACTCTTTTTGTAGAAACTGTAAGTGGATATTTGGATAGCTCTAATGAT
ATCGTTGGAAAAGGGAATATCATCATCTAAAATCTAGACAGAAGCCCTCTCAGAAACTAC
TTTGTGATATCTGCATTCAAGTCACAGAGTTGAACATTCGCTTTCTTAGAGCACGTTGGA
AACACTCTTTTTGTAGTGTCTGGAAGTGGACATTTGGACCACATGTGGAATTGTGAGCGG
ATAACAATTTGTGGCCCATAAAAACGAGACAGAAGCATGCTCAGAAACTTGTTTTTGATG
TGTGTACCCAGCCAAAGGAGTTGAACATTTCTATTGATAGAGCAGTTTTGAAACACTCTT
TTTGTGGAAAATGCAGGTGGATATTTGGATAGCTTGGAGGATATCGTTGGAAGAGGGATC
ACTAGAGAATTCGGGCAAAAATCCCCCTTTCCGGGACTAGCTAGATTTCAGGTAAGATAG
CTAGGGTCTAGCAATAAAAGGTAGACAGCAGCATTCTCAGAAATTTCTTTCTGATGTCTG
CATTCAACTCATAGAGTTGAAGATTGCCTTTCATAGAGCAGGTTTGAAACACTCTTTCTG
GAGTATCTGGATGTGGACATTTGGACCACATGTGGAATTGTGAGCGGATAACAATTTGTG
GCCATAAAAACGAGACAGAAGGATTCTCAGAAACAAGTTTGTGATGTGTGTACTCAGCTA
ACAGAGTGGAACCTTTCTTTTTACAGAGCAGCTTTGAAACTCTATTTTTGTGGATTCTGC
AAATTGATATTTAGGACCACATGTGGAATTGTGAGCGGATAACAATTTGTGGATACAAAA
TCTAGACAGAAGCATTCTCACAAACTTCTTTGTGATGTGTGTCCTCAACTAACAGAGTTG
AACCTTTCTTTTGATGCAGCAGTTTGGAAACACTCTTTTTGTAGAAACTGTAAGTGGATA
TTTGGATAGCTCTAACGATATCGTTGGAAAAGGGAATATCATGATCTAAAATCTAGACAG
AAGCACTATTAGAAACTACTTGGTGATATCTGCATTCAAGTCACAGAGTTGAACATTCCC
TTACTTTGAGCACGTTTGAAACACTCTTTTGGAAGAATCTGGAAGTGGACATTTGGACCA
CATGTGGAATTGTGAGCGGATAACAATTTGTGGCCAATAAAAGCCAGACAGAAGCTTTCT
CAGAAACTTGTTCGTGATGTGTGTACTCAACTAAAAGAGTTGAACCTTTCTATTGATAGA
GCAGTTTTGAAACACTCTTTTTGTGGATTCTGCAAGTGGATATTTGGATTGCTTTGAGGA
TATCGTTGGAAGAGGGATCACTAGCTATAAAAACTAGACAGCAGCATTCCCAGAAATTTC
TTTGGGATATTTCCATTCAACTCATAGAGATGAACATGGCCTTTCATAGAGCAGGTTTGA
AACACTCTTTTTGTAGTTTGTGGAAGTGGACATTTCGACCACATGTGGAATTGTGAGCGG
ATAACAATTTGTGGCCCATAAAAATAGACAGAAGCATTCTCAGAAACTTGTTGGTGATAT
GTGTCCTCAACTAACAGAGTTGAACTTTGCCATTGATAGAGAGCAGTTTTGAAACACTCT
TTTTGTGGAATCTGCAAGTGGATATTTGACTAGCTGACTCAGATATCGTTGGAAAAGGGA
TCACTAGCAAATAAAAGGTAGACAGCAGCATTCTCAGAAATTTCTTTCTGATGACTGCAT
TCAACTCATAGAGTTGAACATTCCCTTTCATAGAGCAGGTTTGAAACACTCTTTCTGGAG
TATCTGGATGTGGACATTTGGACCACATGTGGAATTGTGAGCGGATAACAATTTGTGGCC
CATAAAAACGAGACAGAAGGATTCTGAGAAACAAGCTTGTGATGTGTGTACTCAGCTAAC
AGAGTGGAACCTCTCTTTTGATGCAGCAGTTTGGAAACACTCTTTTTGTAGAAACTGTAA
GTGGATATTTGGATAGCTCTAATGATATCGTTGGAAAAGGGAATATCATCATCTAAAATC
TAGACAGAAGCCCTCTCAGAAACTACTTTGTGATATCTGCATTCAAGTCACAGAGTTGAA
CATTCGCTTTCTTAGAGCACGTTGGAAACACTCTTTTTGTAGTGTCTGGAAGTGGACATT
TGGACCACATGTGGAATTGTGAGCGGATAACAATTTGTGGCCCATAAAAACGAGACAGAA
GCATGCTCAGAAACTTGTTTTTGATGTGTGTACCCAGCCAAAGGAGTTGAACATTTCTAT
TGATAGAGCAGTTTTGAAACACTCTTTTTGTGGAAAATGCAGGTGGATATTTGGATAGCT
TGGAGGATATCGTTGGAAGAGGGATCACTAGAGAATTCGGGCAAAAAGCCCAAGTTTAGG
GGACTAGCTAGATTTCAGGTAAGATAGCTAGGGTCTAGCAATAAAAGGTAGACAGCAGCA
TTCTCAGAAATTTCTTTCTGATGTCTGCATTCAACTCATAGAGTTGAAGATTGCCTTTCA
TAGAGCAGGTTTGAAACACTCTTTCTGGAGTATCTGGATGTGGACATTTGGACCACATGT
GGAATTGTGAGCGGATAACAATTTGTGGCCATAAAAACGAGACAGAAGGATTCTCAGAAA
CAAGTTTGTGATGTGTGTACTCAGCTAACAGAGTGGAACCTTTCTTTTTACAGAGCAGCT
TTGAAACTCTATTTTTGTGGATTCTGCAAATTGATATTTAGGACCACATGTGGAATTGTG
AGCGGATAACAATTTGTGGATACAAAATCTAGACAGAAGCATTCTCACAAACTTCTTTGT
GATGTGTGTCCTCAACTAACAGAGTTGAACCTTTCTTTTGATGCAGCAGTTTGGAAACAC
TCTTTTTGTAGAAACTGTAAGTGGATATTTGGATAGCTCTAACGATATCGTTGGAAAAGG
GAATATCATGATCTAAAATCTAGACAGAAGCACTATTAGAAACTACTTGGTGATATCTGC
ATTCAAGTCACAGAGTTGAACATTCCCTTACTTTGAGCACGTTTGAAACACTCTTTTGGA
AGAATCTGGAAGTGGACATTTGGACCACATGTGGAATTGTGAGCGGATAACAATTTGTGG
CCAATAAAAGCCAGACAGAAGCTTTCTCAGAAACTTGTTCGTGATGTGTGTACTCAACTA
AAAGAGTTGAACCTTTCTATTGATAGAGCAGTTTTGAAACACTCTTTTTGTGGATTCTGC
AAGTGGATATTTGGATTGCTTTGAGGATATCGTTGGAAGAGGGATCACTAGCTATAAAAA
CTAGACAGCAGCATTCCCAGAAATTTCTTTGGGATATTTCCATTCAACTCATAGAGATGA
ACATGGCCTTTCATAGAGCAGGTTTGAAACACTCTTTTTGTAGTTTGTGGAAGTGGACAT
TTCGACCACATGTGGAATTGTGAGCGGATAACAATTTGTGGCCCATAAAAATAGACAGAA
GCATTCTCAGAAACTTGTTGGTGATATGTGTCCTCAACTAACAGAGTTGAACTTTGCCAT
TGATAGAGAGCAGTTTTGAAACACTCTTTTTGTGGAATCTGCAAGTGGATATTTGACTAG
CTGACTCAGATATCGTTGGAAAAGGGATCACTAGCAAATAAAAGGTAGACAGCAGCATTC
TCAGAAATTTCTTTCTGATGACTGCATTCAACTCATAGAGTTGAACATTCCCTTTCATAG
AGCAGGTTTGAAACACTCTTTCTGGAGTATCTGGATGTGGACATTTGGACCACATGTGGA
ATTGTGAGCGGATAACAATTTGTGGCCCATAAAAACGAGACAGAAGGATTCTGAGAAACA
AGCTTGTGATGTGTGTACTCAGCTAACAGAGTGGAACCTCTCTTTTGATGCAGCAGTTTG
GAAACACTCTTTTTGTAGAAACTGTAAGTGGATATTTGGATAGCTCTAATGATATCGTTG
GAAAAGGGAATATCATCATCTAAAATCTAGACAGAAGCCCTCTCAGAAACTACTTTGTGA
TATCTGCATTCAAGTCACAGAGTTGAACATTCGCTTTCTTAGAGCACGTTGGAAACACTC
TTTTTGTAGTGTCTGGAAGTGGACATTTGGACCACATGTGGAATTGTGAGCGGATAACAA
TTTGTGGCCCATAAAAACGAGACAGAAGCATGCTCAGAAACTTGTTTTTGATGTGTGTAC
CCAGCCAAAGGAGTTGAACATTTCTATTGATAGAGCAGTTTTGAAACACTCTTTTTGTGG
AAAATGCAGGTGGATATTTGGATAGCTTGGAGGATATCGTTGGAAGAGGGATCACTAGAG
AATTCGGGCAAAAAGCCCACTTTACGGGACTAGCTAGATTTCAGGTAAGATAGCTAGGGT
CTAGCAATAAAAGGTAGACAGCAGCATTCTCAGAAATTTCTTTCTGATGTCTGCATTCAA
CTCATAGAGTTGAAGATTGCCTTTCATAGAGCAGGTTTGAAACACTCTTTCTGGAGTATC
TGGATGTGGACATTTGGACCACATGTGGAATTGTGAGCGGATAACAATTTGTGGCCATAA
AAACGAGACAGAAGGATTCTCAGAAACAAGTTTGTGATGTGTGTACTCAGCTAACAGAGT
GGAACCTTTCTTTTTACAGAGCAGCTTTGAAACTCTATTTTTGTGGATTCTGCAAATTGA
TATTTAGGACCACATGTGGAATTGTGAGCGGATAACAATTTGTGGATACAAAATCTAGAC
AGAAGCATTCTCACAAACTTCTTTGTGATGTGTGTCCTCAACTAACAGAGTTGAACCTTT
CTTTTGATGCAGCAGTTTGGAAACACTCTTTTTGTAGAAACTGTAAGTGGATATTTGGAT
AGCTCTAACGATATCGTTGGAAAAGGGAATATCATGATCTAAAATCTAGACAGAAGCACT
ATTAGAAACTACTTGGTGATATCTGCATTCAAGTCACAGAGTTGAACATTCCCTTACTTT
GAGCACGTTTGAAACACTCTTTTGGAAGAATCTGGAAGTGGACATTTGGACCACATGTGG
AATTGTGAGCGGATAACAATTTGTGGCCAATAAAAGCCAGACAGAAGCTTTCTCAGAAAC
TTGTTCGTGATGTGTGTACTCAACTAAAAGAGTTGAACCTTTCTATTGATAGAGCAGTTT
TGAAACACTCTTTTTGTGGATTCTGCAAGTGGATATTTGGATTGCTTTGAGGATATCGTT
GGAAGAGGGATCACTAGCTATAAAAACTAGACAGCAGCATTCCCAGAAATTTCTTTGGGA
TATTTCCATTCAACTCATAGAGATGAACATGGCCTTTCATAGAGCAGGTTTGAAACACTC
TTTTTGTAGTTTGTGGAAGTGGACATTTCGACCACATGTGGAATTGTGAGCGGATAACAA
TTTGTGGCCCATAAAAATAGACAGAAGCATTCTCAGAAACTTGTTGGTGATATGTGTCCT
CAACTAACAGAGTTGAACTTTGCCATTGATAGAGAGCAGTTTTGAAACACTCTTTTTGTG
GAATCTGCAAGTGGATATTTGACTAGCTGACTCAGATATCGTTGGAAAAGGGATCACTAG
CAAATAAAAGGTAGACAGCAGCATTCTCAGAAATTTCTTTCTGATGACTGCATTCAACTC
ATAGAGTTGAACATTCCCTTTCATAGAGCAGGTTTGAAACACTCTTTCTGGAGTATCTGG
ATGTGGACATTTGGACCACATGTGGAATTGTGAGCGGATAACAATTTGTGGCCCATAAAA
ACGAGACAGAAGGATTCTGAGAAACAAGCTTGTGATGTGTGTACTCAGCTAACAGAGTGG
AACCTCTCTTTTGATGCAGCAGTTTGGAAACACTCTTTTTGTAGAAACTGTAAGTGGATA
TTTGGATAGCTCTAATGATATCGTTGGAAAAGGGAATATCATCATCTAAAATCTAGACAG
AAGCCCTCTCAGAAACTACTTTGTGATATCTGCATTCAAGTCACAGAGTTGAACATTCGC
TTTCTTAGAGCACGTTGGAAACACTCTTTTTGTAGTGTCTGGAAGTGGACATTTGGACCA
CATGTGGAATTGTGAGCGGATAACAATTTGTGGCCCATAAAAACGAGACAGAAGCATGCT
CAGAAACTTGTTTTTGATGTGTGTACCCAGCCAAAGGAGTTGAACATTTCTATTGATAGA
GCAGTTTTGAAACACTCTTTTTGTGGAAAATGCAGGTGGATATTTGGATAGCTTGGAGGA
TATCGTTGGAAGAGGGATCACTAGAGAATTCGGGCAAAAACCCCACTTTACGGGACTAGC
TAGATTTCAGGTAAGATAGCTAGGGTCTAGCAATAAAAGGTAGACAGCAGCATTCTCAGA
AATTTCTTTCTGATGTCTGCATTCAACTCATAGAGTTGAAGATTGCCTTTCATAGAGCAG
GTTTGAAACACTCTTTCTGGAGTATCTGGATGTGGACATTTGGACCACATGTGGAATTGT
GAGCGGATAACAATTTGTGGCCATAAAAACGAGACAGAAGGATTCTCAGAAACAAGTTTG
TGATGTGTGTACTCAGCTAACAGAGTGGAACCTTTCTTTTTACAGAGCAGCTTTGAAACT
CTATTTTTGTGGATTCTGCAAATTGATATTTAGGACCACATGTGGAATTGTGAGCGGATA
ACAATTTGTGGATACAAAATCTAGACAGAAGCATTCTCACAAACTTCTTTGTGATGTGTG
TCCTCAACTAACAGAGTTGAACCTTTCTTTTGATGCAGCAGTTTGGAAACACTCTTTTTG
TAGAAACTGTAAGTGGATATTTGGATAGCTCTAACGATATCGTTGGAAAAGGGAATATCA
TGATCTAAAATCTAGACAGAAGCACTATTAGAAACTACTTGGTGATATCTGCATTCAAGT
CACAGAGTTGAACATTCCCTTACTTTGAGCACGTTTGAAACACTCTTTTGGAAGAATCTG
GAAGTGGACATTTGGACCACATGTGGAATTGTGAGCGGATAACAATTTGTGGCCAATAAA
AGCCAGACAGAAGCTTTCTCAGAAACTTGTTCGTGATGTGTGTACTCAACTAAAAGAGTT
GAACCTTTCTATTGATAGAGCAGTTTTGAAACACTCTTTTTGTGGATTCTGCAAGTGGAT
ATTTGGATTGCTTTGAGGATATCGTTGGAAGAGGGATCACTAGCTATAAAAACTAGACAG
CAGCATTCCCAGAAATTTCTTTGGGATATTTCCATTCAACTCATAGAGATGAACATGGCC
TTTCATAGAGCAGGTTTGAAACACTCTTTTTGTAGTTTGTGGAAGTGGACATTTCGACCA
CATGTGGAATTGTGAGCGGATAACAATTTGTGGCCCATAAAAATAGACAGAAGCATTCTC
AGAAACTTGTTGGTGATATGTGTCCTCAACTAACAGAGTTGAACTTTGCCATTGATAGAG
AGCAGTTTTGAAACACTCTTTTTGTGGAATCTGCAAGTGGATATTTGACTAGCTGACTCA
GATATCGTTGGAAAAGGGATCACTAGCAAATAAAAGGTAGACAGCAGCATTCTCAGAAAT
TTCTTTCTGATGACTGCATTCAACTCATAGAGTTGAACATTCCCTTTCATAGAGCAGGTT
TGAAACACTCTTTCTGGAGTATCTGGATGTGGACATTTGGACCACATGTGGAATTGTGAG
CGGATAACAATTTGTGGCCCATAAAAACGAGACAGAAGGATTCTGAGAAACAAGCTTGTG
ATGTGTGTACTCAGCTAACAGAGTGGAACCTCTCTTTTGATGCAGCAGTTTGGAAACACT
CTTTTTGTAGAAACTGTAAGTGGATATTTGGATAGCTCTAATGATATCGTTGGAAAAGGG
AATATCATCATCTAAAATCTAGACAGAAGCCCTCTCAGAAACTACTTTGTGATATCTGCA
TTCAAGTCACAGAGTTGAACATTCGCTTTCTTAGAGCACGTTGGAAACACTCTTTTTGTA
GTGTCTGGAAGTGGACATTTGGACCACATGTGGAATTGTGAGCGGATAACAATTTGTGGC
CCATAAAAACGAGACAGAAGCATGCTCAGAAACTTGTTTTTGATGTGTGTACCCAGCCAA
AGGAGTTGAACATTTCTATTGATAGAGCAGTTTTGAAACACTCTTTTTGTGGAAAATGCA
GGTGGATATTTGGATAGCTTGGAGGATATCGTTGGAAGAGGGATCACTAGAGAATTCGGG
CAAAAAACCCTATTTTAGGGACTAGCTAGATTTCAGGTAAGATAGCTAGGGTCTAGCAAT
AAAAGGTAGACAGCAGCATTCTCAGAAATTTCTTTCTGATGTCTGCATTCAACTCATAGA
GTTGAAGATTGCCTTTCATAGAGCAGGTTTGAAACACTCTTTCTGGAGTATCTGGATGTG
GACATTTGGACCACATGTGGAATTGTGAGCGGATAACAATTTGTGGCCATAAAAACGAGA
CAGAAGGATTCTCAGAAACAAGTTTGTGATGTGTGTACTCAGCTAACAGAGTGGAACCTT
TCTTTTTACAGAGCAGCTTTGAAACTCTATTTTTGTGGATTCTGCAAATTGATATTTAGG
ACCACATGTGGAATTGTGAGCGGATAACAATTTGTGGATACAAAATCTAGACAGAAGCAT
TCTCACAAACTTCTTTGTGATGTGTGTCCTCAACTAACAGAGTTGAACCTTTCTTTTGAT
GCAGCAGTTTGGAAACACTCTTTTTGTAGAAACTGTAAGTGGATATTTGGATAGCTCTAA
CGATATCGTTGGAAAAGGGAATATCATGATCTAAAATCTAGACAGAAGCACTATTAGAAA
CTACTTGGTGATATCTGCATTCAAGTCACAGAGTTGAACATTCCCTTACTTTGAGCACGT
TTGAAACACTCTTTTGGAAGAATCTGGAAGTGGACATTTGGACCACATGTGGAATTGTGA
GCGGATAACAATTTGTGGCCAATAAAAGCCAGACAGAAGCTTTCTCAGAAACTTGTTCGT
GATGTGTGTACTCAACTAAAAGAGTTGAACCTTTCTATTGATAGAGCAGTTTTGAAACAC
TCTTTTTGTGGATTCTGCAAGTGGATATTTGGATTGCTTTGAGGATATCGTTGGAAGAGG
GATCACTAGCTATAAAAACTAGACAGCAGCATTCCCAGAAATTTCTTTGGGATATTTCCA
TTCAACTCATAGAGATGAACATGGCCTTTCATAGAGCAGGTTTGAAACACTCTTTTTGTA
GTTTGTGGAAGTGGACATTTCGACCACATGTGGAATTGTGAGCGGATAACAATTTGTGGC
CCATAAAAATAGACAGAAGCATTCTCAGAAACTTGTTGGTGATATGTGTCCTCAACTAAC
AGAGTTGAACTTTGCCATTGATAGAGAGCAGTTTTGAAACACTCTTTTTGTGGAATCTGC
AAGTGGATATTTGACTAGCTGACTCAGATATCGTTGGAAAAGGGATCACTAGCAAATAAA
AGGTAGACAGCAGCATTCTCAGAAATTTCTTTCTGATGACTGCATTCAACTCATAGAGTT
GAACATTCCCTTTCATAGAGCAGGTTTGAAACACTCTTTCTGGAGTATCTGGATGTGGAC
ATTTGGACCACATGTGGAATTGTGAGCGGATAACAATTTGTGGCCCATAAAAACGAGACA
GAAGGATTCTGAGAAACAAGCTTGTGATGTGTGTACTCAGCTAACAGAGTGGAACCTCTC
TTTTGATGCAGCAGTTTGGAAACACTCTTTTTGTAGAAACTGTAAGTGGATATTTGGATA
GCTCTAATGATATCGTTGGAAAAGGGAATATCATCATCTAAAATCTAGACAGAAGCCCTC
TCAGAAACTACTTTGTGATATCTGCATTCAAGTCACAGAGTTGAACATTCGCTTTCTTAG
AGCACGTTGGAAACACTCTTTTTGTAGTGTCTGGAAGTGGACATTTGGACCACATGTGGA
ATTGTGAGCGGATAACAATTTGTGGCCCATAAAAACGAGACAGAAGCATGCTCAGAAACT
TGTTTTTGATGTGTGTACCCAGCCAAAGGAGTTGAACATTTCTATTGATAGAGCAGTTTT
GAAACACTCTTTTTGTGGAAAATGCAGGTGGATATTTGGATAGCTTGGAGGATATCGTTG
GAAGAGGGATCACTAGAGAATTCGGGCAAAAAACCCGCTTTGCGGGACTAGCTAGATTTC
AGGTAAGATAGCTAGGGTCTAGCAATAAAAGGTAGACAGCAGCATTCTCAGAAATTTCTT
TCTGATGTCTGCATTCAACTCATAGAGTTGAAGATTGCCTTTCATAGAGCAGGTTTGAAA
CACTCTTTCTGGAGTATCTGGATGTGGACATTTGGACCACATGTGGAATTGTGAGCGGAT
AACAATTTGTGGCCATAAAAACGAGACAGAAGGATTCTCAGAAACAAGTTTGTGATGTGT
GTACTCAGCTAACAGAGTGGAACCTTTCTTTTTACAGAGCAGCTTTGAAACTCTATTTTT
GTGGATTCTGCAAATTGATATTTAGGACCACATGTGGAATTGTGAGCGGATAACAATTTG
TGGATACAAAATCTAGACAGAAGCATTCTCACAAACTTCTTTGTGATGTGTGTCCTCAAC
TAACAGAGTTGAACCTTTCTTTTGATGCAGCAGTTTGGAAACACTCTTTTTGTAGAAACT
GTAAGTGGATATTTGGATAGCTCTAACGATATCGTTGGAAAAGGGAATATCATGATCTAA
AATCTAGACAGAAGCACTATTAGAAACTACTTGGTGATATCTGCATTCAAGTCACAGAGT
TGAACATTCCCTTACTTTGAGCACGTTTGAAACACTCTTTTGGAAGAATCTGGAAGTGGA
CATTTGGACCACATGTGGAATTGTGAGCGGATAACAATTTGTGGCCAATAAAAGCCAGAC
AGAAGCTTTCTCAGAAACTTGTTCGTGATGTGTGTACTCAACTAAAAGAGTTGAACCTTT
CTATTGATAGAGCAGTTTTGAAACACTCTTTTTGTGGATTCTGCAAGTGGATATTTGGAT
TGCTTTGAGGATATCGTTGGAAGAGGGATCACTAGCTATAAAAACTAGACAGCAGCATTC
CCAGAAATTTCTTTGGGATATTTCCATTCAACTCATAGAGATGAACATGGCCTTTCATAG
AGCAGGTTTGAAACACTCTTTTTGTAGTTTGTGGAAGTGGACATTTCGACCACATGTGGA
ATTGTGAGCGGATAACAATTTGTGGCCCATAAAAATAGACAGAAGCATTCTCAGAAACTT
GTTGGTGATATGTGTCCTCAACTAACAGAGTTGAACTTTGCCATTGATAGAGAGCAGTTT
TGAAACACTCTTTTTGTGGAATCTGCAAGTGGATATTTGACTAGCTGACTCAGATATCGT
TGGAAAAGGGATCACTAGCAAATAAAAGGTAGACAGCAGCATTCTCAGAAATTTCTTTCT
GATGACTGCATTCAACTCATAGAGTTGAACATTCCCTTTCATAGAGCAGGTTTGAAACAC
TCTTTCTGGAGTATCTGGATGTGGACATTTGGACCACATGTGGAATTGTGAGCGGATAAC
AATTTGTGGCCCATAAAAACGAGACAGAAGGATTCTGAGAAACAAGCTTGTGATGTGTGT
ACTCAGCTAACAGAGTGGAACCTCTCTTTTGATGCAGCAGTTTGGAAACACTCTTTTTGT
AGAAACTGTAAGTGGATATTTGGATAGCTCTAATGATATCGTTGGAAAAGGGAATATCAT
CATCTAAAATCTAGACAGAAGCCCTCTCAGAAACTACTTTGTGATATCTGCATTCAAGTC
ACAGAGTTGAACATTCGCTTTCTTAGAGCACGTTGGAAACACTCTTTTTGTAGTGTCTGG
AAGTGGACATTTGGACCACATGTGGAATTGTGAGCGGATAACAATTTGTGGCCCATAAAA
ACGAGACAGAAGCATGCTCAGAAACTTGTTTTTGATGTGTGTACCCAGCCAAAGGAGTTG
AACATTTCTATTGATAGAGCAGTTTTGAAACACTCTTTTTGTGGAAAATGCAGGTGGATA
TTTGGATAGCTTGGAGGATATCGTTGGAAGAGGGATCACTAGAGAATTCGGGCAAAAAAC
CCCATTTCAGGGACTAGCTAGATTTCAGGTAAGATAGCTAGGGTCTAGCAATAAAAGGTA
GACAGCAGCATTCTCAGAAATTTCTTTCTGATGTCTGCATTCAACTCATAGAGTTGAAGA
TTGCCTTTCATAGAGCAGGTTTGAAACACTCTTTCTGGAGTATCTGGATGTGGACATTTG
GACCACATGTGGAATTGTGAGCGGATAACAATTTGTGGCCATAAAAACGAGACAGAAGGA
TTCTCAGAAACAAGTTTGTGATGTGTGTACTCAGCTAACAGAGTGGAACCTTTCTTTTTA
CAGAGCAGCTTTGAAACTCTATTTTTGTGGATTCTGCAAATTGATATTTAGGACCACATG
TGGAATTGTGAGCGGATAACAATTTGTGGATACAAAATCTAGACAGAAGCATTCTCACAA
ACTTCTTTGTGATGTGTGTCCTCAACTAACAGAGTTGAACCTTTCTTTTGATGCAGCAGT
TTGGAAACACTCTTTTTGTAGAAACTGTAAGTGGATATTTGGATAGCTCTAACGATATCG
TTGGAAAAGGGAATATCATGATCTAAAATCTAGACAGAAGCACTATTAGAAACTACTTGG
TGATATCTGCATTCAAGTCACAGAGTTGAACATTCCCTTACTTTGAGCACGTTTGAAACA
CTCTTTTGGAAGAATCTGGAAGTGGACATTTGGACCACATGTGGAATTGTGAGCGGATAA
CAATTTGTGGCCAATAAAAGCCAGACAGAAGCTTTCTCAGAAACTTGTTCGTGATGTGTG
TACTCAACTAAAAGAGTTGAACCTTTCTATTGATAGAGCAGTTTTGAAACACTCTTTTTG
TGGATTCTGCAAGTGGATATTTGGATTGCTTTGAGGATATCGTTGGAAGAGGGATCACTA
GCTATAAAAACTAGACAGCAGCATTCCCAGAAATTTCTTTGGGATATTTCCATTCAACTC
ATAGAGATGAACATGGCCTTTCATAGAGCAGGTTTGAAACACTCTTTTTGTAGTTTGTGG
AAGTGGACATTTCGACCACATGTGGAATTGTGAGCGGATAACAATTTGTGGCCCATAAAA
ATAGACAGAAGCATTCTCAGAAACTTGTTGGTGATATGTGTCCTCAACTAACAGAGTTGA
ACTTTGCCATTGATAGAGAGCAGTTTTGAAACACTCTTTTTGTGGAATCTGCAAGTGGAT
ATTTGACTAGCTGACTCAGATATCGTTGGAAAAGGGATCACTAGCAAATAAAAGGTAGAC
AGCAGCATTCTCAGAAATTTCTTTCTGATGACTGCATTCAACTCATAGAGTTGAACATTC
CCTTTCATAGAGCAGGTTTGAAACACTCTTTCTGGAGTATCTGGATGTGGACATTTGGAC
CACATGTGGAATTGTGAGCGGATAACAATTTGTGGCCCATAAAAACGAGACAGAAGGATT
CTGAGAAACAAGCTTGTGATGTGTGTACTCAGCTAACAGAGTGGAACCTCTCTTTTGATG
CAGCAGTTTGGAAACACTCTTTTTGTAGAAACTGTAAGTGGATATTTGGATAGCTCTAAT
GATATCGTTGGAAAAGGGAATATCATCATCTAAAATCTAGACAGAAGCCCTCTCAGAAAC
TACTTTGTGATATCTGCATTCAAGTCACAGAGTTGAACATTCGCTTTCTTAGAGCACGTT
GGAAACACTCTTTTTGTAGTGTCTGGAAGTGGACATTTGGACCACATGTGGAATTGTGAG
CGGATAACAATTTGTGGCCCATAAAAACGAGACAGAAGCATGCTCAGAAACTTGTTTTTG
ATGTGTGTACCCAGCCAAAGGAGTTGAACATTTCTATTGATAGAGCAGTTTTGAAACACT
CTTTTTGTGGAAAATGCAGGTGGATATTTGGATAGCTTGGAGGATATCGTTGGAAGAGGG
ATCACTAGAGAATTCGGGCAAAAAACCCCTTTTCTGGGACTAGCTAGATTTCAGGTAAGA
TAGCTAGGGTCTAGCAATAAAAGGTAGACAGCAGCATTCTCAGAAATTTCTTTCTGATGT
CTGCATTCAACTCATAGAGTTGAAGATTGCCTTTCATAGAGCAGGTTTGAAACACTCTTT
CTGGAGTATCTGGATGTGGACATTTGGACCACATGTGGAATTGTGAGCGGATAACAATTT
GTGGCCATAAAAACGAGACAGAAGGATTCTCAGAAACAAGTTTGTGATGTGTGTACTCAG
CTAACAGAGTGGAACCTTTCTTTTTACAGAGCAGCTTTGAAACTCTATTTTTGTGGATTC
TGCAAATTGATATTTAGGACCACATGTGGAATTGTGAGCGGATAACAATTTGTGGATACA
AAATCTAGACAGAAGCATTCTCACAAACTTCTTTGTGATGTGTGTCCTCAACTAACAGAG
TTGAACCTTTCTTTTGATGCAGCAGTTTGGAAACACTCTTTTTGTAGAAACTGTAAGTGG
ATATTTGGATAGCTCTAACGATATCGTTGGAAAAGGGAATATCATGATCTAAAATCTAGA
CAGAAGCACTATTAGAAACTACTTGGTGATATCTGCATTCAAGTCACAGAGTTGAACATT
CCCTTACTTTGAGCACGTTTGAAACACTCTTTTGGAAGAATCTGGAAGTGGACATTTGGA
CCACATGTGGAATTGTGAGCGGATAACAATTTGTGGCCAATAAAAGCCAGACAGAAGCTT
TCTCAGAAACTTGTTCGTGATGTGTGTACTCAACTAAAAGAGTTGAACCTTTCTATTGAT
AGAGCAGTTTTGAAACACTCTTTTTGTGGATTCTGCAAGTGGATATTTGGATTGCTTTGA
GGATATCGTTGGAAGAGGGATCACTAGCTATAAAAACTAGACAGCAGCATTCCCAGAAAT
TTCTTTGGGATATTTCCATTCAACTCATAGAGATGAACATGGCCTTTCATAGAGCAGGTT
TGAAACACTCTTTTTGTAGTTTGTGGAAGTGGACATTTCGACCACATGTGGAATTGTGAG
CGGATAACAATTTGTGGCCCATAAAAATAGACAGAAGCATTCTCAGAAACTTGTTGGTGA
TATGTGTCCTCAACTAACAGAGTTGAACTTTGCCATTGATAGAGAGCAGTTTTGAAACAC
TCTTTTTGTGGAATCTGCAAGTGGATATTTGACTAGCTGACTCAGATATCGTTGGAAAAG
GGATCACTAGCAAATAAAAGGTAGACAGCAGCATTCTCAGAAATTTCTTTCTGATGACTG
CATTCAACTCATAGAGTTGAACATTCCCTTTCATAGAGCAGGTTTGAAACACTCTTTCTG
GAGTATCTGGATGTGGACATTTGGACCACATGTGGAATTGTGAGCGGATAACAATTTGTG
GCCCATAAAAACGAGACAGAAGGATTCTGAGAAACAAGCTTGTGATGTGTGTACTCAGCT
AACAGAGTGGAACCTCTCTTTTGATGCAGCAGTTTGGAAACACTCTTTTTGTAGAAACTG
TAAGTGGATATTTGGATAGCTCTAATGATATCGTTGGAAAAGGGAATATCATCATCTAAA
ATCTAGACAGAAGCCCTCTCAGAAACTACTTTGTGATATCTGCATTCAAGTCACAGAGTT
GAACATTCGCTTTCTTAGAGCACGTTGGAAACACTCTTTTTGTAGTGTCTGGAAGTGGAC
ATTTGGACCACATGTGGAATTGTGAGCGGATAACAATTTGTGGCCCATAAAAACGAGACA
GAAGCATGCTCAGAAACTTGTTTTTGATGTGTGTACCCAGCCAAAGGAGTTGAACATTTC
TATTGATAGAGCAGTTTTGAAACACTCTTTTTGTGGAAAATGCAGGTGGATATTTGGATA
GCTTGGAGGATATCGTTGGAAGAGGGATCACTAGAGAATTCGGGCAAAAAACCCCGTTTC
GGGGACTAGCTAGATTTCAGGTAAGATAGCTAGGGTCTAGCAATAAAAGGTAGACAGCAG
CATTCTCAGAAATTTCTTTCTGATGTCTGCATTCAACTCATAGAGTTGAAGATTGCCTTT
CATAGAGCAGGTTTGAAACACTCTTTCTGGAGTATCTGGATGTGGACATTTGGACCACAT
GTGGAATTGTGAGCGGATAACAATTTGTGGCCATAAAAACGAGACAGAAGGATTCTCAGA
AACAAGTTTGTGATGTGTGTACTCAGCTAACAGAGTGGAACCTTTCTTTTTACAGAGCAG
CTTTGAAACTCTATTTTTGTGGATTCTGCAAATTGATATTTAGGACCACATGTGGAATTG
TGAGCGGATAACAATTTGTGGATACAAAATCTAGACAGAAGCATTCTCACAAACTTCTTT
GTGATGTGTGTCCTCAACTAACAGAGTTGAACCTTTCTTTTGATGCAGCAGTTTGGAAAC
ACTCTTTTTGTAGAAACTGTAAGTGGATATTTGGATAGCTCTAACGATATCGTTGGAAAA
GGGAATATCATGATCTAAAATCTAGACAGAAGCACTATTAGAAACTACTTGGTGATATCT
GCATTCAAGTCACAGAGTTGAACATTCCCTTACTTTGAGCACGTTTGAAACACTCTTTTG
GAAGAATCTGGAAGTGGACATTTGGACCACATGTGGAATTGTGAGCGGATAACAATTTGT
GGCCAATAAAAGCCAGACAGAAGCTTTCTCAGAAACTTGTTCGTGATGTGTGTACTCAAC
TAAAAGAGTTGAACCTTTCTATTGATAGAGCAGTTTTGAAACACTCTTTTTGTGGATTCT
GCAAGTGGATATTTGGATTGCTTTGAGGATATCGTTGGAAGAGGGATCACTAGCTATAAA
AACTAGACAGCAGCATTCCCAGAAATTTCTTTGGGATATTTCCATTCAACTCATAGAGAT
GAACATGGCCTTTCATAGAGCAGGTTTGAAACACTCTTTTTGTAGTTTGTGGAAGTGGAC
ATTTCGACCACATGTGGAATTGTGAGCGGATAACAATTTGTGGCCCATAAAAATAGACAG
AAGCATTCTCAGAAACTTGTTGGTGATATGTGTCCTCAACTAACAGAGTTGAACTTTGCC
ATTGATAGAGAGCAGTTTTGAAACACTCTTTTTGTGGAATCTGCAAGTGGATATTTGACT
AGCTGACTCAGATATCGTTGGAAAAGGGATCACTAGCAAATAAAAGGTAGACAGCAGCAT
TCTCAGAAATTTCTTTCTGATGACTGCATTCAACTCATAGAGTTGAACATTCCCTTTCAT
AGAGCAGGTTTGAAACACTCTTTCTGGAGTATCTGGATGTGGACATTTGGACCACATGTG
GAATTGTGAGCGGATAACAATTTGTGGCCCATAAAAACGAGACAGAAGGATTCTGAGAAA
CAAGCTTGTGATGTGTGTACTCAGCTAACAGAGTGGAACCTCTCTTTTGATGCAGCAGTT
TGGAAACACTCTTTTTGTAGAAACTGTAAGTGGATATTTGGATAGCTCTAATGATATCGT
TGGAAAAGGGAATATCATCATCTAAAATCTAGACAGAAGCCCTCTCAGAAACTACTTTGT
GATATCTGCATTCAAGTCACAGAGTTGAACATTCGCTTTCTTAGAGCACGTTGGAAACAC
TCTTTTTGTAGTGTCTGGAAGTGGACATTTGGACCACATGTGGAATTGTGAGCGGATAAC
AATTTGTGGCCCATAAAAACGAGACAGAAGCATGCTCAGAAACTTGTTTTTGATGTGTGT
ACCCAGCCAAAGGAGTTGAACATTTCTATTGATAGAGCAGTTTTGAAACACTCTTTTTGT
GGAAAATGCAGGTGGATATTTGGATAGCTTGGAGGATATCGTTGGAAGAGGGATCACTAG
AGAATTCGGGCAAAAAACCCCCTTTCCGGGACTAGCTAGATTTCAGGTAAGATAGCTAGG
GTCTAGCAATAAAAGGTAGACAGCAGCATTCTCAGAAATTTCTTTCTGATGTCTGCATTC
AACTCATAGAGTTGAAGATTGCCTTTCATAGAGCAGGTTTGAAACACTCTTTCTGGAGTA
TCTGGATGTGGACATTTGGACCACATGTGGAATTGTGAGCGGATAACAATTTGTGGCCAT
AAAAACGAGACAGAAGGATTCTCAGAAACAAGTTTGTGATGTGTGTACTCAGCTAACAGA
GTGGAACCTTTCTTTTTACAGAGCAGCTTTGAAACTCTATTTTTGTGGATTCTGCAAATT
GATATTTAGGACCACATGTGGAATTGTGAGCGGATAACAATTTGTGGATACAAAATCTAG
ACAGAAGCATTCTCACAAACTTCTTTGTGATGTGTGTCCTCAACTAACAGAGTTGAACCT
TTCTTTTGATGCAGCAGTTTGGAAACACTCTTTTTGTAGAAACTGTAAGTGGATATTTGG
ATAGCTCTAACGATATCGTTGGAAAAGGGAATATCATGATCTAAAATCTAGACAGAAGCA
CTATTAGAAACTACTTGGTGATATCTGCATTCAAGTCACAGAGTTGAACATTCCCTTACT
TTGAGCACGTTTGAAACACTCTTTTGGAAGAATCTGGAAGTGGACATTTGGACCACATGT
GGAATTGTGAGCGGATAACAATTTGTGGCCAATAAAAGCCAGACAGAAGCTTTCTCAGAA
ACTTGTTCGTGATGTGTGTACTCAACTAAAAGAGTTGAACCTTTCTATTGATAGAGCAGT
TTTGAAACACTCTTTTTGTGGATTCTGCAAGTGGATATTTGGATTGCTTTGAGGATATCG
TTGGAAGAGGGATCACTAGCTATAAAAACTAGACAGCAGCATTCCCAGAAATTTCTTTGG
GATATTTCCATTCAACTCATAGAGATGAACATGGCCTTTCATAGAGCAGGTTTGAAACAC
TCTTTTTGTAGTTTGTGGAAGTGGACATTTCGACCACATGTGGAATTGTGAGCGGATAAC
AATTTGTGGCCCATAAAAATAGACAGAAGCATTCTCAGAAACTTGTTGGTGATATGTGTC
CTCAACTAACAGAGTTGAACTTTGCCATTGATAGAGAGCAGTTTTGAAACACTCTTTTTG
TGGAATCTGCAAGTGGATATTTGACTAGCTGACTCAGATATCGTTGGAAAAGGGATCACT
AGCAAATAAAAGGTAGACAGCAGCATTCTCAGAAATTTCTTTCTGATGACTGCATTCAAC
TCATAGAGTTGAACATTCCCTTTCATAGAGCAGGTTTGAAACACTCTTTCTGGAGTATCT
GGATGTGGACATTTGGACCACATGTGGAATTGTGAGCGGATAACAATTTGTGGCCCATAA
AAACGAGACAGAAGGATTCTGAGAAACAAGCTTGTGATGTGTGTACTCAGCTAACAGAGT
GGAACCTCTCTTTTGATGCAGCAGTTTGGAAACACTCTTTTTGTAGAAACTGTAAGTGGA
TATTTGGATAGCTCTAATGATATCGTTGGAAAAGGGAATATCATCATCTAAAATCTAGAC
AGAAGCCCTCTCAGAAACTACTTTGTGATATCTGCATTCAAGTCACAGAGTTGAACATTC
GCTTTCTTAGAGCACGTTGGAAACACTCTTTTTGTAGTGTCTGGAAGTGGACATTTGGAC
CACATGTGGAATTGTGAGCGGATAACAATTTGTGGCCCATAAAAACGAGACAGAAGCATG
CTCAGAAACTTGTTTTTGATGTGTGTACCCAGCCAAAGGAGTTGAACATTTCTATTGATA
GAGCAGTTTTGAAACACTCTTTTTGTGGAAAATGCAGGTGGATATTTGGATAGCTTGGAG
GATATCGTTGGAAGAGGGATCACTAGAGAATTCGGGCAAAAATCCCAATTTAAGGGACTA
GCTAGATTTCAGGTAAGATAGCTAGGGTCTAGCAATAAAAGGTAGACAGCAGCATTCTCA
GAAATTTCTTTCTGATGTCTGCATTCAACTCATAGAGTTGAAGATTGCCTTTCATAGAGC
AGGTTTGAAACACTCTTTCTGGAGTATCTGGATGTGGACATTTGGACCACATGTGGAATT
GTGAGCGGATAACAATTTGTGGCCATAAAAACGAGACAGAAGGATTCTCAGAAACAAGTT
TGTGATGTGTGTACTCAGCTAACAGAGTGGAACCTTTCTTTTTACAGAGCAGCTTTGAAA
CTCTATTTTTGTGGATTCTGCAAATTGATATTTAGGACCACATGTGGAATTGTGAGCGGA
TAACAATTTGTGGATACAAAATCTAGACAGAAGCATTCTCACAAACTTCTTTGTGATGTG
TGTCCTCAACTAACAGAGTTGAACCTTTCTTTTGATGCAGCAGTTTGGAAACACTCTTTT
TGTAGAAACTGTAAGTGGATATTTGGATAGCTCTAACGATATCGTTGGAAAAGGGAATAT
CATGATCTAAAATCTAGACAGAAGCACTATTAGAAACTACTTGGTGATATCTGCATTCAA
GTCACAGAGTTGAACATTCCCTTACTTTGAGCACGTTTGAAACACTCTTTTGGAAGAATC
TGGAAGTGGACATTTGGACCACATGTGGAATTGTGAGCGGATAACAATTTGTGGCCCATA
AAAACGAGACAGAAGGATTCTGAGAAACAAGCTTGTGATGTGTGTACTCAGCTAACAGAG
TGGAACCTCTCTTTTGATGCAGCAGTTTGGAAACACTCTTTTTGTAGAAACTGTAAGTGG
ATATTTGGATAGCTCTAATGATATCGTTGGAAAAGGGAATATCATCATCTAAAATCTAGA
CAGAAGCCCTCTCAGAAACTACTTTGTGATATCTGCATTCAAGTCACAGAGTTGAACATT
CGCTTTCTTAGAGCACGTTGGAAACACTCTTTTTGTAGTGTCTGGAAGTGGACATTTGGA
CCACATGTGGAATTGTGAGCGGATAACAATTTGTGGCCCATAAAAACGAGACAGAAGCAT
GCTCAGAAACTTGTTTTTGATGTGTGTACCCAGCCAAAGGAGTTGAACATTTCTATTGAT
AGAGCAGTTTTGAAACACTCTTTTTGTGGAAAATGCAGGTGGATATTTGGATAGCTTGGA
GGATATCGTTGGAAGAGGGATCACTAGAGAATTCGGGCAAAATTCCCGGTTTGGGGGACT
AGCTAGATTTCAGGTAAGATAGCTAGGGTCTAGCAATAAAAGGTAGACAGCAGCATTCTC
AGAAATTTCTTTCTGATGTCTGCATTCAACTCATAGAGTTGAAGATTGCCTTTCATAGAG
CAGGTTTGAAACACTCTTTCTGGAGTATCTGGATGTGGACATTTGGACCACATGTGGAAT
TGTGAGCGGATAACAATTTGTGGCCATAAAAACGAGACAGAAGGATTCTCAGAAACAAGT
TTGTGATGTGTGTACTCAGCTAACAGAGTGGAACCTTTCTTTTTACAGAGCAGCTTTGAA
ACTCTATTTTTGTGGATTCTGCAAATTGATATTTAGGACCACATGTGGAATTGTGAGCGG
ATAACAATTTGTGGATACAAAATCTAGACAGAAGCATTCTCACAAACTTCTTTGTGATGT
GTGTCCTCAACTAACAGAGTTGAACCTTTCTTTTGATGCAGCAGTTTGGAAACACTCTTT
TTGTAGAAACTGTAAGTGGATATTTGGATAGCTCTAACGATATCGTTGGAAAAGGGAATA
TCATGATCTAAAATCTAGACAGAAGCACTATTAGAAACTACTTGGTGATATCTGCATTCA
AGTCACAGAGTTGAACATTCCCTTACTTTGAGCACGTTTGAAACACTCTTTTGGAAGAAT
CTGGAAGTGGACATTTGGACCACATGTGGAATTGTGAGCGGATAACAATTTGTGGCCAAT
AAAAGCCAGACAGAAGCTTTCTCAGAAACTTGTTCGTGATGTGTGTACTCAACTAAAAGA
GTTGAACCTTTCTATTGATAGAGCAGTTTTGAAACACTCTTTTTGTGGATTCTGCAAGTG
GATATTTGGATTGCTTTGAGGATATCGTTGGAAGAGGGATCACTAGCTATAAAAACTAGA
CAGCAGCATTCCCAGAAATTTCTTTGGGATATTTCCATTCAACTCATAGAGATGAACATG
GCCTTTCATAGAGCAGGTTTGAAACACTCTTTTTGTAGTTTGTGGAAGTGGACATTTCGA
CCACATGTGGAATTGTGAGCGGATAACAATTTGTGGCCCATAAAAATAGACAGAAGCATT
CTCAGAAACTTGTTGGTGATATGTGTCCTCAACTAACAGAGTTGAACTTTGCCATTGATA
GAGAGCAGTTTTGAAACACTCTTTTTGTGGAATCTGCAAGTGGATATTTGACTAGCTGAC
TCAGATATCGTTGGAAAAGGGATCACTAGCAAATAAAAGGTAGACAGCAGCATTCTCAGA
AATTTCTTTCTGATGACTGCATTCAACTCATAGAGTTGAACATTCCCTTTCATAGAGCAG
GTTTGAAACACTCTTTCTGGAGTATCTGGATGTGGACATTTGGACCACATGTGGAATTGT
GAGCGGATAACAATTTGTGGCCCATAAAAACGAGACAGAAGGATTCTGAGAAACAAGCTT
GTGATGTGTGTACTCAGCTAACAGAGTGGAACCTCTCTTTTGATGCAGCAGTTTGGAAAC
ACTCTTTTTGTAGAAACTGTAAGTGGATATTTGGATAGCTCTAATGATATCGTTGGAAAA
GGGAATATCATCATCTAAAATCTAGACAGAAGCCCTCTCAGAAACTACTTTGTGATATCT
GCATTCAAGTCACAGAGTTGAACATTCGCTTTCTTAGAGCACGTTGGAAACACTCTTTTT
GTAGTGTCTGGAAGTGGACATTTGGACCACATGTGGAATTGTGAGCGGATAACAATTTGT
GGCCCATAAAAACGAGACAGAAGCATGCTCAGAAACTTGTTTTTGATGTGTGTACCCAGC
CAAAGGAGTTGAACATTTCTATTGATAGAGCAGTTTTGAAACACTCTTTTTGTGGAAAAT
GCAGGTGGATATTTGGATAGCTTGGAGGATATCGTTGGAAGAGGGATCACTAGAGAATTC
GGGCAAAAATCCCGCTTTGCGGGACTAGCTAGATTTCAGGTAAGATAGCTAGGGTCTAGC
AATAAAAGGTAGACAGCAGCATTCTCAGAAATTTCTTTCTGATGTCTGCATTCAACTCAT
AGAGTTGAAGATTGCCTTTCATAGAGCAGGTTTGAAACACTCTTTCTGGAGTATCTGGAT
GTGGACATTTGGACCACATGTGGAATTGTGAGCGGATAACAATTTGTGGCCATAAAAACG
AGACAGAAGGATTCTCAGAAACAAGTTTGTGATGTGTGTACTCAGCTAACAGAGTGGAAC
CTTTCTTTTTACAGAGCAGCTTTGAAACTCTATTTTTGTGGATTCTGCAAATTGATATTT
AGGACCACATGTGGAATTGTGAGCGGATAACAATTTGTGGATACAAAATCTAGACAGAAG
CATTCTCACAAACTTCTTTGTGATGTGTGTCCTCAACTAACAGAGTTGAACCTTTCTTTT
GATGCAGCAGTTTGGAAACACTCTTTTTGTAGAAACTGTAAGTGGATATTTGGATAGCTC
TAACGATATCGTTGGAAAAGGGAATATCATGATCTAAAATCTAGACAGAAGCACTATTAG
AAACTACTTGGTGATATCTGCATTCAAGTCACAGAGTTGAACATTCCCTTACTTTGAGCA
CGTTTGAAACACTCTTTTGGAAGAATCTGGAAGTGGACATTTGGACCACATGTGGAATTG
TGAGCGGATAACAATTTGTGGCCAATAAAAGCCAGACAGAAGCTTTCTCAGAAACTTGTT
CGTGATGTGTGTACTCAACTAAAAGAGTTGAACCTTTCTATTGATAGAGCAGTTTTGAAA
CACTCTTTTTGTGGATTCTGCAAGTGGATATTTGGATTGCTTTGAGGATATCGTTGGAAG
AGGGATCACTAGCTATAAAAACTAGACAGCAGCATTCCCAGAAATTTCTTTGGGATATTT
CCATTCAACTCATAGAGATGAACATGGCCTTTCATAGAGCAGGTTTGAAACACTCTTTTT
GTAGTTTGTGGAAGTGGACATTTCGACCACATGTGGAATTGTGAGCGGATAACAATTTGT
GGCCCATAAAAATAGACAGAAGCATTCTCAGAAACTTGTTGGTGATATGTGTCCTCAACT
AACAGAGTTGAACTTTGCCATTGATAGAGAGCAGTTTTGAAACACTCTTTTTGTGGAATC
TGCAAGTGGATATTTGACTAGCTGACTCAGATATCGTTGGAAAAGGGATCACTAGCAAAT
AAAAGGTAGACAGCAGCATTCTCAGAAATTTCTTTCTGATGACTGCATTCAACTCATAGA
GTTGAACATTCCCTTTCATAGAGCAGGTTTGAAACACTCTTTCTGGAGTATCTGGATGTG
GACATTTGGACCACATGTGGAATTGTGAGCGGATAACAATTTGTGGCCCATAAAAACGAG
ACAGAAGGATTCTGAGAAACAAGCTTGTGATGTGTGTACTCAGCTAACAGAGTGGAACCT
CTCTTTTGATGCAGCAGTTTGGAAACACTCTTTTTGTAGAAACTGTAAGTGGATATTTGG
ATAGCTCTAATGATATCGTTGGAAAAGGGAATATCATCATCTAAAATCTAGACAGAAGCC
CTCTCAGAAACTACTTTGTGATATCTGCATTCAAGTCACAGAGTTGAACATTCGCTTTCT
TAGAGCACGTTGGAAACACTCTTTTTGTAGTGTCTGGAAGTGGACATTTGGACCACATGT
GGAATTGTGAGCGGATAACAATTTGTGGCCCATAAAAACGAGACAGAAGCATGCTCAGAA
ACTTGTTTTTGATGTGTGTACCCAGCCAAAGGAGTTGAACATTTCTATTGATAGAGCAGT
TTTGAAACACTCTTTTTGTGGAAAATGCAGGTGGATATTTGGATAGCTTGGAGGATATCG
TTGGAAGAGGGATCACTAGAGAATTCGGGCAAAAATCCCCATTTCAGGGACTAGCTAGAT
TTCAGGTAAGATAGCTAGGGTCTAGCAATAAAAGGTAGACAGCAGCATTCTCAGAAATTT
CTTTCTGATGTCTGCATTCAACTCATAGAGTTGAAGATTGCCTTTCATAGAGCAGGTTTG
AAACACTCTTTCTGGAGTATCTGGATGTGGACATTTGGACCACATGTGGAATTGTGAGCG
GATAACAATTTGTGGCCATAAAAACGAGACAGAAGGATTCTCAGAAACAAGTTTGTGATG
TGTGTACTCAGCTAACAGAGTGGAACCTTTCTTTTTACAGAGCAGCTTTGAAACTCTATT
TTTGTGGATTCTGCAAATTGATATTTAGGACCACATGTGGAATTGTGAGCGGATAACAAT
TTGTGGATACAAAATCTAGACAGAAGCATTCTCACAAACTTCTTTGTGATGTGTGTCCTC
AACTAACAGAGTTGAACCTTTCTTTTGATGCAGCAGTTTGGAAACACTCTTTTTGTAGAA
ACTGTAAGTGGATATTTGGATAGCTCTAACGATATCGTTGGAAAAGGGAATATCATGATC
TAAAATCTAGACAGAAGCACTATTAGAAACTACTTGGTGATATCTGCATTCAAGTCACAG
AGTTGAACATTCCCTTACTTTGAGCACGTTTGAAACACTCTTTTGGAAGAATCTGGAAGT
GGACATTTGGACCACATGTGGAATTGTGAGCGGATAACAATTTGTGGCCAATAAAAGCCA
GACAGAAGCTTTCTCAGAAACTTGTTCGTGATGTGTGTACTCAACTAAAAGAGTTGAACC
TTTCTATTGATAGAGCAGTTTTGAAACACTCTTTTTGTGGATTCTGCAAGTGGATATTTG
GATTGCTTTGAGGATATCGTTGGAAGAGGGATCACTAGCTATAAAAACTAGACAGCAGCA
TTCCCAGAAATTTCTTTGGGATATTTCCATTCAACTCATAGAGATGAACATGGCCTTTCA
TAGAGCAGGTTTGAAACACTCTTTTTGTAGTTTGTGGAAGTGGACATTTCGACCACATGT
GGAATTGTGAGCGGATAACAATTTGTGGCCCATAAAAATAGACAGAAGCATTCTCAGAAA
CTTGTTGGTGATATGTGTCCTCAACTAACAGAGTTGAACTTTGCCATTGATAGAGAGCAG
TTTTGAAACACTCTTTTTGTGGAATCTGCAAGTGGATATTTGACTAGCTGACTCAGATAT
CGTTGGAAAAGGGATCACTAGCAAATAAAAGGTAGACAGCAGCATTCTCAGAAATTTCTT
TCTGATGACTGCATTCAACTCATAGAGTTGAACATTCCCTTTCATAGAGCAGGTTTGAAA
CACTCTTTCTGGAGTATCTGGATGTGGACATTTGGACCACATGTGGAATTGTGAGCGGAT
AACAATTTGTGGCCCATAAAAACGAGACAGAAGGATTCTGAGAAACAAGCTTGTGATGTG
TGTACTCAGCTAACAGAGTGGAACCTCTCTTTTGATGCAGCAGTTTGGAAACACTCTTTT
TGTAGAAACTGTAAGTGGATATTTGGATAGCTCTAATGATATCGTTGGAAAAGGGAATAT
CATCATCTAAAATCTAGACAGAAGCCCTCTCAGAAACTACTTTGTGATATCTGCATTCAA
GTCACAGAGTTGAACATTCGCTTTCTTAGAGCACGTTGGAAACACTCTTTTTGTAGTGTC
TGGAAGTGGACATTTGGACCACATGTGGAATTGTGAGCGGATAACAATTTGTGGCCCATA
AAAACGAGACAGAAGCATGCTCAGAAACTTGTTTTTGATGTGTGTACCCAGCCAAAGGAG
TTGAACATTTCTATTGATAGAGCAGTTTTGAAACACTCTTTTTGTGGAAAATGCAGGTGG
ATATTTGGATAGCTTGGAGGATATCGTTGGAAGAGGGATCACTAGAGAATTCGGGCAAAA
ATCCCCTTTTCTGGGACTAGCTAGATTTCAGGTAAGATAGCTAGGGTCTAGCAATAAAAG
GTAGACAGCAGCATTCTCAGAAATTTCTTTCTGATGTCTGCATTCAACTCATAGAGTTGA
AGATTGCCTTTCATAGAGCAGGTTTGAAACACTCTTTCTGGAGTATCTGGATGTGGACAT
TTGGACCACATGTGGAATTGTGAGCGGATAACAATTTGTGGCCATAAAAACGAGACAGAA
GGATTCTCAGAAACAAGTTTGTGATGTGTGTACTCAGCTAACAGAGTGGAACCTTTCTTT
TTACAGAGCAGCTTTGAAACTCTATTTTTGTGGATTCTGCAAATTGATATTTAGGACCAC
ATGTGGAATTGTGAGCGGATAACAATTTGTGGATACAAAATCTAGACAGAAGCATTCTCA
CAAACTTCTTTGTGATGTGTGTCCTCAACTAACAGAGTTGAACCTTTCTTTTGATGCAGC
AGTTTGGAAACACTCTTTTTGTAGAAACTGTAAGTGGATATTTGGATAGCTCTAACGATA
TCGTTGGAAAAGGGAATATCATGATCTAAAATCTAGACAGAAGCACTATTAGAAACTACT
TGGTGATATCTGCATTCAAGTCACAGAGTTGAACATTCCCTTACTTTGAGCACGTTTGAA
ACACTCTTTTGGAAGAATCTGGAAGTGGACATTTGGACCACATGTGGAATTGTGAGCGGA
TAACAATTTGTGGCCAATAAAAGCCAGACAGAAGCTTTCTCAGAAACTTGTTCGTGATGT
GTGTACTCAACTAAAAGAGTTGAACCTTTCTATTGATAGAGCAGTTTTGAAACACTCTTT
TTGTGGATTCTGCAAGTGGATATTTGGATTGCTTTGAGGATATCGTTGGAAGAGGGATCA
CTAGCTATAAAAACTAGACAGCAGCATTCCCAGAAATTTCTTTGGGATATTTCCATTCAA
CTCATAGAGATGAACATGGCCTTTCATAGAGCAGGTTTGAAACACTCTTTTTGTAGTTTG
TGGAAGTGGACATTTCGACCACATGTGGAATTGTGAGCGGATAACAATTTGTGGCCCATA
AAAATAGACAGAAGCATTCTCAGAAACTTGTTGGTGATATGTGTCCTCAACTAACAGAGT
TGAACTTTGCCATTGATAGAGAGCAGTTTTGAAACACTCTTTTTGTGGAATCTGCAAGTG
GATATTTGACTAGCTGACTCAGATATCGTTGGAAAAGGGATCACTAGCAAATAAAAGGTA
GACAGCAGCATTCTCAGAAATTTCTTTCTGATGACTGCATTCAACTCATAGAGTTGAACA
TTCCCTTTCATAGAGCAGGTTTGAAACACTCTTTCTGGAGTATCTGGATGTGGACATTTG
GACCACATGTGGAATTGTGAGCGGATAACAATTTGTGGCCCATAAAAACGAGACAGAAGG
ATTCTGAGAAACAAGCTTGTGATGTGTGTACTCAGCTAACAGAGTGGAACCTCTCTTTTG
ATGCAGCAGTTTGGAAACACTCTTTTTGTAGAAACTGTAAGTGGATATTTGGATAGCTCT
AATGATATCGTTGGAAAAGGGAATATCATCATCTAAAATCTAGACAGAAGCCCTCTCAGA
AACTACTTTGTGATATCTGCATTCAAGTCACAGAGTTGAACATTCGCTTTCTTAGAGCAC
GTTGGAAACACTCTTTTTGTAGTGTCTGGAAGTGGACATTTGGACCACATGTGGAATTGT
GAGCGGATAACAATTTGTGGCCCATAAAAACGAGACAGAAGCATGCTCAGAAACTTGTTT
TTGATGTGTGTACCCAGCCAAAGGAGTTGAACATTTCTATTGATAGAGCAGTTTTGAAAC
ACTCTTTTTGTGGAAAATGCAGGTGGATATTTGGATAGCTTGGAGGATATCGTTGGAAGA
GGGATCACTAGAGAATTCGGGCAAAAATCCCCGTTTCGGGGACTAGCTAGATTTCAGGTA
AGATAGCTAGGGTCTAGCAATAAAAGGTAGACAGCAGCATTCTCAGAAATTTCTTTCTGA
TGTCTGCATTCAACTCATAGAGTTGAAGATTGCCTTTCATAGAGCAGGTTTGAAACACTC
TTTCTGGAGTATCTGGATGTGGACATTTGGACCACATGTGGAATTGTGAGCGGATAACAA
TTTGTGGCCATAAAAACGAGACAGAAGGATTCTCAGAAACAAGTTTGTGATGTGTGTACT
CAGCTAACAGAGTGGAACCTTTCTTTTTACAGAGCAGCTTTGAAACTCTATTTTTGTGGA
TTCTGCAAATTGATATTTAGGACCACATGTGGAATTGTGAGCGGATAACAATTTGTGGAT
ACAAAATCTAGACAGAAGCATTCTCACAAACTTCTTTGTGATGTGTGTCCTCAACTAACA
GAGTTGAACCTTTCTTTTGATGCAGCAGTTTGGAAACACTCTTTTTGTAGAAACTGTAAG
TGGATATTTGGATAGCTCTAACGATATCGTTGGAAAAGGGAATATCATGATCTAAAATCT
AGACAGAAGCACTATTAGAAACTACTTGGTGATATCTGCATTCAAGTCACAGAGTTGAAC
ATTCCCTTACTTTGAGCACGTTTGAAACACTCTTTTGGAAGAATCTGGAAGTGGACATTT
GGACCACATGTGGAATTGTGAGCGGATAACAATTTGTGGCCAATAAAAGCCAGACAGAAG
CTTTCTCAGAAACTTGTTCGTGATGTGTGTACTCAACTAAAAGAGTTGAACCTTTCTATT
GATAGAGCAGTTTTGAAACACTCTTTTTGTGGATTCTGCAAGTGGATATTTGGATTGCTT
TGAGGATATCGTTGGAAGAGGGATCACTAGCTATAAAAACTAGACAGCAGCATTCCCAGA
AATTTCTTTGGGATATTTCCATTCAACTCATAGAGATGAACATGGCCTTTCATAGAGCAG
GTTTGAAACACTCTTTTTGTAGTTTGTGGAAGTGGACATTTCGACCACATGTGGAATTGT
GAGCGGATAACAATTTGTGGCCCATAAAAATAGACAGAAGCATTCTCAGAAACTTGTTGG
TGATATGTGTCCTCAACTAACAGAGTTGAACTTTGCCATTGATAGAGAGCAGTTTTGAAA
CACTCTTTTTGTGGAATCTGCAAGTGGATATTTGACTAGCTGACTCAGATATCGTTGGAA
AAGGGATCACTAGCAAATAAAAGGTAGACAGCAGCATTCTCAGAAATTTCTTTCTGATGA
CTGCATTCAACTCATAGAGTTGAACATTCCCTTTCATAGAGCAGGTTTGAAACACTCTTT
CTGGAGTATCTGGATGTGGACATTTGGACCACATGTGGAATTGTGAGCGGATAACAATTT
GTGGCCCATAAAAACGAGACAGAAGGATTCTGAGAAACAAGCTTGTGATGTGTGTACTCA
GCTAACAGAGTGGAACCTCTCTTTTGATGCAGCAGTTTGGAAACACTCTTTTTGTAGAAA
CTGTAAGTGGATATTTGGATAGCTCTAATGATATCGTTGGAAAAGGGAATATCATCATCT
AAAATCTAGACAGAAGCCCTCTCAGAAACTACTTTGTGATATCTGCATTCAAGTCACAGA
GTTGAACATTCGCTTTCTTAGAGCACGTTGGAAACACTCTTTTTGTAGTGTCTGGAAGTG
GACATTTGGACCACATGTGGAATTGTGAGCGGATAACAATTTGTGGCCCATAAAAACGAG
ACAGAAGCATGCTCAGAAACTTGTTTTTGATGTGTGTACCCAGCCAAAGGAGTTGAACAT
TTCTATTGATAGAGCAGTTTTGAAACACTCTTTTTGTGGAAAATGCAGGTGGATATTTGG
ATAGCTTGGAGGATATCGTTGGAAGAGGGATCACTAGAGAATTCGGGCAAAAATCCCCCT
TTCCGGGACTAGCTAGATTTCAGGTAAGATAGCTAGGGTCTAGCAATAAAAGGTAGACAG
CAGCATTCTCAGAAATTTCTTTCTGATGTCTGCATTCAACTCATAGAGTTGAAGATTGCC
TTTCATAGAGCAGGTTTGAAACACTCTTTCTGGAGTATCTGGATGTGGACATTTGGACCA
CATGTGGAATTGTGAGCGGATAACAATTTGTGGCCATAAAAACGAGACAGAAGGATTCTC
AGAAACAAGTTTGTGATGTGTGTACTCAGCTAACAGAGTGGAACCTTTCTTTTTACAGAG
CAGCTTTGAAACTCTATTTTTGTGGATTCTGCAAATTGATATTTAGGACCACATGTGGAA
TTGTGAGCGGATAACAATTTGTGGATACAAAATCTAGACAGAAGCATTCTCACAAACTTC
TTTGTGATGTGTGTCCTCAACTAACAGAGTTGAACCTTTCTTTTGATGCAGCAGTTTGGA
AACACTCTTTTTGTAGAAACTGTAAGTGGATATTTGGATAGCTCTAACGATATCGTTGGA
AAAGGGAATATCATGATCTAAAATCTAGACAGAAGCACTATTAGAAACTACTTGGTGATA
TCTGCATTCAAGTCACAGAGTTGAACATTCCCTTACTTTGAGCACGTTTGAAACACTCTT
TTGGAAGAATCTGGAAGTGGACATTTGGACCACATGTGGAATTGTGAGCGGATAACAATT
TGTGGCCAATAAAAGCCAGACAGAAGCTTTCTCAGAAACTTGTTCGTGATGTGTGTACTC
AACTAAAAGAGTTGAACCTTTCTATTGATAGAGCAGTTTTGAAACACTCTTTTTGTGGAT
TCTGCAAGTGGATATTTGGATTGCTTTGAGGATATCGTTGGAAGAGGGATCACTAGCTAT
AAAAACTAGACAGCAGCATTCCCAGAAATTTCTTTGGGATATTTCCATTCAACTCATAGA
GATGAACATGGCCTTTCATAGAGCAGGTTTGAAACACTCTTTTTGTAGTTTGTGGAAGTG
GACATTTCGACCACATGTGGAATTGTGAGCGGATAACAATTTGTGGCCCATAAAAATAGA
CAGAAGCATTCTCAGAAACTTGTTGGTGATATGTGTCCTCAACTAACAGAGTTGAACTTT
GCCATTGATAGAGAGCAGTTTTGAAACACTCTTTTTGTGGAATCTGCAAGTGGATATTTG
ACTAGCTGACTCAGATATCGTTGGAAAAGGGATCACTAGCAAATAAAAGGTAGACAGCAG
CATTCTCAGAAATTTCTTTCTGATGACTGCATTCAACTCATAGAGTTGAACATTCCCTTT
CATAGAGCAGGTTTGAAACACTCTTTCTGGAGTATCTGGATGTGGACATTTGGACCACAT
GTGGAATTGTGAGCGGATAACAATTTGTGGCCCATAAAAACGAGACAGAAGGATTCTGAG
AAACAAGCTTGTGATGTGTGTACTCAGCTAACAGAGTGGAACCTCTCTTTTGATGCAGCA
GTTTGGAAACACTCTTTTTGTAGAAACTGTAAGTGGATATTTGGATAGCTCTAATGATAT
CGTTGGAAAAGGGAATATCATCATCTAAAATCTAGACAGAAGCCCTCTCAGAAACTACTT
TGTGATATCTGCATTCAAGTCACAGAGTTGAACATTCGCTTTCTTAGAGCACGTTGGAAA
CACTCTTTTTGTAGTGTCTGGAAGTGGACATTTGGACCACATGTGGAATTGTGAGCGGAT
AACAATTTGTGGCCCATAAAAACGAGACAGAAGCATGCTCAGAAACTTGTTTTTGATGTG
TGTACCCAGCCAAAGGAGTTGAACATTTCTATTGATAGAGCAGTTTTGAAACACTCTTTT
TGTGGAAAATGCAGGTGGATATTTGGATAGCTTGGAGGATTTCGTTGGAAGCGGGATCAC
TAGAGAATTCGGGGAAAATCCCCTATTTTAGGGACTAGCTAGATTTCAGGTAAGATAGCT
AGGGTCTAGCAATAAAAGGTAGACAGCAGCATTCTCAGAAATTTCTTTCTGATGTCTGCA
TTCAACTCATAGAGTTGAAGATTGCCTTTCATAGAGCAGGTTTGAAACACTCTTTCTGGA
GTATCTGGATGTGGACATTTACTAGCAGCAGAGCTCTCCCTATCAGTGATAGAGACTAGC
CATAAAAACGAGACAGAAGGATTCTCAGAAACAAGTTTGTGATGTGTGTACTCAGCTAAC
AGAGTGGAACCTTTCTTTTTACAGAGCAGCTTTGAAACTCTATTTTTGTGGATTCTGCAA
ATTGATATTTAACTAGCAGCAGAGCTCTCCCTATCAGTGATAGAGACTAGATACAAAATC
TAGACAGAAGCATTCTCACAAACTTCTTTGTGATGTGTGTCCTCAACTAACAGAGTTGAA
CCTTTCTTTTGATGCAGCAGTTTGGAAACACTCTTTTTGTAGAAACTGTAAGTGGATATT
TGGATAGCTCTAACGATTTCGTTGGAAACGGGAATATCATGATCTAAAATCTAGACAGAA
GCACTATTAGAAACTACTTGGTGATATCTGCATTCAAGTCACAGAGTTGAACATTCCCTT
ACTTTGAGCACGTTTGAAACACTCTTTTGGAAGAATCTGGAAGTGGACATTTACTAGCAG
CAGAGCTCTCCCTATCAGTGATAGAGACTAGCCAATAAAAGCCAGACAGAAGCTTTCTCA
GAAACTTGTTCGTGATGTGTGTACTCAACTAAAAGAGTTGAACCTTTCTATTGATAGAGC
AGTTTTGAAACACTCTTTTTGTGGATTCTGCAAGTGGATATTTGGATTGCTTTGAGGATT
TCGTTGGAAGCGGGATCACTAGCTATAAAAACTAGACAGCAGCATTCCCAGAAATTTCTT
TGGGATATTTCCATTCAACTCATAGAGATGAACATGGCCTTTCATAGAGCAGGTTTGAAA
CACTCTTTTTGTAGTTTGTGGAAGTGGACATTTACTAGCAGCAGAGCTCTCCCTATCAGT
GATAGAGACTAGCCCATAAAAATAGACAGAAGCATTCTCAGAAACTTGTTGGTGATATGT
GTCCTCAACTAACAGAGTTGAACTTTGCCATTGATAGAGAGCAGTTTTGAAACACTCTTT
TTGTGGAATCTGCAAGTGGATATTTGACTAGCTGACTCAGAATTCGTTGGAAACGGGATC
ACTAGCAAATAAAAGGTAGACAGCAGCATTCTCAGAAATTTCTTTCTGATGACTGCATTC
AACTCATAGAGTTGAACATTCCCTTTCATAGAGCAGGTTTGAAACACTCTTTCTGGAGTA
TCTGGATGTGGACATTTACTAGCAGCAGAGCTCTCCCTATCAGTGATAGAGACTAGCCCA
TAAAAACGAGACAGAAGGATTCTGAGAAACAAGCTTGTGATGTGTGTACTCAGCTAACAG
AGTGGAACCTCTCTTTTGATGCAGCAGTTTGGAAACACTCTTTTTGTAGAAACTGTAAGT
GGATATTTGGATAGCTCTAATGATTTCGTTGGAAACGGGAATATCATCATCTAAAATCTA
GACAGAAGCCCTCTCAGAAACTACTTTGTGATATCTGCATTCAAGTCACAGAGTTGAACA
TTCGCTTTCTTAGAGCACGTTGGAAACACTCTTTTTGTAGTGTCTGGAAGTGGACATTTA
CTAGCAGCAGAGCTCTCCCTATCAGTGATAGAGACTAGCCCATAAAAACTAGACAGAAGC
ATGCTCAGAAACTTGTTTTTGATGTGTGTACCCAGCCAAAGGAGTTGAACATTTCTATTG
ATAGAGCAGTTTTGAAACACTCTTTTTGTGGAAAATGCAGGTGGATATTTGGATAGCTTG
GAGGATTTCGTTGGAAGCGGGATCACTAGAGAATTCGGGGAAAATCCCCTTTTTTTGGGA
CTAGCTAGATTTCAGGTAAGATAGCTAGGGTCTAGCAATAAAAGGTAGACAGCAGCATTC
TCAGAAATTTCTTTCTGATGTCTGCATTCAACTCATAGAGTTGAAGATTGCCTTTCATAG
AGCAGGTTTGAAACACTCTTTCTGGAGTATCTGGATGTGGACATTTACTAGCAGCAGAGC
TCTCCCTATCAGTGATAGAGACTAGCCATAAAAACGAGACAGAAGGATTCTCAGAAACAA
GTTTGTGATGTGTGTACTCAGCTAACAGAGTGGAACCTTTCTTTTTACAGAGCAGCTTTG
AAACTCTATTTTTGTGGATTCTGCAAATTGATATTTAACTAGCAGCAGAGCTCTCCCTAT
CAGTGATAGAGACTAGATACAAAATCTAGACAGAAGCATTCTCACAAACTTCTTTGTGAT
GTGTGTCCTCAACTAACAGAGTTGAACCTTTCTTTTGATGCAGCAGTTTGGAAACACTCT
TTTTGTAGAAACTGTAAGTGGATATTTGGATAGCTCTAACGATTTCGTTGGAAACGGGAA
TATCATGATCTAAAATCTAGACAGAAGCACTATTAGAAACTACTTGGTGATATCTGCATT
CAAGTCACAGAGTTGAACATTCCCTTACTTTGAGCACGTTTGAAACACTCTTTTGGAAGA
ATCTGGAAGTGGACATTTACTAGCAGCAGAGCTCTCCCTATCAGTGATAGAGACTAGCCA
ATAAAAGCCAGACAGAAGCTTTCTCAGAAACTTGTTCGTGATGTGTGTACTCAACTAAAA
GAGTTGAACCTTTCTATTGATAGAGCAGTTTTGAAACACTCTTTTTGTGGATTCTGCAAG
TGGATATTTGGATTGCTTTGAGGATTTCGTTGGAAGCGGGATCACTAGCTATAAAAACTA
GACAGCAGCATTCCCAGAAATTTCTTTGGGATATTTCCATTCAACTCATAGAGATGAACA
TGGCCTTTCATAGAGCAGGTTTGAAACACTCTTTTTGTAGTTTGTGGAAGTGGACATTTA
CTAGCAGCAGAGCTCTCCCTATCAGTGATAGAGACTAGCCCATAAAAATAGACAGAAGCA
TTCTCAGAAACTTGTTGGTGATATGTGTCCTCAACTAACAGAGTTGAACTTTGCCATTGA
TAGAGAGCAGTTTTGAAACACTCTTTTTGTGGAATCTGCAAGTGGATATTTGACTAGCTG
ACTCAGAATTCGTTGGAAACGGGATCACTAGCAAATAAAAGGTAGACAGCAGCATTCTCA
GAAATTTCTTTCTGATGACTGCATTCAACTCATAGAGTTGAACATTCCCTTTCATAGAGC
AGGTTTGAAACACTCTTTCTGGAGTATCTGGATGTGGACATTTACTAGCAGCAGAGCTCT
CCCTATCAGTGATAGAGACTAGCCCATAAAAACGAGACAGAAGGATTCTGAGAAACAAGC
TTGTGATGTGTGTACTCAGCTAACAGAGTGGAACCTCTCTTTTGATGCAGCAGTTTGGAA
ACACTCTTTTTGTAGAAACTGTAAGTGGATATTTGGATAGCTCTAATGATTTCGTTGGAA
ACGGGAATATCATCATCTAAAATCTAGACAGAAGCCCTCTCAGAAACTACTTTGTGATAT
CTGCATTCAAGTCACAGAGTTGAACATTCGCTTTCTTAGAGCACGTTGGAAACACTCTTT
TTGTAGTGTCTGGAAGTGGACATTTACTAGCAGCAGAGCTCTCCCTATCAGTGATAGAGA
CTAGCCCATAAAAACTAGACAGAAGCATGCTCAGAAACTTGTTTTTGATGTGTGTACCCA
GCCAAAGGAGTTGAACATTTCTATTGATAGAGCAGTTTTGAAACACTCTTTTTGTGGAAA
ATGCAGGTGGATATTTGGATAGCTTGGAGGATTTCGTTGGAAGCGGGATCACTAGAGAAT
TCGGGGAAAATCCCCTGTTTTGGGGACTAGCTAGATTTCAGGTAAGATAGCTAGGGTCTA
GCAATAAAAGGTAGACAGCAGCATTCTCAGAAATTTCTTTCTGATGTCTGCATTCAACTC
ATAGAGTTGAAGATTGCCTTTCATAGAGCAGGTTTGAAACACTCTTTCTGGAGTATCTGG
ATGTGGACATTTACTAGCAGCAGAGCTCTCCCTATCAGTGATAGAGACTAGCCATAAAAA
CGAGACAGAAGGATTCTCAGAAACAAGTTTGTGATGTGTGTACTCAGCTAACAGAGTGGA
ACCTTTCTTTTTACAGAGCAGCTTTGAAACTCTATTTTTGTGGATTCTGCAAATTGATAT
TTAACTAGCAGCAGAGCTCTCCCTATCAGTGATAGAGACTAGATACAAAATCTAGACAGA
AGCATTCTCACAAACTTCTTTGTGATGTGTGTCCTCAACTAACAGAGTTGAACCTTTCTT
TTGATGCAGCAGTTTGGAAACACTCTTTTTGTAGAAACTGTAAGTGGATATTTGGATAGC
TCTAACGATTTCGTTGGAAACGGGAATATCATGATCTAAAATCTAGACAGAAGCACTATT
AGAAACTACTTGGTGATATCTGCATTCAAGTCACAGAGTTGAACATTCCCTTACTTTGAG
CACGTTTGAAACACTCTTTTGGAAGAATCTGGAAGTGGACATTTACTAGCAGCAGAGCTC
TCCCTATCAGTGATAGAGACTAGCCAATAAAAGCCAGACAGAAGCTTTCTCAGAAACTTG
TTCGTGATGTGTGTACTCAACTAAAAGAGTTGAACCTTTCTATTGATAGAGCAGTTTTGA
AACACTCTTTTTGTGGATTCTGCAAGTGGATATTTGGATTGCTTTGAGGATTTCGTTGGA
AGCGGGATCACTAGCTATAAAAACTAGACAGCAGCATTCCCAGAAATTTCTTTGGGATAT
TTCCATTCAACTCATAGAGATGAACATGGCCTTTCATAGAGCAGGTTTGAAACACTCTTT
TTGTAGTTTGTGGAAGTGGACATTTACTAGCAGCAGAGCTCTCCCTATCAGTGATAGAGA
CTAGCCCATAAAAATAGACAGAAGCATTCTCAGAAACTTGTTGGTGATATGTGTCCTCAA
CTAACAGAGTTGAACTTTGCCATTGATAGAGAGCAGTTTTGAAACACTCTTTTTGTGGAA
TCTGCAAGTGGATATTTGACTAGCTGACTCAGAATTCGTTGGAAACGGGATCACTAGCAA
ATAAAAGGTAGACAGCAGCATTCTCAGAAATTTCTTTCTGATGACTGCATTCAACTCATA
GAGTTGAACATTCCCTTTCATAGAGCAGGTTTGAAACACTCTTTCTGGAGTATCTGGATG
TGGACATTTACTAGCAGCAGAGCTCTCCCTATCAGTGATAGAGACTAGCCCATAAAAACG
AGACAGAAGGATTCTGAGAAACAAGCTTGTGATGTGTGTACTCAGCTAACAGAGTGGAAC
CTCTCTTTTGATGCAGCAGTTTGGAAACACTCTTTTTGTAGAAACTGTAAGTGGATATTT
GGATAGCTCTAATGATTTCGTTGGAAACGGGAATATCATCATCTAAAATCTAGACAGAAG
CCCTCTCAGAAACTACTTTGTGATATCTGCATTCAAGTCACAGAGTTGAACATTCGCTTT
CTTAGAGCACGTTGGAAACACTCTTTTTGTAGTGTCTGGAAGTGGACATTTACTAGCAGC
AGAGCTCTCCCTATCAGTGATAGAGACTAGCCCATAAAAACTAGACAGAAGCATGCTCAG
AAACTTGTTTTTGATGTGTGTACCCAGCCAAAGGAGTTGAACATTTCTATTGATAGAGCA
GTTTTGAAACACTCTTTTTGTGGAAAATGCAGGTGGATATTTGGATAGCTTGGAGGATTT
CGTTGGAAGCGGGATCACTAGAGAATTCGGGGAAAATCCCCTCTTTTCGGGACTAGCTAG
ATTTCAGGTAAGATAGCTAGGGTCTAGCAATAAAAGGTAGACAGCAGCATTCTCAGAAAT
TTCTTTCTGATGTCTGCATTCAACTCATAGAGTTGAAGATTGCCTTTCATAGAGCAGGTT
TGAAACACTCTTTCTGGAGTATCTGGATGTGGACATTTACTAGCAGCAGAGCTCTCCCTA
TCAGTGATAGAGACTAGCCATAAAAACGAGACAGAAGGATTCTCAGAAACAAGTTTGTGA
TGTGTGTACTCAGCTAACAGAGTGGAACCTTTCTTTTTACAGAGCAGCTTTGAAACTCTA
TTTTTGTGGATTCTGCAAATTGATATTTAACTAGCAGCAGAGCTCTCCCTATCAGTGATA
GAGACTAGATACAAAATCTAGACAGAAGCATTCTCACAAACTTCTTTGTGATGTGTGTCC
TCAACTAACAGAGTTGAACCTTTCTTTTGATGCAGCAGTTTGGAAACACTCTTTTTGTAG
AAACTGTAAGTGGATATTTGGATAGCTCTAACGATTTCGTTGGAAACGGGAATATCATGA
TCTAAAATCTAGACAGAAGCACTATTAGAAACTACTTGGTGATATCTGCATTCAAGTCAC
AGAGTTGAACATTCCCTTACTTTGAGCACGTTTGAAACACTCTTTTGGAAGAATCTGGAA
GTGGACATTTACTAGCAGCAGAGCTCTCCCTATCAGTGATAGAGACTAGCCAATAAAAGC
CAGACAGAAGCTTTCTCAGAAACTTGTTCGTGATGTGTGTACTCAACTAAAAGAGTTGAA
CCTTTCTATTGATAGAGCAGTTTTGAAACACTCTTTTTGTGGATTCTGCAAGTGGATATT
TGGATTGCTTTGAGGATTTCGTTGGAAGCGGGATCACTAGCTATAAAAACTAGACAGCAG
CATTCCCAGAAATTTCTTTGGGATATTTCCATTCAACTCATAGAGATGAACATGGCCTTT
CATAGAGCAGGTTTGAAACACTCTTTTTGTAGTTTGTGGAAGTGGACATTTACTAGCAGC
AGAGCTCTCCCTATCAGTGATAGAGACTAGCCCATAAAAATAGACAGAAGCATTCTCAGA
AACTTGTTGGTGATATGTGTCCTCAACTAACAGAGTTGAACTTTGCCATTGATAGAGAGC
AGTTTTGAAACACTCTTTTTGTGGAATCTGCAAGTGGATATTTGACTAGCTGACTCAGAA
TTCGTTGGAAACGGGATCACTAGCAAATAAAAGGTAGACAGCAGCATTCTCAGAAATTTC
TTTCTGATGACTGCATTCAACTCATAGAGTTGAACATTCCCTTTCATAGAGCAGGTTTGA
AACACTCTTTCTGGAGTATCTGGATGTGGACATTTACTAGCAGCAGAGCTCTCCCTATCA
GTGATAGAGACTAGCCCATAAAAACGAGACAGAAGGATTCTGAGAAACAAGCTTGTGATG
TGTGTACTCAGCTAACAGAGTGGAACCTCTCTTTTGATGCAGCAGTTTGGAAACACTCTT
TTTGTAGAAACTGTAAGTGGATATTTGGATAGCTCTAATGATTTCGTTGGAAACGGGAAT
ATCATCATCTAAAATCTAGACAGAAGCCCTCTCAGAAACTACTTTGTGATATCTGCATTC
AAGTCACAGAGTTGAACATTCGCTTTCTTAGAGCACGTTGGAAACACTCTTTTTGTAGTG
TCTGGAAGTGGACATTTACTAGCAGCAGAGCTCTCCCTATCAGTGATAGAGACTAGCCCA
TAAAAACTAGACAGAAGCATGCTCAGAAACTTGTTTTTGATGTGTGTACCCAGCCAAAGG
AGTTGAACATTTCTATTGATAGAGCAGTTTTGAAACACTCTTTTTGTGGAAAATGCAGGT
GGATATTTGGATAGCTTGGAGGATTTCGTTGGAAGCGGGATCACTAGAGAATTCGGGGAA
AATCCCCAATTTAAGGGACTAGCTAGATTTCAGGTAAGATAGCTAGGGTCTAGCAATAAA
AGGTAGACAGCAGCATTCTCAGAAATTTCTTTCTGATGTCTGCATTCAACTCATAGAGTT
GAAGATTGCCTTTCATAGAGCAGGTTTGAAACACTCTTTCTGGAGTATCTGGATGTGGAC
ATTTACTAGCAGCAGAGCTCTCCCTATCAGTGATAGAGACTAGCCATAAAAACGAGACAG
AAGGATTCTCAGAAACAAGTTTGTGATGTGTGTACTCAGCTAACAGAGTGGAACCTTTCT
TTTTACAGAGCAGCTTTGAAACTCTATTTTTGTGGATTCTGCAAATTGATATTTAACTAG
CAGCAGAGCTCTCCCTATCAGTGATAGAGACTAGATACAAAATCTAGACAGAAGCATTCT
CACAAACTTCTTTGTGATGTGTGTCCTCAACTAACAGAGTTGAACCTTTCTTTTGATGCA
GCAGTTTGGAAACACTCTTTTTGTAGAAACTGTAAGTGGATATTTGGATAGCTCTAACGA
TTTCGTTGGAAACGGGAATATCATGATCTAAAATCTAGACAGAAGCACTATTAGAAACTA
CTTGGTGATATCTGCATTCAAGTCACAGAGTTGAACATTCCCTTACTTTGAGCACGTTTG
AAACACTCTTTTGGAAGAATCTGGAAGTGGACATTTACTAGCAGCAGAGCTCTCCCTATC
AGTGATAGAGACTAGCCAATAAAAGCCAGACAGAAGCTTTCTCAGAAACTTGTTCGTGAT
GTGTGTACTCAACTAAAAGAGTTGAACCTTTCTATTGATAGAGCAGTTTTGAAACACTCT
TTTTGTGGATTCTGCAAGTGGATATTTGGATTGCTTTGAGGATTTCGTTGGAAGCGGGAT
CACTAGCTATAAAAACTAGACAGCAGCATTCCCAGAAATTTCTTTGGGATATTTCCATTC
AACTCATAGAGATGAACATGGCCTTTCATAGAGCAGGTTTGAAACACTCTTTTTGTAGTT
TGTGGAAGTGGACATTTACTAGCAGCAGAGCTCTCCCTATCAGTGATAGAGACTAGCCCA
TAAAAATAGACAGAAGCATTCTCAGAAACTTGTTGGTGATATGTGTCCTCAACTAACAGA
GTTGAACTTTGCCATTGATAGAGAGCAGTTTTGAAACACTCTTTTTGTGGAATCTGCAAG
TGGATATTTGACTAGCTGGCTCAGAATTCGTTGGAAACGGGATCACTAGCAAATAAAAGG
TAGACAGCAGCATTCTCAGAAATTTCTTTCTGATGACTGCATTCAACTCATAGAGTTGAA
CATTCCCTTTCATAGAGCAGGTTTGAAACACTCTTTCTGGAGTATCTGGATGTGGACATT
TACTAGCAGCAGAGCTCTCCCTATCAGTGATAGAGACTAGCCCATAAAAACGAGACTGTA
CCCAGCCAAAGGAGTTGAACATTTCTATTGATAGAGCAGTTTTGAAACACTCTTTTTGTG
GAAAATGCAGGTGGATATTTGGATAGCTTGGAGGATATCGTTGGAAGAGGGATCACTAGA
GAATTCGGGCAAAAAGCCCTGTTTTGGGGACTAGCTAGATTTCAGGTAAGATAGCTAGGG
TCTAGCAATAAAAGGTAGACAGCAGCATTCTCAGAAATTTCTTTCTGATGTCTGCATTCA
ACTCATAGAGTTGAAGATTGCCTTTCATAGAGCAGGTTTGAAACACTCTTTCTGGAGTAT
CTGGATGTGGACATTTGGACCACATGTGGAATTGTGAGCGGATAACAATTTGTGGCCATA
AAAACGAGACAGAAGGATTCTCAGAAACAAGTTTGTGATGTGTGTACTCAGCTAACAGAG
TGGAACCTTTCTTTTTACAGAGCAGCTTTGAAACTCTATTTTTGTGGATTCTGCAAATTG
ATATTTAGGACCACATGTGGAATTGTGAGCGGATAACAATTTGTGGATACAAAATCTAGA
CAGAAGCATTCTCACAAACTTCTTTGTGATGTGTGTCCTCAACTAACAGAGTTGAACCTT
TCTTTTGATGCAGCAGTTTGGAAACACTCTTTTTGTAGAAACTGTAAGTGGATATTTGGA
TAGCTCTAACGATATCGTTGGAAAAGGGAATATCATGATCTAAAATCTAGACAGAAGCAC
TATTAGAAACTACTTGGTGATATCTGCATTCAAGTCACAGAGTTGAACATTCCCTTACTT
TGAGCACGTTTGAAACACTCTTTTGGAAGAATCTGGAAGTGGACATTTGGACCACATGTG
GAATTGTGAGCGGATAACAATTTGTGGCCAATAAAAGCCAGACAGAAGCTTTCTCAGAAA
CTTGTTCGTGATGTGTGTACTCAACTAAAAGAGTTGAACCTTTCTATTGATAGAGCAGTT
TTGAAACACTCTTTTTGTGGATTCTGCAAGTGGATATTTGGATTGCTTTGAGGATATCGT
TGGAAGAGGGATCACTAGCTATAAAAACTAGACAGCAGCATTCCCAGAAATTTCTTTGGG
ATATTTCCATTCAACTCATAGAGATGAACATGGCCTTTCATAGAGCAGGTTTGAAACACT
CTTTTTGTAGTTTGTGGAAGTGGACATTTCGACCACATGTGGAATTGTGAGCGGATAACA
ATTTGTGGCCCATAAAAATAGACAGAAGCATTCTCAGAAACTTGTTGGTGATATGTGTCC
TCAACTAACAGAGTTGAACTTTGCCATTGATAGAGAGCAGTTTTGAAACACTCTTTTTGT
GGAATCTGCAAGTGGATATTTGACTAGCTGACTCAGATATCGTTGGAAAAGGGATCACTA
GCAAATAAAAGGTAGACAGCAGCATTCTCAGAAATTTCTTTCTGATGACTGCATTCAACT
CATAGAGTTGAACATTCCCTTTCATAGAGCAGGTTTGAAACACTCTTTCTGGAGTATCTG
GATGTGGACATTTGGACCACATGTGGAATTGTGAGCGGATAACAATTTGTGGCCCATAAA
AACGAGACAGAAGGATTCTGAGAAACAAGCTTGTGATGTGTGTACTCAGCTAACAGAGTG
GAACCTCTCTTTTGATGCAGCAGTTTGGAAACACTCTTTTTGTAGAAACTGTAAGTGGAT
ATTTGGATAGCTCTAATGATATCGTTGGAAAAGGGAATATCATCATCTAAAATCTAGACA
GAAGCCCTCTCAGAAACTACTTTGTGATATCTGCATTCAAGTCACAGAGTTGAACATTCG
CTTTCTTAGAGCACGTTGGAAACACTCTTTTTGTAGTGTCTGGAAGTGGACATTTGGACC
ACATGTGGAATTGTGAGCGGATAACAATTTGTGGCCCATAAAAACGAGACAGAAGCATGC
TCAGAAACTTGTTTTTGATGTGTGTACCCAGCCAAAGGAGTTGAACATTTCTATTGATAG
AGCAGTTTTGAAACACTCTTTTTGTGGAAAATGCAGGTGGATATTTGGATAGCTTGGAGG
ATATCGTTGGAAGAGGGATCACTAGAGAATTCGGGCAAAAAGCCCCTTTTCTGGGACTAG
CTAGATTTCAGGTAAGATAGCTAGGGTCTAGCAATAAAAGGTAGACAGCAGCATTCTCAG
AAATTTCTTTCTGATGTCTGCATTCAACTCATAGAGTTGAAGATTGCCTTTCATAGAGCA
GGTTTGAAACACTCTTTCTGGAGTATCTGGATGTGGACATTTGGACCACATGTGGAATTG
TGAGCGGATAACAATTTGTGGCCATAAAAACGAGACAGAAGGATTCTCAGAAACAAGTTT
GTGATGTGTGTACTCAGCTAACAGAGTGGAACCTTTCTTTTTACAGAGCAGCTTTGAAAC
TCTATTTTTGTGGATTCTGCAAATTGATATTTAGGACCACATGTGGAATTGTGAGCGGAT
AACAATTTGTGGATACAAAATCTAGACAGAAGCATTCTCACAAACTTCTTTGTGATGTGT
GTCCTCAACTAACAGAGTTGAACCTTTCTTTTGATGCAGCAGTTTGGAAACACTCTTTTT
GTAGAAACTGTAAGTGGATATTTGGATAGCTCTAACGATATCGTTGGAAAAGGGAATATC
ATGATCTAAAATCTAGACAGAAGCACTATTAGAAACTACTTGGTGATATCTGCATTCAAG
TCACAGAGTTGAACATTCCCTTACTTTGAGCACGTTTGAAACACTCTTTTGGAAGAATCT
GGAAGTGGACATTTGGACCACATGTGGAATTGTGAGCGGATAACAATTTGTGGCCAATAA
AAGCCAGACAGAAGCTTTCTCAGAAACTTGTTCGTGATGTGTGTACTCAACTAAAAGAGT
TGAACCTTTCTATTGATAGAGCAGTTTTGAAACACTCTTTTTGTGGATTCTGCAAGTGGA
TATTTGGATTGCTTTGAGGATATCGTTGGAAGAGGGATCACTAGCTATAAAAACTAGACA
GCAGCATTCCCAGAAATTTCTTTGGGATATTTCCATTCAACTCATAGAGATGAACATGGC
CTTTCATAGAGCAGGTTTGAAACACTCTTTTTGTAGTTTGTGGAAGTGGACATTTCGACC
ACATGTGGAATTGTGAGCGGATAACAATTTGTGGCCCATAAAAATAGACAGAAGCATTCT
CAGAAACTTGTTGGTGATATGTGTCCTCAACTAACAGAGTTGAACTTTGCCATTGATAGA
GAGCAGTTTTGAAACACTCTTTTTGTGGAATCTGCAAGTGGATATTTGACTAGCTGACTC
AGATATCGTTGGAAAAGGGATCACTAGCAAATAAAAGGTAGACAGCAGCATTCTCAGAAA
TTTCTTTCTGATGACTGCATTCAACTCATAGAGTTGAACATTCCCTTTCATAGAGCAGGT
TTGAAACACTCTTTCTGGAGTATCTGGATGTGGACATTTGGACCACATGTGGAATTGTGA
GCGGATAACAATTTGTGGCCCATAAAAACGAGACAGAAGGATTCTGAGAAACAAGCTTGT
GATGTGTGTACTCAGCTAACAGAGTGGAACCTCTCTTTTGATGCAGCAGTTTGGAAACAC
TCTTTTTGTAGAAACTGTAAGTGGATATTTGGATAGCTCTAATGATATCGTTGGAAAAGG
GAATATCATCATCTAAAATCTAGACAGAAGCCCTCTCAGAAACTACTTTGTGATATCTGC
ATTCAAGTCACAGAGTTGAACATTCGCTTTCTTAGAGCACGTTGGAAACACTCTTTTTGT
AGTGTCTGGAAGTGGACATTTGGACCACATGTGGAATTGTGAGCGGATAACAATTTGTGG
CCCATAAAAACGAGACAGAAGCATGCTCAGAAACTTGTTTTTGATGTGTGTACCCAGCCA
AAGGAGTTGAACATTTCTATTGATAGAGCAGTTTTGAAACACTCTTTTTGTGGAAAATGC
AGGTGGATATTTGGATAGCTTGGAGGATATCGTTGGAAGAGGGATCACTAGAGAATTCGG
GCAAAAAGCCCCGTTTCGGGGACTAGCTAGATTTCAGGTAAGATAGCTAGGGTCTAGCAA
TAAAAGGTAGACAGCAGCATTCTCAGAAATTTCTTTCTGATGTCTGCATTCAACTCATAG
AGTTGAAGATTGCCTTTCATAGAGCAGGTTTGAAACACTCTTTCTGGAGTATCTGGATGT
GGACATTTGGACCACATGTGGAATTGTGAGCGGATAACAATTTGTGGCCATAAAAACGAG
ACAGAAGGATTCTCAGAAACAAGTTTGTGATGTGTGTACTCAGCTAACAGAGTGGAACCT
TTCTTTTTACAGAGCAGCTTTGAAACTCTATTTTTGTGGATTCTGCAAATTGATATTTAG
GACCACATGTGGAATTGTGAGCGGATAACAATTTGTGGATACAAAATCTAGACAGAAGCA
TTCTCACAAACTTCTTTGTGATGTGTGTCCTCAACTAACAGAGTTGAACCTTTCTTTTGA
TGCAGCAGTTTGGAAACACTCTTTTTGTAGAAACTGTAAGTGGATATTTGGATAGCTCTA
ACGATATCGTTGGAAAAGGGAATATCATGATCTAAAATCTAGACAGAAGCACTATTAGAA
ACTACTTGGTGATATCTGCATTCAAGTCACAGAGTTGAACATTCCCTTACTTTGAGCACG
TTTGAAACACTCTTTTGGAAGAATCTGGAAGTGGACATTTGGACCACATGTGGAATTGTG
AGCGGATAACAATTTGTGGCCAATAAAAGCCAGACAGAAGCTTTCTCAGAAACTTGTTCG
TGATGTGTGTACTCAACTAAAAGAGTTGAACCTTTCTATTGATAGAGCAGTTTTGAAACA
CTCTTTTTGTGGATTCTGCAAGTGGATATTTGGATTGCTTTGAGGATATCGTTGGAAGAG
GGATCACTAGCTATAAAAACTAGACAGCAGCATTCCCAGAAATTTCTTTGGGATATTTCC
ATTCAACTCATAGAGATGAACATGGCCTTTCATAGAGCAGGTTTGAAACACTCTTTTTGT
AGTTTGTGGAAGTGGACATTTCGACCACATGTGGAATTGTGAGCGGATAACAATTTGTGG
CCCATAAAAATAGACAGAAGCATTCTCAGAAACTTGTTGGTGATATGTGTCCTCAACTAA
CAGAGTTGAACTTTGCCATTGATAGAGAGCAGTTTTGAAACACTCTTTTTGTGGAATCTG
CAAGTGGATATTTGACTAGCTGACTCAGATATCGTTGGAAAAGGGATCACTAGCAAATAA
AAGGTAGACAGCAGCATTCTCAGAAATTTCTTTCTGATGACTGCATTCAACTCATAGAGT
TGAACATTCCCTTTCATAGAGCAGGTTTGAAACACTCTTTCTGGAGTATCTGGATGTGGA
CATTTGGACCACATGTGGAATTGTGAGCGGATAACAATTTGTGGCCCATAAAAACGAGAC
AGAAGGATTCTGAGAAACAAGCTTGTGATGTGTGTACTCAGCTAACAGAGTGGAACCTCT
CTTTTGATGCAGCAGTTTGGAAACACTCTTTTTGTAGAAACTGTAAGTGGATATTTGGAT
AGCTCTAATGATATCGTTGGAAAAGGGAATATCATCATCTAAAATCTAGACAGAAGCCCT
CTCAGAAACTACTTTGTGATATCTGCATTCAAGTCACAGAGTTGAACATTCGCTTTCTTA
GAGCACGTTGGAAACACTCTTTTTGTAGTGTCTGGAAGTGGACATTTGGACCACATGTGG
AATTGTGAGCGGATAACAATTTGTGGCCCATAAAAACGAGACAGAAGCATGCTCAGAAAC
TTGTTTTTGATGTGTGTACCCAGCCAAAGGAGTTGAACATTTCTATTGATAGAGCAGTTT
TGAAACACTCTTTTTGTGGAAAATGCAGGTGGATATTTGGATAGCTTGGAGGATATCGTT
GGAAGAGGGATCACTAGAGAATTCGGGCAAAAAGCCCCCTTTCCGGGACTAGCTAGATTT
CAGGTAAGATAGCTAGGGTCTAGCAATAAAAGGTAGACAGCAGCATTCTCAGAAATTTCT
TTCTGATGTCTGCATTCAACTCATAGAGTTGAAGATTGCCTTTCATAGAGCAGGTTTGAA
ACACTCTTTCTGGAGTATCTGGATGTGGACATTTGGACCACATGTGGAATTGTGAGCGGA
TAACAATTTGTGGCCATAAAAACGAGACAGAAGGATTCTCAGAAACAAGTTTGTGATGTG
TGTACTCAGCTAACAGAGTGGAACCTTTCTTTTTACAGAGCAGCTTTGAAACTCTATTTT
TGTGGATTCTGCAAATTGATATTTAGGACCACATGTGGAATTGTGAGCGGATAACAATTT
GTGGATACAAAATCTAGACAGAAGCATTCTCACAAACTTCTTTGTGATGTGTGTCCTCAA
CTAACAGAGTTGAACCTTTCTTTTGATGCAGCAGTTTGGAAACACTCTTTTTGTAGAAAC
TGTAAGTGGATATTTGGATAGCTCTAACGATATCGTTGGAAAAGGGAATATCATGATCTA
AAATCTAGACAGAAGCACTATTAGAAACTACTTGGTGATATCTGCATTCAAGTCACAGAG
TTGAACATTCCCTTACTTTGAGCACGTTTGAAACACTCTTTTGGAAGAATCTGGAAGTGG
ACATTTGGACCACATGTGGAATTGTGAGCGGATAACAATTTGTGGCCAATAAAAGCCAGA
CAGAAGCTTTCTCAGAAACTTGTTCGTGATGTGTGTACTCAACTAAAAGAGTTGAACCTT
TCTATTGATAGAGCAGTTTTGAAACACTCTTTTTGTGGATTCTGCAAGTGGATATTTGGA
TTGCTTTGAGGATATCGTTGGAAGAGGGATCACTAGCTATAAAAACTAGACAGCAGCATT
CCCAGAAATTTCTTTGGGATATTTCCATTCAACTCATAGAGATGAACATGGCCTTTCATA
GAGCAGGTTTGAAACACTCTTTTTGTAGTTTGTGGAAGTGGACATTTCGACCACATGTGG
AATTGTGAGCGGATAACAATTTGTGGCCCATAAAAATAGACAGAAGCATTCTCAGAAACT
TGTTGGTGATATGTGTCCTCAACTAACAGAGTTGAACTTTGCCATTGATAGAGAGCAGTT
TTGAAACACTCTTTTTGTGGAATCTGCAAGTGGATATTTGACTAGCTGACTCAGATATCG
TTGGAAAAGGGATCACTAGCAAATAAAAGGTAGACAGCAGCATTCTCAGAAATTTCTTTC
TGATGACTGCATTCAACTCATAGAGTTGAACATTCCCTTTCATAGAGCAGGTTTGAAACA
CTCTTTCTGGAGTATCTGGATGTGGACATTTGGACCACATGTGGAATTGTGAGCGGATAA
CAATTTGTGGCCCATAAAAACGAGACAGAAGGATTCTGAGAAACAAGCTTGTGATGTGTG
TACTCAGCTAACAGAGTGGAACCTCTCTTTTGATGCAGCAGTTTGGAAACACTCTTTTTG
TAGAAACTGTAAGTGGATATTTGGATAGCTCTAATGATATCGTTGGAAAAGGGAATATCA
TCATCTAAAATCTAGACAGAAGCCCTCTCAGAAACTACTTTGTGATATCTGCATTCAAGT
CACAGAGTTGAACATTCGCTTTCTTAGAGCACGTTGGAAACACTCTTTTTGTAGTGTCTG
GAAGTGGACATTTGGACCACATGTGGAATTGTGAGCGGATAACAATTTGTGGCCCATAAA
AACGAGACAGAAGCATGCTCAGAAACTTGTTTTTGATGTGTGTACCCAGCCAAAGGAGTT
GAACATTTCTATTGATAGAGCAGTTTTGAAACACTCTTTTTGTGGAAAATGCAGGTGGAT
ATTTGGATAGCTTGGAGGATATCGTTGGAAGAGGGATCACTAGAGAATTCGGGCAAAAAC
CCCAATTTAAGGGACTAGCTAGATTTCAGGTAAGATAGCTAGGGTCTAGCAATAAAAGGT
AGACAGCAGCATTCTCAGAAATTTCTTTCTGATGTCTGCATTCAACTCATAGAGTTGAAG
ATTGCCTTTCATAGAGCAGGTTTGAAACACTCTTTCTGGAGTATCTGGATGTGGACATTT
GGACCACATGTGGAATTGTGAGCGGATAACAATTTGTGGCCATAAAAACGAGACAGAAGG
ATTCTCAGAAACAAGTTTGTGATGTGTGTACTCAGCTAACAGAGTGGAACCTTTCTTTTT
ACAGAGCAGCTTTGAAACTCTATTTTTGTGGATTCTGCAAATTGATATTTAGGACCACAT
GTGGAATTGTGAGCGGATAACAATTTGTGGATACAAAATCTAGACAGAAGCATTCTCACA
AACTTCTTTGTGATGTGTGTCCTCAACTAACAGAGTTGAACCTTTCTTTTGATGCAGCAG
TTTGGAAACACTCTTTTTGTAGAAACTGTAAGTGGATATTTGGATAGCTCTAACGATATC
GTTGGAAAAGGGAATATCATGATCTAAAATCTAGACAGAAGCACTATTAGAAACTACTTG
GTGATATCTGCATTCAAGTCACAGAGTTGAACATTCCCTTACTTTGAGCACGTTTGAAAC
ACTCTTTTGGAAGAATCTGGAAGTGGACATTTGGACCACATGTGGAATTGTGAGCGGATA
ACAATTTGTGGCCAATAAAAGCCAGACAGAAGCTTTCTCAGAAACTTGTTCGTGATGTGT
GTACTCAACTAAAAGAGTTGAACCTTTCTATTGATAGAGCAGTTTTGAAACACTCTTTTT
GTGGATTCTGCAAGTGGATATTTGGATTGCTTTGAGGATATCGTTGGAAGAGGGATCACT
AGCTATAAAAACTAGACAGCAGCATTCCCAGAAATTTCTTTGGGATATTTCCATTCAACT
CATAGAGATGAACATGGCCTTTCATAGAGCAGGTTTGAAACACTCTTTTTGTAGTTTGTG
GAAGTGGACATTTCGACCACATGTGGAATTGTGAGCGGATAACAATTTGTGGCCCATAAA
AATAGACAGAAGCATTCTCAGAAACTTGTTGGTGATATGTGTCCTCAACTAACAGAGTTG
AACTTTGCCATTGATAGAGAGCAGTTTTGAAACACTCTTTTTGTGGAATCTGCAAGTGGA
TATTTGACTAGCTGACTCAGATATCGTTGGAAAAGGGATCACTAGCAAATAAAAGGTAGA
CAGCAGCATTCTCAGAAATTTCTTTCTGATGACTGCATTCAACTCATAGAGTTGAACATT
CCCTTTCATAGAGCAGGTTTGAAACACTCTTTCTGGAGTATCTGGATGTGGACATTTGGA
CCACATGTGGAATTGTGAGCGGATAACAATTTGTGGCCCATAAAAACGAGACAGAAGGAT
TCTGAGAAACAAGCTTGTGATGTGTGTACTCAGCTAACAGAGTGGAACCTCTCTTTTGAT
GCAGCAGTTTGGAAACACTCTTTTTGTAGAAACTGTAAGTGGATATTTGGATAGCTCTAA
TGATATCGTTGGAAAAGGGAATATCATCATCTAAAATCTAGACAGAAGCCCTCTCAGAAA
CTACTTTGTGATATCTGCATTCAAGTCACAGAGTTGAACATTCGCTTTCTTAGAGCACGT
TGGAAACACTCTTTTTGTAGTGTCTGGAAGTGGACATTTGGACCACATGTGGAATTGTGA
GCGGATAACAATTTGTGGCCCATAAAAACGAGACAGAAGCATGCTCAGAAACTTGTTTTT
GATGTGTGTACCCAGCCAAAGGAGTTGAACATTTCTATTGATAGAGCAGTTTTGAAACAC
TCTTTTTGTGGAAAATGCAGGTGGATATTTGGATAGCTTGGAGGATATCGTTGGAAGAGG
GATCACTAGAGAATTCGGGCAAAAACCCCATTTTATGGGACTAGCTAGATTTCAGGTAAG
ATAGCTAGGGTCTAGCAATAAAAGGTAGACAGCAGCATTCTCAGAAATTTCTTTCTGATG
TCTGCATTCAACTCATAGAGTTGAAGATTGCCTTTCATAGAGCAGGTTTGAAACACTCTT
TCTGGAGTATCTGGATGTGGACATTTGGACCACATGTGGAATTGTGAGCGGATAACAATT
TGTGGCCATAAAAACGAGACAGAAGGATTCTCAGAAACAAGTTTGTGATGTGTGTACTCA
GCTAACAGAGTGGAACCTTTCTTTTTACAGAGCAGCTTTGAAACTCTATTTTTGTGGATT
CTGCAAATTGATATTTAGGACCACATGTGGAATTGTGAGCGGATAACAATTTGTGGATAC
AAAATCTAGACAGAAGCATTCTCACAAACTTCTTTGTGATGTGTGTCCTCAACTAACAGA
GTTGAACCTTTCTTTTGATGCAGCAGTTTGGAAACACTCTTTTTGTAGAAACTGTAAGTG
GATATTTGGATAGCTCTAACGATATCGTTGGAAAAGGGAATATCATGATCTAAAATCTAG
ACAGAAGCACTATTAGAAACTACTTGGTGATATCTGCATTCAAGTCACAGAGTTGAACAT
TCCCTTACTTTGAGCACGTTTGAAACACTCTTTTGGAAGAATCTGGAAGTGGACATTTGG
ACCACATGTGGAATTGTGAGCGGATAACAATTTGTGGCCAATAAAAGCCAGACAGAAGCT
TTCTCAGAAACTTGTTCGTGATGTGTGTACTCAACTAAAAGAGTTGAACCTTTCTATTGA
TAGAGCAGTTTTGAAACACTCTTTTTGTGGATTCTGCAAGTGGATATTTGGATTGCTTTG
AGGATATCGTTGGAAGAGGGATCACTAGCTATAAAAACTAGACAGCAGCATTCCCAGAAA
TTTCTTTGGGATATTTCCATTCAACTCATAGAGATGAACATGGCCTTTCATAGAGCAGGT
TTGAAACACTCTTTTTGTAGTTTGTGGAAGTGGACATTTCGACCACATGTGGAATTGTGA
GCGGATAACAATTTGTGGCCCATAAAAATAGACAGAAGCATTCTCAGAAACTTGTTGGTG
ATATGTGTCCTCAACTAACAGAGTTGAACTTTGCCATTGATAGAGAGCAGTTTTGAAACA
CTCTTTTTGTGGAATCTGCAAGTGGATATTTGACTAGCTGACTCAGATATCGTTGGAAAA
GGGATCACTAGCAAATAAAAGGTAGACAGCAGCATTCTCAGAAATTTCTTTCTGATGACT
GCATTCAACTCATAGAGTTGAACATTCCCTTTCATAGAGCAGGTTTGAAACACTCTTTCT
GGAGTATCTGGATGTGGACATTTGGACCACATGTGGAATTGTGAGCGGATAACAATTTGT
GGCCCATAAAAACGAGACAGAAGGATTCTGAGAAACAAGCTTGTGATGTGTGTACTCAGC
TAACAGAGTGGAACCTCTCTTTTGATGCAGCAGTTTGGAAACACTCTTTTTGTAGAAACT
GTAAGTGGATATTTGGATAGCTCTAATGATATCGTTGGAAAAGGGAATATCATCATCTAA
AATCTAGACAGAAGCCCTCTCAGAAACTACTTTGTGATATCTGCATTCAAGTCACAGAGT
TGAACATTCGCTTTCTTAGAGCACGTTGGAAACACTCTTTTTGTAGTGTCTGGAAGTGGA
CATTTGGACCACATGTGGAATTGTGAGCGGATAACAATTTGTGGCCCATAAAAACGAGAC
AGAAGCATGCTCAGAAACTTGTTTTTGATGTGTGTACCCAGCCAAAGGAGTTGAACATTT
CTATTGATAGAGCAGTTTTGAAACACTCTTTTTGTGGAAAATGCAGGTGGATATTTGGAT
AGCTTGGAGGATATCGTTGGAAGAGGGATCACTAGAGAATTCGGGCAAAAACCCCAGTTT
AGGGGACTAGCTAGATTTCAGGTAAGATAGCTAGGGTCTAGCAATAAAAGGTAGACAGCA
GCATTCTCAGAAATTTCTTTCTGATGTCTGCATTCAACTCATAGAGTTGAAGATTGCCTT
TCATAGAGCAGGTTTGAAACACTCTTTCTGGAGTATCTGGATGTGGACATTTGGACCACA
TGTGGAATTGTGAGCGGATAACAATTTGTGGCCATAAAAACGAGACAGAAGGATTCTCAG
AAACAAGTTTGTGATGTGTGTACTCAGCTAACAGAGTGGAACCTTTCTTTTTACAGAGCA
GCTTTGAAACTCTATTTTTGTGGATTCTGCAAATTGATATTTAGGACCACATGTGGAATT
GTGAGCGGATAACAATTTGTGGATACAAAATCTAGACAGAAGCATTCTCACAAACTTCTT
TGTGATGTGTGTCCTCAACTAACAGAGTTGAACCTTTCTTTTGATGCAGCAGTTTGGAAA
CACTCTTTTTGTAGAAACTGTAAGTGGATATTTGGATAGCTCTAACGATATCGTTGGAAA
AGGGAATATCATGATCTAAAATCTAGACAGAAGCACTATTAGAAACTACTTGGTGATATC
TGCATTCAAGTCACAGAGTTGAACATTCCCTTACTTTGAGCACGTTTGAAACACTCTTTT
GGAAGAATCTGGAAGTGGACATTTGGACCACATGTGGAATTGTGAGCGGATAACAATTTG
TGGCCAATAAAAGCCAGACAGAAGCTTTCTCAGAAACTTGTTCGTGATGTGTGTACTCAA
CTAAAAGAGTTGAACCTTTCTATTGATAGAGCAGTTTTGAAACACTCTTTTTGTGGATTC
TGCAAGTGGATATTTGGATTGCTTTGAGGATATCGTTGGAAGAGGGATCACTAGCTATAA
AAACTAGACAGCAGCATTCCCAGAAATTTCTTTGGGATATTTCCATTCAACTCATAGAGA
TGAACATGGCCTTTCATAGAGCAGGTTTGAAACACTCTTTTTGTAGTTTGTGGAAGTGGA
CATTTCGACCACATGTGGAATTGTGAGCGGATAACAATTTGTGGCCCATAAAAATAGACA
GAAGCATTCTCAGAAACTTGTTGGTGATATGTGTCCTCAACTAACAGAGTTGAACTTTGC
CATTGATAGAGAGCAGTTTTGAAACACTCTTTTTGTGGAATCTGCAAGTGGATATTTGAC
TAGCTGACTCAGATATCGTTGGAAAAGGGATCACTAGCAAATAAAAGGTAGACAGCAGCA
TTCTCAGAAATTTCTTTCTGATGACTGCATTCAACTCATAGAGTTGAACATTCCCTTTCA
TAGAGCAGGTTTGAAACACTCTTTCTGGAGTATCTGGATGTGGACATTTGGACCACATGT
GGAATTGTGAGCGGATAACAATTTGTGGCCCATAAAAACGAGACAGAAGGATTCTGAGAA
ACAAGCTTGTGATGTGTGTACTCAGCTAACAGAGTGGAACCTCTCTTTTGATGCAGCAGT
TTGGAAACACTCTTTTTGTAGAAACTGTAAGTGGATATTTGGATAGCTCTAATGATATCG
TTGGAAAAGGGAATATCATCATCTAAAATCTAGACAGAAGCCCTCTCAGAAACTACTTTG
TGATATCTGCATTCAAGTCACAGAGTTGAACATTCGCTTTCTTAGAGCACGTTGGAAACA
CTCTTTTTGTAGTGTCTGGAAGTGGACATTTGGACCACATGTGGAATTGTGAGCGGATAA
CAATTTGTGGCCCATAAAAACGAGACAGAAGCATGCTCAGAAACTTGTTTTTGATGTGTG
TACCCAGCCAAAGGAGTTGAACATTTCTATTGATAGAGCAGTTTTGAAACACTCTTTTTG
TGGAAAATGCAGGTGGATATTTGGATAGCTTGGAGGATATCGTTGGAAGAGGGATCACTA
GAGAATTCGGGCAAAAACCCCACTTTACGGGACTAGCTAGATTTCAGGTAAGATAGCTAG
GGTCTAGCAATAAAAGGTAGACAGCAGCATTCTCAGAAATTTCTTTCTGATGTCTGCATT
CAACTCATAGAGTTGAAGATTGCCTTTCATAGAGCAGGTTTGAAACACTCTTTCTGGAGT
ATCTGGATGTGGACATTTGGACCACATGTGGAATTGTGAGCGGATAACAATTTGTGGCCA
TAAAAACGAGACAGAAGGATTCTCAGAAACAAGTTTGTGATGTGTGTACTCAGCTAACAG
AGTGGAACCTTTCTTTTTACAGAGCAGCTTTGAAACTCTATTTTTGTGGATTCTGCAAAT
TGATATTTAGGACCACATGTGGAATTGTGAGCGGATAACAATTTGTGGATACAAAATCTA
GACAGAAGCATTCTCACAAACTTCTTTGTGATGTGTGTCCTCAACTAACAGAGTTGAACC
TTTCTTTTGATGCAGCAGTTTGGAAACACTCTTTTTGTAGAAACTGTAAGTGGATATTTG
GATAGCTCTAACGATATCGTTGGAAAAGGGAATATCATGATCTAAAATCTAGACAGAAGC
ACTATTAGAAACTACTTGGTGATATCTGCATTCAAGTCACAGAGTTGAACATTCCCTTAC
TTTGAGCACGTTTGAAACACTCTTTTGGAAGAATCTGGAAGTGGACATTTGGACCACATG
TGGAATTGTGAGCGGATAACAATTTGTGGCCAATAAAAGCCAGACAGAAGCTTTCTCAGA
AACTTGTTCGTGATGTGTGTACTCAACTAAAAGAGTTGAACCTTTCTATTGATAGAGCAG
TTTTGAAACACTCTTTTTGTGGATTCTGCAAGTGGATATTTGGATTGCTTTGAGGATATC
GTTGGAAGAGGGATCACTAGCTATAAAAACTAGACAGCAGCATTCCCAGAAATTTCTTTG
GGATATTTCCATTCAACTCATAGAGATGAACATGGCCTTTCATAGAGCAGGTTTGAAACA
CTCTTTTTGTAGTTTGTGGAAGTGGACATTTCGACCACATGTGGAATTGTGAGCGGATAA
CAATTTGTGGCCCATAAAAATAGACAGAAGCATTCTCAGAAACTTGTTGGTGATATGTGT
CCTCAACTAACAGAGTTGAACTTTGCCATTGATAGAGAGCAGTTTTGAAACACTCTTTTT
GTGGAATCTGCAAGTGGATATTTGACTAGCTGACTCAGATATCGTTGGAAAAGGGATCAC
TAGCAAATAAAAGGTAGACAGCAGCATTCTCAGAAATTTCTTTCTGATGACTGCATTCAA
CTCATAGAGTTGAACATTCCCTTTCATAGAGCAGGTTTGAAACACTCTTTCTGGAGTATC
TGGATGTGGACATTTGGACCACATGTGGAATTGTGAGCGGATAACAATTTGTGGCCCATA
AAAACGAGACAGAAGGATTCTGAGAAACAAGCTTGTGATGTGTGTACTCAGCTAACAGAG
TGGAACCTCTCTTTTGATGCAGCAGTTTGGAAACACTCTTTTTGTAGAAACTGTAAGTGG
ATATTTGGATAGCTCTAATGATATCGTTGGAAAAGGGAATATCATCATCTAAAATCTAGA
CAGAAGCCCTCTCAGAAACTACTTTGTGATATCTGCATTCAAGTCACAGAGTTGAACATT
CGCTTTCTTAGAGCACGTTGGAAACACTCTTTTTGTAGTGTCTGGAAGTGGACATTTGGA
CCACATGTGGAATTGTGAGCGGATAACAATTTGTGGCCCATAAAAACGAGACAGAAGCAT
GCTCAGAAACTTGTTTTTGATGTGTGTACCCAGCCAAAGGAGTTGAACATTTCTATTGAT
AGAGCAGTTTTGAAACACTCTTTTTGTGGAAAATGCAGGTGGATATTTGGATAGCTTGGA
GGATATCGTTGGAAGAGGGATCACTAGAGAATTCGGGCAAAAACCCCTATTTTAGGGACT
AGCTAGATTTCAGGTAAGATAGCTAGGGTCTAGCAATAAAAGGTAGACAGCAGCATTCTC
AGAAATTTCTTTCTGATGTCTGCATTCAACTCATAGAGTTGAAGATTGCCTTTCATAGAG
CAGGTTTGAAACACTCTTTCTGGAGTATCTGGATGTGGACATTTGGACCACATGTGGAAT
TGTGAGCGGATAACAATTTGTGGCCATAAAAACGAGACAGAAGGATTCTCAGAAACAAGT
TTGTGATGTGTGTACTCAGCTAACAGAGTGGAACCTTTCTTTTTACAGAGCAGCTTTGAA
ACTCTATTTTTGTGGATTCTGCAAATTGATATTTAGGACCACATGTGGAATTGTGAGCGG
ATAACAATTTGTGGATACAAAATCTAGACAGAAGCATTCTCACAAACTTCTTTGTGATGT
GTGTCCTCAACTAACAGAGTTGAACCTTTCTTTTGATGCAGCAGTTTGGAAACACTCTTT
TTGTAGAAACTGTAAGTGGATATTTGGATAGCTCTAACGATATCGTTGGAAAAGGGAATA
TCATGATCTAAAATCTAGACAGAAGCACTATTAGAAACTACTTGGTGATATCTGCATTCA
AGTCACAGAGTTGAACATTCCCTTACTTTGAGCACGTTTGAAACACTCTTTTGGAAGAAT
CTGGAAGTGGACATTTGGACCACATGTGGAATTGTGAGCGGATAACAATTTGTGGCCAAT
AAAAGCCAGACAGAAGCTTTCTCAGAAACTTGTTCGTGATGTGTGTACTCAACTAAAAGA
GTTGAACCTTTCTATTGATAGAGCAGTTTTGAAACACTCTTTTTGTGGATTCTGCAAGTG
GATATTTGGATTGCTTTGAGGATATCGTTGGAAGAGGGATCACTAGCTATAAAAACTAGA
CAGCAGCATTCCCAGAAATTTCTTTGGGATATTTCCATTCAACTCATAGAGATGAACATG
GCCTTTCATAGAGCAGGTTTGAAACACTCTTTTTGTAGTTTGTGGAAGTGGACATTTCGA
CCACATGTGGAATTGTGAGCGGATAACAATTTGTGGCCCATAAAAATAGACAGAAGCATT
CTCAGAAACTTGTTGGTGATATGTGTCCTCAACTAACAGAGTTGAACTTTGCCATTGATA
GAGAGCAGTTTTGAAACACTCTTTTTGTGGAATCTGCAAGTGGATATTTGACTAGCTGAC
TCAGATATCGTTGGAAAAGGGATCACTAGCAAATAAAAGGTAGACAGCAGCATTCTCAGA
AATTTCTTTCTGATGACTGCATTCAACTCATAGAGTTGAACATTCCCTTTCATAGAGCAG
GTTTGAAACACTCTTTCTGGAGTATCTGGATGTGGACATTTGGACCACATGTGGAATTGT
GAGCGGATAACAATTTGTGGCCCATAAAAACGAGACAGAAGGATTCTGAGAAACAAGCTT
GTGATGTGTGTACTCAGCTAACAGAGTGGAACCTCTCTTTTGATGCAGCAGTTTGGAAAC
ACTCTTTTTGTAGAAACTGTAAGTGGATATTTGGATAGCTCTAATGATATCGTTGGAAAA
GGGAATATCATCATCTAAAATCTAGACAGAAGCCCTCTCAGAAACTACTTTGTGATATCT
GCATTCAAGTCACAGAGTTGAACATTCGCTTTCTTAGAGCACGTTGGAAACACTCTTTTT
GTAGTGTCTGGAAGTGGACATTTGGACCACATGTGGAATTGTGAGCGGATAACAATTTGT
GGCCCATAAAAACGAGACAGAAGCATGCTCAGAAACTTGTTTTTGATGTGTGTACCCAGC
CAAAGGAGTTGAACATTTCTATTGATAGAGCAGTTTTGAAACACTCTTTTTGTGGAAAAT
GCAGGTGGATATTTGGATAGCTTGGAGGATATCGTTGGAAGAGGGATCACTAGAGAATTC
GGGCAAAAACCCCTTTTTTTGGGACTAGCTAGATTTCAGGTAAGATAGCTAGGGTCTAGC
AATAAAAGGTAGACAGCAGCATTCTCAGAAATTTCTTTCTGATGTCTGCATTCAACTCAT
AGAGTTGAAGATTGCCTTTCATAGAGCAGGTTTGAAACACTCTTTCTGGAGTATCTGGAT
GTGGACATTTGGACCACATGTGGAATTGTGAGCGGATAACAATTTGTGGCCATAAAAACG
AGACAGAAGGATTCTCAGAAACAAGTTTGTGATGTGTGTACTCAGCTAACAGAGTGGAAC
CTTTCTTTTTACAGAGCAGCTTTGAAACTCTATTTTTGTGGATTCTGCAAATTGATATTT
AGGACCACATGTGGAATTGTGAGCGGATAACAATTTGTGGATACAAAATCTAGACAGAAG
CATTCTCACAAACTTCTTTGTGATGTGTGTCCTCAACTAACAGAGTTGAACCTTTCTTTT
GATGCAGCAGTTTGGAAACACTCTTTTTGTAGAAACTGTAAGTGGATATTTGGATAGCTC
TAACGATATCGTTGGAAAAGGGAATATCATGATCTAAAATCTAGACAGAAGCACTATTAG
AAACTACTTGGTGATATCTGCATTCAAGTCACAGAGTTGAACATTCCCTTACTTTGAGCA
CGTTTGAAACACTCTTTTGGAAGAATCTGGAAGTGGACATTTGGACCACATGTGGAATTG
TGAGCGGATAACAATTTGTGGCCAATAAAAGCCAGACAGAAGCTTTCTCAGAAACTTGTT
CGTGATGTGTGTACTCAACTAAAAGAGTTGAACCTTTCTATTGATAGAGCAGTTTTGAAA
CACTCTTTTTGTGGATTCTGCAAGTGGATATTTGGATTGCTTTGAGGATATCGTTGGAAG
AGGGATCACTAGCTATAAAAACTAGACAGCAGCATTCCCAGAAATTTCTTTGGGATATTT
CCATTCAACTCATAGAGATGAACATGGCCTTTCATAGAGCAGGTTTGAAACACTCTTTTT
GTAGTTTGTGGAAGTGGACATTTCGACCACATGTGGAATTGTGAGCGGATAACAATTTGT
GGCCCATAAAAATAGACAGAAGCATTCTCAGAAACTTGTTGGTGATATGTGTCCTCAACT
AACAGAGTTGAACTTTGCCATTGATAGAGAGCAGTTTTGAAACACTCTTTTTGTGGAATC
TGCAAGTGGATATTTGACTAGCTGACTCAGATATCGTTGGAAAAGGGATCACTAGCAAAT
AAAAGGTAGACAGCAGCATTCTCAGAAATTTCTTTCTGATGACTGCATTCAACTCATAGA
GTTGAACATTCCCTTTCATAGAGCAGGTTTGAAACACTCTTTCTGGAGTATCTGGATGTG
GACATTTGGACCACATGTGGAATTGTGAGCGGATAACAATTTGTGGCCCATAAAAACGAG
ACAGAAGGATTCTGAGAAACAAGCTTGTGATGTGTGTACTCAGCTAACAGAGTGGAACCT
CTCTTTTGATGCAGCAGTTTGGAAACACTCTTTTTGTAGAAACTGTAAGTGGATATTTGG
ATAGCTCTAATGATATCGTTGGAAAAGGGAATATCATCATTAAAATCTAGACAGAAGCCC
TCTCAGAAACTACTTTGTGATATCTGCATTCAAGTCACAGAGTTGAACATTCGCTTTCTT
AGAGCACGTTGGAAACACTCTTTTTGTAGTGTCTGGAAGTGGACATTTGGACCACATGTG
GAATTGTGAGCGGATAACAATTTGTGGCCCATAAAAACGAGACAGAAGCATGCTCAGAAA
CTTGTTTTTGATGTGTGTACCCAGCCAAAGGAGTTGAACATTTCTATTGATAGAGCAGTT
TTGAAACACTCTTTTTGTGGAAAATGCAGGTGGATATTTGGATAGCTTGGAGGATATCGT
TGGAAGAGGGATCACTAGAGAATTCGGGCAAAAACCCCTGTTTTGGGGACTAGCTAGATT
TCAGGTAAGATAGCTAGGGTCTAGCAATAAAAGGTAGACAGCAGCATTCTCAGAAATTTC
TTTCTGATGTCTGCATTCAACTCATAGAGTTGAAGATTGCCTTTCATAGAGCAGGTTTGA
AACACTCTTTCTGGAGTATCTGGATGTGGACATTTGGACCACATGTGGAATTGTGAGCGG
ATAACAATTTGTGGCCATAAAAACGAGACAGAAGGATTCTCAGAAACAAGTTTGTGATGT
GTGTACTCAGCTAACAGAGTGGAACCTTTCTTTTTACAGAGCAGCTTTGAAACTCTATTT
TTGTGGATTCTGCAAATTGATATTTAGGACCACATGTGGAATTGTGAGCGGATAACAATT
TGTGGATACAAAATCTAGACAGAAGCATTCTCACAAACTTCTTTGTGATGTGTGTCCTCA
ACTAACAGAGTTGAACCTTTCTTTTGATGCAGCAGTTTGGAAACACTCTTTTTGTAGAAA
CTGTAAGTGGATATTTGGATAGCTCTAACGATATCGTTGGAAAAGGGAATATCATGATCT
AAAATCTAGACAGAAGCACTATTAGAAACTACTTGGTGATATCTGCATTCAAGTCACAGA
GTTGAACATTCCCTTACTTTGAGCACGTTTGAAACACTCTTTTGGAAGAATCTGGAAGTG
GACATTTGGACCACATGTGGAATTGTGAGCGGATAACAATTTGTGGCCAATAAAAGCCAG
ACAGAAGCTTTCTCAGAAACTTGTTCGTGATGTGTGTACTCAACTAAAAGAGTTGAACCT
TTCTATTGATAGAGCAGTTTTGAAACACTCTTTTTGTGGATTCTGCAAGTGGATATTTGG
ATTGCTTTGAGGATATCGTTGGAAGAGGGATCACTAGCTATAAAAACTAGACAGCAGCAT
TCCCAGAAATTTCTTTGGGATATTTCCATTCAACTCATAGAGATGAACATGGCCTTTCAT
AGAGCAGGTTTGAAACACTCTTTTTGTAGTTTGTGGAAGTGGACATTTCGACCACATGTG
GAATTGTGAGCGGATAACAATTTGTGGCCCATAAAAATAGACAGAAGCATTCTCAGAAAC
TTGTTGGTGATATGTGTCCTCAACTAACAGAGTTGAACTTTGCCATTGATAGAGAGCAGT
TTTGAAACACTCTTTTTGTGGAATCTGCAAGTGGATATTTGACTAGCTGACTCAGATATC
GTTGGAAAAGGGATCACTAGCAAATAAAAGGTAGACAGCAGCATTCTCAGAAATTTCTTT
CTGATGACTGCATTCAACTCATAGAGTTGAACATTCCCTTTCATAGAGCAGGTTTGAAAC
ACTCTTTCTGGAGTATCTGGATGTGGACATTTGGACCACATGTGGAATTGTGAGCGGATA
ACAATTTGTGGCCCATAAAAACGAGACAGAAGGATTCTGAGAAACAAGCTTGTGATGTGT
GTACTCAGCTAACAGAGTGGAACCTCTCTTTTGATGCAGCAGTTTGGAAACACTCTTTTT
GTAGAAACTGTAAGTGGATATTTGGATAGCTCTAATGATATCGTTGGAAAAGGGAATATC
ATCATCTAAAATCTAGACAGAAGCCCTCTCAGAAACTACTTTGTGATATCTGCATTCAAG
TCACAGAGTTGAACATTCGCTTTCTTAGAGCACGTTGGAAACACTCTTTTTGTAGTGTCT
GGAAGTGGACATTTGGACCACATGTGGAATTGTGAGCGGATAACAATTTGTGGCCCATAA
AAACGAGACAGAAGCATGCTCAGAAACTTGTTTTTGATGTGTGTACCCAGCCAAAGGAGT
TGAACATTTCTATTGATAGAGCAGTTTTGAAACACTCTTTTTGTGGAAAATGCAGGTGGA
TATTTGGATAGCTTGGAGGATATCGTTGGAAGAGGGATCACTAGAGAATTCGGGCAAAAA
CCCCTCTTTTCGGGACTAGCTAGATTTCAGGTAAGATAGCTAGGGTCTAGCAATAAAAGG
TAGACAGCAGCATTCTCAGAAATTTCTTTCTGATGTCTGCATTCAACTCATAGAGTTGAA
GATTGCCTTTCATAGAGCAGGTTTGAAACACTCTTTCTGGAGTATCTGGATGTGGACATT
TGGACCACATGTGGAATTGTGAGCGGATAACAATTTGTGGCCATAAAAACGAGACAGAAG
GATTCTCAGAAACAAGTTTGTGATGTGTGTACTCAGCTAACAGAGTGGAACCTTTCTTTT
TACAGAGCAGCTTTGAAACTCTATTTTTGTGGATTCTGCAAATTGATATTTAGGACCACA
TGTGGAATTGTGAGCGGATAACAATTTGTGGATACAAAATCTAGACAGAAGCATTCTCAC
AAACTTCTTTGTGATGTGTGTCCTCAACTAACAGAGTTGAACCTTTCTTTTGATGCAGCA
GTTTGGAAACACTCTTTTTGTAGAAACTGTAAGTGGATATTTGGATAGCTCTAACGATAT
CGTTGGAAAAGGGAATATCATGATCTAAAATCTAGACAGAAGCACTATTAGAAACTACTT
GGTGATATCTGCATTCAAGTCACAGAGTTGAACATTCCCTTACTTTGAGCACGTTTGAAA
CACTCTTTTGGAAGAATCTGGAAGTGGACATTTGGACCACATGTGGAATTGTGAGCGGAT
AACAATTTGTGGCCAATAAAAGCCAGACAGAAGCTTTCTCAGAAACTTGTTCGTGATGTG
TGTACTCAACTAAAAGAGTTGAACCTTTCTATTGATAGAGCAGTTTGGAAACACTCTTTT
TGTAGAAACTGTAAGTGGATATTTGGATAGCTCTAATGATATCGTTGGAAAAGGGAATAT
CATCATCTAAAATCTAGACAGAAGCCCTCTCAGAAACTACTTTGTGATATCTGCATTCAA
GTCACAGAGTTGAACATTCGCTTTCTTAGAGCACGTTGGAAACACTCTTTTTGTAGTGTC
TGGAAGTGGACATTTGGACCACATGTGGAATTGTGAGCGGATAACAATTTGTGGCCCATA
AAAACGAGACAGAAGCATGCTCAGAAACTTGTTTTTGATGTGTGTACCCAGCCAAAGGAG
TTGAACATTTCTATTGATAGAGCAGTTTTGAAACACTCTTTTTGTGGAAAATGCAGGTGG
ATATTTGGATAGCTTGGAGGATATCGTTGGAAGAGGGATCACTAGAGAATTCGGGCAAAA
AACCCCGTTTCGGGGACTAGCTAGATTTCAGGTAAGATAGCTAGGGTCTAGCAATAAAAG
GTAGACAGCAGCATTCTCAGAAATTTCTTTCTGATGTCTGCATTCAACTCATAGAGTTGA
AGATTGCCTTTCATAGAGCAGGTTTGAAACACTCTTTCTGGAGTATCTGGATGTGGACAT
TTGGACCACATGTGGAATTGTGAGCGGATAACAATTTGTGGCCATAAAAACGAGACAGAA
GGATTCTCAGAAACAAGTTTGTGATGTGTGTACTCAGCTAACAGAGTGGAACCTTTCTTT
TTACAGAGCAGCTTTGAAACTCTATTTTTGTGGATTCTGCAAATTGATATTTAGGACCAC
ATGTGGAATTGTGAGCGGATAACAATTTGTGGATACAAAATCTAGACAGAAGCATTCTCA
CAAACTTCTTTGTGATGTGTGTCCTCAACTAACAGAGTTGAACCTTTCTTTTGATGCAGC
AGTTTGGAAACACTCTTTTTGTAGAAACTGTAAGTGGATATTTGGATAGCTCTAACGATA
TCGTTGGAAAAGGGAATATCATGATCTAAAATCTAGACAGAAGCACTATTAGAAACTACT
TGGTGATATCTGCATTCAAGTCACAGAGTTGAACATTCCCTTACTTTGAGCACGTTTGAA
ACACTCTTTTGGAAGAATCTGGAAGTGGACATTTGGACCACATGTGGAATTGTGAGCGGA
TAACAATTTGTGGCCAATAAAAGCCAGACAGAAGCTTTCTCAGAAACTTGTTCGTGATGT
GTGTACTCAACTAAAAGAGTTGAACCTTTCTATTGATAGAGCAGTTTTGAAACACTCTTT
TTGTGGATTCTGCAAGTGGATATTTGGATTGCTTTGAGGATATCGTTGGAAGAGGGATCA
CTAGCTATAAAAACTAGACAGCAGCATTCCCAGAAATTTCTTTGGGATATTTCCATTCAA
CTCATAGAGATGAACATGGCCTTTCATAGAGCAGGTTTGAAACACTCTTTTTGTAGTTTG
TGGAAGTGGACATTTCGACCACATGTGGAATTGTGAGCGGATAACAATTTGTGGCCCATA
AAAATAGACAGAAGCATTCTCAGAAACTTGTTGGTGATATGTGTCCTCAACTAACAGAGT
TGAACTTTGCCATTGATAGAGAGCAGTTTTGAAACACTCTTTTTGTGGAATCTGCAAGTG
GATATTTGACTAGCTGACTCAGATATCGTTGGAAAAGGGATCACTAGCAAATAAAAGGTA
GACAGCAGCATTCTCAGAAATTTCTTTCTGATGACTGCATTCAACTCATAGAGTTGAACA
TTCCCTTTCATAGAGCAGGTTTGAAACACTCTTTCTGGAGTATCTGGATGTGGACATTTG
GACCACATGTGGAATTGTGAGCGGATAACAATTTGTGGCCCATAAAAACGAGACAGAAGG
ATTCTGAGAAACAAGCTTGTGATGTGTGTACTCAGCTAACAGAGTGGAACCTCTCTTTTG
ATGCAGCAGTTTGGAAACACTCTTTTTGTAGAAACTGTAAGTGGATATTTGGATAGCTCT
AATGATATCGTTGGAAAAGGGAATATCATCATCTAAAATCTAGACAGAAGCCCTCTCAGA
AACTACTTTGTGATATCTGCATTCAAGTCACAGAGTTGAACATTCGCTTTCTTAGAGCAC
GTTGGAAACACTCTTTTTGTAGTGTCTGGAAGTGGACATTTGGACCACATGTGGAATTGT
GAGCGGATAACAATTTGTGGCCCATAAAAACGAGACAGAAGCATGCTCAGAAACTTGTTT
TTGATGTGTGTACCCAGCCAAAGGAGTTGAACATTTCTATTGATAGAGCAGTTTTGAAAC
ACTCTTTTTGTGGAAAATGCAGGTGGATATTTGGATAGCTTGGAGGATATCGTTGGAAGA
GGGATCACTAGAGAATTCGGGCAAAAAACCCCCTTTCCGGGACTAGCTAGATTTCAGGTA
AGATAGCTAGGGTCTAGCAATAAAAGGTAGACAGCAGCATTCTCAGAAATTTCTTTCTGA
TGTCTGCATTCAACTCATAGAGTTGAAGATTGCCTTTCATAGAGCAGGTTTGAAACACTC
TTTCTGGAGTATCTGGATGTGGACATTTGGACCACATGTGGAATTGTGAGCGGATAACAA
TTTGTGGCCATAAAAACGAGACAGAAGGATTCTCAGAAACAAGTTTGTGATGTGTGTACT
CAGCTAACAGAGTGGAACCTTTCTTTTTACAGAGCAGCTTTGAAACTCTATTTTTGTGGA
TTCTGCAAATTGATATTTAGGACCACATGTGGAATTGTGAGCGGATAACAATTTGTGGAT
ACAAAATCTAGACAGAAGCATTCTCACAAACTTCTTTGTGATGTGTGTCCTCAACTAACA
GAGTTGAACCTTTCTTTTGATGCAGCAGTTTGGAAACACTCTTTTTGTAGAAACTGTAAG
TGGATATTTGGATAGCTCTAACGATATCGTTGGAAAAGGGAATATCATGATCTAAAATCT
AGACAGAAGCACTATTAGAAACTACTTGGTGATATCTGCATTCAAGTCACAGAGTTGAAC
ATTCCCTTACTTTGAGCACGTTTGAAACACTCTTTTGGAAGAATCTGGAAGTGGACATTT
GGACCACATGTGGAATTGTGAGCGGATAACAATTTGTGGCCAATAAAAGCCAGACAGAAG
CTTTCTCAGAAACTTGTTCGTGATGTGTGTACTCAACTAAAAGAGTTGAACCTTTCTATT
GATAGAGCAGTTTTGAAACACTCTTTTTGTGGATTCTGCAAGTGGATATTTGGATTGCTT
TGAGGATATCGTTGGAAGAGGGATCACTAGCTATAAAAACTAGACAGCAGCATTCCCAGA
AATTTCTTTGGGATATTTCCATTCAACTCATAGAGATGAACATGGCCTTTCATAGAGCAG
GTTTGAAACACTCTTTTTGTAGTTTGTGGAAGTGGACATTTCGACCACATGTGGAATTGT
GAGCGGATAACAATTTGTGGCCCATAAAAATAGACAGAAGCATTCTCAGAAACTTGTTGG
TGATATGTGTCCTCAACTAACAGAGTTGAACTTTGCCATTGATAGAGAGCAGTTTTGAAA
CACTCTTTTTGTGGAATCTGCAAGTGGATATTTGACTAGCTGACTCAGATATCGTTGGAA
AAGGGATCACTAGCAAATAAAAGGTAGACAGCAGCATTCTCAGAAATTTCTTTCTGATGA
CTGCATTCAACTCATAGAGTTGAACATTCCCTTTCATAGAGCAGGTTTGAAACACTCTTT
CTGGAGTATCTGGATGTGGACATTTGGACCACATGTGGAATTGTGAGCGGATAACAATTT
GTGGCCCATAAAAACGAGACAGAAGGATTCTGAGAAACAAGCTTGTGATGTGTGTACTCA
GCTAACAGAGTGGAACCTCTCTTTTGATGCAGCAGTTTGGAAACACTCTTTTTGTAGAAA
CTGTAAGTGGATATTTGGATAGCTCTAATGATATCGTTGGAAAAGGGAATATCATCATCT
AAAATCTAGACAGAAGCCCTCTCAGAAACTACTTTGTGATATCTGCATTCAAGTCACAGA
GTTGAACATTCGCTTTCTTAGAGCACGTTGGAAACACTCTTTTTGTAGTGTCTGGAAGTG
GACATTTGGACCACATGTGGAATTGTGAGCGGATAACAATTTGTGGCCCATAAAAACGAG
ACAGAAGCATGCTCAGAAACTTGTTTTTGATGTGTGTACCCAGCCAAAGGAGTTGAACAT
TTCTATTGATAGAGCAGTTTTGAAACACTCTTTTTGTGGAAAATGCAGGTGGATATTTGG
ATAGCTTGGAGGATATCGTTGGAAGAGGGATCACTAGAGAATTCGGGCAAAAATCCCAAT
TTAAGGGACTAGCTAGATTTCAGGTAAGATAGCTAGGGTCTAGCAATAAAAGGTAGACAG
CAGCATTCTCAGAAATTTCTTTCTGATGTCTGCATTCAACTCATAGAGTTGAAGATTGCC
TTTCATAGAGCAGGTTTGAAACACTCTTTCTGGAGTATCTGGATGTGGACATTTGGACCA
CATGTGGAATTGTGAGCGGATAACAATTTGTGGCCATAAAAACGAGACAGAAGGATTCTC
AGAAACAAGTTTGTGATGTGTGTACTCAGCTAACAGAGTGGAACCTTTCTTTTTACAGAG
CAGCTTTGAAACTCTATTTTTGTGGATTCTGCAAATTGATATTTAGGACCACATGTGGAA
TTGTGAGCGGATAACAATTTGTGGATACAAAATCTAGACAGAAGCATTCTCACAAACTTC
TTTGTGATGTGTGTCCTCAACTAACAGAGTTGAACCTTTCTTTTGATGCAGCAGTTTGGA
AACACTCTTTTTGTAGAAACTGTAAGTGGATATTTGGATAGCTCTAACGATATCGTTGGA
AAAGGGAATATCATGATCTAAAATCTAGACAGAAGCACTATTAGAAACTACTTGGTGATA
TCTGCATTCAAGTCACAGAGTTGAACATTCCCTTACTTTGAGCACGTTTGAAACACTCTT
TTGGAAGAATCTGGAAGTGGACATTTGGACCACATGTGGAATTGTGAGCGGATAACAATT
TGTGGCCAATAAAAGCCAGACAGAAGCTTTCTCAGAAACTTGTTCGTGATGTGTGTACTC
AACTAAAAGAGTTGAACCTTTCTATTGATAGAGCAGTTTTGAAACACTCTTTTTGTGGAT
TCTGCAAGTGGATATTTGGATTGCTTTGAGGATATCGTTGGAAGAGGGATCACTAGCTAT
AAAAACTAGACAGCAGCATTCCCAGAAATTTCTTTGGGATATTTCCATTCAACTCATAGA
GATGAACATGGCCTTTCATAGAGCAGGTTTGAAACACTCTTTTTGTAGTTTGTGGAAGTG
GACATTTCGACCACATGTGGAATTGTGAGCGGATAACAATTTGTGGCCCATAAAAATAGA
CAGAAGCATTCTCAGAAACTTGTTGGTGATATGTGTCCTCAACTAACAGAGTTGAACTTT
GCCATTGATAGAGAGCAGTTTTGAAACACTCTTTTTGTGGAATCTGCAAGTGGATATTTG
ACTAGCTGACTCAGATATCGTTGGAAAAGGGATCACTAGCAAATAAAAGGTAGACAGCAG
CATTCTCAGAAATTTCTTTCTGATGACTGCATTCAACTCATAGAGTTGAACATTCCCTTT
CATAGAGCAGGTTTGAAACACTCTTTCTGGAGTATCTGGATGTGGACATTTGGACCACAT
GTGGAATTGTGAGCGGATAACAATTTGTGGCCCATAAAAACGAGACAGAAGGATTCTGAG
AAACAAGCTTGTGATGTGTGTACTCAGCTAACAGAGTGGAACCTCTCTTTTGATGCAGCA
GTTTGGAAACACTCTTTTTGTAGAAACTGTAAGTGGATATTTGGATAGCTCTAATGATAT
CGTTGGAAAAGGGAATATCATCATCTAAAATCTAGACAGAAGCCCTCTCAGAAACTACTT
TGTGATATCTGCATTCAAGTCACAGAGTTGAACATTCGCTTTCTTAGAGCACGTTGGAAA
CACTCTTTTTGTAGTGTCTGGAAGTGGACATTTGGACCACATGTGGAATTGTGAGCGGAT
AACAATTTGTGGCCCATAAAAACGAGACAGAAGCATGCTCAGAAACTTGTTTTTGATGTG
TGTACCCAGCCAAAGGAGTTGAACATTTCTATTGATAGAGCAGTTTTGAAACACTCTTTT
TGTGGAAAATGCAGGTGGATATTTGGATAGCTTGGAGGATATCGTTGGAAGAGGGATCAC
TAGAGAATTCGGGCAAAAATCCCATTTTATGGGACTAGCTAGATTTCAGGTAAGATAGCT
AGGGTCTAGCAATAAAAGGTAGACAGCAGCATTCTCAGAAATTTCTTTCTGATGTCTGCA
TTCAACTCATAGAGTTGAAGATTGCCTTTCATAGAGCAGGTTTGAAACACTCTTTCTGGA
GTATCTGGATGTGGACATTTGGACCACATGTGGAATTGTGAGCGGATAACAATTTGTGGC
CATAAAAACGAGACAGAAGGATTCTCAGAAACAAGTTTGTGATGTGTGTACTCAGCTAAC
AGAGTGGAACCTTTCTTTTTACAGAGCAGCTTTGAAACTCTATTTTTGTGGATTCTGCAA
ATTGATATTTAGGACCACATGTGGAATTGTGAGCGGATAACAATTTGTGGATACAAAATC
TAGACAGAAGCATTCTCACAAACTTCTTTGTGATGTGTGTCCTCAACTAACAGAGTTGAA
CCTTTCTTTTGATGCAGCAGTTTGGAAACACTCTTTTTGTAGAAACTGTAAGTGGATATT
TGGATAGCTCTAACGATATCGTTGGAAAAGGGAATATCATGATCTAAAATCTAGACAGAA
GCACTATTAGAAACTACTTGGTGATATCTGCATTCAAGTCACAGAGTTGAACATTCCCTT
ACTTTGAGCACGTTTGAAACACTCTTTTGGAAGAATCTGGAAGTGGACATTTGGACCACA
TGTGGAATTGTGAGCGGATAACAATTTGTGGCCAATAAAAGCCAGACAGAAGCTTTCTCA
GAAACTTGTTCGTGATGTGTGTACTCAACTAAAAGAGTTGAACCTTTCTATTGATAGAGC
AGTTTTGAAACACTCTTTTTGTGGATTCTGCAAGTGGATATTTGGATTGCTTTGAGGATA
TCGTTGGAAGAGGGATCACTAGCTATAAAAACTAGACAGCAGCATTCCCAGAAATTTCTT
TGGGATATTTCCATTCAACTCATAGAGATGAACATGGCCTTTCATAGAGCAGGTTTGAAA
CACTCTTTTTGTAGTTTGTGGAAGTGGACATTTCGACCACATGTGGAATTGTGAGCGGAT
AACAATTTGTGGCCCATAAAAATAGACAGAAGCATTCTCAGAAACTTGTTGGTGATATGT
GTCCTCAACTAACAGAGTTGAACTTTGCCATTGATAGAGAGCAGTTTTGAAACACTCTTT
TTGTGGAATCTGCAAGTGGATATTTGACTAGCTGACTCAGATATCGTTGGAAAAGGGATC
ACTAGCAAATAAAAGGTAGACAGCAGCATTCTCAGAAATTTCTTTCTGATGACTGCATTC
AACTCATAGAGTTGAACATTCCCTTTCATAGAGCAGGTTTGAAACACTCTTTCTGGAGTA
TCTGGATGTGGACATTTGGACCACATGTGGAATTGTGAGCGGATAACAATTTGTGGCCCA
TAAAAACGAGACAGAAGGATTCTGAGAAACAAGCTTGTGATGTGTGTACTCAGCTAACAG
AGTGGAACCTCTCTTTTGATGCAGCAGTTTGGAAACACTCTTTTTGTAGAAACTGTAAGT
GGATATTTGGATAGCTCTAATGATATCGTTGGAAAAGGGAATATCATCATCTAAAATCTA
GACAGAAGCCCTCTCAGAAACTACTTTGTGATATCTGCATTCAAGTCACAGAGTTGAACA
TTCGCTTTCTTAGAGCACGTTGGAAACACTCTTTTTGTAGTGTCTGGAAGTGGACATTTG
GACCACATGTGGAATTGTGAGCGGATAACAATTTGTGGCCCATAAAAACGAGACAGAAGC
ATGCTCAGAAACTTGTTTTTGATGTGTGTACCCAGCCAAAGGAGTTGAACATTTCTATTG
ATAGAGCAGTTTTGAAACACTCTTTTTGTGGAAAATGCAGGTGGATATTTGGATAGCTTG
GAGGATATCGTTGGAAGAGGGATCACTAGAGAATTCGGGCAAAAATCCCAGTTTAGGGGA
CTAGCTAGATTTCAGGTAAGATAGCTAGGGTCTAGCAATAAAAGGTAGACAGCAGCATTC
TCAGAAATTTCTTTCTGATGTCTGCATTCAACTCATAGAGTTGAAGATTGCCTTTCATAG
AGCAGGTTTGAAACACTCTTTCTGGAGTATCTGGATGTGGACATTTGGACCACATGTGGA
ATTGTGAGCGGATAACAATTTGTGGCCATAAAAACGAGACAGAAGGATTCTCAGAAACAA
GTTTGTGATGTGTGTACTCAGCTAACAGAGTGGAACCTTTCTTTTTACAGAGCAGCTTTG
AAACTCTATTTTTGTGGATTCTGCAAATTGATATTTAGGACCACATGTGGAATTGTGAGC
GGATAACAATTTGTGGATACAAAATCTAGACAGAAGCATTCTCACAAACTTCTTTGTGAT
GTGTGTCCTCAACTAACAGAGTTGAACCTTTCTTTTGATGCAGCAGTTTGGAAACACTCT
TTTTGTAGAAACTGTAAGTGGATATTTGGATAGCTCTAACGATATCGTTGGAAAAGGGAA
TATCATGATCTAAAATCTAGACAGAAGCACTATTAGAAACTACTTGGTGATATCTGCATT
CAAGTCACAGAGTTGAACATTCCCTTACTTTGAGCACGTTTGAAACACTCTTTTGGAAGA
ATCTGGAAGTGGACATTTGGACCACATGTGGAATTGTGAGCGGATAACAATTTGTGGCCA
ATAAAAGCCAGACAGAAGCTTTCTCAGAAACTTGTTCGTGATGTGTGTACTCAACTAAAA
GAGTTGAACCTTTCTATTGATAGAGCAGTTTTGAAACACTCTTTTTGTGGATTCTGCAAG
TGGATATTTGGATTGCTTTGAGGATATCGTTGGAAGAGGGATCACTAGCTATAAAAACTA
GACAGCAGCATTCCCAGAAATTTCTTTGGGATATTTCCATTCAACTCATAGAGATGAACA
TGGCCTTTCATAGAGCAGGTTTGAAACACTCTTTTTGTAGTTTGTGGAAGTGGACATTTC
GACCACATGTGGAATTGTGAGCGGATAACAATTTGTGGCCCATAAAAATAGACAGAAGCA
TTCTCAGAAACTTGTTGGTGATATGTGTCCTCAACTAACAGAGTTGAACTTTGCCATTGA
TAGAGAGCAGTTTTGAAACACTCTTTTTGTGGAATCTGCAAGTGGATATTTGACTAGCTG
ACTCAGATATCGTTGGAAAAGGGATCACTAGCAAATAAAAGGTAGACAGCAGCATTCTCA
GAAATTTCTTTCTGATGACTGCATTCAACTCATAGAGTTGAACATTCCCTTTCATAGAGC
AGGTTTGAAACACTCTTTCTGGAGTATCTGGATGTGGACATTTGGACCACATGTGGAATT
GTGAGCGGATAACAATTTGTGGCCCATAAAAACGAGACAGAAGGATTCTGAGAAACAAGC
TTGTGATGTGTGTACTCAGCTAACAGAGTGGAACCTCTCTTTTGATGCAGCAGTTTGGAA
ACACTCTTTTTGTAGAAACTGTAAGTGGATATTTGGATAGCTCTAATGATATCGTTGGAA
AAGGGAATATCATCATCTAAAATCTAGACAGAAGCCCTCTCAGAAACTACTTTGTGATAT
CTGCATTCAAGTCACAGAGTTGAACATTCGCTTTCTTAGAGCACGTTGGAAACACTCTTT
TTGTAGTGTCTGGAAGTGGACATTTGGACCACATGTGGAATTGTGAGCGGATAACAATTT
GTGGCCCATAAAAACGAGACAGAAGCATGCTCAGAAACTTGTTTTTGATGTGTGTACCCA
GCCAAAGGAGTTGAACATTTCTATTGATAGAGCAGTTTTGAAACACTCTTTTTGTGGAAA
ATGCAGGTGGATATTTGGATAGCTTGGAGGATATCGTTGGAAGAGGGATCACTAGAGAAT
TCGGGCAAAAATCCCACTTTACGGGACTAGCTAGATTTCAGGTAAGATAGCTAGGGTCTA
GCAATAAAAGGTAGACAGCAGCATTCTCAGAAATTTCTTTCTGATGTCTGCATTCAACTC
ATAGAGTTGAAGATTGCCTTTCATAGAGCAGGTTTGAAACACTCTTTCTGGAGTATCTGG
ATGTGGACATTTGGACCACATGTGGAATTGTGAGCGGATAACAATTTGTGGCCATAAAAA
CGAGACAGAAGGATTCTCAGAAACAAGTTTGTGATGTGTGTACTCAGCTAACAGAGTGGA
ACCTTTCTTTTTACAGAGCAGCTTTGAAACTCTATTTTTGTGGATTCTGCAAATTGATAT
TTAGGACCACATGTGGAATTGTGAGCGGATAACAATTTGTGGATACAAAATCTAGACAGA
AGCATTCTCACAAACTTCTTTGTGATGTGTGTCCTCAACTAACAGAGTTGAACCTTTCTT
TTGATGCAGCAGTTTGGAAACACTCTTTTTGTAGAAACTGTAAGTGGATATTTGGATAGC
TCTAACGATATCGTTGGAAAAGGGAATATCATGATCTAAAATCTAGACAGAAGCACTATT
AGAAACTACTTGGTGATATCTGCATTCAAGTCACAGAGTTGAACATTCCCTTACTTTGAG
CACGTTTGAAACACTCTTTTGGAAGAATCTGGAAGTGGACATTTGGACCACATGTGGAAT
TGTGAGCGGATAACAATTTGTGGCCAATAAAAGCCAGACAGAAGCTTTCTCAGAAACTTG
TTCGTGATGTGTGTACTCAACTAAAAGAGTTGAACCTTTCTATTGATAGAGCAGTTTTGA
AACACTCTTTTTGTGGATTCTGCAAGTGGATATTTGGATTGCTTTGAGGATATCGTTGGA
AGAGGGATCACTAGCTATAAAAACTAGACAGCAGCATTCCCAGAAATTTCTTTGGGATAT
TTCCATTCAACTCATAGAGATGAACATGGCCTTTCATAGAGCAGGTTTGAAACACTCTTT
TTGTAGTTTGTGGAAGTGGACATTTCGACCACATGTGGAATTGTGAGCGGATAACAATTT
GTGGCCCATAAAAATAGACAGAAGCATTCTCAGAAACTTGTTGGTGATATGTGTCCTCAA
CTAACAGAGTTGAACTTTGCCATTGATAGAGAGCAGTTTTGAAACACTCTTTTTGTGGAA
TCTGCAAGTGGATATTTGACTAGCTGACTCAGATATCGTTGGAAAAGGGATCACTAGCAA
ATAAAAGGTAGACAGCAGCATTCTCAGAAATTTCTTTCTGATGACTGCATTCAACTCATA
GAGTTGAACATTCCCTTTCATAGAGCAGGTTTGAAACACTCTTTCTGGAGTATCTGGATG
TGGACATTTGGACCACATGTGGAATTGTGAGCGGATAACAATTTGTGGCCCATAAAAACG
AGACAGAAGGATTCTGAGAAACAAGCTTGTGATGTGTGTACTCAGCTAACAGAGTGGAAC
CTCTCTTTTGATGCAGCAGTTTGGAAACACTCTTTTTGTAGAAACTGTAAGTGGATATTT
GGATAGCTCTAATGATATCGTTGGAAAAGGGAATATCATCATCTAAAATCTAGACAGAAG
CCCTCTCAGAAACTACTTTGTGATATCTGCATTCAAGTCACAGAGTTGAACATTCGCTTT
CTTAGAGCACGTTGGAAACACTCTTTTTGTAGTGTCTGGAAGTGGACATTTGGACCACAT
GTGGAATTGTGAGCGGATAACAATTTGTGGCCCATAAAAACGAGACAGAAGCATGCTCAG
AAACTTGTTTTTGATGTGTGTACCCAGCCAAAGGAGTTGAACATTTCTATTGATAGAGCA
GTTTTGAAACACTCTTTTTGTGGAAAATGCAGGTGGATATTTGGATAGCTTGGAGGATAT
CGTTGGAAGAGGGATCACTAGAGAATTCGGGCAAAAATCCCTATTTTAGGGACTAGCTAG
ATTTCAGGTAAGATAGCTAGGGTCTAGCAATAAAAGGTAGACAGCAGCATTCTCAGAAAT
TTCTTTCTGATGTCTGCATTCAACTCATAGAGTTGAAGATTGCCTTTCATAGAGCAGGTT
TGAAACACTCTTTCTGGAGTATCTGGATGTGGACATTTGGACCACATGTGGAATTGTGAG
CGGATAACAATTTGTGGCCATAAAAACGAGACAGAAGGATTCTCAGAAACAAGTTTGTGA
TGTGTGTACTCAGCTAACAGAGTGGAACCTTTCTTTTTACAGAGCAGCTTTGAAACTCTA
TTTTTGTGGATTCTGCAAATTGATATTTAGGACCACATGTGGAATTGTGAGCGGATAACA
ATTTGTGGATACAAAATCTAGACAGAAGCATTCTCACAAACTTCTTTGTGATGTGTGTCC
TCAACTAACAGAGTTGAACCTTTCTTTTGATGCAGCAGTTTGGAAACACTCTTTTTGTAG
AAACTGTAAGTGGATATTTGGATAGCTCTAACGATATCGTTGGAAAAGGGAATATCATGA
TCTAAAATCTAGACAGAAGCACTATTAGAAACTACTTGGTGATATCTGCATTCAAGTCAC
AGAGTTGAACATTCCCTTACTTTGAGCACGTTTGAAACACTCTTTTGGAAGAATCTGGAA
GTGGACATTTGGACCACATGTGGAATTGTGAGCGGATAACAATTTGTGGCCAATAAAAGC
CAGACAGAAGCTTTCTCAGAAACTTGTTCGTGATGTGTGTACTCAACTAAAAGAGTTGAA
CCTTTCTATTGATAGAGCAGTTTTGAAACACTCTTTTTGTGGATTCTGCAAGTGGATATT
TGGATTGCTTTGAGGATATCGTTGGAAGAGGGATCACTAGCTATAAAAACTAGACAGCAG
CATTCCCAGAAATTTCTTTGGGATATTTCCATTCAACTCATAGAGATGAACATGGCCTTT
CATAGAGCAGGTTTGAAACACTCTTTTTGTAGTTTGTGGAAGTGGACATTTCGACCACAT
GTGGAATTGTGAGCGGATAACAATTTGTGGCCCATAAAAATAGACAGAAGCATTCTCAGA
AACTTGTTGGTGATATGTGTCCTCAACTAACAGAGTTGAACTTTGCCATTGATAGAGAGC
AGTTTTGAAACACTCTTTTTGTGGAATCTGCAAGTGGATATTTGACTAGCTGACTCAGAT
ATCGTTGGAAAAGGGATCACTAGCAAATAAAAGGTAGACAGCAGCATTCTCAGAAATTTC
TTTCTGATGACTGCATTCAACTCATAGAGTTGAACATTCCCTTTCATAGAGCAGGTTTGA
AACACTCTTTCTGGAGTATCTGGATGTGGACATTTGGACCACATGTGGAATTGTGAGCGG
ATAACAATTTGTGGCCCATAAAAACGAGACAGAAGGATTCTGAGAAACAAGCTTGTGATG
TGTGTACTCAGCTAACAGAGTGGAACCTCTCTTTTGATGCAGCAGTTTGGAAACACTCTT
TTTGTAGAAACTGTAAGTGGATATTTGGATAGCTCTAATGATATCGTTGGAAAAGGGAAT
ATCATCATCTAAAATCTAGACAGAAGCCCTCTCAGAAACTACTTTGTGATATCTGCATTC
AAGTCACAGAGTTGAACATTCGCTTTCTTAGAGCACGTTGGAAACACTCTTTTTGTAGTG
TCTGGAAGTGGACATTTGGACCACATGTGGAATTGTGAGCGGATAACAATTTGTGGCCCA
TAAAAACGAGACAGAAGCATGCTCAGAAACTTGTTTTTGATGTGTGTACCCAGCCAAAGG
AGTTGAACATTTCTATTGATAGAGCAGTTTTGAAACACTCTTTTTGTGGAAAATGCAGGT
GGATATTTGGATAGCTTGGAGGATATCGTTGGAAGAGGGATCACTAGAGAATTCGGGCAA
AAATCCCTTTTTTTGGGACTAGCTAGATTTCAGGTAAGATAGCTAGGGTCTAGCAATAAA
AGGTAGACAGCAGCATTCTCAGAAATTTCTTTCTGATGTCTGCATTCAACTCATAGAGTT
GAAGATTGCCTTTCATAGAGCAGGTTTGAAACACTCTTTCTGGAGTATCTGGATGTGGAC
ATTTGGACCACATGTGGAATTGTGAGCGGATAACAATTTGTGGCCATAAAAACGAGACAG
AAGGATTCTCAGAAACAAGTTTGTGATGTGTGTACTCAGCTAACAGAGTGGAACCTTTCT
TTTTACAGAGCAGCTTTGAAACTCTATTTTTGTGGATTCTGCAAATTGATATTTAGGACC
ACATGTGGAATTGTGAGCGGATAACAATTTGTGGATACAAAATCTAGACAGAAGCATTCT
CACAAACTTCTTTGTGATGTGTGTCCTCAACTAACAGAGTTGAACCTTTCTTTTGATGCA
GCAGTTTGGAAACACTCTTTTTGTAGAAACTGTAAGTGGATATTTGGATAGCTCTAACGA
TATCGTTGGAAAAGGGAATATCATGATCTAAAATCTAGACAGAAGCACTATTAGAAACTA
CTTGGTGATATCTGCATTCAAGTCACAGAGTTGAACATTCCCTTACTTTGAGCACGTTTG
AAACACTCTTTTGGAAGAATCTGGAAGTGGACATTTGGACCACATGTGGAATTGTGAGCG
GATAACAATTTGTGGCCAATAAAAGCCAGACAGAAGCTTTCTCAGAAACTTGTTCGTGAT
GTGTGTACTCAACTAAAAGAGTTGAACCTTTCTATTGATAGAGCAGTTTTGAAACACTCT
TTTTGTGGATTCTGCAAGTGGATATTTGGATTGCTTTGAGGATATCGTTGGAAGAGGGAT
CACTAGCTATAAAAACTAGACAGCAGCATTCCCAGAAATTTCTTTGGGATATTTCCATTC
AACTCATAGAGATGAACATGGCCTTTCATAGAGCAGGTTTGAAACACTCTTTTTGTAGTT
TGTGGAAGTGGACATTTCGACCACATGTGGAATTGTGAGCGGATAACAATTTGTGGCCCA
TAAAAATAGACAGAAGCATTCTCAGAAACTTGTTGGTGATATGTGTCCTCAACTAACAGA
GTTGAACTTTGCCATTGATAGAGAGCAGTTTTGAAACACTCTTTTTGTGGAATCTGCAAG
TGGATATTTGACTAGCTGACTCAGATATCGTTGGAAAAGGGATCACTAGCAAATAAAAGG
TAGACAGCAGCATTCTCAGAAATTTCTTTCTGATGACTGCATTCAACTCATAGAGTTGAA
CATTCCCTTTCATAGAGCAGGTTTGAAACACTCTTTCTGGAGTATCTGGATGTGGACATT
TGGACCACATGTGGAATTGTGAGCGGATAACAATTTGTGGCCCATAAAAACGAGACAGAA
GGATTCTGAGAAACAAGCTTGTGATGTGTGTACTCAGCTAACAGAGTGGAACCTCTCTTT
TGATGCAGCAGTTTGGAAACACTCTTTTTGTAGAAACTGTAAGTGGATATTTGGATAGCT
CTAATGATATCGTTGGAAAAGGGAATATCATCATCTAAAATCTAGACAGAAGCCCTCTCA
GAAACTACTTTGTGATATCTGCATTCAAGTCACAGAGTTGAACATTCGCTTTCTTAGAGC
ACGTTGGAAACACTCTTTTTGTAGTGTCTGGAAGTGGACATTTGGACCACATGTGGAATT
GTGAGCGGATAACAATTTGTGGCCCATAAAAACGAGACAGAAGCATGCTCAGAAACTTGT
TTTTGATGTGTGTACCCAGCCAAAGGAGTTGAACATTTCTATTGATAGAGCAGTTTTGAA
ACACTCTTTTTGTGGAAAATGCAGGTGGATATTTGGATAGCTTGGAGGATATCGTTGGAA
GAGGGATCACTAGAGAATTCGGGCAAAAATCCCTGTTTTGGGGACTAGCTAGATTTCAGG
TAAGATAGCTAGGGTCTAGCAATAAAAGGTAGACAGCAGCATTCTCAGAAATTTCTTTCT
GATGTCTGCATTCAACTCATAGAGTTGAAGATTGCCTTTCATAGAGCAGGTTTGAAACAC
TCTTTCTGGAGTATCTGGATGTGGACATTTGGACCACATGTGGAATTGTGAGCGGATAAC
AATTTGTGGCCATAAAAACGAGACAGAAGGATTCTCAGAAACAAGTTTGTGATGTGTGTA
CTCAGCTAACAGAGTGGAACCTTTCTTTTTACAGAGCAGCTTTGAAACTCTATTTTTGTG
GATTCTGCAAATTGATATTTAGGACCACATGTGGAATTGTGAGCGGATAACAATTTGTGG
ATACAAAATCTAGACAGAAGCATTCTCACAAACTTCTTTGTGATGTGTGTCCTCAACTAA
CAGAGTTGAACCTTTCTTTTGATGCAGCAGTTTGGAAACACTCTTTTTGTAGAAACTGTA
AGTGGATATTTGGATAGCTCTAACGATATCGTTGGAAAAGGGAATATCATGATCTAAAAT
CTAGACAGAAGCACTATTAGAAACTACTTGGTGATATCTGCATTCAAGTCACAGAGTTGA
ACATTCCCTTACTTTGAGCACGTTTGAAACACTCTTTTGGAAGAATCTGGAAGTGGACAT
TTGGACCACATGTGGAATTGTGAGCGGATAACAATTTGTGGCCAATAAAAGCCAGACAGA
AGCTTTCTCAGAAACTTGTTCGTGATGTGTGTACTCAACTAAAAGAGTTGAACCTTTCTA
TTGATAGAGCAGTTTTGAAACACTCTTTTTGTGGATTCTGCAAGTGGATATTTGGATTGC
TTTGAGGATATCGTTGGAAGAGGGATCACTAGCTATAAAAACTAGACAGCAGCATTCCCA
GAAATTTCTTTGGGATATTTCCATTCAACTCATAGAGATGAACATGGCCTTTCATAGAGC
AGGTTTGAAACACTCTTTTTGTAGTTTGTGGAAGTGGACATTTCGACCACATGTGGAATT
GTGAGCGGATAACAATTTGTGGCCCATAAAAATAGACAGAAGCATTCTCAGAAACTTGTT
GGTGATATGTGTCCTCAACTAACAGAGTTGAACTTTGCCATTGATAGAGAGCAGTTTTGA
AACACTCTTTTTGTGGAATCTGCAAGTGGATATTTGACTAGCTGACTCAGATATCGTTGG
AAAAGGGATCACTAGCAAATAAAAGGTAGACAGCAGCATTCTCAGAAATTTCTTTCTGAT
GACTGCATTCAACTCATAGAGTTGAACATTCCCTTTCATAGAGCAGGTTTGAAACACTCT
TTCTGGAGTATCTGGATGTGGACATTTGGACCACATGTGGAATTGTGAGCGGATAACAAT
TTGTGGCCCATAAAAACGAGACAGAAGGATTCTGAGAAACAAGCTTGTGATGTGTGTACT
CAGCTAACAGAGTGGAACCTCTCTTTTGATGCAGCAGTTTGGAAACACTCTTTTTGTAGA
AACTGTAAGTGGATATTTGGATAGCTCTAATGATATCGTTGGAAAAGGGAATATCATCAT
CTAAAATCTAGACAGAAGCCCTCTCAGAAACTACTTTGTGATATCTGCATTCAAGTCACA
GAGTTGAACATTCGCTTTCTTAGAGCACGTTGGAAACACTCTTTTTGTAGTGTCTGGAAG
TGGACATTTGGACCACATGTGGAATTGTGAGCGGATAACAATTTGTGGCCCATAAAAACG
AGACAGAAGCATGCTCAGAAACTTGTTTTTGATGTGTGTACCCAGCCAAAGGAG
>ptg000005l
TGGACCACATGTGGAATTGTGAGCGGATAACAATTTGTGGCCCATAAAAACGAGACAGAA
GGATTCTGAGAAACAAGCTTGTGATGTGTGTACTCAGCTAACAGAGTGGAACCTCTCTTT
TGATGCAGCAGTTTGGAAACACTCTTTTTGTAGAAACTGTAAGTGGATATTTGGATAGCT
CTAATGATATCGTTGGAAAAGGGAATATCATCATCTAAAATCTAGACAGAAGCCCTCTCA
GAAACTACTTTGTGATATCTGCATTCAAGTCACAGAGTTGAACATTCGCTTTCTTAGAGC
ACGTTGGAAACACTCTTTTTGTAGTGTCTGGAAGTGGACATTTGGACCACATGTGGAATT
GTGAGCGGATAACAATTTGTGGCCCATAAAAACGAGACAGAAGCATGCTCAGAAACTTGT
TTTTGATGTGTGTACCCAGCCAAAGGAGTTGAACATTTCTATTGATAGAGCAGTTTTGAA
ACACTCTTTTTGTGGAAAATGCAGGTGGATATTTGGATAGCTTGGAGGATATCGTTGGAA
GAGGGATCACTAGAGAATTCGGGCAAAAATCCCGCTTTGCGGGACTAGCTAGATTTCAGG
TAAGATAGCTAGGGTCTAGCAATAAAAGGTAGACAGCAGCATTCTCAGAAATTTCTTTCT
GATGTCTGCATTCAACTCATAGAGTTGAAGATTGCCTTTCATAGAGCAGGTTTGAAACAC
TCTTTCTGGAGTATCTGGATGTGGACATTTGGACCACATGTGGAATTGTGAGCGGATAAC
AATTTGTGGCCATAAAAACGAGACAGAAGGATTCTCAGAAACAAGTTTGTGATGTGTGTA
CTCAGCTAACAGAGTGGAACCTTTCTTTTTACAGAGCAGCTTTGAAACTCTATTTTTGTG
GATTCTGCAAATTGATATTTAGGACCACATGTGGAATTGTGAGCGGATAACAATTTGTGG
ATACAAAATCTAGACAGAAGCATTCTCACAAACTTCTTTGTGATGTGTGTCCTCAACTAA
CAGAGTTGAACCTTTCTTTTGATGCAGCAGTTTGGAAACACTCTTTTTGTAGAAACTGTA
AGTGGATATTTGGATAGCTCTAACGATATCGTTGGAAAAGGGAATATCATGATCTAAAAT
CTAGACAGAAGCACTATTAGAAACTACTTGGTGATATCTGCATTCAAGTCACAGAGTTGA
ACATTCCCTTACTTTGAGCACGTTTGAAACACTCTTTTGGAAGAATCTGGAAGTGGACAT
TTGGACCACATGTGGAATTGTGAGCGGATAACAATTTGTGGCCAATAAAAGCCAGACAGA
AGCTTTCTCAGAAACTTGTTCGTGATGTGTGTACTCAACTAAAAGAGTTGAACCTTTCTA
TTGATAGAGCAGTTTTGAAACACTCTTTTTGTGGATTCTGCAAGTGGATATTTGGATTGC
TTTGAGGATATCGTTGGAAGAGGGATCACTAGCTATAAAAACTAGACAGCAGCATTCCCA
GAAATTTCTTTGGGATATTTCCATTCAACTCATAGAGATGAACATGGCCTTTCATAGAGC
AGGTTTGAAACACTCTTTTTGTAGTTTGTGGAAGTGGACATTTCGACCACATGTGGAATT
GTGAGCGGATAACAATTTGTGGCCCATAAAAATAGACAGAAGCATTCTCAGAAACTTGTT
GGTGATATGTGTCCTCAACTAACAGAGTTGAACTTTGCCATTGATAGAGAGCAGTTTTGA
AACACTCTTTTTGTGGAATCTGCAAGTGGATATTTGACTAGCTGACTCAGATATCGTTGG
AAAAGGGATCACTAGCAAATAAAAGGTAGACAGCAGCATTCTCAGAAATTTCTTTCTGAT
GACTGCATTCAACTCATAGAGTTGAACATTCCCTTTCATAGAGCAGGTTTGAAACACTCT
TTCTGGAGTATCTGGATGTGGACATTTGGACCACATGTGGAATTGTGAGCGGATAACAAT
TTGTGGCCCATAAAAACGAGACAGAAGGATTCTGAGAAACAAGCTTGTGATGTGTGTACT
CAGCTAACAGAGTGGAACCTCTCTTTTGATGCAGCAGTTTGGAAACACTCTTTTTGTAGA
AACTGTAAGTGGATATTTGGATAGCTCTAATGATATCGTTGGAAAAGGGAATATCATCAT
CTAAAATCTAGACAGAAGCCCTCTCAGAAACTACTTTGTGATATCTGCATTCAAGTCACA
GAGTTGAACATTCGCTTTCTTAGAGCACGTTGGAAACACTCTTTTTGTAGTGTCTGGAAG
TGGACATTTGGACCACATGTGGAATTGTGAGCGGATAACAATTTGTGGCCCATAAAAACG
AGACAGAAGCATGCTCAGAAACTTGTTTTTGATGTGTGTACCCAGCCAAAGGAGTTGAAC
ATTTCTATTGATAGAGCAGTTTTGAAACACTCTTTTTGTGGAAAATGCAGGTGGATATTT
GGATAGCTTGGAGGATATCGTTGGAAGAGGGATCACTAGAGAATTCGGGCAAAAATCCCC
ATTTCAGGGACTAGCTAGATTTCAGGTAAGATAGCTAGGGTCTAGCAATAAAAGGTAGAC
AGCAGCATTCTCAGAAATTTCTTTCTGATGTCTGCATTCAACTCATAGAGTTGAAGATTG
CCTTTCATAGAGCAGGTTTGAAACACTCTTTCTGGAGTATCTGGATGTGGACATTTGGAC
CACATGTGGAATTGTGAGCGGATAACAATTTGTGGCCATAAAAACGAGACAGAAGGATTC
TCAGAAACAAGTTTGTGATGTGTGTACTCAGCTAACAGAGTGGAACCTTTCTTTTTACAG
AGCAGCTTTGAAACTCTATTTTTGTGGATTCTGCAAATTGATATTTAGGACCACATGTGG
AATTGTGAGCGGATAACAATTTGTGGATACAAAATCTAGACAGAAGCATTCTCACAAACT
TCTTTGTGATGTGTGTCCTCAACTAACAGAGTTGAACCTTTCTTTTGATGCAGCAGTTTG
GAAACACTCTTTTTGTAGAAACTGTAAGTGGATATTTGGATAGCTCTAACGATATCGTTG
GAAAAGGGAATATCATGATCTAAAATCTAGACAGAAGCACTATTAGAAACTACTTGGTGA
TATCTGCATTCAAGTCACAGAGTTGAACATTCCCTTACTTTGAGCACGTTTGAAACACTC
TTTTGGAAGAATCTGGAAGTGGACATTTGGACCACATGTGGAATTGTGAGCGGATAACAA
TTTGTGGCCAATAAAAGCCAGACAGAAGCTTTCTCAGAAACTTGTTCGTGATGTGTGTAC
TCAACTAAAAGAGTTGAACCTTTCTATTGATAGAGCAGTTTTGAAACACTCTTTTTGTGG
ATTCTGCAAGTGGATATTTGGATTGCTTTGAGGATATCGTTGGAAGAGGGATCACTAGCT
ATAAAAACTAGACAGCAGCATTCCCAGAAATTTCTTTGGGATATTTCCATTCAACTCATA
GAGATGAACATGGCCTTTCATAGAGCAGGTTTGAAACACTCTTTTTGTAGTTTGTGGAAG
TGGACATTTCGACCACATGTGGAATTGTGAGCGGATAACAATTTGTGGCCCATAAAAATA
GACAGAAGCATTCTCAGAAACTTGTTGGTGATATGTGTCCTCAACTAACAGAGTTGAACT
TTGCCATTGATAGAGAGCAGTTTTGAAACACTCTTTTTGTGGAATCTGCAAGTGGATATT
TGACTAGCTGACTCAGATATCGTTGGAAAAGGGATCACTAGCAAATAAAAGGTAGACAGC
AGCATTCTCAGAAATTTCTTTCTGATGACTGCATTCAACTCATAGAGTTGAACATTCCCT
TTCATAGAGCAGGTTTGAAACACTCTTTCTGGAGTATCTGGATGTGGACATTTGGACCAC
ATGTGGAATTGTGAGCGGATAACAATTTGTGGCCCATAAAAACGAGACAGAAGGATTCTG
AGAAACAAGCTTGTGATGTGTGTACTCAGCTAACAGAGTGGAACCTCTCTTTTGATGCAG
CAGTTTGGAAACACTCTTTTTGTAGAAACTGTAAGTGGATATTTGGATAGCTCTAATGAT
ATCGTTGGAAAAGGGAATATCATCATCTAAAATCTAGACAGAAGCCCTCTCAGAAACTAC
TTTGTGATATCTGCATTCAAGTCACAGAGTTGAACATTCGCTTTCTTAGAGCACGTTGGA
AACACTCTTTTTGTAGTGTCTGGAAGTGGACATTTGGACCACATGTGGAATTGTGAGCGG
ATAACAATTTGTGGCCCATAAAAACGAGACAGAAGCATGCTCAGAAACTTGTTTTTGATG
TGTGTACCCAGCCAAAGGAGTTGAACATTTCTATTGATAGAGCAGTTTTGAAACACTCTT
TTTGTGGAAAATGCAGGTGGATATTTGGATAGCTTGGAGGATATCGTTGGAAGAGGGATC
ACTAGAGAATTCGGGCAAAAATCCCCTTTTCTGGGACTAGCTAGATTTCAGGTAAGATAG
CTAGGGTCTAGCAATAAAAGGTAGACAGCAGCATTCTCAGAAATTTCTTTCTGATGTCTG
CATTCAACTCATAGAGTTGAAGATTGCCTTTCATAGAGCAGGTTTGAAACACTCTTTCTG
GAGTATCTGGATGTGGACATTTGGACCACATGTGGAATTGTGAGCGGATAACAATTTGTG
GCCATAAAAACGAGACAGAAGGATTCTCAGAAACAAGTTTGTGATGTGTGTACTCAGCTA
ACAGAGTGGAACCTTTCTTTTTACAGAGCAGCTTTGAAACTCTATTTTTGTGGATTCTGC
AAATTGATATTTAGGACCACATGTGGAATTGTGAGCGGATAACAATTTGTGGATACAAAA
TCTAGACAGAAGCATTCTCACAAACTTCTTTGTGATGTGTGTCCTCAACTAACAGAGTTG
AACCTTTCTTTTGATGCAGCAGTTTGGAAACACTCTTTTTGTAGAAACTGTAAGTGGATA
TTTGGATAGCTCTAACGATATCGTTGGAAAAGGGAATATCATGATCTAAAATCTAGACAG
AAGCACTATTAGAAACTACTTGGTGATATCTGCATTCAAGTCACAGAGTTGAACATTCCC
TTACTTTGAGCACGTTTGAAACACTCTTTTGGAAGAATCTGGAAGTGGACATTTGGACCA
CATGTGGAATTGTGAGCGGATAACAATTTGTGGCCAATAAAAGCCAGACAGAAGCTTTCT
CAGAAACTTGTTCGTGATGTGTGTACTCAACTAAAAGAGTTGAACCTTTCTATTGATAGA
GCAGTTTTGAAACACTCTTTTTGTGGATTCTGCAAGTGGATATTTGGATTGCTTTGAGGA
TATCGTTGGAAGAGGGATCACTAGCTATAAAAACTAGACAGCAGCATTCCCAGAAATTTC
TTTGGGATATTTCCATTCAACTCATAGAGATGAACATGGCCTTTCATAGAGCAGGTTTGA
AACACTCTTTTTGTAGTTTGTGGAAGTGGACATTTCGACCACATGTGGAATTGTGAGCGG
ATAACAATTTGTGGCCCATAAAAATAGACAGAAGCATTCTCAGAAACTTGTTGGTGATAT
GTGTCCTCAACTAACAGAGTTGAACTTTGCCATTGATAGAGAGCAGTTTTGAAACACTCT
TTTTGTGGAATCTGCAAGTGGATATTTGACTAGCTGACTCAGATATCGTTGGAAAAGGGA
TCACTAGCAAATAAAAGGTAGACAGCAGCATTCTCAGAAATTTCTTTCTGATGACTGCAT
TCAACTCATAGAGTTGAACATTCCCTTTCATAGAGCAGGTTTGAAACACTCTTTCTGGAG
TATCTGGATGTGGACATTTGGACCACATGTGGAATTGTGAGCGGATAACAATTTGTGGCC
CATAAAAACGAGACAGAAGGATTCTGAGAAACAAGCTTGTGATGTGTGTACTCAGCTAAC
AGAGTGGAACCTCTCTTTTGATGCAGCAGTTTGGAAACACTCTTTTTGTAGAAACTGTAA
GTGGATATTTGGATAGCTCTAATGATATCGTTGGAAAAGGGAATATCATCATCTAAAATC
TAGACAGAAGCCCTCTCAGAAACTACTTTGTGATATCTGCATTCAAGTCACAGAGTTGAA
CATTCGCTTTCTTAGAGCACGTTGGAAACACTCTTTTTGTAGTGTCTGGAAGTGGACATT
TGGACCACATGTGGAATTGTGAGCGGATAACAATTTGTGGCCCATAAAAACGAGACAGAA
GCATGCTCAGAAACTTGTTTTTGATGTGTGTACCCAGCCAAAGGAGTTGAACATTTCTAT
TGATAGAGCAGTTTTGAAACACTCTTTTTGTGGAAAATGCAGGTGGATATTTGGATAGCT
TGGAGGATATCGTTGGAAGAGGGATCACTAGAGAATTCGGGCAAAAATCCCCGTTTCGGG
GACTAGCTAGATTTCAGGTAAGATAGCTAGGGTCTAGCAATAAAAGGTAGACAGCAGCAT
TCTCAGAAATTTCTTTCTGATGTCTGCATTCAACTCATAGAGTTGAAGATTGCCTTTCAT
AGAGCAGGTTTGAAACACTCTTTCTGGAGTATCTGGATGTGGACATTTGGACCACATGTG
GAATTGTGAGCGGATAACAATTTGTGGCCATAAAAACGAGACAGAAGGATTCTCAGAAAC
AAGTTTGTGATGTGTGTACTCAGCTAACAGAGTGGAACCTTTCTTTTTACAGAGCAGCTT
[truncated: 983,609 more chars]
