# Supplementary material for: Epigenetic landscape of synthetic human centromere core regions: CENP-A assembly and euchromatic modifications interdependently antagonize heterochromatin accumulation
Source: Nucleic Acids Res. 2026 Jun 30;54(12):gkag597. doi: 10.1093/nar/gkag597 (PMC13314379; doi:10.1093/nar/gkag597)
Supplement: gkag597_Supplemental_Files [file gkag597_supplemental_files.zip › Supplementary Tables.xlsx]

## Sheet: Table S1
	Table S1. List of the position code DNA sequences
	PC Number	sequence	Note
	CenU 001	GGGGaAAAtaCCCtcTTTtcGGG	A position code sequence for CenU
	CenU 002	GGGGaAAAaaCCCatTTTatGGG	A position code sequence for CenU
	CenU 003	GGGGaAAAaaCCCagTTTagGGG	A position code sequence for CenU
	CenU 004	GGGGaAAAaaCCCacTTTacGGG	A position code sequence for CenU
	CenU 005	GGGGaAAAaaCCCtaTTTtaGGG	A position code sequence for CenU
	CenU 006	GGGGaAAAaaCCCttTTTttGGG	A position code sequence for CenU
	CenU 007	GGGGaAAAaaCCCtgTTTtgGGG	A position code sequence for CenU
	CenU 008	GGGGaAAAaaCCCtcTTTtcGGG	A position code sequence for CenU
	CenU 009	GGGGaAAAaaCCCgaTTTgaGGG	A position code sequence for CenU
	CenU 010	GGGGaAAAaaCCCgtTTTgtGGG	A position code sequence for CenU
	CenU 011	GGGGaAAAaaCCCggTTTggGGG	A position code sequence for CenU
	CenU 012	GGGGaAAAaaCCCgcTTTgcGGG	A position code sequence for CenU
	CenU 013	GGGGaAAAaaCCCcaTTTcaGGG	A position code sequence for CenU
	CenU 014	GGGGaAAAaaCCCctTTTctGGG	A position code sequence for CenU
	CenU 015	GGGGaAAAaaCCCcgTTTcgGGG	A position code sequence for CenU
	CenU 016	GGGGaAAAaaCCCccTTTccGGG	A position code sequence for CenU
	CenU 017	GGGGaAAAatCCCaaTTTaaGGG	A position code sequence for CenU
	CenU 018	GGGGaAAAatCCCatTTTatGGG	A position code sequence for CenU
	CenU 019	GGGGaAAAatCCCagTTTagGGG	A position code sequence for CenU
	CenU 020	GGGGaAAAatCCCacTTTacGGG	A position code sequence for CenU
	CenU 021	GGGGaAAAatCCCtaTTTtaGGG	A position code sequence for CenU
	CenU 022	GGGGaAAAatCCCttTTTttGGG	A position code sequence for CenU
	CenU 023	GGGGaAAAatCCCtgTTTtgGGG	A position code sequence for CenU
	CenU 024	GGGGaAAAatCCCtcTTTtcGGG	A position code sequence for CenU
	CenU 025	GGGGaAAAatCCCgaTTTgaGGG	A position code sequence for CenU
	CenU 026	GGGGaAAAatCCCgtTTTgtGGG	A position code sequence for CenU
	CenU 027	GGGGaAAAatCCCggTTTggGGG	A position code sequence for CenU
	CenU 028	GGGGaAAAatCCCgcTTTgcGGG	A position code sequence for CenU
	CenU 029	GGGGaAAAatCCCcaTTTcaGGG	A position code sequence for CenU
	CenU 030	GGGGaAAAatCCCctTTTctGGG	A position code sequence for CenU
	CenU 031	GGGGaAAAatCCCcgTTTcgGGG	A position code sequence for CenU
	CenU 032	GGGGaAAAatCCCccTTTccGGG	A position code sequence for CenU
	CenU 033	GGGGaAAAagCCCaaTTTaaGGG	A position code sequence for CenU
	CenU 034	GGGGaAAAagCCCatTTTatGGG	A position code sequence for CenU
	CenU 035	GGGGaAAAagCCCagTTTagGGG	A position code sequence for CenU
	CenU 036	GGGGaAAAagCCCacTTTacGGG	A position code sequence for CenU
	CenU 037	GGGGaAAAagCCCtaTTTtaGGG	A position code sequence for CenU
	CenU 038	GGGGaAAAagCCCttTTTttGGG	A position code sequence for CenU
	CenU 039	GGGGaAAAagCCCtgTTTtgGGG	A position code sequence for CenU
	CenU 040	GGGGaAAAagCCCtcTTTtcGGG	A position code sequence for CenU
	CenU 041	GGGGaAAAagCCCgaTTTgaGGG	A position code sequence for CenU
	CenU 042	GGGGaAAAagCCCgtTTTgtGGG	A position code sequence for CenU
	CenU 043	GGGGaAAAagCCCggTTTggGGG	A position code sequence for CenU
	CenU 044	GGGGaAAAagCCCgcTTTgcGGG	A position code sequence for CenU
	CenU 045	GGGGaAAAagCCCcaTTTcaGGG	A position code sequence for CenU
	CenU 046	GGGGaAAAagCCCctTTTctGGG	A position code sequence for CenU
	CenU 047	GGGGaAAAagCCCcgTTTcgGGG	A position code sequence for CenU
	CenU 048	GGGGaAAAagCCCccTTTccGGG	A position code sequence for CenU
	CenU 049	GGGGaAAAacCCCaaTTTaaGGG	A position code sequence for CenU
	CenU 050	GGGGaAAAacCCCatTTTatGGG	A position code sequence for CenU
	CenU 051	GGGGaAAAacCCCagTTTagGGG	A position code sequence for CenU
	CenU 052	GGGGaAAAacCCCacTTTacGGG	A position code sequence for CenU
	CenU 053	GGGGaAAAacCCCtaTTTtaGGG	A position code sequence for CenU
	CenU 054	GGGGaAAAacCCCttTTTttGGG	A position code sequence for CenU
	CenU 055	GGGGaAAAacCCCtgTTTtgGGG	A position code sequence for CenU
	CenU 056	GGGGaAAAacCCCtcTTTtcGGG	A position code sequence for CenU
	CenU 057	GGGGaAAAacCCCgaTTTgaGGG	A position code sequence for CenU
	CenU 058	GGGGaAAAacCCCgtTTTgtGGG	A position code sequence for CenU
	CenU 059	GGGGaAAAacCCCggTTTggGGG	A position code sequence for CenU
	CenU 060	GGGGaAAAacCCCgcTTTgcGGG	A position code sequence for CenU
	CenU 061	GGGGaAAAacCCCcaTTTcaGGG	A position code sequence for CenU
	CenU 062	GGGGaAAAacCCCctTTTctGGG	A position code sequence for CenU
	CenU 063	GGGGaAAAacCCCcgTTTcgGGG	A position code sequence for CenU
	CenU 064	GGGGaAAAacCCCccTTTccGGG	A position code sequence for CenU
	CenU 065	GGGGaAAAtaCCCaaTTTaaGGG	A position code sequence for CenU
	CenU 066	GGGGaAAAtaCCCatTTTatGGG	A position code sequence for CenU
	CenU 067	GGGGaAAAtaCCCagTTTagGGG	A position code sequence for CenU
	CenU 068	GGGGaAAAtaCCCacTTTacGGG	A position code sequence for CenU
	CenU 069	GGGGaAAAtaCCCtaTTTtaGGG	A position code sequence for CenU
	CenU 070	GGGGaAAAtaCCCttTTTttGGG	A position code sequence for CenU
	CenU 071	GGGGaAAAtaCCCtgTTTtgGGG	A position code sequence for CenU
	CenU 072	GGGGaAAAaaCCCaaTTTaaGGG	A position code sequence for CenU
	CenU 073	GGGGaAAAtaCCCgaTTTgaGGG	A position code sequence for CenU
	CenU 074	GGGGaAAAtaCCCgtTTTgtGGG	A position code sequence for CenU
	CenU 075	GGGGaAAAtaCCCggTTTggGGG	A position code sequence for CenU
	CenU 076	GGGGaAAAtaCCCgcTTTgcGGG	A position code sequence for CenU
	CenU 077	GGGGaAAAtaCCCcaTTTcaGGG	A position code sequence for CenU
	CenU 078	GGGGaAAAtaCCCctTTTctGGG	A position code sequence for CenU
	CenU 079	GGGGaAAAtaCCCcgTTTcgGGG	A position code sequence for CenU
	CenU 080	GGGGaAAAtaCCCccTTTccGGG	A position code sequence for CenU
	CenU 081	GGGGaAAAttCCCaaTTTaaGGG	A position code sequence for CenU
	CenU 082	GGGGaAAAttCCCatTTTatGGG	A position code sequence for CenU
	CenU 083	GGGGaAAAttCCCagTTTagGGG	A position code sequence for CenU
	CenU 084	GGGGaAAAttCCCacTTTacGGG	A position code sequence for CenU
	CenU 085	GGGGaAAAttCCCtaTTTtaGGG	A position code sequence for CenU
	CenU 086	GGGGaAAAttCCCttTTTttGGG	A position code sequence for CenU
	CenU 087	GGGGaAAAttCCCtgTTTtgGGG	A position code sequence for CenU
	CenU 088	GGGGaAAAttCCCtcTTTtcGGG	A position code sequence for CenU
	CenU 089	GGGGaAAAttCCCgaTTTgaGGG	A position code sequence for CenU
	CenU 090	GGGGaAAAttCCCgtTTTgtGGG	A position code sequence for CenU
	CenU 091	GGGGaAAAttCCCggTTTggGGG	A position code sequence for CenU
	CenU 092	GGGGaAAAttCCCgcTTTgcGGG	A position code sequence for CenU
	CenU 093	GGGGaAAAttCCCcaTTTcaGGG	A position code sequence for CenU
	CenU 094	GGGGaAAAttCCCctTTTctGGG	A position code sequence for CenU
	CenU 095	GGGGaAAAttCCCcgTTTcgGGG	A position code sequence for CenU
	CenU 096	GGGGaAAAttCCCccTTTccGGG	A position code sequence for CenU
	CenU 097	GGGGaAAAtgCCCaaTTTaaGGG	A position code sequence for CenU
	CenU 098	GGGGaAAAtgCCCatTTTatGGG	A position code sequence for CenU
	CenU 099	GGGGaAAAtgCCCagTTTagGGG	A position code sequence for CenU
	CenU 100	GGGGaAAAtgCCCacTTTacGGG	A position code sequence for CenU
	CenU 101	GGGGaAAAtgCCCtaTTTtaGGG	A position code sequence for CenU
	CenU 102	GGGGaAAAtgCCCttTTTttGGG	A position code sequence for CenU
	CenU 103	GGGGaAAAtgCCCtgTTTtgGGG	A position code sequence for CenU
	CenU 104	GGGGaAAAtgCCCtcTTTtcGGG	A position code sequence for CenU
	CenU 105	GGGGaAAAtgCCCgaTTTgaGGG	A position code sequence for CenU
	CenU 106	GGGGaAAAtgCCCgtTTTgtGGG	A position code sequence for CenU
	CenU 107	GGGGaAAAtgCCCggTTTggGGG	A position code sequence for CenU
	CenU 108	GGGGaAAAtgCCCgcTTTgcGGG	A position code sequence for CenU
	CenU 109	GGGGaAAAtgCCCcaTTTcaGGG	A position code sequence for CenU
	CenU 110	GGGGaAAAtgCCCctTTTctGGG	A position code sequence for CenU
	CenU 111	GGGGaAAAtgCCCccTTTccGGG	A position code sequence for CenU
	CenU 112	GGGGaAAAtgCCCcgTTTcgGGG	A position code sequence for CenU
	CenU 113	GGGGaAAAtcCCCaaTTTaaGGG	A position code sequence for CenU
	CenU 114	GGGGaAAAtcCCCatTTTatGGG	A position code sequence for CenU
	CenU 115	GGGGaAAAtcCCCagTTTagGGG	A position code sequence for CenU
	CenU 116	GGGGaAAAtcCCCacTTTacGGG	A position code sequence for CenU
	CenU 117	GGGGaAAAtcCCCtaTTTtaGGG	A position code sequence for CenU
	CenU 118	GGGGaAAAtcCCCttTTTttGGG	A position code sequence for CenU
	CenU 119	GGGGaAAAtcCCCtgTTTtgGGG	A position code sequence for CenU
	CenU 120	GGGGaAAAtcCCCtcTTTtcGGG	A position code sequence for CenU
	CenU 121	GGGGaAAAtcCCCgaTTTgaGGG	A position code sequence for CenU
	CenU 122	GGGGaAAAtcCCCgtTTTgtGGG	A position code sequence for CenU
	CenU 123	GGGGaAAAtcCCCggTTTggGGG	A position code sequence for CenU
	CenU 124	GGGGaAAAtcCCCgcTTTgcGGG	A position code sequence for CenU
	CenU 125	GGGGaAAAtcCCCcaTTTcaGGG	A position code sequence for CenU
	CenU 126	GGGGaAAAtcCCCctTTTctGGG	A position code sequence for CenU
	CenU 127	GGGGaAAAtcCCCccTTTccGGG	A position code sequence for CenU
	CenU 128	GGGGaAAAtcCCCcgTTTcgGGG	A position code sequence for CenU
	NCU 001	GGGCaAAAaaCCCaaTTTaaGGG	A position code sequence for NCU
	NCU 002	GGGCaAAAaaCCCatTTTatGGG	A position code sequence for NCU
	NCU 003	GGGCaAAAaaCCCagTTTagGGG	A position code sequence for NCU
	NCU 004	GGGCaAAAaaCCCacTTTacGGG	A position code sequence for NCU
	NCU 005	GGGCaAAAaaCCCtaTTTtaGGG	A position code sequence for NCU
	NCU 006	GGGCaAAAaaCCCttTTTttGGG	A position code sequence for NCU
	NCU 007	GGGCaAAAaaCCCtgTTTtgGGG	A position code sequence for NCU
	NCU 008	GGGCaAAAaaCCCtcTTTtcGGG	A position code sequence for NCU
	NCU 009	GGGCaAAAaaCCCgaTTTgaGGG	A position code sequence for NCU
	NCU 010	GGGCaAAAaaCCCgtTTTgtGGG	A position code sequence for NCU
	NCU 011	GGGCaAAAaaCCCggTTTggGGG	A position code sequence for NCU
	NCU 012	GGGCaAAAaaCCCgcTTTgcGGG	A position code sequence for NCU
	NCU 013	GGGCaAAAaaCCCcaTTTcaGGG	A position code sequence for NCU
	NCU 014	GGGCaAAAaaCCCctTTTctGGG	A position code sequence for NCU
	NCU 015	GGGCaAAAaaCCCcgTTTcgGGG	A position code sequence for NCU
	NCU 016	GGGCaAAAaaCCCccTTTccGGG	A position code sequence for NCU
	NCU 017	GGGCaAAAatCCCaaTTTaaGGG	A position code sequence for NCU
	NCU 018	GGGCaAAAatCCCatTTTatGGG	A position code sequence for NCU
	NCU 019	GGGCaAAAatCCCagTTTagGGG	A position code sequence for NCU
	NCU 020	GGGCaAAAatCCCacTTTacGGG	A position code sequence for NCU
	NCU 021	GGGCaAAAatCCCtaTTTtaGGG	A position code sequence for NCU
	NCU 022	GGGCaAAAatCCCttTTTttGGG	A position code sequence for NCU
	NCU 023	GGGCaAAAatCCCtgTTTtgGGG	A position code sequence for NCU
	NCU 024	GGGCaAAAatCCCtcTTTtcGGG	A position code sequence for NCU
	NCU 025	GGGCaAAAatCCCgaTTTgaGGG	A position code sequence for NCU
	NCU 026	GGGCaAAAatCCCgtTTTgtGGG	A position code sequence for NCU
	NCU 027	GGGCaAAAatCCCggTTTggGGG	A position code sequence for NCU
	NCU 028	GGGCaAAAatCCCgcTTTgcGGG	A position code sequence for NCU
	NCU 029	GGGCaAAAatCCCcaTTTcaGGG	A position code sequence for NCU
	NCU 030	GGGCaAAAatCCCctTTTctGGG	A position code sequence for NCU
	NCU 031	GGGCaAAAatCCCcgTTTcgGGG	A position code sequence for NCU
	NCU 032	GGGCaAAAatCCCccTTTccGGG	A position code sequence for NCU
	NCU 033	GGGCaAAAagCCCaaTTTaaGGG	A position code sequence for NCU
	NCU 034	GGGCaAAAagCCCatTTTatGGG	A position code sequence for NCU
	NCU 035	GGGCaAAAagCCCagTTTagGGG	A position code sequence for NCU
	NCU 036	GGGCaAAAagCCCacTTTacGGG	A position code sequence for NCU
	NCU 037	GGGCaAAAagCCCtaTTTtaGGG	A position code sequence for NCU
	NCU 038	GGGCaAAAagCCCttTTTttGGG	A position code sequence for NCU
	NCU 039	GGGCaAAAagCCCtgTTTtgGGG	A position code sequence for NCU
	NCU 040	GGGCaAAAagCCCtcTTTtcGGG	A position code sequence for NCU
	NCU 041	GGGCaAAAagCCCgaTTTgaGGG	A position code sequence for NCU
	NCU 042	GGGCaAAAagCCCgtTTTgtGGG	A position code sequence for NCU
	NCU 043	GGGCaAAAagCCCggTTTggGGG	A position code sequence for NCU
	NCU 044	GGGCaAAAagCCCgcTTTgcGGG	A position code sequence for NCU
	NCU 045	GGGCaAAAagCCCcaTTTcaGGG	A position code sequence for NCU
	NCU 046	GGGCaAAAagCCCctTTTctGGG	A position code sequence for NCU
	NCU 047	GGGCaAAAagCCCcgTTTcgGGG	A position code sequence for NCU
	NCU 048	GGGCaAAAagCCCccTTTccGGG	A position code sequence for NCU
	NCU 049	GGGCaAAAacCCCaaTTTaaGGG	A position code sequence for NCU
	NCU 050	GGGCaAAAacCCCatTTTatGGG	A position code sequence for NCU
	NCU 051	GGGCaAAAacCCCagTTTagGGG	A position code sequence for NCU
	NCU 052	GGGCaAAAacCCCacTTTacGGG	A position code sequence for NCU
	NCU 053	GGGCaAAAacCCCtaTTTtaGGG	A position code sequence for NCU
	NCU 054	GGGCaAAAacCCCttTTTttGGG	A position code sequence for NCU
	NCU 055	GGGCaAAAacCCCtgTTTtgGGG	A position code sequence for NCU
	NCU 056	GGGCaAAAacCCCtcTTTtcGGG	A position code sequence for NCU
	NCU 057	GGGCaAAAacCCCgaTTTgaGGG	A position code sequence for NCU
	NCU 058	GGGCaAAAacCCCgtTTTgtGGG	A position code sequence for NCU
	NCU 059	GGGCaAAAacCCCggTTTggGGG	A position code sequence for NCU
	NCU 060	GGGCaAAAacCCCgcTTTgcGGG	A position code sequence for NCU
	NCU 061	GGGCaAAAacCCCcaTTTcaGGG	A position code sequence for NCU
	NCU 062	GGGCaAAAacCCCctTTTctGGG	A position code sequence for NCU
	NCU 063	GGGCaAAAacCCCcgTTTcgGGG	A position code sequence for NCU
	NCU 064	GGGCaAAAacCCCccTTTccGGG	A position code sequence for NCU
	NCU 065	GGGCaAAAtaCCCaaTTTaaGGG	A position code sequence for NCU
	NCU 066	GGGCaAAAtaCCCatTTTatGGG	A position code sequence for NCU
	NCU 067	GGGCaAAAtaCCCagTTTagGGG	A position code sequence for NCU
	NCU 068	GGGCaAAAtaCCCacTTTacGGG	A position code sequence for NCU
	NCU 069	GGGCaAAAtaCCCtaTTTtaGGG	A position code sequence for NCU
	NCU 070	GGGCaAAAtaCCCttTTTttGGG	A position code sequence for NCU
	NCU 071	GGGCaAAAtaCCCtgTTTtgGGG	A position code sequence for NCU
	NCU 072	GGGCaAAAtaCCCtcTTTtcGGG	A position code sequence for NCU
	NCU 073	GGGCaAAAtaCCCgaTTTgaGGG	A position code sequence for NCU
	NCU 074	GGGCaAAAtaCCCgtTTTgtGGG	A position code sequence for NCU
	NCU 075	GGGCaAAAtaCCCggTTTggGGG	A position code sequence for NCU
	NCU 076	GGGCaAAAtaCCCgcTTTgcGGG	A position code sequence for NCU
	NCU 077	GGGCaAAAtaCCCcaTTTcaGGG	A position code sequence for NCU
	NCU 078	GGGCaAAAtaCCCctTTTctGGG	A position code sequence for NCU
	NCU 079	GGGCaAAAtaCCCcgTTTcgGGG	A position code sequence for NCU
	NCU 080	GGGCaAAAtaCCCccTTTccGGG	A position code sequence for NCU
	NCU 081	GGGCaAAAttCCCaaTTTaaGGG	A position code sequence for NCU
	NCU 082	GGGCaAAAttCCCatTTTatGGG	A position code sequence for NCU
	NCU 083	GGGCaAAAttCCCagTTTagGGG	A position code sequence for NCU
	NCU 084	GGGCaAAAttCCCacTTTacGGG	A position code sequence for NCU
	NCU 085	GGGCaAAAttCCCtaTTTtaGGG	A position code sequence for NCU
	NCU 086	GGGCaAAAttCCCttTTTttGGG	A position code sequence for NCU
	NCU 087	GGGCaAAAttCCCtgTTTtgGGG	A position code sequence for NCU
	NCU 088	GGGCaAAAttCCCtcTTTtcGGG	A position code sequence for NCU
	NCU 089	GGGCaAAAttCCCgaTTTgaGGG	A position code sequence for NCU
	NCU 090	GGGCaAAAttCCCgtTTTgtGGG	A position code sequence for NCU
	NCU 091	GGGCaAAAttCCCggTTTggGGG	A position code sequence for NCU
	NCU 092	GGGCaAAAttCCCgcTTTgcGGG	A position code sequence for NCU
	NCU 093	GGGCaAAAttCCCcaTTTcaGGG	A position code sequence for NCU
	NCU 094	GGGCaAAAttCCCctTTTctGGG	A position code sequence for NCU
	NCU 095	GGGCaAAAttCCCcgTTTcgGGG	A position code sequence for NCU
	NCU 096	GGGCaAAAttCCCccTTTccGGG	A position code sequence for NCU
	VA01	GGGGAAATGTGCGCGGAACCCCT	A BAC vector sequence (Amp)
	VA02	GGGAACCGGAGCTGAATGAAGCC	A BAC vector sequence (Amp)
	VA03	GGGGAGTCAGGCAACTATGGATG	A BAC vector sequence (Amp)
	VB01	GGGAACAGCACTTATATATTCTG	A BAC vector sequence (vector Backbone)
	VB02	GGGTTATCTGTCACAGATTTGAG	A BAC vector sequence (vector Backbone)
	VB03	GGGAACAGCCTCAATGTATCACG	A BAC vector sequence (vector Backbone)
	VB04	GGGAGTCGCCGTCGTAAAGCTGC	A BAC vector sequence (vector Backbone)
	VB05	GGGCAAGTATTGACATGTCGTCG	A BAC vector sequence (vector Backbone)
	VK01	GGGCACAACAGACAATCGGCTGC	A BAC vector sequence (KM/Neo)
	VK02	GGGGATCTCATGCTGGAGTTCTT	A BAC vector sequence (KM/Neo)
	VK03	GGGCaCtGaGAATTCagggcgaa	A BAC vector sequence (KM/Neo)
	VP01	GGGTGCCAGGGCGTGCCCTTGGG	A BAC vector sequence (LoxP)
	VP02	GGGCaCtGaaCGTGATTCTGAGA	A BAC vector sequence (LoxP)
	VP03	GGGCaCtGaCGTACGaaaGGATC	A BAC vector sequence (LoxP)

## Sheet: Table S2
	Table S2. Primers for the CenU and NCU repeating unit DNA construction
	Name	Sequence	Note
	Syn21 F	ATGCTCGAGAAAGGATCCAAAGCTAGCAATCGAATAAAAGGTAGACAGCAGCATTCTCAG	Common forward primer for TW and Lm template DNA
	CenU 001R	CATGCGGCCGCCTAACTAGTCCCTTAAATTGGGTTTTTTCCCCGAATTCCCCGCTTCCAACGAAATCCTCCAAGC
	CenU 002R	CATGCGGCCGCCTAACTAGTCCCATAAAATGGGTTTTTTCCCCGAATTCTCTAGTGATCCCGCTTCC
	CenU 003R	CATGCGGCCGCCTAACTAGTCCCCTAAACTGGGTTTTTTCCCCGAATTCTCTAGTGATCCCGCTTCC
	CenU 004R	CATGCGGCCGCCTAACTAGTCCCGTAAAGTGGGTTTTTTCCCCGAATTCTCTAGTGATCCCGCTTCC
	CenU 005R	CATGCGGCCGCCTAACTAGTCCCTAAAATAGGGTTTTTTCCCCGAATTCTCTAGTGATCCCGCTTCC
	CenU 006R	CATGCGGCCGCCTAACTAGTCCCAAAAAAAGGGTTTTTTCCCCGAATTCTCTAGTGATCCCGCTTCC
	CenU 007R	CATGCGGCCGCCTAACTAGTCCCCAAAACAGGGTTTTTTCCCCGAATTCTCTAGTGATCCCGCTTCC
	CenU 008R	CATGCGGCCGCCTAACTAGTCCCGAAAAGAGGGTTTTTTCCCCGAATTCTCTAGTGATCCCGCTTCC
	CenU 009R	CATGCGGCCGCCTAACTAGTCCCTCAAATCGGGTTTTTTCCCCGAATTCTCTAGTGATCCCGCTTCC
	CenU 010R	CATGCGGCCGCCTAACTAGTCCCACAAAACGGGTTTTTTCCCCGAATTCTCTAGTGATCCCGCTTCC
	CenU 011R	CATGCGGCCGCCTAACTAGTCCCCCAAACCGGGTTTTTTCCCCGAATTCTCTAGTGATCCCGCTTCC
	CenU 012R	CATGCGGCCGCCTAACTAGTCCCGCAAAGCGGGTTTTTTCCCCGAATTCTCTAGTGATCCCGCTTCC
	CenU 013R	CATGCGGCCGCCTAACTAGTCCCTGAAATGGGGTTTTTTCCCCGAATTCTCTAGTGATCCCGCTTCC
	CenU 014R	CATGCGGCCGCCTAACTAGTCCCAGAAAAGGGGTTTTTTCCCCGAATTCTCTAGTGATCCCGCTTCC
	CenU 015R	CATGCGGCCGCCTAACTAGTCCCCGAAACGGGGTTTTTTCCCCGAATTCTCTAGTGATCCCGCTTCC
	CenU 016R	CATGCGGCCGCCTAACTAGTCCCGGAAAGGGGGTTTTTTCCCCGAATTCTCTAGTGATCCCGCTTCC
	CenU 017R	CATGCGGCCGCCTAACTAGTCCCTTAAATTGGGATTTTTCCCCGAATTCTCTAGTGATCCCGCTTCC
	CenU 018R	CATGCGGCCGCCTAACTAGTCCCATAAAATGGGATTTTTCCCCGAATTCTCTAGTGATCCCGCTTCC
	CenU 019R	CATGCGGCCGCCTAACTAGTCCCCTAAACTGGGATTTTTCCCCGAATTCTCTAGTGATCCCGCTTCC
	CenU 020R	CATGCGGCCGCCTAACTAGTCCCGTAAAGTGGGATTTTTCCCCGAATTCTCTAGTGATCCCGCTTCC
	CenU 021R	CATGCGGCCGCCTAACTAGTCCCTAAAATAGGGATTTTTCCCCGAATTCTCTAGTGATCCCGCTTCC
	CenU 022R	CATGCGGCCGCCTAACTAGTCCCAAAAAAAGGGATTTTTCCCCGAATTCTCTAGTGATCCCGCTTCC
	CenU 023R	CATGCGGCCGCCTAACTAGTCCCCAAAACAGGGATTTTTCCCCGAATTCTCTAGTGATCCCGCTTCC
	CenU 024R	CATGCGGCCGCCTAACTAGTCCCGAAAAGAGGGATTTTTCCCCGAATTCTCTAGTGATCCCGCTTCC
	CenU 025R	CATGCGGCCGCCTAACTAGTCCCTCAAATCGGGATTTTTCCCCGAATTCTCTAGTGATCCCGCTTCC
	CenU 026R	CATGCGGCCGCCTAACTAGTCCCACAAAACGGGATTTTTCCCCGAATTCTCTAGTGATCCCGCTTCC
	CenU 027R	CATGCGGCCGCCTAACTAGTCCCCCAAACCGGGATTTTTCCCCGAATTCTCTAGTGATCCCGCTTCC
	CenU 028R	CATGCGGCCGCCTAACTAGTCCCGCAAAGCGGGATTTTTCCCCGAATTCTCTAGTGATCCCGCTTCC
	CenU 029R	CATGCGGCCGCCTAACTAGTCCCTGAAATGGGGATTTTTCCCCGAATTCTCTAGTGATCCCGCTTCC
	CenU 030R	CATGCGGCCGCCTAACTAGTCCCAGAAAAGGGGATTTTTCCCCGAATTCTCTAGTGATCCCGCTTCC
	CenU 031R	CATGCGGCCGCCTAACTAGTCCCCGAAACGGGGATTTTTCCCCGAATTCTCTAGTGATCCCGCTTCC
	CenU 032R	CATGCGGCCGCCTAACTAGTCCCGGAAAGGGGGATTTTTCCCCGAATTCTCTAGTGATCCCGCTTCC
	CenU 033R	CATGCGGCCGCCTAACTAGTCCCTTAAATTGGGCTTTTTCCCCGAATTCTCTAGTGATCCCGCTTCC
	CenU 034R	CATGCGGCCGCCTAACTAGTCCCATAAAATGGGCTTTTTCCCCGAATTCTCTAGTGATCCCGCTTCC
	CenU 035R	CATGCGGCCGCCTAACTAGTCCCCTAAACTGGGCTTTTTCCCCGAATTCTCTAGTGATCCCGCTTCC
	CenU 036R	CATGCGGCCGCCTAACTAGTCCCGTAAAGTGGGCTTTTTCCCCGAATTCTCTAGTGATCCCGCTTCC
	CenU 037R	CATGCGGCCGCCTAACTAGTCCCTAAAATAGGGCTTTTTCCCCGAATTCTCTAGTGATCCCGCTTCC
	CenU 038R	CATGCGGCCGCCTAACTAGTCCCAAAAAAAGGGCTTTTTCCCCGAATTCTCTAGTGATCCCGCTTCC
	CenU 039R	CATGCGGCCGCCTAACTAGTCCCCAAAACAGGGCTTTTTCCCCGAATTCTCTAGTGATCCCGCTTCC
	CenU 040R	CATGCGGCCGCCTAACTAGTCCCGAAAAGAGGGCTTTTTCCCCGAATTCTCTAGTGATCCCGCTTCC
	CenU 041R	CATGCGGCCGCCTAACTAGTCCCTCAAATCGGGCTTTTTCCCCGAATTCTCTAGTGATCCCGCTTCC
	CenU 042R	CATGCGGCCGCCTAACTAGTCCCACAAAACGGGCTTTTTCCCCGAATTCTCTAGTGATCCCGCTTCC
	CenU 043R	CATGCGGCCGCCTAACTAGTCCCCCAAACCGGGCTTTTTCCCCGAATTCTCTAGTGATCCCGCTTCC
	CenU 044R	CATGCGGCCGCCTAACTAGTCCCGCAAAGCGGGCTTTTTCCCCGAATTCTCTAGTGATCCCGCTTCC
	CenU 045R	CATGCGGCCGCCTAACTAGTCCCTGAAATGGGGCTTTTTCCCCGAATTCTCTAGTGATCCCGCTTCC
	CenU 046R	CATGCGGCCGCCTAACTAGTCCCAGAAAAGGGGCTTTTTCCCCGAATTCTCTAGTGATCCCGCTTCC
	CenU 047R	CATGCGGCCGCCTAACTAGTCCCCGAAACGGGGCTTTTTCCCCGAATTCTCTAGTGATCCCGCTTCC
	CenU 048R	CATGCGGCCGCCTAACTAGTCCCGGAAAGGGGGCTTTTTCCCCGAATTCTCTAGTGATCCCGCTTCC
	CenU 049R	CATGCGGCCGCCTAACTAGTCCCTTAAATTGGGGTTTTTCCCCGAATTCTCTAGTGATCCCGCTTCC
	CenU 050R	CATGCGGCCGCCTAACTAGTCCCATAAAATGGGGTTTTTCCCCGAATTCTCTAGTGATCCCGCTTCC
	CenU 051R	CATGCGGCCGCCTAACTAGTCCCCTAAACTGGGGTTTTTCCCCGAATTCTCTAGTGATCCCGCTTCC
	CenU 052R	CATGCGGCCGCCTAACTAGTCCCGTAAAGTGGGGTTTTTCCCCGAATTCTCTAGTGATCCCGCTTCC
	CenU 053R	CATGCGGCCGCCTAACTAGTCCCTAAAATAGGGGTTTTTCCCCGAATTCTCTAGTGATCCCGCTTCC
	CenU 054R	CATGCGGCCGCCTAACTAGTCCCAAAAAAAGGGGTTTTTCCCCGAATTCTCTAGTGATCCCGCTTCC
	CenU 055R	CATGCGGCCGCCTAACTAGTCCCCAAAACAGGGGTTTTTCCCCGAATTCTCTAGTGATCCCGCTTCC
	CenU 056R	CATGCGGCCGCCTAACTAGTCCCGAAAAGAGGGGTTTTTCCCCGAATTCTCTAGTGATCCCGCTTCC
	CenU 057R	CATGCGGCCGCCTAACTAGTCCCTCAAATCGGGGTTTTTCCCCGAATTCTCTAGTGATCCCGCTTCC
	CenU 058R	CATGCGGCCGCCTAACTAGTCCCACAAAACGGGGTTTTTCCCCGAATTCTCTAGTGATCCCGCTTCC
	CenU 059R	CATGCGGCCGCCTAACTAGTCCCCCAAACCGGGGTTTTTCCCCGAATTCTCTAGTGATCCCGCTTCC
	CenU 060R	CATGCGGCCGCCTAACTAGTCCCGCAAAGCGGGGTTTTTCCCCGAATTCTCTAGTGATCCCGCTTCC
	CenU 061R	CATGCGGCCGCCTAACTAGTCCCTGAAATGGGGGTTTTTCCCCGAATTCTCTAGTGATCCCGCTTCC
	CenU 062R	CATGCGGCCGCCTAACTAGTCCCAGAAAAGGGGGTTTTTCCCCGAATTCTCTAGTGATCCCGCTTCC
	CenU 063R	CATGCGGCCGCCTAACTAGTCCCCGAAACGGGGGTTTTTCCCCGAATTCTCTAGTGATCCCGCTTCC
	CenU 064R	CATGCGGCCGCCTAACTAGTCCCGGAAAGGGGGGTTTTTCCCCGAATTCTCTAGTGATCCCGCTTCC
	CenU 065R	CATGCGGCCGCCTAACTAGTCCCTTAAATTGGGTATTTTCCCCGAATTCTCTAGTGATCCCGCTTCC
	CenU 066R	CATGCGGCCGCCTAACTAGTCCCATAAAATGGGTATTTTCCCCGAATTCTCTAGTGATCCCGCTTCC
	CenU 067R	CATGCGGCCGCCTAACTAGTCCCCTAAACTGGGTATTTTCCCCGAATTCTCTAGTGATCCCGCTTCC
	CenU 068R	CATGCGGCCGCCTAACTAGTCCCGTAAAGTGGGTATTTTCCCCGAATTCTCTAGTGATCCCGCTTCC
	CenU 069R	CATGCGGCCGCCTAACTAGTCCCTAAAATAGGGTATTTTCCCCGAATTCTCTAGTGATCCCGCTTCC
	CenU 070R	CATGCGGCCGCCTAACTAGTCCCAAAAAAAGGGTATTTTCCCCGAATTCTCTAGTGATCCCGCTTCC
	CenU 071R	CATGCGGCCGCCTAACTAGTCCCCAAAACAGGGTATTTTCCCCGAATTCTCTAGTGATCCCGCTTCC
	CenU 072R	CATGCGGCCGCCTAACTAGTCCCGAAAAGAGGGTATTTTCCCCGAATTCTCTAGTGATCCCGCTTCC
	CenU 073R	CATGCGGCCGCCTAACTAGTCCCTCAAATCGGGTATTTTCCCCGAATTCTCTAGTGATCCCGCTTCC
	CenU 074R	CATGCGGCCGCCTAACTAGTCCCACAAAACGGGTATTTTCCCCGAATTCTCTAGTGATCCCGCTTCC
	CenU 075R	CATGCGGCCGCCTAACTAGTCCCCCAAACCGGGTATTTTCCCCGAATTCTCTAGTGATCCCGCTTCC
	CenU 076R	CATGCGGCCGCCTAACTAGTCCCGCAAAGCGGGTATTTTCCCCGAATTCTCTAGTGATCCCGCTTCC
	CenU 077R	CATGCGGCCGCCTAACTAGTCCCTGAAATGGGGTATTTTCCCCGAATTCTCTAGTGATCCCGCTTCC
	CenU 078R	CATGCGGCCGCCTAACTAGTCCCAGAAAAGGGGTATTTTCCCCGAATTCTCTAGTGATCCCGCTTCC
	CenU 079R	CATGCGGCCGCCTAACTAGTCCCCGAAACGGGGTATTTTCCCCGAATTCTCTAGTGATCCCGCTTCC
	CenU 080R	CATGCGGCCGCCTAACTAGTCCCGGAAAGGGGGTATTTTCCCCGAATTCTCTAGTGATCCCGCTTCC
	CenU 081R	CATGCGGCCGCCTAACTAGTCCCTTAAATTGGGAATTTTCCCCGAATTCTCTAGTGATCCCGCTTCC
	CenU 082R	CATGCGGCCGCCTAACTAGTCCCATAAAATGGGAATTTTCCCCGAATTCTCTAGTGATCCCGCTTCC
	CenU 083R	CATGCGGCCGCCTAACTAGTCCCCTAAACTGGGAATTTTCCCCGAATTCTCTAGTGATCCCGCTTCC
	CenU 084R	CATGCGGCCGCCTAACTAGTCCCGTAAAGTGGGAATTTTCCCCGAATTCTCTAGTGATCCCGCTTCC
	CenU 085R	CATGCGGCCGCCTAACTAGTCCCTAAAATAGGGAATTTTCCCCGAATTCTCTAGTGATCCCGCTTCC
	CenU 086R	CATGCGGCCGCCTAACTAGTCCCAAAAAAAGGGAATTTTCCCCGAATTCTCTAGTGATCCCGCTTCC
	CenU 087R	CATGCGGCCGCCTAACTAGTCCCCAAAACAGGGAATTTTCCCCGAATTCTCTAGTGATCCCGCTTCC
	CenU 088R	CATGCGGCCGCCTAACTAGTCCCGAAAAGAGGGAATTTTCCCCGAATTCTCTAGTGATCCCGCTTCC
	CenU 089R	CATGCGGCCGCCTAACTAGTCCCTCAAATCGGGAATTTTCCCCGAATTCTCTAGTGATCCCGCTTCC
	CenU 090R	CATGCGGCCGCCTAACTAGTCCCACAAAACGGGAATTTTCCCCGAATTCTCTAGTGATCCCGCTTCC
	CenU 091R	CATGCGGCCGCCTAACTAGTCCCCCAAACCGGGAATTTTCCCCGAATTCTCTAGTGATCCCGCTTCC
	CenU 092R	CATGCGGCCGCCTAACTAGTCCCGCAAAGCGGGAATTTTCCCCGAATTCTCTAGTGATCCCGCTTCC
	CenU 093	CATGCGGCCGCCTAACTAGTCCCTGAAATGGGGAATTTTCCCCGAATTCTCTAGTGATCCCGCTTCC
	CenU 094	CATGCGGCCGCCTAACTAGTCCCAGAAAAGGGGAATTTTCCCCGAATTCTCTAGTGATCCCGCTTCC
	CenU 095R	CATGCGGCCGCCTAACTAGTCCCCGAAACGGGGAATTTTCCCCGAATTCTCTAGTGATCCCGCTTCC
	CenU 096R	CATGCGGCCGCCTAACTAGTCCCGGAAAGGGGGAATTTTCCCCGAATTCTCTAGTGATCCCGCTTCC
	CenU 097R	CATGCGGCCGCCTAACTAGTCCCTTAAATTGGGCATTTTCCCCGAATTCTCTAGTGATCCCGCTTCC
	CenU 098R	CATGCGGCCGCCTAACTAGTCCCATAAAATGGGCATTTTCCCCGAATTCTCTAGTGATCCCGCTTCC
	CenU 099R	CATGCGGCCGCCTAACTAGTCCCCTAAACTGGGCATTTTCCCCGAATTCTCTAGTGATCCCGCTTCC
	CenU 100R	CATGCGGCCGCCTAACTAGTCCCGTAAAGTGGGCATTTTCCCCGAATTCTCTAGTGATCCCGCTTCC
	CenU 101R	CATGCGGCCGCCTAACTAGTCCCTAAAATAGGGCATTTTCCCCGAATTCTCTAGTGATCCCGCTTCC
	CenU 102R	CATGCGGCCGCCTAACTAGTCCCAAAAAAAGGGCATTTTCCCCGAATTCTCTAGTGATCCCGCTTCC
	CenU 103R	CATGCGGCCGCCTAACTAGTCCCCAAAACAGGGCATTTTCCCCGAATTCTCTAGTGATCCCGCTTCC
	CenU 104R	CATGCGGCCGCCTAACTAGTCCCGAAAAGAGGGCATTTTCCCCGAATTCTCTAGTGATCCCGCTTCC
	CenU 105R	CATGCGGCCGCCTAACTAGTCCCTCAAATCGGGCATTTTCCCCGAATTCTCTAGTGATCCCGCTTCC
	CenU 106R	CATGCGGCCGCCTAACTAGTCCCACAAAACGGGCATTTTCCCCGAATTCTCTAGTGATCCCGCTTCC
	CenU 107R	CATGCGGCCGCCTAACTAGTCCCCCAAACCGGGCATTTTCCCCGAATTCTCTAGTGATCCCGCTTCC
	CenU 108R	CATGCGGCCGCCTAACTAGTCCCGCAAAGCGGGCATTTTCCCCGAATTCTCTAGTGATCCCGCTTCC
	CenU 109R	CATGCGGCCGCCTAACTAGTCCCTGAAATGGGGCATTTTCCCCGAATTCTCTAGTGATCCCGCTTCC
	CenU 110R	CATGCGGCCGCCTAACTAGTCCCAGAAAAGGGGCATTTTCCCCGAATTCTCTAGTGATCCCGCTTCC
	CenU 111R	CATGCGGCCGCCTAACTAGTCCCGGAAAGGGGGCATTTTCCCCGAATTCTCTAGTGATCCCGCTTCC
	CenU 112R	CATGCGGCCGCCTAACTAGTCCCCGAAACGGGGCATTTTCCCCGAATTCTCTAGTGATCCCGCTTCC
	CenU 113R	CATGCGGCCGCCTAACTAGTCCCTTAAATTGGGGATTTTCCCCGAATTCTCTAGTGATCCCGCTTCC
	CenU 114R	CATGCGGCCGCCTAACTAGTCCCATAAAATGGGGATTTTCCCCGAATTCTCTAGTGATCCCGCTTCC
	CenU 115R	CATGCGGCCGCCTAACTAGTCCCCTAAACTGGGGATTTTCCCCGAATTCTCTAGTGATCCCGCTTCC
	CenU 116R	CATGCGGCCGCCTAACTAGTCCCGTAAAGTGGGGATTTTCCCCGAATTCTCTAGTGATCCCGCTTCC
	CenU 117R	CATGCGGCCGCCTAACTAGTCCCTAAAATAGGGGATTTTCCCCGAATTCTCTAGTGATCCCGCTTCC
	CenU 118R	CATGCGGCCGCCTAACTAGTCCCAAAAAAAGGGGATTTTCCCCGAATTCTCTAGTGATCCCGCTTCC
	CenU 119R	CATGCGGCCGCCTAACTAGTCCCCAAAACAGGGGATTTTCCCCGAATTCTCTAGTGATCCCGCTTCC
	CenU 120R	CATGCGGCCGCCTAACTAGTCCCGAAAAGAGGGGATTTTCCCCGAATTCTCTAGTGATCCCGCTTCC
	CenU 121R	CATGCGGCCGCCTAACTAGTCCCTCAAATCGGGGATTTTCCCCGAATTCTCTAGTGATCCCGCTTCC
	CenU 122R	CATGCGGCCGCCTAACTAGTCCCACAAAACGGGGATTTTCCCCGAATTCTCTAGTGATCCCGCTTCC
	CenU 123R	CATGCGGCCGCCTAACTAGTCCCCCAAACCGGGGATTTTCCCCGAATTCTCTAGTGATCCCGCTTCC
	CenU 124R	CATGCGGCCGCCTAACTAGTCCCGCAAAGCGGGGATTTTCCCCGAATTCTCTAGTGATCCCGCTTCC
	CenU 125R	CATGCGGCCGCCTAACTAGTCCCTGAAATGGGGGATTTTCCCCGAATTCTCTAGTGATCCCGCTTCC
	CenU 126R	CATGCGGCCGCCTAACTAGTCCCAGAAAAGGGGGATTTTCCCCGAATTCTCTAGTGATCCCGCTTCC
	CenU 127R	CATGCGGCCGCCTAACTAGTCCCGGAAAGGGGGGATTTTCCCCGAATTCTCTAGTGATCCCGCTTCC
	CenU 128R	CATGCGGCCGCCTAACTAGTCCCCGAAACGGGGGATTTTCCCCGAATTCTCTAGTGATCCCGCTTCC
	NCU 001R	CATGCGGCCGCCTAACTAGTCCCTTAAATTGGGTTTTTTGCCCGAATTCCCCTCTTCCAACGATATCCTCCAAGC
	NCU 002R	CATGCGGCCGCCTAACTAGTCCCATAAAATGGGTTTTTTGCCCGAATTCTCTAGTGATCCCTCTTCC
	NCU 003R	CATGCGGCCGCCTAACTAGTCCCCTAAACTGGGTTTTTTGCCCGAATTCTCTAGTGATCCCTCTTCC
	NCU 004R	CATGCGGCCGCCTAACTAGTCCCGTAAAGTGGGTTTTTTGCCCGAATTCTCTAGTGATCCCTCTTCC
	NCU 005R	CATGCGGCCGCCTAACTAGTCCCTAAAATAGGGTTTTTTGCCCGAATTCTCTAGTGATCCCTCTTCC
	NCU 006R	CATGCGGCCGCCTAACTAGTCCCAAAAAAAGGGTTTTTTGCCCGAATTCTCTAGTGATCCCTCTTCC
	NCU 007R	CATGCGGCCGCCTAACTAGTCCCCAAAACAGGGTTTTTTGCCCGAATTCTCTAGTGATCCCTCTTCC
	NCU 008R	CATGCGGCCGCCTAACTAGTCCCGAAAAGAGGGTTTTTTGCCCGAATTCTCTAGTGATCCCTCTTCC
	NCU 009R	CATGCGGCCGCCTAACTAGTCCCTCAAATCGGGTTTTTTGCCCGAATTCTCTAGTGATCCCTCTTCC
	NCU 010R	CATGCGGCCGCCTAACTAGTCCCACAAAACGGGTTTTTTGCCCGAATTCTCTAGTGATCCCTCTTCC
	NCU 011R	CATGCGGCCGCCTAACTAGTCCCCCAAACCGGGTTTTTTGCCCGAATTCTCTAGTGATCCCTCTTCC
	NCU 012R	CATGCGGCCGCCTAACTAGTCCCGCAAAGCGGGTTTTTTGCCCGAATTCTCTAGTGATCCCTCTTCC
	NCU 013R	CATGCGGCCGCCTAACTAGTCCCTGAAATGGGGTTTTTTGCCCGAATTCTCTAGTGATCCCTCTTCC
	NCU 014R	CATGCGGCCGCCTAACTAGTCCCAGAAAAGGGGTTTTTTGCCCGAATTCTCTAGTGATCCCTCTTCC
	NCU 015R	CATGCGGCCGCCTAACTAGTCCCCGAAACGGGGTTTTTTGCCCGAATTCTCTAGTGATCCCTCTTCC
	NCU 016R	CATGCGGCCGCCTAACTAGTCCCGGAAAGGGGGTTTTTTGCCCGAATTCTCTAGTGATCCCTCTTCC
	NCU 017R	CATGCGGCCGCCTAACTAGTCCCTTAAATTGGGATTTTTGCCCGAATTCTCTAGTGATCCCTCTTCC
	NCU 018R	CATGCGGCCGCCTAACTAGTCCCATAAAATGGGATTTTTGCCCGAATTCTCTAGTGATCCCTCTTCC
	NCU 019R	CATGCGGCCGCCTAACTAGTCCCCTAAACTGGGATTTTTGCCCGAATTCTCTAGTGATCCCTCTTCC
	NCU 020R	CATGCGGCCGCCTAACTAGTCCCGTAAAGTGGGATTTTTGCCCGAATTCTCTAGTGATCCCTCTTCC
	NCU 021R	CATGCGGCCGCCTAACTAGTCCCTAAAATAGGGATTTTTGCCCGAATTCTCTAGTGATCCCTCTTCC
	NCU 022R	CATGCGGCCGCCTAACTAGTCCCAAAAAAAGGGATTTTTGCCCGAATTCTCTAGTGATCCCTCTTCC
	NCU 023R	CATGCGGCCGCCTAACTAGTCCCCAAAACAGGGATTTTTGCCCGAATTCTCTAGTGATCCCTCTTCC
	NCU 024R	CATGCGGCCGCCTAACTAGTCCCGAAAAGAGGGATTTTTGCCCGAATTCTCTAGTGATCCCTCTTCC
	NCU 025R	CATGCGGCCGCCTAACTAGTCCCTCAAATCGGGATTTTTGCCCGAATTCTCTAGTGATCCCTCTTCC
	NCU 026R	CATGCGGCCGCCTAACTAGTCCCACAAAACGGGATTTTTGCCCGAATTCTCTAGTGATCCCTCTTCC
	NCU 027R	CATGCGGCCGCCTAACTAGTCCCCCAAACCGGGATTTTTGCCCGAATTCTCTAGTGATCCCTCTTCC
	NCU 028R	CATGCGGCCGCCTAACTAGTCCCGCAAAGCGGGATTTTTGCCCGAATTCTCTAGTGATCCCTCTTCC
	NCU 029R	CATGCGGCCGCCTAACTAGTCCCTGAAATGGGGATTTTTGCCCGAATTCTCTAGTGATCCCTCTTCC
	NCU 030R	CATGCGGCCGCCTAACTAGTCCCAGAAAAGGGGATTTTTGCCCGAATTCTCTAGTGATCCCTCTTCC
	NCU 031R	CATGCGGCCGCCTAACTAGTCCCCGAAACGGGGATTTTTGCCCGAATTCTCTAGTGATCCCTCTTCC
	NCU 032R	CATGCGGCCGCCTAACTAGTCCCGGAAAGGGGGATTTTTGCCCGAATTCTCTAGTGATCCCTCTTCC
	NCU 033R	CATGCGGCCGCCTAACTAGTCCCTTAAATTGGGCTTTTTGCCCGAATTCTCTAGTGATCCCTCTTCC
	NCU 034R	CATGCGGCCGCCTAACTAGTCCCATAAAATGGGCTTTTTGCCCGAATTCTCTAGTGATCCCTCTTCC
	NCU 035R	CATGCGGCCGCCTAACTAGTCCCCTAAACTGGGCTTTTTGCCCGAATTCTCTAGTGATCCCTCTTCC
	NCU 036R	CATGCGGCCGCCTAACTAGTCCCGTAAAGTGGGCTTTTTGCCCGAATTCTCTAGTGATCCCTCTTCC
	NCU 037R	CATGCGGCCGCCTAACTAGTCCCTAAAATAGGGCTTTTTGCCCGAATTCTCTAGTGATCCCTCTTCC
	NCU 038R	CATGCGGCCGCCTAACTAGTCCCAAAAAAAGGGCTTTTTGCCCGAATTCTCTAGTGATCCCTCTTCC
	NCU 039R	CATGCGGCCGCCTAACTAGTCCCCAAAACAGGGCTTTTTGCCCGAATTCTCTAGTGATCCCTCTTCC
	NCU 040R	CATGCGGCCGCCTAACTAGTCCCGAAAAGAGGGCTTTTTGCCCGAATTCTCTAGTGATCCCTCTTCC
	NCU 041R	CATGCGGCCGCCTAACTAGTCCCTCAAATCGGGCTTTTTGCCCGAATTCTCTAGTGATCCCTCTTCC
	NCU 042R	CATGCGGCCGCCTAACTAGTCCCACAAAACGGGCTTTTTGCCCGAATTCTCTAGTGATCCCTCTTCC
	NCU 043R	CATGCGGCCGCCTAACTAGTCCCCCAAACCGGGCTTTTTGCCCGAATTCTCTAGTGATCCCTCTTCC
	NCU 044R	CATGCGGCCGCCTAACTAGTCCCGCAAAGCGGGCTTTTTGCCCGAATTCTCTAGTGATCCCTCTTCC
	NCU 045R	CATGCGGCCGCCTAACTAGTCCCTGAAATGGGGCTTTTTGCCCGAATTCTCTAGTGATCCCTCTTCC
	NCU 046R	CATGCGGCCGCCTAACTAGTCCCAGAAAAGGGGCTTTTTGCCCGAATTCTCTAGTGATCCCTCTTCC
	NCU 047R	CATGCGGCCGCCTAACTAGTCCCCGAAACGGGGCTTTTTGCCCGAATTCTCTAGTGATCCCTCTTCC
	NCU 048R	CATGCGGCCGCCTAACTAGTCCCGGAAAGGGGGCTTTTTGCCCGAATTCTCTAGTGATCCCTCTTCC
	NCU 049R	CATGCGGCCGCCTAACTAGTCCCTTAAATTGGGGTTTTTGCCCGAATTCTCTAGTGATCCCTCTTCC
	NCU 050R	CATGCGGCCGCCTAACTAGTCCCATAAAATGGGGTTTTTGCCCGAATTCTCTAGTGATCCCTCTTCC
	NCU 051R	CATGCGGCCGCCTAACTAGTCCCCTAAACTGGGGTTTTTGCCCGAATTCTCTAGTGATCCCTCTTCC
	NCU 052R	CATGCGGCCGCCTAACTAGTCCCGTAAAGTGGGGTTTTTGCCCGAATTCTCTAGTGATCCCTCTTCC
	NCU 053R	CATGCGGCCGCCTAACTAGTCCCTAAAATAGGGGTTTTTGCCCGAATTCTCTAGTGATCCCTCTTCC
	NCU 054R	CATGCGGCCGCCTAACTAGTCCCAAAAAAAGGGGTTTTTGCCCGAATTCTCTAGTGATCCCTCTTCC
	NCU 055R	CATGCGGCCGCCTAACTAGTCCCCAAAACAGGGGTTTTTGCCCGAATTCTCTAGTGATCCCTCTTCC
	NCU 056R	CATGCGGCCGCCTAACTAGTCCCGAAAAGAGGGGTTTTTGCCCGAATTCTCTAGTGATCCCTCTTCC
	NCU 057R	CATGCGGCCGCCTAACTAGTCCCTCAAATCGGGGTTTTTGCCCGAATTCTCTAGTGATCCCTCTTCC
	NCU 058R	CATGCGGCCGCCTAACTAGTCCCACAAAACGGGGTTTTTGCCCGAATTCTCTAGTGATCCCTCTTCC
	NCU 059R	CATGCGGCCGCCTAACTAGTCCCCCAAACCGGGGTTTTTGCCCGAATTCTCTAGTGATCCCTCTTCC
	NCU 060R	CATGCGGCCGCCTAACTAGTCCCGCAAAGCGGGGTTTTTGCCCGAATTCTCTAGTGATCCCTCTTCC
	NCU 061R	CATGCGGCCGCCTAACTAGTCCCTGAAATGGGGGTTTTTGCCCGAATTCTCTAGTGATCCCTCTTCC
	NCU 062R	CATGCGGCCGCCTAACTAGTCCCAGAAAAGGGGGTTTTTGCCCGAATTCTCTAGTGATCCCTCTTCC
	NCU 063R	CATGCGGCCGCCTAACTAGTCCCCGAAACGGGGGTTTTTGCCCGAATTCTCTAGTGATCCCTCTTCC
	NCU 064R	CATGCGGCCGCCTAACTAGTCCCGGAAAGGGGGGTTTTTGCCCGAATTCTCTAGTGATCCCTCTTCC
	NCU 065R	CATGCGGCCGCCTAACTAGTCCCTTAAATTGGGTATTTTGCCCGAATTCTCTAGTGATCCCTCTTCC
	NCU 066R	CATGCGGCCGCCTAACTAGTCCCATAAAATGGGTATTTTGCCCGAATTCTCTAGTGATCCCTCTTCC
	NCU 067R	CATGCGGCCGCCTAACTAGTCCCCTAAACTGGGTATTTTGCCCGAATTCTCTAGTGATCCCTCTTCC
	NCU 068R	CATGCGGCCGCCTAACTAGTCCCGTAAAGTGGGTATTTTGCCCGAATTCTCTAGTGATCCCTCTTCC
	NCU 069R	CATGCGGCCGCCTAACTAGTCCCTAAAATAGGGTATTTTGCCCGAATTCTCTAGTGATCCCTCTTCC
	NCU 070R	CATGCGGCCGCCTAACTAGTCCCAAAAAAAGGGTATTTTGCCCGAATTCTCTAGTGATCCCTCTTCC
	NCU 071R	CATGCGGCCGCCTAACTAGTCCCCAAAACAGGGTATTTTGCCCGAATTCTCTAGTGATCCCTCTTCC
	NCU 072R	CATGCGGCCGCCTAACTAGTCCCGAAAAGAGGGTATTTTGCCCGAATTCTCTAGTGATCCCTCTTCC
	NCU 073R	CATGCGGCCGCCTAACTAGTCCCTCAAATCGGGTATTTTGCCCGAATTCTCTAGTGATCCCTCTTCC
	NCU 074R	CATGCGGCCGCCTAACTAGTCCCACAAAACGGGTATTTTGCCCGAATTCTCTAGTGATCCCTCTTCC
	NCU 075R	CATGCGGCCGCCTAACTAGTCCCCCAAACCGGGTATTTTGCCCGAATTCTCTAGTGATCCCTCTTCC
	NCU 076R	CATGCGGCCGCCTAACTAGTCCCGCAAAGCGGGTATTTTGCCCGAATTCTCTAGTGATCCCTCTTCC
	NCU 077R	CATGCGGCCGCCTAACTAGTCCCTGAAATGGGGTATTTTGCCCGAATTCTCTAGTGATCCCTCTTCC
	NCU 078R	CATGCGGCCGCCTAACTAGTCCCAGAAAAGGGGTATTTTGCCCGAATTCTCTAGTGATCCCTCTTCC
	NCU 079R	CATGCGGCCGCCTAACTAGTCCCCGAAACGGGGTATTTTGCCCGAATTCTCTAGTGATCCCTCTTCC
	NCU 080R	CATGCGGCCGCCTAACTAGTCCCGGAAAGGGGGTATTTTGCCCGAATTCTCTAGTGATCCCTCTTCC
	NCU 081R	CATGCGGCCGCCTAACTAGTCCCTTAAATTGGGAATTTTGCCCGAATTCTCTAGTGATCCCTCTTCC
	NCU 082R	CATGCGGCCGCCTAACTAGTCCCATAAAATGGGAATTTTGCCCGAATTCTCTAGTGATCCCTCTTCC
	NCU 083R	CATGCGGCCGCCTAACTAGTCCCCTAAACTGGGAATTTTGCCCGAATTCTCTAGTGATCCCTCTTCC
	NCU 084R	CATGCGGCCGCCTAACTAGTCCCGTAAAGTGGGAATTTTGCCCGAATTCTCTAGTGATCCCTCTTCC
	NCU 085R	CATGCGGCCGCCTAACTAGTCCCTAAAATAGGGAATTTTGCCCGAATTCTCTAGTGATCCCTCTTCC
	NCU 086R	CATGCGGCCGCCTAACTAGTCCCAAAAAAAGGGAATTTTGCCCGAATTCTCTAGTGATCCCTCTTCC
	NCU 087R	CATGCGGCCGCCTAACTAGTCCCCAAAACAGGGAATTTTGCCCGAATTCTCTAGTGATCCCTCTTCC
	NCU 088R	CATGCGGCCGCCTAACTAGTCCCGAAAAGAGGGAATTTTGCCCGAATTCTCTAGTGATCCCTCTTCC
	NCU 089R	CATGCGGCCGCCTAACTAGTCCCTCAAATCGGGAATTTTGCCCGAATTCTCTAGTGATCCCTCTTCC
	NCU 090R	CATGCGGCCGCCTAACTAGTCCCACAAAACGGGAATTTTGCCCGAATTCTCTAGTGATCCCTCTTCC
	NCU 091R	CATGCGGCCGCCTAACTAGTCCCCCAAACCGGGAATTTTGCCCGAATTCTCTAGTGATCCCTCTTCC
	NCU 092R	CATGCGGCCGCCTAACTAGTCCCGCAAAGCGGGAATTTTGCCCGAATTCTCTAGTGATCCCTCTTCC
	NCU 093R	CATGCGGCCGCCTAACTAGTCCCTGAAATGGGGAATTTTGCCCGAATTCTCTAGTGATCCCTCTTCC
	NCU 094R	CATGCGGCCGCCTAACTAGTCCCAGAAAAGGGGAATTTTGCCCGAATTCTCTAGTGATCCCTCTTCC
	NCU 095R	CATGCGGCCGCCTAACTAGTCCCCGAAACGGGGAATTTTGCCCGAATTCTCTAGTGATCCCTCTTCC
	NCU 096R	CATGCGGCCGCCTAACTAGTCCCGGAAAGGGGGAATTTTGCCCGAATTCTCTAGTGATCCCTCTTCC

## Sheet: Table S3
	Table S3. DNA sequence of the plasmid DNAs and synthetic repeat units.
	Name	Sequence	Upper	Note
	pBAC KMN	GTTAACaaaAAGCTTAAcTTAATTAAGAAGTTCCTATTCcGAAGTTCCTATTCtctagaaaGtATAGGAACTTCCGGCTTATGTAGGTCACGGTCTCGAAGCCGCGGTGCGGGTGCCAGGGCGTGCCCTTGGGCTCCCCGGGCGCGTACTCCACCTCACCCATCTGGTCCATCATGATGAACGGGTCGAGGTGGCGGTAGTTGATCCCGGCGAACGCGCGGCGCACCGGGAAGCCCTCGCCCTCGAAACCGCTGGGCGCGGTGGTCACGGTGAGCACGGGACGTGCGACGGCGTCGGCGGGTGCGGATACGCGGGGCAGCGTCAGCGGGTTCTTGACGGTCACGGCGGGCAAGGAAGTTCCTATTCtctagaaaGtATAGGAACTTCGACGTCAAAACT…	GTTAACAAAAAGCTTAACTTAATTAAGAAGTTCCTATTCCGAAGTTCCTATTCTCTAGAAAGTATAGGAACTTCCGGCTTATGTAGGTCACGGTCTCGAAGCCGCGGTGCGGGTGCCAGGGCGTGCCCTTGGGCTCCCCGGGCGCGTACTCCACCTCACCCATCTGGTCCATCATGATGAACGGGTCGAGGTGGCGGTAGTTGATCCCGGCGAACGCGCGGCGCACCGGGAAGCCCTCGCCCTCGAAACCGCTGGGCGCGGTGGTCACGGTGAGCACGGGACGTGCGACGGCGTCGGCGGGTGCGGATACGCGGGGCAGCGTCAGCGGGTTCTTGACGGTCACGGCGGGCAAGGAAGTTCCTATTCTCTAGAAAGTATAGGAACTTCGACGTCAAAACT…	Plasmid. CenU or NCU insert was inserted between the NheI-SpeI restriction enzyme sites.
	pBAC Alone	AAGCTTAAAGGATCCAAAGCTAGCACTAGTAAAGCGGCCGCGTGGCACTTTTCGGGGAAATGTGCGCGGAACCCCTATTTGTTTATTTTTCTAAATACATTCAAATATGTATCCGCTCATGAGACAATAACCCTGATAAATGCTTCAATAATATTGAAAAAGGAAGAGTATGAGTATTCAACATTTCCGTGTCGCCCTTATTCCCTTTTTTGCGGCATTTTGCCTTCCTGTTTTTGCTCACCCAGAAACGCTGGTGAAAGTAAAAGATGCTGAAGATCAGTTGGGTGCACGAGTGGGTTACATCGAACTGGATCTCAACAGCGGTAAGATCCTTGAGAGTTTTCGCCCCGAAGAACGTTTTCCAATGATGAGCACTTTTAAAGTTCTGCTATGTGGCGC…	AAGCTTAAAGGATCCAAAGCTAGCACTAGTAAAGCGGCCGCGTGGCACTTTTCGGGGAAATGTGCGCGGAACCCCTATTTGTTTATTTTTCTAAATACATTCAAATATGTATCCGCTCATGAGACAATAACCCTGATAAATGCTTCAATAATATTGAAAAAGGAAGAGTATGAGTATTCAACATTTCCGTGTCGCCCTTATTCCCTTTTTTGCGGCATTTTGCCTTCCTGTTTTTGCTCACCCAGAAACGCTGGTGAAAGTAAAAGATGCTGAAGATCAGTTGGGTGCACGAGTGGGTTACATCGAACTGGATCTCAACAGCGGTAAGATCCTTGAGAGTTTTCGCCCCGAAGAACGTTTTCCAATGATGAGCACTTTTAAAGTTCTGCTATGTGGCGC…	Plasmid. CenU or NCU insert was inserted between the NheI-SpeI restriction enzyme sites.
	pNX31C	ATCCGGATATAGTTCCTCCTTTCAGCAAAAAACCCCTCAAGACCCGTTTAGAGGCCCCAAGGGGTTATGCTAGTTATTGCTCAGCGGTGGCAGCAGCCAACTCAGCTTCCTTTCGGGCTTTGTTAGCAGCCGGATCTCAGTGGTGGTGGTGGTGGTGCTCGAGAAAGGATCCAAAGCTAGCaaaACTAGTTAGGCGGCCGCATGGCGGCCCCACGGGTGCGCATGATCGTGCTCCTGTCGTTGAGGACCCGGCTAGGCTGGCGGGGTTGCCTTACTGGTTAGCAGAATGAATCACCGATACGCGAGCGAACGTGAAGCGACTGCTGCTGCAAAACGTCTGCGACCTGAGCAACAACATGAATGGTCTTCGGTTTCCGTGTTTCGTAAAGTCTGGAAACG…	ATCCGGATATAGTTCCTCCTTTCAGCAAAAAACCCCTCAAGACCCGTTTAGAGGCCCCAAGGGGTTATGCTAGTTATTGCTCAGCGGTGGCAGCAGCCAACTCAGCTTCCTTTCGGGCTTTGTTAGCAGCCGGATCTCAGTGGTGGTGGTGGTGGTGCTCGAGAAAGGATCCAAAGCTAGCAAAACTAGTTAGGCGGCCGCATGGCGGCCCCACGGGTGCGCATGATCGTGCTCCTGTCGTTGAGGACCCGGCTAGGCTGGCGGGGTTGCCTTACTGGTTAGCAGAATGAATCACCGATACGCGAGCGAACGTGAAGCGACTGCTGCTGCAAAACGTCTGCGACCTGAGCAACAACATGAATGGTCTTCGGTTTCCGTGTTTCGTAAAGTCTGGAAACG…	Plasmid. CenU or NCU insert was inserted between the NheI-SpeI restriction enzyme sites.
	CenU repeating unit 001	GCTAGCTAGATTTCAGGTAAGATAGCTAGGGtCTAGCAATAAAAGGTAGACAGCAGCATTCTCAGAAATTTCTTTCTGATGTCTGCATTCAACTCATAGAGTTGAAGATTGCCTTTCATAGAGCAGGTTTGAAACACTCTTTCTGGAGTATCTGGATGTGGACATTTACTAGCAGCAGAGCTCTCCCTATCAGTGATAGAGACTAGCCATAAAAACGAGACAGAAGGATTCTCAGAAACAAGTTTGTGATGTGTGTACTCAGCTAACAGAGTGGAACCTTTCTTTTTACAGAGCAGCTTTGAAACTCTATTTTTGTGGATTCTGCAAATTGATATTTAACTAGCAGCAGAGCTCTCCCTATCAGTGATAGAGACTAGATACAAAATCTAGACAGAAGCA…	GCTAGCTAGATTTCAGGTAAGATAGCTAGGGTCTAGCAATAAAAGGTAGACAGCAGCATTCTCAGAAATTTCTTTCTGATGTCTGCATTCAACTCATAGAGTTGAAGATTGCCTTTCATAGAGCAGGTTTGAAACACTCTTTCTGGAGTATCTGGATGTGGACATTTACTAGCAGCAGAGCTCTCCCTATCAGTGATAGAGACTAGCCATAAAAACGAGACAGAAGGATTCTCAGAAACAAGTTTGTGATGTGTGTACTCAGCTAACAGAGTGGAACCTTTCTTTTTACAGAGCAGCTTTGAAACTCTATTTTTGTGGATTCTGCAAATTGATATTTAACTAGCAGCAGAGCTCTCCCTATCAGTGATAGAGACTAGATACAAAATCTAGACAGAAGCA…	Repeating unit. The GGGGAAAAAACCCAATTTAAGGG sequence just before the SpeI site is the CenU 001 sequence of PC. Although the PC sequence differs among individual repeat units, other sequences are common among the Cenu units.
	NCU repeating unit 201	GCTAGCTAGATTTCAGGTAAGATAGCTAGGGtCTAGCAATAAAAGGTAGACAGCAGCATTCTCAGAAATTTCTTTCTGATGTCTGCATTCAACTCATAGAGTTGAAGATTGCCTTTCATAGAGCAGGTTTGAAACACTCTTTCTGGAGTATCTGGATGTGGACATTTGGACCACATGTGGAATTGTGAGCGGATAACAATTTGTGGCCATAAAAACGAGACAGAAGGATTCTCAGAAACAAGTTTGTGATGTGTGTACTCAGCTAACAGAGTGGAACCTTTCTTTTTACAGAGCAGCTTTGAAACTCTATTTTTGTGGATTCTGCAAATTGATATTTAGGACCACATGTGGAATTGTGAGCGGATAACAATTTGTGGATACAAAATCTAGACAGAAGCA…	GCTAGCTAGATTTCAGGTAAGATAGCTAGGGTCTAGCAATAAAAGGTAGACAGCAGCATTCTCAGAAATTTCTTTCTGATGTCTGCATTCAACTCATAGAGTTGAAGATTGCCTTTCATAGAGCAGGTTTGAAACACTCTTTCTGGAGTATCTGGATGTGGACATTTGGACCACATGTGGAATTGTGAGCGGATAACAATTTGTGGCCATAAAAACGAGACAGAAGGATTCTCAGAAACAAGTTTGTGATGTGTGTACTCAGCTAACAGAGTGGAACCTTTCTTTTTACAGAGCAGCTTTGAAACTCTATTTTTGTGGATTCTGCAAATTGATATTTAGGACCACATGTGGAATTGTGAGCGGATAACAATTTGTGGATACAAAATCTAGACAGAAGCA…	Repeating unit. The GGGCAAAAAACCCAATTTAAGGG sequence just before the SpeI site is the NCU 001 sequence of PC. Although the PC sequence differs among individual repeat units, other sequences are common among the NCU units.

## Sheet: Table S4
	Table S4. Primers for qPCR analysis and short read sequencing
	Name	Sequence	Note
	Primers for qPCR
	5S Ribosomal DNA F	GCCATACCACCCTGAACGCGCCCGATC	This study
	5S Ribosomal DNA R	CCGGTATTCCCAGGCGGTCTCCCATCC	This study
	X alphoid a F	AGA TTTGGACCGCTTTGAGGC	Ohzeki et al., 2012
	X alphoid a R	CCGTTCAGTTATGGGAAGTTGA	Ohzeki et al., 2012
	Y alphoid b F	GGAAGTTTCAAGTCTGTGAGGTG	Ohzeki et al., 2012
	Y alphoid b R	CAACTCGCAGAGTTGACCCTATC	Ohzeki et al., 2012
	17 alphoid F	CAACTCCCAGAGTTTCACATTGC	Ohzeki et al., 2012
	17 alphoid R	GGAAACTGCTCTTTGAAAAGGAACC	Ohzeki et al., 2012
	HAC CenU F	TAGTGTCTGGAAGTGGACATTTACTAG	This study
	HAC CenU R	CCCGAATTCTCTAGTGATCCCGCTTCC	This study
	HAC NCU F	TAGTGTCTGGAAGTGGACATTTGGACC	This study
	HAC NCU R	CCCGAATTCTCTAGTGATCCCTCTTCC	This study
	HPRT mRNA F	GGACCCCACGAAGTGTTGG	Ohzeki et al., 2012
	HPRT mRNA R	CTGGCGATGTCAATAGGACTCCAG	Ohzeki et al., 2012
	KAT7 mRNA F	TCTCCGCTACCTGCATAATTTTCAAGGC	Ohzeki et al., 2016
	KAT7 mRNA R	TTGGAGTTGGACCTTTTGGCCTCTTTGG	Ohzeki et al., 2016
	HJURP mRNA F	GCCATCATCACCCCTGGGGTGCAG	Ohzeki et al., 2012
	HJURP mRNA R	GCAACACATGTAGATGAAGGAGCCTC	Ohzeki et al., 2012
	Primers for Sequencing
	UniF	GAAACACTCTTTTTGTGGAAAATGCAG	This study
	UniR	GCTATCTTACCTGAAATCTAGCTAGTC	This study
	PCuni index F+0	AATGATACGGCGACCACCGAGATCTACACTCTTTCCCTACACGACGCTCTTCCGATCTGAAACACTCTTTTTGTGGAAAATGCAG	This study
	PCuni index F+1	AATGATACGGCGACCACCGAGATCTACACTCTTTCCCTACACGACGCTCTTCCGATCTAGAAACACTCTTTTTGTGGAAAATGCAG	This study
	PCuni index F+2	AATGATACGGCGACCACCGAGATCTACACTCTTTCCCTACACGACGCTCTTCCGATCTATGAAACACTCTTTTTGTGGAAAATGCAG	This study
	PCuni index F+3	AATGATACGGCGACCACCGAGATCTACACTCTTTCCCTACACGACGCTCTTCCGATCTATGGAAACACTCTTTTTGTGGAAAATGCAG	This study
	PCuni index R A1+0	CAAGCAGAAGACGGCATACGAGATCGTGATGTGACTGGAGTTCAGACGTGTGCTCTTCCGATCTGCTATCTTACCTGAAATCTAGCTAGTC	This study
	PCuni index R A2+1	CAAGCAGAAGACGGCATACGAGATACATCGGTGACTGGAGTTCAGACGTGTGCTCTTCCGATCTTGCTATCTTACCTGAAATCTAGCTAGTC	This study
	PCuni index R A3+2	CAAGCAGAAGACGGCATACGAGATGCCTAAGTGACTGGAGTTCAGACGTGTGCTCTTCCGATCTATGCTATCTTACCTGAAATCTAGCTAGTC	This study
	PCuni index R A4+3	CAAGCAGAAGACGGCATACGAGATTGGTCAGTGACTGGAGTTCAGACGTGTGCTCTTCCGATCTCATGCTATCTTACCTGAAATCTAGCTAGTC	This study
	PCuni index R A5+0	CAAGCAGAAGACGGCATACGAGATCACTGTGTGACTGGAGTTCAGACGTGTGCTCTTCCGATCTGCTATCTTACCTGAAATCTAGCTAGTC	This study
	PCuni index R A6+1	CAAGCAGAAGACGGCATACGAGATATTGGCGTGACTGGAGTTCAGACGTGTGCTCTTCCGATCTTGCTATCTTACCTGAAATCTAGCTAGTC	This study
	PCuni index R A7+2	CAAGCAGAAGACGGCATACGAGATGATCTGGTGACTGGAGTTCAGACGTGTGCTCTTCCGATCTATGCTATCTTACCTGAAATCTAGCTAGTC	This study
	PCuni index R A8+3	CAAGCAGAAGACGGCATACGAGATTCAAGTGTGACTGGAGTTCAGACGTGTGCTCTTCCGATCTCATGCTATCTTACCTGAAATCTAGCTAGTC	This study
	PCuni index R A9+0	CAAGCAGAAGACGGCATACGAGATCTGATCGTGACTGGAGTTCAGACGTGTGCTCTTCCGATCTGCTATCTTACCTGAAATCTAGCTAGTC	This study
	PCuni index R A10+1	CAAGCAGAAGACGGCATACGAGATAAGCTAGTGACTGGAGTTCAGACGTGTGCTCTTCCGATCTTGCTATCTTACCTGAAATCTAGCTAGTC	This study
	PCuni index R A11+2	CAAGCAGAAGACGGCATACGAGATGTAGCCGTGACTGGAGTTCAGACGTGTGCTCTTCCGATCTATGCTATCTTACCTGAAATCTAGCTAGTC	This study
	PCuni index R A12+3	CAAGCAGAAGACGGCATACGAGATTACAAGGTGACTGGAGTTCAGACGTGTGCTCTTCCGATCTCATGCTATCTTACCTGAAATCTAGCTAGTC	This study
	PCuni index R A13+0	CAAGCAGAAGACGGCATACGAGATTTGACTGTGACTGGAGTTCAGACGTGTGCTCTTCCGATCTGCTATCTTACCTGAAATCTAGCTAGTC	This study
	PCuni index R A14+1	CAAGCAGAAGACGGCATACGAGATGGAACTGTGACTGGAGTTCAGACGTGTGCTCTTCCGATCTTGCTATCTTACCTGAAATCTAGCTAGTC	This study
	PCuni index R A15+2	CAAGCAGAAGACGGCATACGAGATTGACATGTGACTGGAGTTCAGACGTGTGCTCTTCCGATCTATGCTATCTTACCTGAAATCTAGCTAGTC	This study
	PCuni index R A16+3	CAAGCAGAAGACGGCATACGAGATGGACGGGTGACTGGAGTTCAGACGTGTGCTCTTCCGATCTCATGCTATCTTACCTGAAATCTAGCTAGTC	This study
	PCuni index R A18+0	CAAGCAGAAGACGGCATACGAGATGCGGACGTGACTGGAGTTCAGACGTGTGCTCTTCCGATCTGCTATCTTACCTGAAATCTAGCTAGTC	This study
	PCuni index R A19+1	CAAGCAGAAGACGGCATACGAGATTTTCACGTGACTGGAGTTCAGACGTGTGCTCTTCCGATCTTGCTATCTTACCTGAAATCTAGCTAGTC	This study
	PCuni index R A20+2	CAAGCAGAAGACGGCATACGAGATGGCCACGTGACTGGAGTTCAGACGTGTGCTCTTCCGATCTATGCTATCTTACCTGAAATCTAGCTAGTC	This study
	PCuni index R A21+3	CAAGCAGAAGACGGCATACGAGATCGAAACGTGACTGGAGTTCAGACGTGTGCTCTTCCGATCTCATGCTATCTTACCTGAAATCTAGCTAGTC	This study
	PCuni index R A22+0	CAAGCAGAAGACGGCATACGAGATCGTACGGTGACTGGAGTTCAGACGTGTGCTCTTCCGATCTGCTATCTTACCTGAAATCTAGCTAGTC	This study
	PCuni index R A23+1	CAAGCAGAAGACGGCATACGAGATCCACTCGTGACTGGAGTTCAGACGTGTGCTCTTCCGATCTTGCTATCTTACCTGAAATCTAGCTAGTC	This study
	PCuni index R A25+2	CAAGCAGAAGACGGCATACGAGATATCAGTGTGACTGGAGTTCAGACGTGTGCTCTTCCGATCTATGCTATCTTACCTGAAATCTAGCTAGTC	This study
	PCuni index R A27+3	CAAGCAGAAGACGGCATACGAGATAGGAATGTGACTGGAGTTCAGACGTGTGCTCTTCCGATCTCATGCTATCTTACCTGAAATCTAGCTAGTC	This study
