# Supplementary material for: Epigenetic landscape of synthetic human centromere core regions: CENP-A assembly and euchromatic modifications interdependently antagonize heterochromatin accumulation
Source: Nucleic Acids Res. 2026 Jun 30;54(12):gkag597. doi: 10.1093/nar/gkag597 (PMC13314379; doi:10.1093/nar/gkag597)
Supplement: gkag597_Supplemental_Files [file gkag597_supplemental_files.zip › Supplementay Contigs 2.fasta]

>ptg000001l
AGCTAACAGAGTGGAACCTTTCTTTTTACAGAGCAGCTTTGAAACTCTATTTTTGTGGAT
TCTGCAAATTGATATTTAGGACCACATGTGGAATTGTGAGCGGATAACAATTTGTGGATA
CAAAATCTAGACAGAAGCATTCTCACAAACTTCTTTGTGATGTGTGTCCTCAACTAACAG
AGTTGAACCTTTCTTTTGATGCAGCAGTTTGGAAACACTCTTTTTGTAGAAACTGTAAGT
GGATATTTGGATAGCTCTAACGATATCGTTGGAAAAGGGAATATCATGATCTAAAATCTA
GACAGAAGCACTATTAGAAACTACTTGGTGATATCTGCATTCAAGTCACAGAGTTGAACA
TTCCCTTACTTTGAGCACGTTTGAAACACTCTTTTGGAAGAATCTGGAAGTGGACATTTG
GACCACATGTGGAATTGTGAGCGGATAACAATTTGTGGCCAATAAAAGCCAGACAGAAGC
TTTCTCAGAAACTTGTTCGTGATGTGTGTACTCAACTAAAAGAGTTGAACCTTTCTATTG
ATAGAGCAGTTTTGAAACACTCTTTTTGTGGATTCTGCAAGTGGATATTTGGATTGCTTT
GAGGATATCGTTGGAAGAGGGATCACTAGCTATAAAAACTAGACAGCAGCATTCCCAGAA
ATTTCTTTGGGATATTTCCATTCAACTCATAGAGATGAACATGGCCTTTCATAGAGCAGG
TTTGAAACACTCTTTTTGTAGTTTGTGGAAGTGGACATTTCGACCACATGTGGAATTGTG
AGCGGATAACAATTTGTGGCCCATAAAAATAGACAGAAGCATTCTCAGAAACTTGTTGGT
GATATGTGTCCTCAACTAACAGAGTTGAACTTTGCCATTGATAGAGAGCAGTTTTGAAAC
ACTCTTTTTGTGGAATCTGCAAGTGGATATTTGACTAGCTGACTCAGATATCGTTGGAAA
AGGGATCACTAGCAAATAAAAGGTAGACAGCAGCATTCTCAGAAATTTCTTTCTGATGAC
TGCATTCAACTCATAGAGTTGAACATTCCCTTTCATAGAGCAGGTTTGAAACACTCTTTC
TGGAGTATCTGGATGTGGACATTTGGACCACATGTGGAATTGTGAGCGGATAACAATTTG
TGGCCCATAAAAACGAGACAGAAGGATTCTGAGAAACAAGCTTGTGATGTGTGTACTCAG
CTAACAGAGTGGAACCTCTCTTTTGATGCAGCAGTTTGGAAACACTCTTTTTGTAGAAAC
TGTAAGTGGATATTTGGATAGCTCTAATGATATCGTTGGAAAAGGGAATATCATCATCTA
AAATCTAGACAGAAGCCCTCTCAGAAACTACTTTGTGATATCTGCATTCAAGTCACAGAG
TTGAACATTCGCTTTCTTAGAGCACGTTGGAAACACTCTTTTTGTAGTGTCTGGAAGTGG
ACATTTGGACCACATGTGGAATTGTGAGCGGATAACAATTTGTGGCCCATAAAAACGAGA
CAGAAGCATGCTCAGAAACTTGTTTTTGATGTGTGTACCCAGCCAAAGGAGTTGAACATT
TCTATTGATAGAGCAGTTTTGAAACACTCTTTTTGTGGAAAATGCAGGTGGATATTTGGA
TAGCTTGGAGGATATCGTTGGAAGAGGGATCACTAGAGAATTCGGGCAAAATACCCGTTT
TGTGGGACTAGCTAGATTTCAGGTAAGATAGCTAGGGTCTAGCAATAAAAGGTAGACAGC
AGCATTCTCAGAAATTTCTTTCTGATGTCTGCATTCAACTCATAGAGTTGAAGATTGCCT
TTCATAGAGCAGGTTTGAAACACTCTTTCTGGAGTATCTGGATGTGGACATTTGGACCAC
ATGTGGAATTGTGAGCGGATAACAATTTGTGGCCATAAAAACGAGACAGAAGGATTCTCA
GAAACAAGTTTGTGATGTGTGTACTCAGCTAACAGAGTGGAACCTTTCTTTTTACAGAGC
AGCTTTGAAACTCTATTTTTGTGGATTCTGCAAATTGATATTTAGGACCACATGTGGAAT
TGTGAGCGGATAACAATTTGTGGATACAAAATCTAGACAGAAGCATTCTCACAAACTTCT
TTGTGATGTGTGTCCTCAACTAACAGAGTTGAACCTTTCTTTTGATGCAGCAGTTTGGAA
ACACTCTTTTTGTAGAAACTGTAAGTGGATATTTGGATAGCTCTAACGATATCGTTGGAA
AAGGGAATATCATGATCTAAAATCTAGACAGAAGCACTATTAGAAACTACTTGGTGATAT
CTGCATTCAAGTCACAGAGTTGAACATTCCCTTACTTTGAGCACGTTTGAAACACTCTTT
TGGAAGAATCTGGAAGTGGACATTTGGACCACATGTGGAATTGTGAGCGGATAACAATTT
GTGGCCAATAAAAGCCAGACAGAAGCTTTCTCAGAAACTTGTTCGTGATGTGTGTACTCA
ACTAAAAGAGTTGAACCTTTCTATTGATAGAGCAGTTTTGAAACACTCTTTTTGTGGATT
CTGCAAGTGGATATTTGGATTGCTTTGAGGATATCGTTGGAAGAGGGATCACTAGCTATA
AAAACTAGACAGCAGCATTCCCAGAAATTTCTTTGGGATATTTCCATTCAACTCATAGAG
ATGAACATGGCCTTTCATAGAGCAGGTTTGAAACACTCTTTTTGTAGTTTGTGGAAGTGG
ACATTTCGACCACATGTGGAATTGTGAGCGGATAACAATTTGTGGCCCATAAAAATAGAC
AGAAGCATTCTCAGAAACTTGTTGGTGATATGTGTCCTCAACTAACAGAGTTGAACTTTG
CCATTGATAGAGAGCAGTTTTGAAACACTCTTTTTGTGGAATCTGCAAGTGGATATTTGA
CTAGCTGACTCAGATATCGTTGGAAAAGGGATCACTAGCAAATAAAAGGTAGACAGCAGC
ATTCTCAGAAATTTCTTTCTGATGACTGCATTCAACTCATAGAGTTGAACATTCCCTTTC
ATAGAGCAGGTTTGAAACACTCTTTCTGGAGTATCTGGATGTGGACATTTGGACCACATG
TGGAATTGTGAGCGGATAACAATTTGTGGCCCATAAAAACGAGACAGAAGGATTCTGAGA
AACAAGCTTGTGATGTGTGTACTCAGCTAACAGAGTGGAACCTCTCTTTTGATGCAGCAG
TTTGGAAACACTCTTTTTGTAGAAACTGTAAGTGGATATTTGGATAGCTCTAATGATATC
GTTGGAAAAGGGAATATCATCATCTAAAATCTAGACAGAAGCCCTCTCAGAAACTACTTT
GTGATATCTGCATTCAAGTCACAGAGTTGAACATTCGCTTTCTTAGAGCACGTTGGAAAC
ACTCTTTTTGTAGTGTCTGGAAGTGGACATTTGGACCACATGTGGAATTGTGAGCGGATA
ACAATTTGTGGCCCATAAAAACGAGACAGAAGCATGCTCAGAAACTTGTTTTTGATGTGT
GTACCCAGCCAAAGGAGTTGAACATTTCTATTGATAGAGCAGTTTTGAAACACTCTTTTT
GTGGAAAATGCAGGTGGATATTTGGATAGCTTGGAGGATATCGTTGGAAGAGGGATCACT
AGAGAATTCGGGCAAAATACCCGGTTTGGGGGACTAGCTAGATTTCAGGTAAGATAGCTA
GGGTCTAGCAATAAAAGGTAGACAGCAGCATTCTCAGAAATTTCTTTCTGATGTCTGCAT
TCAACTCATAGAGTTGAAGATTGCCTTTCATAGAGCAGGTTTGAAACACTCTTTCTGGAG
TATCTGGATGTGGACATTTGGACCACATGTGGAATTGTGAGCGGATAACAATTTGTGGCC
ATAAAAACGAGACAGAAGGATTCTCAGAAACAAGTTTGTGATGTGTGTACTCAGCTAACA
GAGTGGAACCTTTCTTTTTACAGAGCAGCTTTGAAACTCTATTTTTGTGGATTCTGCAAA
TTGATATTTAGGACCACATGTGGAATTGTGAGCGGATAACAATTTGTGGATACAAAATCT
AGACAGAAGCATTCTCACAAACTTCTTTGTGATGTGTGTCCTCAACTAACAGAGTTGAAC
CTTTCTTTTGATGCAGCAGTTTGGAAACACTCTTTTTGTAGAAACTGTAAGTGGATATTT
GGATAGCTCTAACGATATCGTTGGAAAAGGGAATATCATGATCTAAAATCTAGACAGAAG
CACTATTAGAAACTACTTGGTGATATCTGCATTCAAGTCACAGAGTTGAACATTCCCTTA
CTTTGAGCACGTTTGAAACACTCTTTTGGAAGAATCTGGAAGTGGACATTTGGACCACAT
GTGGAATTGTGAGCGGATAACAATTTGTGGCCAATAAAAGCCAGACAGAAGCTTTCTCAG
AAACTTGTTCGTGATGTGTGTACTCAACTAAAAGAGTTGAACCTTTCTATTGATAGAGCA
GTTTTGAAACACTCTTTTTGTGGATTCTGCAAGTGGATATTTGGATTGCTTTGAGGATAT
CGTTGGAAGAGGGATCACTAGCTATAAAAACTAGACAGCAGCATTCCCAGAAATTTCTTT
GGGATATTTCCATTCAACTCATAGAGATGAACATGGCCTTTCATAGAGCAGGTTTGAAAC
ACTCTTTTTGTAGTTTGTGGAAGTGGACATTTCGACCACATGTGGAATTGTGAGCGGATA
ACAATTTGTGGCCCATAAAAATAGACAGAAGCATTCTCAGAAACTTGTTGGTGATATGTG
TCCTCAACTAACAGAGTTGAACTTTGCCATTGATAGAGAGCAGTTTTGAAACACTCTTTT
TGTGGAATCTGCAAGTGGATATTTGACTAGCTGACTCAGATATCGTTGGAAAAGGGATCA
CTAGCAAATAAAAGGTAGACAGCAGCATTCTCAGAAATTTCTTTCTGATGACTGCATTCA
ACTCATAGAGTTGAACATTCCCTTTCATAGAGCAGGTTTGAAACACTCTTTCTGGAGTAT
CTGGATGTGGACATTTGGACCACATGTGGAATTGTGAGCGGATAACAATTTGTGGCCCAT
AAAAACGAGACAGAAGGATTCTGAGAAACAAGCTTGTGATGTGTGTACTCAGCTAACAGA
GTGGAACCTCTCTTTTGATGCAGCAGTTTGGAAACACTCTTTTTGTAGAAACTGTAAGTG
GATATTTGGATAGCTCTAATGATATCGTTGGAAAAGGGAATATCATCATCTAAAATCTAG
ACAGAAGCCCTCTCAGAAACTACTTTGTGATATCTGCATTCAAGTCACAGAGTTGAACAT
TCGCTTTCTTAGAGCACGTTGGAAACACTCTTTTTGTAGTGTCTGGAAGTGGACATTTGG
ACCACATGTGGAATTGTGAGCGGATAACAATTTGTGGCCCATAAAAACGAGACAGAAGCA
TGCTCAGAAACTTGTTTTTGATGTGTGTACCCAGCCAAAGGAGTTGAACATTTCTATTGA
TAGAGCAGTTTTGAAACACTCTTTTTGTGGAAAATGCAGGTGGATATTTGGATAGCTTGG
AGGATATCGTTGGAAGAGGGATCACTAGAGAATTCGGGCAAAATACCCGCTTTGCGGGAC
TAGCTAGATTTCAGGTAAGATAGCTAGGGTCTAGCAATAAAAGGTAGACAGCAGCATTCT
CAGAAATTTCTTTCTGATGTCTGCATTCAACTCATAGAGTTGAAGATTGCCTTTCATAGA
GCAGGTTTGAAACACTCTTTCTGGAGTATCTGGATGTGGACATTTGGACCACATGTGGAA
TTGTGAGCGGATAACAATTTGTGGCCATAAAAACGAGACAGAAGGATTCTCAGAAACAAG
TTTGTGATGTGTGTACTCAGCTAACAGAGTGGAACCTTTCTTTTTACAGAGCAGCTTTGA
AACTCTATTTTTGTGGATTCTGCAAATTGATATTTAGGACCACATGTGGAATTGTGAGCG
GATAACAATTTGTGGATACAAAATCTAGACAGAAGCATTCTCACAAACTTCTTTGTGATG
TGTGTCCTCAACTAACAGAGTTGAACCTTTCTTTTGATGCAGCAGTTTGGAAACACTCTT
TTTGTAGAAACTGTAAGTGGATATTTGGATAGCTCTAACGATATCGTTGGAAAAGGGAAT
ATCATGATCTAAAATCTAGACAGAAGCACTATTAGAAACTACTTGGTGATATCTGCATTC
AAGTCACAGAGTTGAACATTCCCTTACTTTGAGCACGTTTGAAACACTCTTTTGGAAGAA
TCTGGAAGTGGACATTTGGACCACATGTGGAATTGTGAGCGGATAACAATTTGTGGCCAA
TAAAAGCCAGACAGAAGCTTTCTCAGAAACTTGTTCGTGATGTGTGTACTCAACTAAAAG
AGTTGAACCTTTCTATTGATAGAGCAGTTTTGAAACACTCTTTTTGTGGATTCTGCAAGT
GGATATTTGGATTGCTTTGAGGATATCGTTGGAAGAGGGATCACTAGCTATAAAAACTAG
ACAGCAGCATTCCCAGAAATTTCTTTGGGATATTTCCATTCAACTCATAGAGATGAACAT
GGCCTTTCATAGAGCAGGTTTGAAACACTCTTTTTGTAGTTTGTGGAAGTGGACATTTCG
ACCACATGTGGAATTGTGAGCGGATAACAATTTGTGGCCCATAAAAATAGACAGAAGCAT
TCTCAGAAACTTGTTGGTGATATGTGTCCTCAACTAACAGAGTTGAACTTTGCCATTGAT
AGAGAGCAGTTTTGAAACACTCTTTTTGTGGAATCTGCAAGTGGATATTTGACTAGCTGA
CTCAGATATCGTTGGAAAAGGGATCACTAGCAAATAAAAGGTAGACAGCAGCATTCTCAG
AAATTTCTTTCTGATGACTGCATTCAACTCATAGAGTTGAACATTCCCTTTCATAGAGCA
GGTTTGAAACACTCTTTCTGGAGTATCTGGATGTGGACATTTGGACCACATGTGGAATTG
TGAGCGGATAACAATTTGTGGCCCATAAAAACGAGACAGAAGGATTCTGAGAAACAAGCT
TGTGATGTGTGTACTCAGCTAACAGAGTGGAACCTCTCTTTTGATGCAGCAGTTTGGAAA
CACTCTTTTTGTAGAAACTGTAAGTGGATATTTGGATAGCTCTAATGATATCGTTGGAAA
AGGGAATATCATCATCTAAAATCTAGACAGAAGCCCTCTCAGAAACTACTTTGTGATATC
TGCATTCAAGTCACAGAGTTGAACATTCGCTTTCTTAGAGCACGTTGGAAACACTCTTTT
TGTAGTGTCTGGAAGTGGACATTTGGACCACATGTGGAATTGTGAGCGGATAACAATTTG
TGGCCCATAAAAACGAGACAGAAGCATGCTCAGAAACTTGTTTTTGATGTGTGTACCCAG
CCAAAGGAGTTGAACATTTCTATTGATAGAGCAGTTTTGAAACACTCTTTTTGTGGAAAA
TGCAGGTGGATATTTGGATAGCTTGGAGGATATCGTTGGAAGAGGGATCACTAGAGAATT
CGGGCAAAATACCCCATTTCAGGGACTAGCTAGATTTCAGGTAAGATAGCTAGGGTCTAG
CAATAAAAGGTAGACAGCAGCATTCTCAGAAATTTCTTTCTGATGTCTGCATTCAACTCA
TAGAGTTGAAGATTGCCTTTCATAGAGCAGGTTTGAAACACTCTTTCTGGAGTATCTGGA
TGTGGACATTTGGACCACATGTGGAATTGTGAGCGGATAACAATTTGTGGCCATAAAAAC
GAGACAGAAGGATTCTCAGAAACAAGTTTGTGATGTGTGTACTCAGCTAACAGAGTGGAA
CCTTTCTTTTTACAGAGCAGCTTTGAAACTCTATTTTTGTGGATTCTGCAAATTGATATT
TAGGACCACATGTGGAATTGTGAGCGGATAACAATTTGTGGATACAAAATCTAGACAGAA
GCATTCTCACAAACTTCTTTGTGATGTGTGTCCTCAACTAACAGAGTTGAACCTTTCTTT
TGATGCAGCAGTTTGGAAACACTCTTTTTGTAGAAACTGTAAGTGGATATTTGGATAGCT
CTAACGATATCGTTGGAAAAGGGAATATCATGATCTAAAATCTAGACAGAAGCACTATTA
GAAACTACTTGGTGATATCTGCATTCAAGTCACAGAGTTGAACATTCCCTTACTTTGAGC
ACGTTTGAAACACTCTTTTGGAAGAATCTGGAAGTGGACATTTGGACCACATGTGGAATT
GTGAGCGGATAACAATTTGTGGCCAATAAAAGCCAGACAGAAGCTTTCTCAGAAACTTGT
TCGTGATGTGTGTACTCAACTAAAAGAGTTGAACCTTTCTATTGATAGAGCAGTTTTGAA
ACACTCTTTTTGTGGATTCTGCAAGTGGATATTTGGATTGCTTTGAGGATATCGTTGGAA
GAGGGATCACTAGCTATAAAAACTAGACAGCAGCATTCCCAGAAATTTCTTTGGGATATT
TCCATTCAACTCATAGAGATGAACATGGCCTTTCATAGAGCAGGTTTGAAACACTCTTTT
TGTAGTTTGTGGAAGTGGACATTTCGACCACATGTGGAATTGTGAGCGGATAACAATTTG
TGGCCCATAAAAATAGACAGAAGCATTCTCAGAAACTTGTTGGTGATATGTGTCCTCAAC
TAACAGAGTTGAACTTTGCCATTGATAGAGAGCAGTTTTGAAACACTCTTTTTGTGGAAT
CTGCAAGTGGATATTTGACTAGCTGACTCAGATATCGTTGGAAAAGGGATCACTAGCAAA
TAAAAGGTAGACAGCAGCATTCTCAGAAATTTCTTTCTGATGACTGCATTCAACTCATAG
AGTTGAACATTCCCTTTCATAGAGCAGGTTTGAAACACTCTTTCTGGAGTATCTGGATGT
GGACATTTGGACCACATGTGGAATTGTGAGCGGATAACAATTTGTGGCCCATAAAAACGA
GACAGAAGGATTCTGAGAAACAAGCTTGTGATGTGTGTACTCAGCTAACAGAGTGGAACC
TCTCTTTTGATGCAGCAGTTTGGAAACACTCTTTTTGTAGAAACTGTAAGTGGATATTTG
GATAGCTCTAATGATATCGTTGGAAAAGGGAATATCATCATCTAAAATCTAGACAGAAGC
CCTCTCAGAAACTACTTTGTGATATCTGCATTCAAGTCACAGAGTTGAACATTCGCTTTC
TTAGAGCACGTTGGAAACACTCTTTTTGTAGTGTCTGGAAGTGGACATTTGGACCACATG
TGGAATTGTGAGCGGATAACAATTTGTGGCCCATAAAAACGAGACAGAAGCATGCTCAGA
AACTTGTTTTTGATGTGTGTACCCAGCCAAAGGAGTTGAACATTTCTATTGATAGAGCAG
TTTTGAAACACTCTTTTTGTGGAAAATGCAGGTGGATATTTGGATAGCTTGGAGGATATC
GTTGGAAGAGGGATCACTAGAGAATTCGGGCAAAATACCCCTTTTCTGGGACTAGCTAGA
TTTCAGGTAAGATAGCTAGGGTCTAGCAATAAAAGGTAGACAGCAGCATTCTCAGAAATT
TCTTTCTGATGTCTGCATTCAACTCATAGAGTTGAAGATTGCCTTTCATAGAGCAGGTTT
GAAACACTCTTTCTGGAGTATCTGGATGTGGACATTTGGACCACATGTGGAATTGTGAGC
GGATAACAATTTGTGGCCATAAAAACGAGACAGAAGGATTCTCAGAAACAAGTTTGTGAT
GTGTGTACTCAGCTAACAGAGTGGAACCTTTCTTTTTACAGAGCAGCTTTGAAACTCTAT
TTTTGTGGATTCTGCAAATTGATATTTAGGACCACATGTGGAATTGTGAGCGGATAACAA
TTTGTGGATACAAAATCTAGACAGAAGCATTCTCACAAACTTCTTTGTGATGTGTGTCCT
CAACTAACAGAGTTGAACCTTTCTTTTGATGCAGCAGTTTGGAAACACTCTTTTTGTAGA
AACTGTAAGTGGATATTTGGATAGCTCTAACGATATCGTTGGAAAAGGGAATATCATGAT
CTAAAATCTAGACAGAAGCACTATTAGAAACTACTTGGTGATATCTGCATTCAAGTCACA
GAGTTGAACATTCCCTTACTTTGAGCACGTTTGAAACACTCTTTTGGAAGAATCTGGAAG
TGGACATTTGGACCACATGTGGAATTGTGAGCGGATAACAATTTGTGGCCAATAAAAGCC
AGACAGAAGCTTTCTCAGAAACTTGTTCGTGATGTGTGTACTCAACTAAAAGAGTTGAAC
CTTTCTATTGATAGAGCAGTTTTGAAACACTCTTTTTGTGGATTCTGCAAGTGGATATTT
GGATTGCTTTGAGGATATCGTTGGAAGAGGGATCACTAGCTATAAAAACTAGACAGCAGC
ATTCCCAGAAATTTCTTTGGGATATTTCCATTCAACTCATAGAGATGAACATGGCCTTTC
ATAGAGCAGGTTTGAAACACTCTTTTTGTAGTTTGTGGAAGTGGACATTTCGACCACATG
TGGAATTGTGAGCGGATAACAATTTGTGGCCCATAAAAATAGACAGAAGCATTCTCAGAA
ACTTGTTGGTGATATGTGTCCTCAACTAACAGAGTTGAACTTTGCCATTGATAGAGAGCA
GTTTTGAAACACTCTTTTTGTGGAATCTGCAAGTGGATATTTGACTAGCTGACTCAGATA
TCGTTGGAAAAGGGATCACTAGCAAATAAAAGGTAGACAGCAGCATTCTCAGAAATTTCT
TTCTGATGACTGCATTCAACTCATAGAGTTGAACATTCCCTTTCATAGAGCAGGTTTGAA
ACACTCTTTCTGGAGTATCTGGATGTGGACATTTGGACCACATGTGGAATTGTGAGCGGA
TAACAATTTGTGGCCCATAAAAACGAGACAGAAGGATTCTGAGAAACAAGCTTGTGATGT
GTGTACTCAGCTAACAGAGTGGAACCTCTCTTTTGATGCAGCAGTTTGGAAACACTCTTT
TTGTAGAAACTGTAAGTGGATATTTGGATAGCTCTAATGATATCGTTGGAAAAGGGAATA
TCATCATCTAAAATCTAGACAGAAGCCCTCTCAGAAACTACTTTGTGATATCTGCATTCA
AGTCACAGAGTTGAACATTCGCTTTCTTAGAGCACGTTGGAAACACTCTTTTTGTAGTGT
CTGGAAGTGGACATTTGGACCACATGTGGAATTGTGAGCGGATAACAATTTGTGGCCCAT
AAAAACGAGACAGAAGCATGCTCAGAAACTTGTTTTTGATGTGTGTACCCAGCCAAAGGA
GTTGAACATTTCTATTGATAGAGCAGTTTTGAAACACTCTTTTTGTGGAAAATGCAGGTG
GATATTTGGATAGCTTGGAGGATATCGTTGGAAGAGGGATCACTAGAGAATTCGGGCAAA
ATACCCCGTTTCGGGGACTAGCTAGATTTCAGGTAAGATAGCTAGGGTCTAGCAATAAAA
GGTAGACAGCAGCATTCTCAGAAATTTCTTTCTGATGTCTGCATTCAACTCATAGAGTTG
AAGATTGCCTTTCATAGAGCAGGTTTGAAACACTCTTTCTGGAGTATCTGGATGTGGACA
TTTGGACCACATGTGGAATTGTGAGCGGATAACAATTTGTGGCCATAAAAACGAGACAGA
AGGATTCTCAGAAACAAGTTTGTGATGTGTGTACTCAGCTAACAGAGTGGAACCTTTCTT
TTTACAGAGCAGCTTTGAAACTCTATTTTTGTGGATTCTGCAAATTGATATTTAGGACCA
CATGTGGAATTGTGAGCGGATAACAATTTGTGGATACAAAATCTAGACAGAAGCATTCTC
ACAAACTTCTTTGTGATGTGTGTCCTCAACTAACAGAGTTGAACCTTTCTTTTGATGCAG
CAGTTTGGAAACACTCTTTTTGTAGAAACTGTAAGTGGATATTTGGATAGCTCTAACGAT
ATCGTTGGAAAAGGGAATATCATGATCTAAAATCTAGACAGAAGCACTATTAGAAACTAC
TTGGTGATATCTGCATTCAAGTCACAGAGTTGAACATTCCCTTACTTTGAGCACGTTTGA
AACACTCTTTTGGAAGAATCTGGAAGTGGACATTTGGACCACATGTGGAATTGTGAGCGG
ATAACAATTTGTGGCCAATAAAAGCCAGACAGAAGCTTTCTCAGAAACTTGTTCGTGATG
TGTGTACTCAACTAAAAGAGTTGAACCTTTCTATTGATAGAGCAGTTTTGAAACACTCTT
TTTGTGGATTCTGCAAGTGGATATTTGGATTGCTTTGAGGATATCGTTGGAAGAGGGATC
ACTAGCTATAAAAACTAGACAGCAGCATTCCCAGAAATTTCTTTGGGATATTTCCATTCA
ACTCATAGAGATGAACATGGCCTTTCATAGAGCAGGTTTGAAACACTCTTTTTGTAGTTT
GTGGAAGTGGACATTTCGACCACATGTGGAATTGTGAGCGGATAACAATTTGTGGCCCAT
AAAAATAGACAGAAGCATTCTCAGAAACTTGTTGGTGATATGTGTCCTCAACTAACAGAG
TTGAACTTTGCCATTGATAGAGAGCAGTTTTGAAACACTCTTTTTGTGGAATCTGCAAGT
GGATATTTGACTAGCTGACTCAGATATCGTTGGAAAAGGGATCACTAGCAAATAAAAGGT
AGACAGCAGCATTCTCAGAAATTTCTTTCTGATGACTGCATTCAACTCATAGAGTTGAAC
ATTCCCTTTCATAGAGCAGGTTTGAAACACTCTTTCTGGAGTATCTGGATGTGGACATTT
GGACCACATGTGGAATTGTGAGCGGATAACAATTTGTGGCCCATAAAAACGAGACAGAAG
GATTCTGAGAAACAAGCTTGTGATGTGTGTACTCAGCTAACAGAGTGGAACCTCTCTTTT
GATGCAGCAGTTTGGAAACACTCTTTTTGTAGAAACTGTAAGTGGATATTTGGATAGCTC
TAATGATATCGTTGGAAAAGGGAATATCATCATCTAAAATCTAGACAGAAGCCCTCTCAG
AAACTACTTTGTGATATCTGCATTCAAGTCACAGAGTTGAACATTCGCTTTCTTAGAGCA
CGTTGGAAACACTCTTTTTGTAGTGTCTGGAAGTGGACATTTGGACCACATGTGGAATTG
TGAGCGGATAACAATTTGTGGCCCATAAAAACGAGACAGAAGCATGCTCAGAAACTTGTT
TTTGATGTGTGTACCCAGCCAAAGGAGTTGAACATTTCTATTGATAGAGCAGTTTTGAAA
CACTCTTTTTGTGGAAAATGCAGGTGGATATTTGGATAGCTTGGAGGATATCGTTGGAAG
AGGGATCACTAGAGAATTCGGGCAAAAAGCCCAGTTTAGGGGACTAGCTAGATTTCAGGT
AAGATAGCTAGGGTCTAGCAATAAAAGGTAGACAGCAGCATTCTCAGAAATTTCTTTCTG
ATGTCTGCATTCAACTCATAGAGTTGAAGATTGCCTTTCATAGAGCAGGTTTGAAACACT
CTTTCTGGAGTATCTGGATGTGGACATTTGGACCACATGTGGAATTGTGAGCGGATAACA
ATTTGTGGCCATAAAAACGAGACAGAAGGATTCTCAGAAACAAGTTTGTGATGTGTGTAC
TCAGCTAACAGAGTGGAACCTTTCTTTTTACAGAGCAGCTTTGAAACTCTATTTTTGTGG
ATTCTGCAAATTGATATTTAGGACCACATGTGGAATTGTGAGCGGATAACAATTTGTGGA
TACAAAATCTAGACAGAAGCATTCTCACAAACTTCTTTGTGATGTGTGTCCTCAACTAAC
AGAGTTGAACCTTTCTTTTGATGCAGCAGTTTGGAAACACTCTTTTTGTAGAAACTGTAA
GTGGATATTTGGATAGCTCTAACGATATCGTTGGAAAAGGGAATATCATGATCTAAAATC
TAGACAGAAGCACTATTAGAAACTACTTGGTGATATCTGCATTCAAGTCACAGAGTTGAA
CATTCCCTTACTTTGAGCACGTTTGAAACACTCTTTTGGAAGAATCTGGAAGTGGACATT
TGGACCACATGTGGAATTGTGAGCGGATAACAATTTGTGGCCAATAAAAGCCAGACAGAA
GCTTTCTCAGAAACTTGTTCGTGATGTGTGTACTCAACTAAAAGAGTTGAACCTTTCTAT
TGATAGAGCAGTTTTGAAACACTCTTTTTGTGGATTCTGCAAGTGGATATTTGGATTGCT
TTGAGGATATCGTTGGAAGAGGGATCACTAGCTATAAAAACTAGACAGCAGCATTCCCAG
AAATTTCTTTGGGATATTTCCATTCAACTCATAGAGATGAACATGGCCTTTCATAGAGCA
GGTTTGAAACACTCTTTTTGTAGTTTGTGGAAGTGGACATTTCGACCACATGTGGAATTG
TGAGCGGATAACAATTTGTGGCCCATAAAAATAGACAGAAGCATTCTCAGAAACTTGTTG
GTGATATGTGTCCTCAACTAACAGAGTTGAACTTTGCCATTGATAGAGAGCAGTTTTGAA
ACACTCTTTTTGTGGAATCTGCAAGTGGATATTTGACTAGCTGACTCAGATATCGTTGGA
AAAGGGATCACTAGCAAATAAAAGGTAGACAGCAGCATTCTCAGAAATTTCTTTCTGATG
ACTGCATTCAACTCATAGAGTTGAACATTCCCTTTCATAGAGCAGGTTTGAAACACTCTT
TCTGGAGTATCTGGATGTGGACATTTGGACCACATGTGGAATTGTGAGCGGATAACAATT
TGTGGCCCATAAAAACGAGACAGAAGGATTCTGAGAAACAAGCTTGTGATGTGTGTACTC
AGCTAACAGAGTGGAACCTCTCTTTTGATGCAGCAGTTTGGAAACACTCTTTTTGTAGAA
ACTGTAAGTGGATATTTGGATAGCTCTAATGATATCGTTGGAAAAGGGAATATCATCATC
TAAAATCTAGACAGAAGCCCTCTCAGAAACTACTTTGTGATATCTGCATTCAAGTCACAG
AGTTGAACATTCGCTTTCTTAGAGCACGTTGGAAACACTCTTTTTGTAGTTTGTGGAAGT
GGACATTTGGACCACATGTGGAATTGTGAGCGGATAACAATTTGTGGCCCATAAAAACAA
GTTTCTGAGCATGCTTCTGTCTCGTTTTTATGGGCCACAAATTGTTATCCGCTCACAATT
CCACATGTGGTCCAAATGTCCACTTCCAGACACTACAAAAAGAGTGTTTCCAACGTGCTC
TAAGAAAGCGAATGTTCAACTCTGTGACTTGAATGCAGATATCACAAAGTAGTTTCTGAG
AGGGCTTCTGTCTAGATTTTAGATGATGATATTCCCGTTTCCAACGAAATCATTAGAGCT
ATCCAAATATCCACTTACAGTTTCTACAAAAAGAGTGTTTCCAAACTGCTGCATCAAAAG
AGAGGTTCCACTCTGTTAGCTGAGTACACACATCACAAGCTTGTTTCTCAGAATCCTTCT
GTCTCGTTTTTATGGGCCACAAATTGTTATCCGCTCACAATTCCACATGTGGTCCAAATG
TCCACTTCCAGATTCTTCCAAAAGAGTGTTTCAAACGTGCTCAAAGTAAGGGAATGTTCA
ACTCTGTGACTTGAATGCAGATATCACCAAGTAGTTTCTAATAGTGCTTCTGTCTAGATT
TTAGATCATGATATTCCCTTTTCCAACGATATCGTTAGAGCTATCCAAATATCCACTTAC
AGTTTCTACAAAAAGAGTGTTTCCAAACTGCTGCATCAAAAGAAAGGTTCAACTCTGTTA
GTTGAGGACACACATCACAAAGAAGTTTGTGAGAATGCTTCTGTCTAGATTTTGTATCCA
CAAATTGTTATCCGCTCACAATTCCACATGTGGTCCTAAATATCAATTTGCAGAATCCAC
AAAAATAGAGTTTCAAAGCTGCTCTGTAAAAAGAAAGGTTCCACTCTGTTAGCTGAGTAC
ACACATCACAAACTTGTTTCTGAGAATCCTTCTGTCTGGCTTTTATTGGCCACAAATTGT
TATCCGCTCACAATTCCACATGTGGTCCAAATGTCCACTTCCAGATTCTTCCAAAAGAGT
GTTTCAAACGTGCTCAAAGTAAGGGAATGTTCAACTCTGTGACTTGAATGCAGATATCAC
CAAGTAGTTTCTAATAGTGCTTCTGTCTAGATTTTAGATCATGATATTCCCTTTTCCAAC
GATATCGTTAGAGCTATCCAAATATCCACTTACAGTTTCTACAAAAAGAGTGTTTCCAAA
CTGCTGCATCAAAAGAAAGGTTCAACTCTGTTAGTTGAGGACACACATCACAAAGAAGTT
TGTGAGAATGCTTCTGTCTAGATTTTGTATCCACAAATTGTTATCCGCTCACAATTCCAC
ATGTGGTCCTAAATATCAATTTGCAGAATCCACAAAAATAGAGTTTCAAAGCTGCTCTGT
AAAAAGAAAGGTTCCACTCTGTTAGCTGAGTACACACATCACAAACTTGTTTCTGAGAAT
CCTTCTGTCTCGTTTTTATGGCCACAAATTGTTATCCGCTCACAATTCCACATGTGGTCC
AAATGTCCACATCCAGATACTCCAGAAAGAGTGTTTCAAACCTGCTCTATGAAAGGCAAT
CTTCAACTCTATGAGTTGAATGCAGACATCAGAAAGAAATTTCTGAGAATGCTGCTGTCT
ACCTTTTATTGCTAGACCCTAGCTATCTTACCTGAAATCTAGCTAGTCCCTCAAATCGGG
CTTTTTGCCCGAATTCTCTAGTGATCCCTCTTCCAACGATATCCTCCAAGCTATCCAAAT
ATCCACCTGCATTTTCCACAAAAAGAGTGTTTCAAAACTGCTCTATCAATAGAAATGTTC
AACTCCTTTGGCTGGGTACACACATCAAAAACAAGTTTCTGAGCATGCTTCTGTCTCGTT
TTTATGGGCCACAAATTGTTATCCGCTCACAATTCCACATGTGGTCCAAATGTCCACTTC
CAGACACTACAAAAAGAGTGTTTCCAACGTGCTCTAAGAAAGCGAATGTTCAACTCTGTG
ACTTGAATGCAGATATCACAAAGTAGTTTCTGAGAGGGCTTCTGTCTAGATTTTAGATGA
TGATATTCCCTTTTCCAACGATATCATTAGAGCTATCCAAATATCCACTTACAGTTTCTA
CAAAAAGAGTGTTTCCAAACTGCTGCATCAAAAGAGAGGTTCCACTCTGTTAGCTGAGTA
CACACATCACAAGCTTGTTTCTCAGAATCCTTCTGTCTCGTTTTTATGGGCCACAAATTG
TTATCCGCTCACAATTCCACATGTGGTCCAAATGTCCACATCCAGATACTCCAGAAAGAG
TGTTTCAAACCTGCTCTATGAAAGGGAATGTTCAACTCTATGAGTTGAATGCAGTCATCA
GAAAGAAATTTCTGAGAATGCTGCTGTCTACCTTTTATTTGCTAGTGATCCCTTTTCCAA
CGATATCTGAGTCAGCTAGTCAAATATCCACTTGCAGATTCCACAAAAAGAGTGTTTCAA
AACTGCTCTCTATCAATGGCAAAGTTCAACTCTGTTAGTTGAGGACACATATCACCAACA
AGTTTCTGAGAATGCTTCTGTCTATTTTTATGGGCCACAAATTGTTATCCGCTCACAATT
CCACATGTGGTCGAAATGTCCACTTCCACAAACTACAAAAAGAGTGTTTCAAACCTGCTC
TATGAAAGGCCATGTTCATCTCTATGAGTTGAATGGAAATATCCCAAAGAAATTTCTGGG
AATGCTGCTGTCTAGTTTTTATAGCTAGTGATCCCTCTTCCAACGATATCCTCAAAGCAA
TCCAAATATCCACTTGCAGAATCCACAAAAAGAGTGTTTCAAAACTGCTCTATCAATAGA
AAGGTTCAACTCTTTTAGTTGAGTACACACATCACGAACAAGTTTCTGAGAAAGCTTCTG
TCTGGCTTTTATTGGCCACAAATTGTTATCCGCTCACAATTCCACATGTGGTCCAAATGT
CCACTTCCAGATTCTTCCAAAAGAGTGTTTCAAACGTGCTCAAAGTAAGGGAATGTTCAA
CTCTGTGACTTGAATGCAGATATCACCAAGTAGTTTCTAATAGTGCTTCTGTCTAGATTT
TAGATCATGATATTCCCGTTTCCAACGATATCGTTAGAGCTATCCAAATATCCACTTACA
GTTTCTACAAAAAGAGTGTTTCCAAACTGCTGCATCAAAAGAAAGGTTCCACTCTGTTAG
CTGAGTACACACATCACAAACTTGTTTCTGAGAATCCTTCTGTCTCGTTTTTATGGCCAC
AAATTGTTATCCGCTCACAATTCCACATGTGGTCCAAATGTCCACATCCAGATACTCCAG
AAAGAGTGTTTCAAACCTGCTCTATGAAAGGCAATCTTCAACTCTATGAGTTGAATGCAG
ACATCAGAAAGAAATTTCTGAGAATGCTGCTGTCTACCTTTTATTGCTAGACCCTAGCTA
TCTTACCTGAAATCTAGCTAGTCCCATAAAATGGGGTTTTTGCCCGAATTCTCTAGTGAT
CCCTCTTCCAACGATATCCTCCAAGCTATCCAAATATCCACCTGCATTTTCCACAAAAAG
AGTGTTTCAAAACTGCTCTATCAATAGAAATGTTCAACTCCTTTGGCTGGGTACACACAT
CAAAAACAAGTTTCTGAGCATGCTTCTGTCTCGTTTTTATGGGCCACAAATTGTTATCCG
CTCACAATTCCACATGTGGTCCAAATGTCCACTTCCAGACACTACAAAAAGAGTGTTTCC
AACGTGCTCTAAGAAAGCGAATGTTCAACTCTGTGACTTGAATGCAGATATCACAAAGTA
GTTTCTGAGAGGGCTTCTGTCTAGATTTTAGATGATGATATTCCCTTTTCCAACGATATC
ATTAGAGCTATCCAAATATCCACTTACAGTTTCTACAAAAAGAGTGTTTCCAAACTGCTG
CATCAAAAGAGAGGTTCCACTCTGTTAGCTGAGTACACACATCACAAGCTTGTTTCTCAG
AATCCTTCTGTCTCGTTTTTATGGGCCACAAATTGTTATCCGCTCACAATTCCACATGTG
GTCCAAATGTCCACATCCAGATACTCCAGAAAGAGTGTTTCAAACCTGCTCTATGAAAGG
GAATGTTCAACTCTATGAGTTGAATGCAGTCATCAGAAAGAAATTTCTGAGAATGCTGCT
GTCTACCTTTTATTTGCTAGTGATCCCTTTTCCAACGATATCTGAGTCAGCTAGTCAAAT
ATCCACTTGCAGATTCCACAAAAAGAGTGTTTCAAAACTGCTCTCTATCAATGGCAAAGT
TCAACTCTGTTAGTTGAGGACACATATCACCAACAAGTTTCTGAGAATGCTTCTGTCTAT
TTTTATGGGCCACAAATTGTTATCCGCTCACAATTCCACATGTGGTCGAAATGTCCACTT
CCACAAACTACAAAAAGAGTGTTTCAAACCTGCTCTATGAAAGGCCATGTTCATCTCTAT
GAGTTGAATGGAAATATCCCAAAGAAATTTCTGGGAATGCTGCTGTCTAGTTTTTATAGC
TAGTGATCCCTCTTCCAACGATATCCTCAAAGCAATCCAAATATCCACTTGCAGAATCCA
CAAAAAGAGTGTTTCAAAACTGCTCTATCAATAGAAAGGTTCAACTCTTTTAGTTGAGTA
CACACATCACGAACAAGTTTCTGAGAAAGCTTCTGTCTGGCTTTTATTGGCCACAAATTG
TTATCCGCTCACAATTCCACATGTGGTCCAAATGTCCACTTCCAGATTCTTCCAAAAGAG
TGTTTCAAACGTGCTCAAAGTAAGGGAATGTTCAACTCTGTGACTTGAATGCAGATATCA
CCAAGTAGTTTCTAATAGTGCTTCTGTCTAGATTTTAGATCATGATATTCCCTTTTCCAA
CGATATCGTTAGAGCTATCCAAATATCCACTTACAGTTTCTACAAAAAGAGTGTTTCCAA
ACTGCTGCATCAAAAGAAAGGTTCAACTCTGTTAGTTGAGGACACACATCACAAAGAAGT
TTGTGAGAATGCTTCTGTCTAGATTTTGTATCCACAAATTGTTATCCGCTCACAATTCCA
CATGTGGTCCTAAATATCAATTTGCAGAATCCACAAAAATAGAGTTTCAAAGCTGCTCTG
TAAAAAGAAAGGTTCCACTCTGTTAGCTGAGTACACACATCACAAACTTGTTTCTGAGAA
TCCTTCTGTCTCGTTTTTATGGCCACAAATTGTTATCCGCTCACAATTCCACATGTGGTC
CAAATGTCCACATCCAGATACTCCAGAAAGAGTGTTTCAAACCTGCTCTATGAAAGGCAA
TCTTCAACTCTATGAGTTGAATGCAGACATCAGAAAGAAATTTCTGAGAATGCTGCTGTC
TACCTTTTATTGCTAGACCCTAGCTATCTTACCTGAAATCTAGCTAGTCCCTTAAATTGG
GGTTTTTGCCCGAATTCTCTAGTGATCCCTCTTCCAACGATATCCTCCAAGCTATCCAAA
TATCCACCTGCATTTTCCACAAAAAGAGTGTTTCAAAACTGCTCTATCAATAGAAATGTT
CAACTCCTTTGGCTGGGTACACACATCAAAAACAAGTTTCTGAGCATGCTTCTGTCTCGT
TTTTATGGGCCACAAATTGTTATCCGCTCACAATTCCACATGTGGTCCAAATGTCCACTT
CCAGACACTACAAAAAGAGTGTTTCCAACGTGCTCTAAGAAAGCGAATGTTCAACTCTGT
GACTTGAATGCAGATATCACAAAGTAGTTTCTGAGAGGGCTTCTGTCTAGATTTTAGATG
ATGATATTCCCTTTTCCAACGATATCATTAGAGCTATCCAAATATCCACTTACAGTTTCT
ACAAAAAGAGTGTTTCCAAACTGCTGCATCAAAAGAGAGGTTCCACTCTGTTAGCTGAGT
ACACACATCACAAGCTTGTTTCTCAGAATCCTTCTGTCTCGTTTTTATGGGCCACAAATT
GTTATCCGCTCACAATTCCACATGTGGTCCAAATGTCCACATCCAGATACTCCAGAAAGA
GTGTTTCAAACCTGCTCTATGAAAGGGAATGTTCAACTCTATGAGTTGAATGCAGTCATC
AGAAAGAAATTTCTGAGAATGCTGCTGTCTACCTTTTATTTGCTAGTGATCCCTTTTCCA
ACGATATCTGAGTCAGCTAGTCAAATATCCACTTGCAGATTCCACAAAAAGAGTGTTTCA
AAACTGCTCTCTATCAATGGCAAAGTTCAACTCTGTTAGTTGAGGACACATATCACCAAC
AAGTTTCTGAGAATGCTTCTGTCTATTTTTATGGGCCACAAATTGTTATCCGCTCACAAT
TCCACATGTGGTCGAAATGTCCACTTCCACAAACTACAAAAAGAGTGTTTCAAACCTGCT
CTATGAAAGGCCATGTTCATCTCTATGAGTTGAATGGAAATATCCCAAAGAAATTTCTGG
GAATGCTGCTGTCTAGTTTTTATAGCTAGTGATCCCTCTTCCAACGATATCCTCAAAGCA
ATCCAAATATCCACTTGCAGAATCCACAAAAAGAGTGTTTCAAAACTGCTCTATCAATAG
AAAGGTTCAACTCTTTTAGTTGAGTACACACATCACGAACAAGTTTCTGAGAAAGCTTCT
GTCTGGCTTTTATTGGCCACAAATTGTTATCCGCTCACAATTCCACATGTGGTCCAAATG
TCCACTTCCAGATTCTTCCAAAAGAGTGTTTCAAACGTGCTCAAAGTAAGGGAATGTTCA
ACTCTGTGACTTGAATGCAGATATCACCAAGTAGTTTCTAATAGTGCTTCTGTCTAGATT
TTAGATCATGATATTCCCTTTTCCAACGATATCGTTAGAGCTATCCAAATATCCACTTAC
AGTTTCTACAAAAAGAGTGTTTCCAAACTGCTGCATCAAAAGAAAGGTTCAACTCTGTTA
GTTGAGGACACACATCACAAAGAAGTTTGTGAGAATGCTTCTGTCTAGATTTTGTATCCA
CAAATTGTTATCCGCTCACAATTCCACATGTGGTCCTAAATATCAATTTGCAGAATCCAC
AAAAATAGAGTTTCAAAGCTGCTCTGTAAAAAGAAAGGTTCCACTCTGTTAGCTGAGTAC
ACACATCACAAACTTGTTTCTGAGAATCCTTCTGTCTCGTTTTTATGGCCACAAATTGTT
ATCCGCTCACAATTCCACATGTGGTCCAAATGTCCACATCCAGATACTCCAGAAAGAGTG
TTTCAAACCTGCTCTATGAAAGGCAATCTTCAACTCTATGAGTTGAATGCAGACATCAGA
AAGAAATTTCTGAGAATGCTGCTGTCTACCTTTTATTGCTAGACCCTAGCTATCTTACCT
GAAATCTAGCTAGTCCCGGAAAGGGGGCTTTTTGCCCGAATTCTCTAGTGATCCCTCTTC
CAACGATATCCTCCAAGCTATCCAAATATCCACCTGCATTTTCCACAAAAAGAGTGTTTC
AAAACTGCTCTATCAATAGAAATGTTCAACTCCTTTGGCTGGGTACACACATCAAAAACA
AGTTTCTGAGCATGCTTCTGTCTCGTTTTTATGGGCCACAAATTGTTATCCGCTCACAAT
TCCACATGTGGTCCAAATGTCCACTTCCAGACACTACAAAAAGAGTGTTTCCAACGTGCT
CTAAGAAAGCGAATGTTCAACTCTGTGACTTGAATGCAGATATCACAAAGTAGTTTCTGA
GAGGGCTTCTGTCTAGATTTTAGATGATGATATTCCCTTTTCCAACGATATCATTAGAGC
TATCCAAATATCCACTTACAGTTTCTACAAAAAGAGTGTTTCCAAACTGCTGCATCAAAA
GAGAGGTTCCACTCTGTTAGCTGAGTACACACATCACAAGCTTGTTTCTCAGAATCCTTC
TGTCTCGTTTTTATGGGCCACAAATTGTTATCCGCTCACAATTCCACATGTGGTCCAAAT
GTCCACATCCAGATACTCCAGAAAGAGTGTTTCAAACCTGCTCTATGAAAGGGAATGTTC
AACTCTATGAGTTGAATGCAGTCATCAGAAAGAAATTTCTGAGAATGCTGCTGTCTACCT
TTTATTTGCTAGTGATCCCTTTTCCAACGATATCTGAGTCAGCTAGTCAAATATCCACTT
GCAGATTCCACAAAAAGAGTGTTTCAAAACTGCTCTCTATCAATGGCAAAGTTCAACTCT
GTTAGTTGAGGACACATATCACCAACAAGTTTCTGAGAATGCTTCTGTCTATTTTTATGG
GCCACAAATTGTTATCCGCTCACAATTCCACATGTGGTCGAAATGTCCACTTCCACAAAC
TACAAAAAGAGTGTTTCAAACCTGCTCTATGAAAGGCCATGTTCATCTCTATGAGTTGAA
TGGAAATATCCCAAAGAAATTTCTGGGAATGCTGCTGTCTAGTTTTTATAGCTAGTGATC
CCTCTTCCAACGATATCCTCAAAGCAATCCAAATATCCACTTGCAGAATCCACAAAAAGA
GTGTTTCAAAACTGCTCTATCAATAGAAAGGTTCAACTCTTTTAGTTGAGTACACACATC
ACGAACAAGTTTCTGAGAAAGCTTCTGTCTGGCTTTTATTGGCCACAAATTGTTATCCGC
TCACAATTCCACATGTGGTCCAAATGTCCACTTCCAGATTCTTCCAAAAGAGTGTTTCAA
ACGTGCTCAAAGTAAGGGAATGTTCAACTCTGTGACTTGAATGCAGATATCACCAAGTAG
TTTCTAATAGTGCTTCTGTCTAGATTTTAGATCATGATATTCCCTTTTCCAACGATATCG
TTAGAGCTATCCAAATATCCACTTACAGTTTCTACAAAAAGAGTGTTTCCAAACTGCTGC
ATCAAAAGAAAGGTTCAACTCTGTTAGTTGAGGACACACATCACAAAGAAGTTTGTGAGA
ATGCTTCTGTCTAGATTTTGTATCCACAAATTGTTATCCGCTCACAATTCCACATGTGGT
CCTAAATATCAATTTGCAGAATCCACAAAAATAGAGTTTCAAAGCTGCTCTGTAAAAAGA
AAGGTTCCACTCTGTTAGCTGAGTACACACATCACAAACTTGTTTCTGAGAATCCTTCTG
TCTCGTTTTTATGGCCACAAATTGTTATCCGCTCACAATTCCACATGTGGTCCAAATGTC
CACATCCAGATACTCCAGAAAGAGTGTTTCAAACCTGCTCTATGAAAGGCAATCTTCAAC
TCTATGAGTTGAATGCAGACATCAGAAAGAAATTTCTGAGAATGCTGCTGTCTACCTTTT
ATTGCTAGACCCTAGCTATCTTACCTGAAATCTAGCTAGTCCCCAAAACAGGGATTTTTG
CCCGAATTCTCTAGTGATCCCTCTTCCAACGATATCCTCCAAGCTATCCAAATATCCACC
TGCATTTTCCACAAAAAGAGTGTTTCAAAACTGCTCTATCAATAGAAATGTTCAACTCCT
TTGGCTGGGTACACACATCAAAAACAAGTTTCTGAGCATGCTTCTGTCTCGTTTTTATGG
GCCACAAATTGTTATCCGCTCACAATTCCACATGTGGTCCAAATGTCCACTTCCAGACAC
TACAAAAAGAGTGTTTCCAACGTGCTCTAAGAAAGCGAATGTTCAACTCTGTGACTTGAA
TGCAGACATCAGAAAGAAATTTCTGAGAATGCTGCTGTCTACCTTTTATTGCTAGACCCT
AGCTATCTTACCTGAAATCTAGCTAGTCCCAGAAAAGGGGTTTTTTCCCCGAATTCTCTA
GTGATCCCGCTTCCAACGAAATCCTCCAAGCTATCCAAATATCCACCTGCATTTTCCACA
AAAAGAGTGTTTCAAAACTGCTCTATCAATAGAAATGTTCAACTCCTTTGGCTGGGTACA
CACATCAAAAACAAGTTTCTGAGCATGCTTCTGTCTAGTTTTTATGGGCTAGTCTCTATC
ACTGATAGGGAGAGCTCTGCTGCTAGTAAATGTCCACTTCCAGACACTACAAAAAGAGTG
TTTCCAACGTGCTCTAAGAAAGCGAATGTTCAACTCTGTGACTTGAATGCAGATATCACA
AAGTAGTTTCTGAGAGGGCTTCTGTCTAGATTTTAGATGATGATATTCCCTTTTCCAACG
ATATCATTAGAGCTATCCAAATATCCACTTACAGTTTCTACAAAAAGAGTGTTTCCAAAC
TGCTGCATCAAAAGAGAGGTTCCACTCTGTTAGCTGAGTACACACATCACAAGCTTGTTT
CTCAGAATCCTTCTGTCTCGTTTTTATGGGCCACAAATTGTTATCCGCTCACAATTCCAC
ATGTGGTCCAAATGTCCACATCCAGATACTCCAGAAAGAGTGTTTCAAACCTGCTCTATG
AAAGGGAATGTTCAACTCTATGAGTTGAATGCAGTCATCAGAAAGAAATTTCTGAGAATG
CTGCTGTCTACCTTTTATTTGCTAGTGATCCCTTTTCCAACGATATCTGAGTCAGCTAGT
CAAATATCCACTTGCAGATTCCACAAAAAGAGTGTTTCAAAACTGCTCTCTATCAATGGC
AAAGTTCAACTCTGTTAGTTGAGGACACATATCACCAACAAGTTTCTGAGAATGCTTCTG
TCTATTTTTATGGGCCACAAATTGTTATCCGCTCACAATTCCACATGTGGTCGAAATGTC
CACTTCCACAAACTACAAAAAGAGTGTTTCAAACCTGCTCTATGAAAGGCCATGTTCATC
TCTATGAGTTGAATGCAGATATCACCAAGTAGTTTCTAATAGTGCTTCTGTCTAGATTTT
AGATCATGATATTCCCTTTTCCAACGATATCGTTAGAGCTATCCAAATATCCACTTACAG
TTTCTACAAAAAGAGTGTTTCCAAACTGCTGCATCAAAAGAAAGGTTCAACTCTGTTAGT
TGAGGACACACATCACAAAGAAGTTTGTGAGAATGCTTCTGTCTAGATTTTGTATCCACA
AATTGTTATCCGCTCACAATTCCACATGTGGTCCTAAATATCAATTTGCAGAATCCACAA
AAATAGAGTTTCAAAGCTGCTCTGTAAAAAGAAAGGTTCCACTCTGTTAGCTGAGTACAC
ACATCACAAACTTGTTTCTGAGAATCCTTCTGTCTCGTTTTTATGGCCACAAATTGTTAT
CCGCTCACAATTCCACATGTGGTCCAAATGTCCACATCCAGATACTCCAGAAAGAGTGTT
TCAAACCTGCTCTATGAAAGGCAATCTTCAACTCTATGAGTTGAATGCAGACATCAGAAA
GAAATTTCTGAGAATGCTGCTGTCTACCTTTTATTGCTAGACCCTAGCTATCTTACCTGA
AATCTAGCTAGTCCCGGAAAGGGGGTTTTTTGCCCGAATTCTCTAGTGATCCCTCTTCCA
ACGATATCCTCCAAGCTATCCAAATATCCACCTGCATTTTCCACAAAAAGAGTGTTTCAA
AACTGCTCTATCAATAGAAATGTTCAACTCCTTTGGCTGGGTACACACATCAAAAACAAG
TTTCTGAGCATGCTTCTGTCTCGTTTTTATGGGCCACAAATTGTTATCCGCTCACAATTC
CACATGTGGTCCAAATGTCCACTTCCAGACACTACAAAAAGAGTGTTTCCAACGTGCTCT
AAGAAAGCGAATGTTCAACTCTGTGACTTGAATGCAGATATCACAAAGTAGTTTCTGAGA
GGGCTTCTGTCTAGATTTTAGATGATGATATTCCCTTTTCCAACGATATCATTAGAGCTA
TCCAAATATCCACTTACAGTTTCTACAAAAAGAGTGTTTCCAAACTGCTGCATCAAAAGA
GAGGTTCCACTCTGTTAGCTGAGTACACACATCACAAGCTTGTTTCTCAGAATCCTTCTG
TCTCGTTTTTATGGGCCACAAATTGTTATCCGCTCACAATTCCACATGTGGTCCAAATGT
CCACATCCAGATACTCCAGAAAGAGTGTTTCAAACCTGCTCTATGAAAGGGAATGTTCAA
CTCTATGAGTTGAATGCAGTCATCAGAAAGAAATTTCTGAGAATGCTGCTGTCTACCTTT
TATTTGCTAGTGATCCCTTTTCCAACGATATCTGAGTCAGCTAGTCAAATATCCACTTGC
AGATTCCACAAAAAGAGTGTTTCAAAACTGCTCTCTATCAATGGCAAAGTTCAACTCTGT
TAGTTGAGGACACATATCACCAACAAGTTTCTGAGAATGCTTCTGTCTATTTTTATGGGC
CACAAATTGTTATCCGCTCACAATTCCACATGTGGTCGAAATGTCCACTTCCACAAACTA
CAAAAAGAGTGTTTCAAACCTGCTCTATGAAAGGCCATGTTCATCTCTATGAGTTGAATG
GAAATATCCCAAAGAAATTTCTGGGAATGCTGCTGTCTAGTTTTTATAGCTAGTGATCCC
TCTTCCAACGATATCCTCAAAGCAATCCAAATATCCACTTGCAGAATCCACAAAAAGAGT
GTTTCAAAACTGCTCTATCAATAGAAAGGTTCAACTCTTTTAGTTGAGTACACACATCAC
GAACAAGTTTCTGAGAAAGCTTCTGTCTGGCTTTTATTGGCCACAAATTGTTATCCGCTC
ACAATTCCACATGTGGTCCAAATGTCCACTTCCAGATTCTTCCAAAAGAGTGTTTCAAAC
GTGCTCAAAGTAAGGGAATGTTCAACTCTGTGACTTGAATGCAGATATCACCAAGTAGTT
TCTAATAGTGCTTCTGTCTAGATTTTAGATCATGATATTCCCTTTTCCAACGATATCGTT
AGAGCTATCCAAATATCCACTTACAGTTTCTACAAAAAGAGTGTTTCCAAACTGCTGCAT
CAAAAGAAAGGTTCAACTCTGTTAGTTGAGGACACACATCACAAAGAAGTTTGTGAGAAT
GCTTCTGTCTAGATTTTGTATCCACAAATTGTTATCCGCTCACAATTCCACATGTGGTCC
TAAATATCAATTTGCAGAATCCACAAAAATAGAGTTTCAAAGCTGCTCTGTAAAAAGAAA
GGTTCCACTCTGTTAGCTGAGTACACACATCACAAACTTGTTTCTGAGAATCCTTCTGTC
TCGTTTTTATGGCCACAAATTGTTATCCGCTCACAATTCCACATGTGGTCCAAATGTCCA
CATCCAGATACTCCAGAAAGAGTGTTTCAAACCTGCTCTATGAAAGGCAATCTTCAACTC
TATGAGTTGAATGCAGACATCAGAAAGAAATTTCTGAGAATGCTGCTGTCTACCTTTTAT
TGCTAGACCCTAGCTATCTTACCTGAAATCTAGCTAGTCCCCGAAACGGGGTTTTTTGCC
CGAATTCTCTAGTGATCCCTCTTCCAACGATATCCTCCAAGCTATCCAAATATCCACCTG
CATTTTCCACAAAAAGAGTGTTTCAAAACTGCTCTATCAATAGAAATGTTCAACTCCTTT
GGCTGGGTACACACATCAAAAACAAGTTTCTGAGCATGCTTCTGTCTCGTTTTTATGGGC
CACAAATTGTTATCCGCTCACAATTCCACATGTGGTCCAAATGTCCACTTCCAGACACTA
CAAAAAGAGTGTTTCCAACGTGCTCTAAGAAAGCGAATGTTCAACTCTGTGACTTGAATG
CAGATATCACAAAGTAGTTTCTGAGAGGGCTTCTGTCTAGATTTTAGATGATGATATTCC
CTTTTCCAACGATATCATTAGAGCTATCCAAATATCCACTTACAGTTTCTACAAAAAGAG
TGTTTCCAAACTGCTGCATCAAAAGAGAGGTTCCACTCTGTTAGCTGAGTACACACATCA
CAAGCTTGTTTCTCAGAATCCTTCTGTCTCGTTTTTATGGGCCACAAATTGTTATCCGCT
CACAATTCCACATGTGGTCCAAATGTCCACATCCAGATACTCCAGAAAGAGTGTTTCAAA
CCTGCTCTATGAAAGGGAATGTTCAACTCTATGAGTTGAATGCAGTCATCAGAAAGAAAT
TTCTGAGAATGCTGCTGTCTACCTTTTATTTGCTAGTGATCCCTTTTCCAACGATATCTG
AGTCAGCTAGTCAAATATCCACTTGCAGATTCCACAAAAAGAGTGTTTCAAAACTGCTCT
CTATCAATGGCAAAGTTCAACTCTGTTAGTTGAGGACACATATCACCAACAAGTTTCTGA
GAATGCTTCTGTCTATTTTTATGGGCCACAAATTGTTATCCGCTCACAATTCCACATGTG
GTCGAAATGTCCACTTCCACAAACTACAAAAAGAGTGTTTCAAACCTGCTCTATGAAAGG
CCATGTTCATCTCTATGAGTTGAATGGAAATATCCCAAAGAAATTTCTGGGAATGCTGCT
GTCTAGTTTTTATAGCTAGTGATCCCTCTTCCAACGATATCCTCAAAGCAATCCAAATAT
CCACTTGCAGAATCCACAAAAAGAGTGTTTCAAAACTGCTCTATCAATAGAAAGGTTCAA
CTCTTTTAGTTGAGTACACACATCACGAACAAGTTTCTGAGAAAGCTTCTGTCTCGTTTT
TATGGGCCACAAATTGTTATCCGCTCACAATTCCACATGTGGTCCAAATGTCCACTTCCA
GACACTACAAAAAGAGTGTTTCCAACGTGCTCTAAGAAAGCGAATGTTCAACTCTGTGAC
TTGAATGCAGATATCACAAAGTAGTTTCTGAGAGGGCTTCTGTCTAGATTTTAGATGATG
ATATTCCCTTTTCCAACGATATCATTAGAGCTATCCAAATATCCACTTACAGTTTCTACA
AAAAGAGTGTTTCCAAACTGCTGCATCAAAAGAGAGGTTCCACTCTGTTAGCTGAGTACA
CACATCACAAGCTTGTTTCTCAGAATCCTTCTGTCTCGTTTTTATGGGCCACAAATTGTT
ATCCGCTCACAATTCCACATGTGGTCCAAATGTCCACATCCAGATACTCCAGAAAGAGTG
TTTCAAACCTGCTCTATGAAAGGGAATGTTCAACTCTATGAGTTGAATGCAGTCATCAGA
AAGAAATTTCTGAGAATGCTGCTGTCTACCTTTTATTTGCTAGTGATCCCTTTTCCAACG
ATATCTGAGTCAGCTAGTCAAATATCCACTTGCAGATTCCACAAAAAGAGTGTTTCAAAA
CTGCTCTCTATCAATGGCAAAGTTCAACTCTGTTAGTTGAGGACACATATCACCAACAAG
TTTCTGAGAATGCTTCTGTCTATTTTTATGGGCCACAAATTGTTATCCGCTCACAATTCC
ACATGTGGTCGAAATGTCCACTTCCACAAACTACAAAAAGAGTGTTTCAAACCTGCTCTA
TGAAAGGCCATGTTCATCTCTATGAGTTGAATGGAAATATCCCAAAGAAATTTCTGGGAA
TGCTGCTGTCTAGTTTTTATAGCTAGTGATCCCTCTTCCAACGATATCCTCAAAGCAATC
CAAATATCCACTTGCAGAATCCACAAAAAGAGTGTTTCAAAACTGCTCTATCAATAGAAA
GGTTCAACTCTTTTAGTTGAGTACACACATCACGAACAAGTTTCTGAGAAAGCTTCTGTC
TGGCTTTTATTGGCCACAAATTGTTATCCGCTCACAATTCCACATGTGGTCCAAATGTCC
ACTTCCAGATTCTTCCAAAAGAGTGTTTCAAACGTGCTCAAAGTAAGGGAATGTTCAACT
CTGTGACTTGAATGCAGATATCACCAAGTAGTTTCTAATAGTGCTTCTGTCTAGATTTTA
GATCATGATATTCCCTTTTCCAACGATATCGTTAGAGCTATCCAAATATCCACTTACAGT
TTCTACAAAAAGAGTGTTTCCAAACTGCTGCATCAAAAGAAAGGTTCAACTCTGTTAGTT
GAGGACACACATCACAAAGAAGTTTGTGAGAATGCTTCTGTCTAGATTTTGTATCCACAA
ATTGTTATCCGCTCACAATTCCACATGTGGTCCTAAATATCAATTTGCAGAATCCACAAA
AATAGAGTTTCAAAGCTGCTCTGTAAAAAGAAAGGTTCCACTCTGTTAGCTGAGTACACA
CATCACAAACTTGTTTCTGAGAATCCTTCTGTCTCGTTTTTATGGCCACAAATTGTTATC
CGCTCACAATTCCACATGTGGTCCAAATGTCCACATCCAGATACTCCAGAAAGAGTGTTT
CAAACCTGCTCTATGAAAGGCAATCTTCAACTCTATGAGTTGAATGCAGACATCAGAAAG
AAATTTCTGAGAATGCTGCTGTCTACCTTTTATTGCTAGACCCTAGCTATCTTACCTGAA
ATCTAGCTAGTCCCGAAAAGAGGGTTTTTTGCCCGAATTCTCTAGTGATCCCTCTTCCAA
CGATATCCTCCAAGCTATCCAAATATCCACCTGCATTTTCCACAAAAAGAGTGTTTCAAA
ACTGCTCTATCAATAGAAATGTTCAACTCCTTTGGCTGGGTACACACATCAAAAACAAGT
TTCTGAGCATGCTTCTGTCTCGTTTTTATGGGCCACAAATTGTTATCCGCTCACAATTCC
ACATGTGGTCCAAATGTCCACTTCCAGACACTACAAAAAGAGTGTTTCCAACGTGCTCTA
AGAAAGCGAATGTTCAACTCTGTGACTTGAATGCAGATATCACAAAGTAGTTTCTGAGAG
GGCTTCTGTCTAGATTTTAGATGATGATATTCCCTTTTCCAACGATATCATTAGAGCTAT
CCAAATATCCACTTACAGTTTCTACAAAAAGAGTGTTTCCAAACTGCTGCATCAAAAGAG
AGGTTCCACTCTGTTAGCTGAGTACACACATCACAAGCTTGTTTCTCAGAATCCTTCTGT
CTCGTTTTTATGGGCCACAAATTGTTATCCGCTCACAATTCCACATGTGGTCCAAATGTC
CACATCCAGATACTCCAGAAAGAGTGTTTCAAACCTGCTCTATGAAAGGGAATGTTCAAC
TCTATGAGTTGAATGCAGTCATCAGAAAGAAATTTCTGAGAATGCTGCTGTCTACCTTTT
ATTTGCTAGTGATCCCTTTTCCAACGATATCTGAGTCAGCTAGTCAAATATCCACTTGCA
GATTCCACAAAAAGAGTGTTTCAAAACTGCTCTCTATCAATGGCAAAGTTCAACTCTGTT
AGTTGAGGACACATATCACCAACAAGTTTCTGAGAATGCTTCTGTCTATTTTTATGGGCC
ACAAATTGTTATCCGCTCACAATTCCACATGTGGTCGAAATGTCCACTTCCACAAACTAC
AAAAAGAGTGTTTCAAACCTGCTCTATGAAAGGCCATGTTCATCTCTATGAGTTGAATGG
AAATATCCCAAAGAAATTTCTGGGAATGCTGCTGTCTAGTTTTTATAGCTAGTGATCCCT
CTTCCAACGATATCCTCAAAGCAATCCAAATATCCACTTGCAGAATCCACAAAAAGAGTG
TTTCAAAACTGCTCTATCAATAGAAAGGTTCAACTCTTTTAGTTGAGTACACACATCACG
AACAAGTTTCTGAGAAAGCTTCTGTCTGGCTTTTATTGGCCACAAATTGTTATCCGCTCA
CAATTCCACATGTGGTCCAAATGTCCACTTCCAGATTCTTCCAAAAGAGTGTTTCAAACG
TGCTCAAAGTAAGGGAATGTTCAACTCTGTGACTTGAATGCAGATATCACCAAGTAGTTT
CTAATAGTGCTTCTGTCTAGATTTTAGATCATGATATTCCCTTTTCCAACGATATCGTTA
GAGCTATCCAAATATCCACTTACAGTTTCTACAAAAAGAGTGTTTCCAAACTGCTGCATC
AAAAGAAAGGTTCAACTCTGTTAGTTGAGGACACACATCACAAAGAAGTTTGTGAGAATG
CTTCTGTCTAGATTTTGTATCCACAAATTGTTATCCGCTCACAATTCCACATGTGGTCCT
AAATATCAATTTGCAGAATCCACAAAAATAGAGTTTCAAAGCTGCTCTGTAAAAAGAAAG
GTTCCACTCTGTTAGCTGAGTACACACATCACAAACTTGTTTCTGAGAATCCTTCTGTCT
CGTTTTTATGGCCACAAATTGTTATCCGCTCACAATTCCACATGTGGTCCAAATGTCCAC
ATCCAGATACTCCAGAAAGAGTGTTTCAAACCTGCTCTATGAAAGGCAATCTTCAACTCT
ATGAGTTGAATGCAGACATCAGAAAGAAATTTCTGAGAATGCTGCTGTCTACCTTTTATT
GCTAGACCCTAGCTATCTTACCTGAAATCTAGCTAGTCCCCAAAACAGGGTTTTTTGCCC
GAATTCTCTAGTGATCCCTCTTCCAACGATATCCTCCAAGCTATCCAAATATCCACCTGC
ATTTTCCACAAAAAGAGTGTTTCAAAACTGCTCTATCAATAGAAATGTTCAACTCCTTTG
GCTGGGTACACACATCAAAAACAAGTTTCTGAGCATGCTTCTGTCTCGTTTTTATGGGCC
ACAAATTGTTATCCGCTCACAATTCCACATGTGGTCCAAATGTCCACTTCCAGACACTAC
AAAAAGAGTGTTTCCAACGTGCTCTAAGAAAGCGAATGTTCAACTCTGTGACTTGAATGC
AGATATCACAAAGTAGTTTCTGAGAGGGCTTCTGTCTAGATTTTAGATGATGATATTCCC
TTTTCCAACGATATCATTAGAGCTATCCAAATATCCACTTACAGTTTCTACAAAAAGAGT
GTTTCCAAACTGCTGCATCAAAAGAGAGGTTCCACTCTGTTAGCTGAGTACACACATCAC
AAGCTTGTTTCTCAGAATCCTTCTGTCTCGTTTTTATGGGCCACAAATTGTTATCCGCTC
ACAATTCCACATGTGGTCCAAATGTCCACATCCAGATACTCCAGAAAGAGTGTTTCAAAC
CTGCTCTATGAAAGGGAATGTTCAACTCTATGAGTTGAATGCAGTCATCAGAAAGAAATT
TCTGAGAATGCTGCTGTCTACCTTTTATTTGCTAGTGATCCCTTTTCCAACGATATCTGA
GTCAGCTAGTCAAATATCCACTTGCAGATTCCACAAAAAGAGTGTTTCAAAACTGCTCTC
TATCAATGGCAAAGTTCAACTCTGTTAGTTGAGGACACATATCACCAACAAGTTTCTGAG
AATGCTTCTGTCTATTTTTATGGGCCACAAATTGTTATCCGCTCACAATTCCACATGTGG
TCGAAATGTCCACTTCCACAAACTACAAAAAGAGTGTTTCAAACCTGCTCTATGAAAGGC
CATGTTCATCTCTATGAGTTGAATGGAAATATCCCAAAGAAATTTCTGGGAATGCTGCTG
TCTAGTTTTTATAGCTAGTGATCCCTCTTCCAACGATATCCTCAAAGCAATCCAAATATC
CACTTGCAGAATCCACAAAAAGAGTGTTTCAAAACTGCTCTATCAATAGAAAGGTTCAAC
TCTTTTAGTTGAGTACACACATCACGAACAAGTTTCTGAGAAAGCTTCTGTCTGGCTTTT
ATTGGCCACAAATTGTTATCCGCTCACAATTCCACATGTGGTCCAAATGTCCACTTCCAG
ATTCTTCCAAAAGAGTGTTTCAAACGTGCTCAAAGTAAGGGAATGTTCAACTCTGTGACT
TGAATGCAGATATCACCAAGTAGTTTCTAATAGTGCTTCTGTCTAGATTTTAGATCATGA
TATTCCCTTTTCCAACGATATCGTTAGAGCTATCCAAATATCCACTTACAGTTTCTACAA
AAAGAGTGTTTCCAAACTGCTGCATCAAAAGAAAGGTTCAACTCTGTTAGTTGAGGACAC
ACATCACAAAGAAGTTTGTGAGAATGCTTCTGTCTAGATTTTGTATCCACAAATTGTTAT
CCGCTCACAATTCCACATGTGGTCCTAAATATCAATTTGCAGAATCCACAAAAATAGAGT
TTCAAAGCTGCTCTGTAAAAAGAAAGGTTCCACTCTGTTAGCTGAGTACACACATCACAA
ACTTGTTTCTGAGAATCCTTCTGTCTCGTTTTTATGGCCACAAATTGTTATCCGCTCACA
ATTCCACATGTGGTCCAAATGTCCACATCCAGATACTCCAGAAAGAGTGTTTCAAACCTG
CTCTATGAAAGGCAATCTTCAACTCTATGAGTTGAATGCAGACATCAGAAAGAAATTTCT
GAGAATGCTGCTGTCTACCTTTTATTGCTAGACCCTAGCTATCTTACCTGAAATCTAGCT
AGTCCCAAAAAAAGGGTTTTTTGCCCGAATTCTCTAGTGATCCCTCTTCCAACGATATCC
TCCAAGCTATCCAAATATCCACCTGCATTTTCCACAAAAAGAGTGTTTCAAAACTGCTCT
ATCAATAGAAATGTTCAACTCCTTTGGCTGGGTACACACATCAAAAACAAGTTTCTGAGC
ATGCTTCTGTCTCGTTTTTATGGGCCACAAATTGTTATCCGCTCACAATTCCACATGTGG
TCCAAATGTCCACTTCCAGACACTACAAAAAGAGTGTTTCCAACGTGCTCTAAGAAAGCG
AATGTTCAACTCTGTGACTTGAATGCAGATATCACAAAGTAGTTTCTGAGAGGGCTTCTG
TCTAGATTTTAGATGATGATATTCCCTTTTCCAACGATATCATTAGAGCTATCCAAATAT
CCACTTACAGTTTCTACAAAAAGAGTGTTTCCAAACTGCTGCATCAAAAGAGAGGTTCCA
CTCTGTTAGCTGAGTACACACATCACAAGCTTGTTTCTCAGAATCCTTCTGTCTCGTTTT
TATGGGCCACAAATTGTTATCCGCTCACAATTCCACATGTGGTCCAAATGTCCACATCCA
GATACTCCAGAAAGAGTGTTTCAAACCTGCTCTATGAAAGGGAATGTTCAACTCTATGAG
TTGAATGCAGTCATCAGAAAGAAATTTCTGAGAATGCTGCTGTCTACCTTTTATTTGCTA
GTGATCCCTTTTCCAACGATATCTGAGTCAGCTAGTCAAATATCCACTTGCAGATTCCAC
AAAAAGAGTGTTTCAAAACTGCTCTCTATCAATGGCAAAGTTCAACTCTGTTAGTTGAGG
ACACATATCACCAACAAGTTTCTGAGAATGCTTCTGTCTATTTTTATGGGCCACAAATTG
TTATCCGCTCACAATTCCACATGTGGTCGAAATGTCCACTTCCACAAACTACAAAAAGAG
TGTTTCAAACCTGCTCTATGAAAGGCCATGTTCATCTCTATGAGTTGAATGGAAATATCC
CAAAGAAATTTCTGGGAATGCTGCTGTCTAGTTTTTATAGCTAGTGATCCCTCTTCCAAC
GATATCCTCAAAGCAATCCAAATATCCACTTGCAGAATCCACAAAAAGAGTGTTTCAAAA
CTGCTCTATCAATAGAAAGGTTCAACTCTTTTAGTTGAGTACACACATCACGAACAAGTT
TCTGAGAAAGCTTCTGTCTGGCTTTTATTGGCCACAAATTGTTATCCGCTCACAATTCCA
CATGTGGTCCAAATGTCCACTTCCAGATTCTTCCAAAAGAGTGTTTCAAACGTGCTCAAA
GTAAGGGAATGTTCAACTCTGTGACTTGAATGCAGATATCACCAAGTAGTTTCTAATAGT
GCTTCTGTCTAGATTTTAGATCATGATATTCCCTTTTCCAACGATATCGTTAGAGCTATC
CAAATATCCACTTACAGTTTCTACAAAAAGAGTGTTTCCAAACTGCTGCATCAAAAGAAA
GGTTCAACTCTGTTAGTTGAGGACACACATCACAAAGAAGTTTGTGAGAATGCTTCTGTC
TAGATTTTGTATCCACAAATTGTTATCCGCTCACAATTCCACATGTGGTCCTAAATATCA
ATTTGCAGAATCCACAAAAATAGAGTTTCAAAGCTGCTCTGTAAAAAGAAAGGTTCCACT
CTGTTAGCTGAGTACACACATCACAAACTTGTTTCTGAGAATCCTTCTGTCTCGTTTTTA
TGGCCACAAATTGTTATCCGCTCACAATTCCACATGTGGTCCAAATGTCCACATCCAGAT
ACTCCAGAAAGAGTGTTTCAAACCTGCTCTATGAAAGGCAATCTTCAACTCTATGAGTTG
AATGCAGACATCAGAAAGAAATTTCTGAGAATGCTGCTGTCTACCTTTTATTGCTAGACC
CTAGCTATCTTACCTGAAATCTAGCTAGTCCCTAAAATAGGGTTTTTTGCCCGAATTCTC
TAGTGATCCCTCTTCCAACGATATCCTCCAAGCTATCCAAATATCCACCTGCATTTTCCA
CAAAAAGAGTGTTTCAAAACTGCTCTATCAATAGAAATGTTCAACTCCTTTGGCTGGGTA
CACACATCAAAAACAAGTTTCTGAGCATGCTTCTGTCTCGTTTTTATGGGCCACAAATTG
TTATCCGCTCACAATTCCACATGTGGTCCAAATGTCCACTTCCAGACACTACAAAAAGAG
TGTTTCCAACGTGCTCTAAGAAAGCGAATGTTCAACTCTGTGACTTGAATGCAGATATCA
CAAAGTAGTTTCTGAGAGGGCTTCTGTCTAGATTTTAGATGATGATATTCCCTTTTCCAA
CGATATCATTAGAGCTATCCAAATATCCACTTACAGTTTCTACAAAAAGAGTGTTTCCAA
ACTGCTGCATCAAAAGAGAGGTTCCACTCTGTTAGCTGAGTACACACATCACAAGCTTGT
TTCTCAGAATCCTTCTGTCTCGTTTTTATGGGCCACAAATTGTTATCCGCTCACAATTCC
ACATGTGGTCCAAATGTCCACATCCAGATACTCCAGAAAGAGTGTTTCAAACCTGCTCTA
TGAAAGGGAATGTTCAACTCTATGAGTTGAATGCAGTCATCAGAAAGAAATTTCTGAGAA
TGCTGCTGTCTACCTTTTATTTGCTAGTGATCCCTTTTCCAACGATATCTGAGTCAGCTA
GTCAAATATCCACTTGCAGATTCCACAAAAAGAGTGTTTCAAAACTGCTCTCTATCAATG
GCAAAGTTCAACTCTGTTAGTTGAGGACACATATCACCAACAAGTTTCTGAGAATGCTTC
TGTCTATTTTTATGGGCCACAAATTGTTATCCGCTCACAATTCCACATGTGGTCGAAATG
TCCACTTCCACAAACTACAAAAAGAGTGTTTCAAACCTGCTCTATGAAAGGCCATGTTCA
TCTCTATGAGTTGAATGGAAATATCCCAAAGAAATTTCTGGGAATGCTGCTGTCTAGTTT
TTATAGCTAGTGATCCCTCTTCCAACGATATCCTCAAAGCAATCCAAATATCCACTTGCA
GAATCCACAAAAAGAGTGTTTCAAAACTGCTCTATCAATAGAAAGGTTCAACTCTTTTAG
TTGAGTACACACATCACGAACAAGTTTCTGAGAAAGCTTCTGTCTGGCTTTTATTGGCCA
CAAATTGTTATCCGCTCACAATTCCACATGTGGTCCAAATGTCCACTTCCAGATTCTTCC
AAAAGAGTGTTTCAAACGTGCTCAAAGTAAGGGAATGTTCAACTCTGTGACTTGAATGCA
GATATCACCAAGTAGTTTCTAATAGTGCTTCTGTCTAGATTTTAGATCATGATATTCCCT
TTTCCAACGATATCGTTAGAGCTATCCAAATATCCACTTACAGTTTCTACAAAAAGAGTG
TTTCCAAACTGCTGCATCAAAAGAAAGGTTCAACTCTGTTAGTTGAGGACACACATCACA
AAGAAGTTTGTGAGAATGCTTCTGTCTAGATTTTGTATCCACAAATTGTTATCCGCTCAC
AATTCCACATGTGGTCCTAAATATCAATTTGCAGAATCCACAAAAATAGAGTTTCAAAGC
TGCTCTGTAAAAAGAAAGGTTCCACTCTGTTAGCTGAGTACACACATCACAAACTTGTTT
CTGAGAATCCTTCTGTCTCGTTTTTATGGCCACAAATTGTTATCCGCTCACAATTCCACA
TGTGGTCCAAATGTCCACATCCAGATACTCCAGAAAGAGTGTTTCAAACCTGCTCTATGA
AAGGCAATCTTCAACTCTATGAGTTGAATGCAGACATCAGAAAGAAATTTCTGAGAATGC
TGCTGTCTACCTTTTATTGCTAGACCCTAGCTATCTTACCTGAAATCTAGCTAGTCCCGT
AAAGTGGGTTTTTTGCCCGAATTCTCTAGTGATCCCTCTTCCAACGATATCCTCCAAGCT
ATCCAAATATCCACCTGCATTTTCCACAAAAAGAGTGTTTCAAAACTGCTCTATCAATAG
AAATGTTCAACTCCTTTGGCTGGGTACACACATCAAAAACAAGTTTCTGAGCATGCTTCT
GTCTCGTTTTTATGGGCCACAAATTGTTATCCGCTCACAATTCCACATGTGGTCCAAATG
TCCACTTCCAGACACTACAAAAAGAGTGTTTCCAACGTGCTCTAAGAAAGCGAATGTTCA
ACTCTGTGACTTGAATGCAGATATCACAAAGTAGTTTCTGAGAGGGCTTCTGTCTAGATT
TTAGATGATGATATTCCCTTTTCCAACGATATCATTAGAGCTATCCAAATATCCACTTAC
AGTTTCTACAAAAAGAGTGTTTCCAAACTGCTGCATCAAAAGAGAGGTTCCACTCTGTTA
GCTGAGTACACACATCACAAGCTTGTTTCTCAGAATCCTTCTGTCTCGTTTTTATGGGCC
ACAAATTGTTATCCGCTCACAATTCCACATGTGGTCCAAATGTCCACATCCAGATACTCC
AGAAAGAGTGTTTCAAACCTGCTCTATGAAAGGGAATGTTCAACTCTATGAGTTGAATGC
AGTCATCAGAAAGAAATTTCTGAGAATGCTGCTGTCTACCTTTTATTTGCTAGTGATCCC
TTTTCCAACGATATCTGAGTCAGCTAGTCAAATATCCACTTGCAGATTCCACAAAAAGAG
TGTTTCAAAACTGCTCTCTATCAATGGCAAAGTTCAACTCTGTTAGTTGAGGACACATAT
CACCAACAAGTTTCTGAGAATGCTTCTGTCTATTTTTATGGGCCACAAATTGTTATCCGC
TCACAATTCCACATGTGGTCGAAATGTCCACTTCCACAAACTACAAAAAGAGTGTTTCAA
ACCTGCTCTATGAAAGGCCATGTTCATCTCTATGAGTTGAATGGAAATATCCCAAAGAAA
TTTCTGGGAATGCTGCTGTCTAGTTTTTATAGCTAGTGATCCCTCTTCCAACGATATCCT
CAAAGCAATCCAAATATCCACTTGCAGAATCCACAAAAAGAGTGTTTCAAAACTGCTCTA
TCAATAGAAAGGTTCAACTCTTTTAGTTGAGTACACACATCACGAACAAGTTTCTGAGAA
AGCTTCTGTCTGGCTTTTATTGGCCACAAATTGTTATCCGCTCACAATTCCACATGTGGT
CCAAATGTCCACTTCCAGATTCTTCCAAAAGAGTGTTTCAAACGTGCTCAAAGTAAGGGA
ATGTTCAACTCTGTGACTTGAATGCAGATATCACCAAGTAGTTTCTAATAGTGCTTCTGT
CTAGATTTTAGATCATGATATTCCCTTTTCCAACGATATCGTTAGAGCTATCCAAATATC
CACTTACAGTTTCTACAAAAAGAGTGTTTCCAAACTGCTGCATCAAAAGAAAGGTTCAAC
TCTGTTAGTTGAGGACACACATCACAAAGAAGTTTGTGAGAATGCTTCTGTCTAGATTTT
GTATCCACAAATTGTTATCCGCTCACAATTCCACATGTGGTCCTAAATATCAATTTGCAG
AATCCACAAAAATAGAGTTTCAAAGCTGCTCTGTAAAAAGAAAGGTTCCACTCTGTTAGC
TGAGTACACACATCACAAACTTGTTTCTGAGAATCCTTCTGTCTCGTTTTTATGGCCACA
AATTGTTATCCGCTCACAATTCCACATGTGGTCCAAATGTCCACATCCAGATACTCCAGA
AAGAGTGTTTCAAACCTGCTCTATGAAAGGCAATCTTCAACTCTATGAGTTGAATGCAGA
CATCAGAAAGAAATTTCTGAGAATGCTGCTGTCTACCTTTTATTGCTAGACCCTAGCTAT
CTTACCTGAAATCTAGCTAGTCCCCTAAACTGGGTTTTTTGCCCGAATTCTCTAGTGATC
CCTCTTCCAACGATATCCTCCAAGCTATCCAAATATCCACCTGCATTTTCCACAAAAAGA
GTGTTTCAAAACTGCTCTATCAATAGAAATGTTCAACTCCTTTGGCTGGGTACACACATC
AAAAACAAGTTTCTGAGCATGCTTCTGTCTCGTTTTTATGGGCCACAAATTGTTATCCGC
TCACAATTCCACATGTGGTCCAAATGTCCACTTCCAGACACTACAAAAAGAGTGTTTCCA
ACGTGCTCTAAGAAAGCGAATGTTCAACTCTGTGACTTGAATGCAGATATCACAAAGTAG
TTTCTGAGAGGGCTTCTGTCTAGATTTTAGATGATGATATTCCCTTTTCCAACGATATCA
TTAGAGCTATCCAAATATCCACTTACAGTTTCTACAAAAAGAGTGTTTCCAAACTGCTGC
ATCAAAAGAGAGGTTCCACTCTGTTAGCTGAGTACACACATCACAAGCTTGTTTCTCAGA
ATCCTTCTGTCTCGTTTTTATGGGCCACAAATTGTTATCCGCTCACAATTCCACATGTGG
TCCAAATGTCCACATCCAGATTCTTCCAAAAGAGTGTTTCAAACGTGCTCAAAGTAAGGG
AATGTTCAACTCTGTGACTTGAATGCAGATATCACCAAGTAGTTTCTAATAGTGCTTCTG
TCTAGATTTTAGATCATGATATTCCCTTTTCCAACGATATCGTTAGAGCTATCCAAATAT
CCACTTACAGTTTCTACAAAAAGAGTGTTTCCAAACTGCTGCATCAAAAGAAAGGTTCAA
CTCTGTTAGTTGAGGACACACATCACAAAGAAGTTTGTGAGAATGCTTCTGTCTAGATTT
TGTATCCACAAATTGTTATCCGCTCACAATTCCACATGTGGTCCTAAATATCAATTTGCA
GAATCCACAAAAATAGAGTTTCAAAGCTGCTCTGTAAAAAGAAAGGTTCCACTCTGTTAG
CTGAGTACACACATCACAAACTTGTTTCTGAGAATCCTTCTGTCTCGTTTTTATGGCCAC
AAATTGTTATCCGCTCACAATTCCACATGTGGTCCAAATGTCCACATCCAGATACTCCAG
AAAGAGTGTTTCAAACCTGCTCTATGAAAGGCAATCTTCAACTCTATGAGTTGAATGCAG
ACATCAGAAAGAAATTTCTGAGAATGCTGCTGTCTACCTTTTATTGCTAGACCCTAGCTA
TCTTACCTGAAATCTAGCTAGTCCCCAAAACAGGGCTTTTTGCCCGAATTCTCTAGTGAT
CCCTCTTCCAACGATATCCTCCAAGCTATCCAAATATCCACCTGCATTTTCCACAAAAAG
AGTGTTTCAAAACTGCTCTATCAATAGAAAGGTTCAACTCTTTTAGTTGAGTACACACAT
CACGAACAAGTTTCTGAGAAAGCTTCTGTCTGGCTTTTATTGGCTAGTCTCTATCACTGA
TAGGGAGAGCTCTGCTGCTAGTAAATGTCCACTTCCAGATTCTTCCAAAAGAGTGTTTCA
AACGTGCTCAAAGTAAGGGAATGTTCAACTCTGTGACTTGAATGCAGATATCACCAAGTA
GTTTCTAATAGTGCTTCTGTCTAGATTTTAGATCATGATATTCCCGTTTCCAACGAAATC
GTTAGAGCTATCCAAATATCCACTTACAGTTTCTACAAAAAGAGTGTTTCCAAACTGCTG
CATCAAAAGAAAGGTTCAACTCTGTTAGTTGAGGACACACATCACAAAGAAGTTTGTGAG
AATGCTTCTGTCTAGATTTTGTATCTAGTCTCTATCACTGATAGGGAGAGCTCTGCTGCT
AGTTAAATATCAATTTGCAGAATCCACAAAAATAGAGTTTCAAAGCTGCTCTGTAAAAAG
AAAGGTTCCACTCTGTTAGCTGAGTACACACATCACAAACTTGTTTCTGAGAATCCTTCT
GTCTCGTTTTTATGGCTAGTCTCTATCACTGATAGGGAGAGCTCTGCTGCTAGTAAATGT
CCACATCCAGATACTCCAGAAAGAGTGTTTCAAACCTGCTCTATGAAAGGCAATCTTCAA
CTCTATGAGTTGAATGCAGACATCAGAAAGAAATTTCTGAGAATGCTGCTGTCTACCTTT
TATTGCTAGACCCTAGCTATCTTACCTGAAATCTAGCTAGTCCCCGAAACGGGGAATTTT
CCCCGAATTCTCTAGTGATCCCGCTTCCAACGAAATCCTCCAAGCTATCCAAATATCCAC
CTGCATTTTCCACAAAAAGAGTGTTTCAAAACTGCTCTATCAATAGAAATGTTCAACTCC
TTTGGCTGGGTACACACATCAAAAACAAGTTTCTGAGCATGCTTCTGTCTAGTTTTTATG
GGCTAGTCTCTATCACTGATAGGGAGAGCTCTGCTGCTAGTAAATGTCCACTTCCAGACA
CTACAAAAAGAGTGTTTCCAACGTGCTCTAAGAAAGCGAATGTTCAACTCTGTGACTTGA
ATGCAGATATCACAAAGTAGTTTCTGAGAGGGCTTCTGTCTAGATTTTAGATGATGATAT
TCCCGTTTCCAACGAAATCATTAGAGCTATCCAAATATCCACTTACAGTTTCTACAAAAA
GAGTGTTTCCAAACTGCTGCATCAAAAGAGAGGTTCCACTCTGTTAGCTGAGTACACACA
TCACAAGCTTGTTTCTCAGAATCCTTCTGTCTCGTTTTTATGGGCTAGTCTCTATCACTG
ATAGGGAGAGCTCTGCTGCTAGTAAATGTCCACATCCAGATACTCCAGAAAGAGTGTTTC
AAACCTGCTCTATGAAAGGGAATGTTCAACTCTATGAGTTGAATGCAGTCATCAGAAAGA
AATTTCTGAGAATGCTGCTGTCTACCTTTTATTTGCTAGTGATCCCGTTTCCAACGAATT
CTGAGTCAGCTAGTCAAATATCCACTTGCAGATTCCACAAAAAGAGTGTTTCAAAACTGC
TCTCTATCAATGGCAAAGTTCAACTCTGTTAGTTGAGGACACATATCACCAACAAGTTTC
TGAGAATGCTTCTGTCTATTTTTATGGGCTAGTCTCTATCACTGATAGGGAGAGCTCTGC
TGCTAGTAAATGTCCACTTCCACAAACTACAAAAAGAGTGTTTCAAACCTGCTCTATGAA
AGGCCATGTTCATCTCTATGAGTTGAATGGAAATATCCCAAAGAAATTTCTGGGAATGCT
GCTGTCTAGTTTTTATAGCTAGTGATCCCGCTTCCAACGAAATCCTCAAAGCAATCCAAA
TATCCACTTGCAGAATCCACAAAAAGAGTGTTTCAAAACTGCTCTATCAATAGAAAGGTT
CAACTCTTTTAGTTGAGTACACACATCACGAACAAGTTTCTGAGAAAGCTTCTGTCTGGC
TTTTATTGGCTAGTCTCTATCACTGATAGGGAGAGCTCTGCTGCTAGTAAATGTCCACTT
CCAGATTCTTCCAAAAGAGTGTTTCAAACGTGCTCAAAGTAAGGGAATGTTCAACTCTGT
GACTTGAATGCAGATATCACCAAGTAGTTTCTAATAGTGCTTCTGTCTAGATTTTAGATC
ATGATATTCCCGTTTCCAACGAAATCGTTAGAGCTATCCAAATATCCACTTACAGTTTCT
ACAAAAAGAGTGTTTCCAAACTGCTGCATCAAAAGAAAGGTTCAACTCTGTTAGTTGAGG
ACACACATCACAAAGAAGTTTGTGAGAATGCTTCTGTCTAGATTTTGTATCTAGTCTCTA
TCACTGATAGGGAGAGCTCTGCTGCTAGTTAAATATCAATTTGCAGAATCCACAAAAATA
GAGTTTCAAAGCTGCTCTGTAAAAAGAAAGGTTCCACTCTGTTAGCTGAGTACACACATC
ACAAACTTGTTTCTGAGAATCCTTCTGTCTCGTTTTTATGGCTAGTCTCTATCACTGATA
GGGAGAGCTCTGCTGCTAGTAAATGTCCACATCCAGATACTCCAGAAAGAGTGTTTCAAA
CCTGCTCTATGAAAGGCAATCTTCAACTCTATGAGTTGAATGCAGACATCAGAAAGAAAT
TTCTGAGAATGCTGCTGTCTACCTTTTATTGCTAGACCCTAGCTATCTTACCTGAAATCT
AGCTAGTCCCAGAAAAGGGGAATTTTCCCCGAATTCTCTAGTGATCCCGCTTCCAACGAA
ATCCTCCAAGCTATCCAAATATCCACCTGCATTTTCCACAAAAAGAGTGTTTCAAAACTG
CTCTATCAATAGAAATGTTCAACTCCTTTGGCTGGGTACACACATCAAAAACAAGTTTCT
GAGCATGCTTCTGTCTAGTTTTTATGGGCTAGTCTCTATCACTGATAGGGAGAGCTCTGC
TGCTAGTAAATGTCCACTTCCAGACACTACAAAAAGAGTGTTTCCAACGTGCTCTAAGAA
AGCGAATGTTCAACTCTGTGACTTGAATGCAGATATCACAAAGTAGTTTCTGAGAGGGCT
TCTGTCTAGATTTTAGATGATGATATTCCCGTTTCCAACGAAATCATTAGAGCTATCCAA
ATATCCACTTACAGTTTCTACAAAAAGAGTGTTTCCAAACTGCTGCATCAAAAGAGAGGT
TCCACTCTGTTAGCTGAGTACACACATCACAAGCTTGTTTCTCAGAATCCTTCTGTCTCG
TTTTTATGGGCTAGTCTCTATCACTGATAGGGAGAGCTCTGCTGCTAGTAAATGTCCACA
TCCAGATACTCCAGAAAGAGTGTTTCAAACCTGCTCTATGAAAGGGAATGTTCAACTCTA
TGAGTTGAATGCAGTCATCAGAAAGAAATTTCTGAGAATGCTGCTGTCTACCTTTTATTT
GCTAGTGATCCCGTTTCCAACGAATTCTGAGTCAGCTAGTCAAATATCCACTTGCAGATT
CCACAAAAAGAGTGTTTCAAAACTGCTCTCTATCAATGGCAAAGTTCAACTCTGTTAGTT
GAGGACACATATCACCAACAAGTTTCTGAGAATGCTTCTGTCTATTTTTATGGGCTAGTC
TCTATCACTGATAGGGAGAGCTCTGCTGCTAGTAAATGTCCACTTCCACAAACTACAAAA
AGAGTGTTTCAAACCTGCTCTATGAAAGGCCATGTTCATCTCTATGAGTTGAATGGAAAT
ATCCCAAAGAAATTTCTGGGAATGCTGCTGTCTAGTTTTTATAGCTAGTGATCCCGCTTC
CAACGAAATCCTCAAAGCAATCCAAATATCCACTTGCAGAATCCACAAAAAGAGTGTTTC
AAAACTGCTCTATCAATAGAAAGGTTCAACTCTTTTAGTTGAGTACACACATCACGAACA
AGTTTCTGAGAAAGCTTCTGTCTGGCTTTTATTGGCTAGTCTCTATCACTGATAGGGAGA
GCTCTGCTGCTAGTAAATGTCCACTTCCAGATTCTTCCAAAAGAGTGTTTCAAACGTGCT
CAAAGTAAGGGAATGTTCAACTCTGTGACTTGAATGCAGATATCACCAAGTAGTTTCTAA
TAGTGCTTCTGTCTAGATTTTAGATCATGATATTCCCGTTTCCAACGAAATCGTTAGAGC
TATCCAAATATCCACTTACAGTTTCTACAAAAAGAGTGTTTCCAAACTGCTGCATCAAAA
GAAAGGTTCAACTCTGTTAGTTGAGGACACACATCACAAAGAAGTTTGTGAGAATGCTTC
TGTCTAGATTTTGTATCTAGTCTCTATCACTGATAGGGAGAGCTCTGCTGCTAGTTAAAT
ATCAATTTGCAGAATCCACAAAAATAGAGTTTCAAAGCTGCTCTGTAAAAAGAAAGGTTC
CACTCTGTTAGCTGAGTACACACATCACAAACTTGTTTCTGAGAATCCTTCTGTCTCGTT
TTTATGGCTAGTCTCTATCACTGATAGGGAGAGCTCTGCTGCTAGTAAATGTCCACATCC
AGATACTCCAGAAAGAGTGTTTCAAACCTGCTCTATGAAAGGCAATCTTCAACTCTATGA
GTTGAATGCAGACATCAGAAAGAAATTTCTGAGAATGCTGCTGTCTACCTTTTATTGCTA
GACCCTAGCTATCTTACCTGAAATCTAGCTAGTCCCTGAAATGGGGAATTTTCCCCGAAT
TCTCTAGTGATCCCGCTTCCAACGAAATCCTCCAAGCTATCCAAATATCCACCTGCATTT
TCCACAAAAAGAGTGTTTCAAAACTGCTCTATCAATAGAAATGTTCAACTCCTTTGGCTG
GGTACACACATCAAAAACAAGTTTCTGAGCATGCTTCTGTCTAGTTTTTATGGGCTAGTC
TCTATCACTGATAGGGAGAGCTCTGCTGCTAGTAAATGTCCACTTCCAGACACTACAAAA
AGAGTGTTTCCAACGTGCTCTAAGAAAGCGAATGTTCAACTCTGTGACTTGAATGCAGAT
ATCACAAAGTAGTTTCTGAGAGGGCTTCTGTCTAGATTTTAGATGATGATATTCCCGTTT
CCAACGAAATCATTAGAGCTATCCAAATATCCACTTACAGTTTCTACAAAAAGAGTGTTT
CCAAACTGCTGCATCAAAAGAGAGGTTCCACTCTGTTAGCTGAGTACACACATCACAAGC
TTGTTTCTCAGAATCCTTCTGTCTCGTTTTTATGGGCTAGTCTCTATCACTGATAGGGAG
AGCTCTGCTGCTAGTAAATGTCCACATCCAGATACTCCAGAAAGAGTGTTTCAAACCTGC
TCTATGAAAGGGAATGTTCAACTCTATGAGTTGAATGCAGTCATCAGAAAGAAATTTCTG
AGAATGCTGCTGTCTACCTTTTATTTGCTAGTGATCCCGTTTCCAACGAATTCTGAGTCA
GCTAGTCAAATATCCACTTGCAGATTCCACAAAAAGAGTGTTTCAAAACTGCTCTCTATC
AATGGCAAAGTTCAACTCTGTTAGTTGAGGACACATATCACCAACAAGTTTCTGAGAATG
CTTCTGTCTATTTTTATGGGCCACAAATTGTTATCCGCTCACAATTCCACATGTGGTCGA
AATGTCCACTTCCACAAACTACAAAAAGAGTGTTTCAAACCTGCTCTATGAAAGGCCATG
TTCATCTCTATGAGTTGAATGGAAATATCCCAAAGAAATTTCTGGGAATGCTGCTGTCTA
GTTTTTATAGCTAGTGATCCCTCTTCCAACGATATCCTCAAAGCAATCCAAATATCCACT
TGCAGAATCCACAAAAAGAGTGTTTCAAAACTGCTCTATCAATAGAAAGGTTCAACTCTT
TTAGTTGAGTACACACATCACGAACAAGTTTCTGAGAAAGCTTCTGTCTGGCTTTTATTG
GCCACAAATTGTTATCCGCTCACAATTCCACATGTGGTCCAAATGTCCACTTCCAGATTC
TTCCAAAAGAGTGTTTCAAACGTGCTCAAAGTAAGGGAATGTTCAACTCTGTGACTTGAA
TGCAGATATCACCAAGTAGTTTCTAATAGTGCTTCTGTCTAGATTTTAGATCATGATATT
CCCTTTTCCAACGATATCGTTAGAGCTATCCAAATATCCACTTACAGTTTCTACAAAAAG
AGTGTTTCCAAACTGCTGCATCAAAAGAAAGGTTCAACTCTGTTAGTTGAGGACACACAT
CACAAAGAAGTTTGTGAGAATGCTTCTGTCTAGATTTTGTATCCACAAATTGTTATCCGC
TCACAATTCCACATGTGGTCCTAAATATCAATTTGCAGAATCCACAAAAATAGAGTTTCA
AAGCTGCTCTGTAAAAAGAAAGGTTCCACTCTGTTAGCTGAGTACACACATCACAAACTT
GTTTCTGAGAATCCTTCTGTCTCGTTTTTATGGCCACAAATTGTTATCCGCTCACAATTC
CACATGTGGTCCAAATGTCCACATCCAGATACTCCAGAAAGAGTGTTTCAAACCTGCTCT
ATGAAAGGCAATCTTCAACTCTATGAGTTGAATGCAGACATCAGAAAGAAATTTCTGAGA
ATGCTGCTGTCTACCTTTTATTGCTAGACCCTAGCTATCTTACCTGAAATCTAGCTAGTC
CCCGAAACGGGGTATTTTGCCCGAATTCTCTAGTGATCCCTCTTCCAACGATATCCTCCA
AGCTATCCAAATATCCACCTGCATTTTCCACAAAAAGAGTGTTTCAAAACTGCTCTATCA
ATAGAAATGTTCAACTCCTTTGGCTGGGTACACACATCAAAAACAAGTTTCTGAGCATGC
TTCTGTCTCGTTTTTATGGGCCACAAATTGTTATCCGCTCACAATTCCACATGTGGTCCA
AATGTCCACTTCCAGACACTACAAAAAGAGTGTTTCCAACGTGCTCTAAGAAAGCGAATG
TTCAACTCTGTGACTTGAATGCAGATATCACAAAGTAGTTTCTGAGAGGGCTTCTGTCTA
GATTTTAGATGATGATATTCCCTTTTCCAACGATATCATTAGAGCTATCCAAATATCCAC
TTACAGTTTCTACAAAAAGAGTGTTTCCAAACTGCTGCATCAAAAGAGAGGTTCCACTCT
GTTAGCTGAGTACACACATCACAAGCTTGTTTCTCAGAATCCTTCTGTCTCGTTTTTATG
GGCCACAAATTGTTATCCGCTCACAATTCCACATGTGGTCCAAATGTCCACATCCAGATA
CTCCAGAAAGAGTGTTTCAAACCTGCTCTATGAAAGGGAATGTTCAACTCTATGAGTTGA
ATGCAGTCATCAGAAAGAAATTTCTGAGAATGCTGCTGTCTACCTTTTATTTGCTAGTGA
TCCCTTTTCCAACGATATCTGAGTCAGCTAGTCAAATATCCACTTGCAGATTCCACAAAA
AGAGTGTTTCAAAACTGCTCTCTATCAATGGCAAAGTTCAACTCTGTTAGTTGAGGACAC
ATATCACCAACAAGTTTCTGAGAATGCTTCTGTCTATTTTTATGGGCCACAAATTGTTAT
CCGCTCACAATTCCACATGTGGTCGAAATGTCCACTTCCACAAACTACAAAAAGAGTGTT
TCAAACCTGCTCTATGAAAGGCCATGTTCATCTCTATGAGTTGAATGGAAATATCCCAAA
GAAATTTCTGGGAATGCTGCTGTCTAGTTTTTATAGCTAGTGATCCCTCTTCCAACGATA
TCCTCAAAGCAATCCAAATATCCACTTGCAGAATCCACAAAAAGAGTGTTTCAAAACTGC
TCTATCAATAGAAAGGTTCAACTCTTTTAGTTGAGTACACACATCACGAACAAGTTTCTG
AGAAAGCTTCTGTCTGGCTTTTATTGGCCACAAATTGTTATCCGCTCACAATTCCACATG
TGGTCCAAATGTCCACTTCCAGATTCTTCCAAAAGAGTGTTTCAAACGTGCTCAAAGTAA
GGGAATGTTCAACTCTGTGACTTGAATGCAGATATCACCAAGTAGTTTCTAATAGTGCTT
CTGTCTAGATTTTAGATCATGATATTCCCTTTTCCAACGATATCGTTAGAGCTATCCAAA
TATCCACTTACAGTTTCTACAAAAAGAGTGTTTCCAAACTGCTGCATCAAAAGAAAGGTT
CAACTCTGTTAGTTGAGGACACACATCACAAAGAAGTTTGTGAGAATGCTTCTGTCTAGA
TTTTGTATCCACAAATTGTTATCCGCTCACAATTCCACATGTGGTCCTAAATATCAATTT
GCAGAATCCACAAAAATAGAGTTTCAAAGCTGCTCTGTAAAAAGAAAGGTTCCACTCTGT
TAGCTGAGTACACACATCACAAACTTGTTTCTGAGAATCCTTCTGTCTCGTTTTTATGGC
CACAAATTGTTATCCGCTCACAATTCCACATGTGGTCCAAATGTCCACATCCAGATACTC
CAGAAAGAGTGTTTCAAACCTGCTCTATGAAAGGCAATCTTCAACTCTATGAGTTGAATG
CAGACATCAGAAAGAAATTTCTGAGAATGCTGCTGTCTACCTTTTATTGCTAGACCCTAG
CTATCTTACCTGAAATCTAGCTAGTCCCAGAAAAGGGGTATTTTGCCCGAATTCTCTAGT
GATCCCTCTTCCAACGATATCCTCCAAGCTATCCAAATATCCACCTGCATTTTCCACAAA
AAGAGTGTTTCAAAACTGCTCTATCAATAGAAATGTTCAACTCCTTTGGCTGGGTACACA
CATCAAAAACAAGTTTCTGAGCATGCTTCTGTCTCGTTTTTATGGGCCACAAATTGTTAT
CCGCTCACAATTCCACATGTGGTCCAAATGTCCACTTCCAGACACTACAAAAAGAGTGTT
TCCAACGTGCTCTAAGAAAGCGAATGTTCAACTCTGTGACTTGAATGCAGATATCACAAA
GTAGTTTCTGAGAGGGCTTCTGTCTAGATTTTAGATGATGATATTCCCTTTTCCAACGAT
ATCATTAGAGCTATCCAAATATCCACTTACAGTTTCTACAAAAAGAGTGTTTCCAAACTG
CTGCATCAAAAGAGAGGTTCCACTCTGTTAGCTGAGTACACACATCACAAGCTTGTTTCT
CAGAATCCTTCTGTCTCGTTTTTATGGGCCACAAATTGTTATCCGCTCACAATTCCACAT
GTGGTCCAAATGTCCACATCCAGATACTCCAGAAAGAGTGTTTCAAACCTGCTCTATGAA
AGGGAATGTTCAACTCTATGAGTTGAATGCAGTCATCAGAAAGAAATTTCTGAGAATGCT
GCTGTCTACCTTTTATTTGCTAGTGATCCCTTTTCCAACGATATCTGAGTCAGCTAGTCA
AATATCCACTTGCAGATTCCACAAAAAGAGTGTTTCAAAACTGCTCTCTATCAATGGCAA
AGTTCAACTCTGTTAGTTGAGGACACATATCACCAACAAGTTTCTGAGAATGCTTCTGTC
TATTTTTATGGGCCACAAATTGTTATCCGCTCACAATTCCACATGTGGTCGAAATGTCCA
CTTCCACAAACTACAAAAAGAGTGTTTCAAACCTGCTCTATGAAAGGCCATGTTCATCTC
TATGAGTTGAATGGAAATATCCCAAAGAAATTTCTGGGAATGCTGCTGTCTAGTTTTTAT
AGCTAGTGATCCCTCTTCCAACGATATCCTCAAAGCAATCCAAATATCCACTTGCAGAAT
CCACAAAAAGAGTGTTTCAAAACTGCTCTATCAATAGAAAGGTTCAACTCTTTTAGTTGA
GTACACACATCACGAACAAGTTTCTGAGAAAGCTTCTGTCTGGCTTTTATTGGCCACAAA
TTGTTATCCGCTCACAATTCCACATGTGGTCCAAATGTCCACTTCCAGATTCTTCCAAAA
GAGTGTTTCAAACGTGCTCAAAGTAAGGGAATGTTCAACTCTGTGACTTGAATGCAGATA
TCACCAAGTAGTTTCTAATAGTGCTTCTGTCTAGATTTTAGATCATGATATTCCCTTTTC
CAACGATATCGTTAGAGCTATCCAAATATCCACTTACAGTTTCTACAAAAAGAGTGTTTC
CAAACTGCTGCATCAAAAGAAAGGTTCAACTCTGTTAGTTGAGGACACACATCACAAAGA
AGTTTGTGAGAATGCTTCTGTCTAGATTTTGTATCCACAAATTGTTATCCGCTCACAATT
CCACATGTGGTCCTAAATATCAATTTGCAGAATCCACAAAAATAGAGTTTCAAAGCTGCT
CTGTAAAAAGAAAGGTTCCACTCTGTTAGCTGAGTACACACATCACAAACTTGTTTCTGA
GAATCCTTCTGTCTCGTTTTTATGGCCACAAATTGTTATCCGCTCACAATTCCACATGTG
GTCCAAATGTCCACATCCAGATACTCCAGAAAGAGTGTTTCAAACCTGCTCTATGAAAGG
CAATCTTCAACTCTATGAGTTGAATGCAGACATCAGAAAGAAATTTCTGAGAATGCTGCT
GTCTACCTTTTATTGCTAGACCCTAGCTATCTTACCTGAAATCTAGCTAGTCCCTGAAAT
GGGGTATTTTGCCCGAATTCTCTAGTGATCCCTCTTCCAACGATATCCTCCAAGCTATCC
AAATATCCACCTGCATTTTCCACAAAAAGAGTGTTTCAAAACTGCTCTATCAATAGAAAT
GTTCAACTCCTTTGGCTGGGTACACACATCAAAAACAAGTTTCTGAGCATGCTTCTGTCT
CGTTTTTATGGGCCACAAATTGTTATCCGCTCACAATTCCACATGTGGTCCAAATGTCCA
CTTCCAGACACTACAAAAAGAGTGTTTCCAACGTGCTCTAAGAAAGCGAATGTTCAACTC
TGTGACTTGAATGCAGATATCACAAAGTAGTTTCTGAGAGGGCTTCTGTCTAGATTTTAG
ATGATGATATTCCCTTTTCCAACGATATCATTAGAGCTATCCAAATATCCACTTACAGTT
TCTACAAAAAGAGTGTTTCCAAACTGCTGCATCAAAAGAGAGGTTCCACTCTGTTAGCTG
AGTACACACATCACAAGCTTGTTTCTCAGAATCCTTCTGTCTCGTTTTTATGGGCCACAA
ATTGTTATCCGCTCACAATTCCACATGTGGTCCAAATGTCCACATCCAGATACTCCAGAA
AGAGTGTTTCAAACCTGCTCTATGAAAGGGAATGTTCAACTCTATGAGTTGAATGCAGTC
ATCAGAAAGAAATTTCTGAGAATGCTGCTGTCTACCTTTTATTTGCTAGTGATCCCTTTT
CCAACGATATCTGAGTCAGCTAGTCAAATATCCACTTGCAGATTCCACAAAAAGAGTGTT
TCAAAACTGCTCTCTATCAATGGCAAAGTTCAACTCTGTTAGTTGAGGACACATATCACC
AACAAGTTTCTGAGAATGCTTCTGTCTATTTTTATGGGCCACAAATTGTTATCCGCTCAC
AATTCCACATGTGGTCGAAATGTCCACTTCCACAAACTACAAAAAGAGTGTTTCAAACCT
GCTCTATGAAAGGCCATGTTCATCTCTATGAGTTGAATGGAAATATCCCAAAGAAATTTC
TGGGAATGCTGCTGTCTAGTTTTTATAGCTAGTGATCCCTCTTCCAACGATATCCTCAAA
GCAATCCAAATATCCACTTGCAGAATCCACAAAAAGAGTGTTTCAAAACTGCTCTATCAA
TAGAAAGGTTCAACTCTTTTAGTTGAGTACACACATCACGAACAAGTTTCTGAGAAAGCT
TCTGTCTGGCTTTTATTGGCCACAAATTGTTATCCGCTCACAATTCCACATGTGGTCCAA
ATGTCCACTTCCAGATTCTTCCAAAAGAGTGTTTCAAACGTGCTCAAAGTAAGGGAATGT
TCAACTCTGTGACTTGAATGCAGATATCACCAAGTAGTTTCTAATAGTGCTTCTGTCTAG
ATTTTAGATCATGATATTCCCTTTTCCAACGATATCGTTAGAGCTATCCAAATATCCACT
TACAGTTTCTACAAAAAGAGTGTTTCCAAACTGCTGCATCAAAAGAAAGGTTCAACTCTG
TTAGTTGAGGACACACATCACAAAGAAGTTTGTGAGAATGCTTCTGTCTAGATTTTGTAT
CCACAAATTGTTATCCGCTCACAATTCCACATGTGGTCCTAAATATCAATTTGCAGAATC
CACAAAAATAGAGTTTCAAAGCTGCTCTGTAAAAAGAAAGGTTCCACTCTGTTAGCTGAG
TACACACATCACAAACTTGTTTCTGAGAATCCTTCTGTCTCGTTTTTATGGCCACAAATT
GTTATCCGCTCACAATTCCACATGTGGTCCAAATGTCCACATCCAGATACTCCAGAAAGA
GTGTTTCAAACCTGCTCTATGAAAGGCAATCTTCAACTCTATGAGTTGAATGCAGACATC
AGAAAGAAATTTCTGAGAATGCTGCTGTCTACCTTTTATTGCTAGACCCTAGCTATCTTA
CCTGAAATCTAGCTAGTCCCGCAAAGCGGGTATTTTGCCCGAATTCTCTAGTGATCCCTC
TTCCAACGATATCCTCCAAGCTATCCAAATATCCACCTGCATTTTCCACAAAAAGAGTGT
TTCAAAACTGCTCTATCAATAGAAATGTTCAACTCCTTTGGCTGGGTACACACATCAAAA
ACAAGTTTCTGAGCATGCTTCTGTCTCGTTTTTATGGGCCACAAATTGTTATCCGCTCAC
AATTCCACATGTGGTCCAAATGTCCACTTCCAGACACTACAAAAAGAGTGTTTCCAACGT
GCTCTAAGAAAGCGAATGTTCAACTCTGTGACTTGAATGCAGATATCACAAAGTAGTTTC
TGAGAGGGCTTCTGTCTAGATTTTAGATGATGATATTCCCTTTTCCAACGATATCATTAG
AGCTATCCAAATATCCACTTACAGTTTCTACAAAAAGAGTGTTTCCAAACTGCTGCATCA
AAAGAGAGGTTCCACTCTGTTAGCTGAGTACACACATCACAAGCTTGTTTCTCAGAATCC
TTCTGTCTCGTTTTTATGGGCCACAAATTGTTATCCGCTCACAATTCCACATGTGGTCCA
AATGTCCACATCCAGATACTCCAGAAAGAGTGTTTCAAACCTGCTCTATGAAAGGGAATG
TTCAACTCTATGAGTTGAATGCAGTCATCAGAAAGAAATTTCTGAGAATGCTGCTGTCTA
CCTTTTATTTGCTAGTGATCCCTTTTCCAACGATATCTGAGTCAGCTAGTCAAATATCCA
CTTGCAGATTCCACAAAAAGAGTGTTTCAAAACTGCTCTCTATCAATGGCAAAGTTCAAC
TCTGTTAGTTGAGGACACATATCACCAACAAGTTTCTGAGAATGCTTCTGTCTATTTTTA
TGGGCCACAAATTGTTATCCGCTCACAATTCCACATGTGGTCGAAATGTCCACTTCCACA
AACTACAAAAAGAGTGTTTCAAACCTGCTCTATGAAAGGCCATGTTCATCTCTATGAGTT
GAATGGAAATATCCCAAAGAAATTTCTGGGAATGCTGCTGTCTAGTTTTTATAGCTAGTG
ATCCCTCTTCCAACGATATCCTCAAAGCAATCCAAATATCCACTTGCAGAATCCACAAAA
AGAGTGTTTCAAAACTGCTCTATCAATAGAAAGGTTCAACTCTTTTAGTTGAGTACACAC
ATCACGAACAAGTTTCTGAGAAAGCTTCTGTCTGGCTTTTATTGGCCACAAATTGTTATC
CGCTCACAATTCCACATGTGGTCCAAATGTCCACTTCCAGATTCTTCCAAAAGAGTGTTT
CAAACGTGCTCAAAGTAAGGGAATGTTCAACTCTGTGACTTGAATGCAGATATCACCAAG
TAGTTTCTAATAGTGCTTCTGTCTAGATTTTAGATCATGATATTCCCTTTTCCAACGATA
TCGTTAGAGCTATCCAAATATCCACTTACAGTTTCTACAAAAAGAGTGTTTCCAAACTGC
TGCATCAAAAGAAAGGTTCAACTCTGTTAGTTGAGGACACACATCACAAAGAAGTTTGTG
AGAATGCTTCTGTCTAGATTTTGTATCCACAAATTGTTATCCGCTCACAATTCCACATGT
GGTCCTAAATATCAATTTGCAGAATCCACAAAAATAGAGTTTCAAAGCTGCTCTGTAAAA
AGAAAGGTTCCACTCTGTTAGCTGAGTACACACATCACAAACTTGTTTCTGAGAATCCTT
CTGTCTCGTTTTTATGGCCACAAATTGTTATCCGCTCACAATTCCACATGTGGTCCAAAT
GTCCACATCCAGATACTCCAGAAAGAGTGTTTCAAACCTGCTCTATGAAAGGCAATCTTC
AACTCTATGAGTTGAATGCAGACATCAGAAAGAAATTTCTGAGAATGCTGCTGTCTACCT
TTTATTGCTAGACCCTAGCTATCTTACCTGAAATCTAGCTAGTCCCCCAAACCGGGTATT
TTGCCCGAATTCTCTAGTGATCCCTCTTCCAACGATATCCTCCAAGCTATCCAAATATCC
ACCTGCATTTTCCACAAAAAGAGTGTTTCAAAACTGCTCTATCAATAGAAATGTTCAACT
CCTTTGGCTGGGTACACACATCAAAAACAAGTTTCTGAGCATGCTTCTGTCTCGTTTTTA
TGGGCCACAAATTGTTATCCGCTCACAATTCCACATGTGGTCCAAATGTCCACTTCCAGA
CACTACAAAAAGAGTGTTTCCAACGTGCTCTAAGAAAGCGAATGTTCAACTCTGTGACTT
GAATGCAGATATCACAAAGTAGTTTCTGAGAGGGCTTCTGTCTAGATTTTAGATGATGAT
ATTCCCTTTTCCAACGATATCATTAGAGCTATCCAAATATCCACTTACAGTTTCTACAAA
AAGAGTGTTTCCAAACTGCTGCATCAAAAGAGAGGTTCCACTCTGTTAGCTGAGTACACA
CATCACAAGCTTGTTTCTCAGAATCCTTCTGTCTCGTTTTTATGGGCCACAAATTGTTAT
CCGCTCACAATTCCACATGTGGTCCAAATGTCCACATCCAGATACTCCAGAAAGAGTGTT
TCAAACCTGCTCTATGAAAGGGAATGTTCAACTCTATGAGTTGAATGCAGTCATCAGAAA
GAAATTTCTGAGAATGCTGCTGTCTACCTTTTATTTGCTAGTGATCCCTTTTCCAACGAT
ATCTGAGTCAGCTAGTCAAATATCCACTTGCAGATTCCACAAAAAGAGTGTTTCAAAACT
GCTCTCTATCAATGGCAAAGTTCAACTCTGTTAGTTGAGGACACATATCACCAACAAGTT
TCTGAGAATGCTTCTGTCTATTTTTATGGGCCACAAATTGTTATCCGCTCACAATTCCAC
ATGTGGTCGAAATGTCCACTTCCACAAACTACAAAAAGAGTGTTTCAAACCTGCTCTATG
AAAGGCCATGTTCATCTCTATGAGTTGAATGGAAATATCCCAAAGAAATTTCTGGGAATG
CTGCTGTCTAGTTTTTATAGCTAGTGATCCCTCTTCCAACGATATCCTCAAAGCAATCCA
AATATCCACTTGCAGAATCCACAAAAAGAGTGTTTCAAAACTGCTCTATCAATAGAAAGG
TTCAACTCTTTTAGTTGAGTACACACATCACGAACAAGTTTCTGAGAAAGCTTCTGTCTG
GCTTTTATTGGCCACAAATTGTTATCCGCTCACAATTCCACATGTGGTCCAAATGTCCAC
TTCCAGATTCTTCCAAAAGAGTGTTTCAAACGTGCTCAAAGTAAGGGAATGTTCAACTCT
GTGACTTGAATGCAGATATCACCAAGTAGTTTCTAATAGTGCTTCTGTCTAGATTTTAGA
TCATGATATTCCCTTTTCCAACGATATCGTTAGAGCTATCCAAATATCCACTTACAGTTT
CTACAAAAAGAGTGTTTCCAAACTGCTGCATCAAAAGAAAGGTTCAACTCTGTTAGTTGA
GGACACACATCACAAAGAAGTTTGTGAGAATGCTTCTGTCTAGATTTTGTATCCACAAAT
TGTTATCCGCTCACAATTCCACATGTGGTCCTAAATATCAATTTGCAGAATCCACAAAAA
TAGAGTTTCAAAGCTGCTCTGTAAAAAGAAAGGTTCCACTCTGTTAGCTGAGTACACACA
TCACAAACTTGTTTCTGAGAATCCTTCTGTCTCGTTTTTATGGCCACAAATTGTTATCCG
CTCACAATTCCACATGTGGTCCAAATGTCCACATCCAGATACTCCAGAAAGAGTGTTTCA
AACCTGCTCTATGAAAGGCAATCTTCAACTCTATGAGTTGAATGCAGACATCAGAAAGAA
ATTTCTGAGAATGCTGCTGTCTACCTTTTATTGCTAGACCCTAGCTATCTTACCTGAAAT
CTAGCTAGTCCCACAAAACGGGTATTTTGCCCGAATTCTCTAGTGATCCCTCTTCCAACG
ATATCCTCCAAGCTATCCAAATATCCACCTGCATTTTCCACAAAAAGAGTGTTTCAAAAC
TGCTCTATCAATAGAAATGTTCAACTCCTTTGGCTGGGTACACACATCAAAAACAAGTTT
CTGAGCATGCTTCTGTCTCGTTTTTATGGGCCACAAATTGTTATCCGCTCACAATTCCAC
ATGTGGTCCAAATGTCCACTTCCAGACACTACAAAAAGAGTGTTTCCAACGTGCTCTAAG
AAAGCGAATGTTCAACTCTGTGACTTGAATGCAGATATCACAAAGTAGTTTCTGAGAGGG
CTTCTGTCTAGATTTTAGATGATGATATTCCCTTTTCCAACGATATCATTAGAGCTATCC
AAATATCCACTTACAGTTTCTACAAAAAGAGTGTTTCCAAACTGCTGCATCAAAAGAGAG
GTTCCACTCTGTTAGCTGAGTACACACATCACAAGCTTGTTTCTCAGAATCCTTCTGTCT
CGTTTTTATGGGCCACAAATTGTTATCCGCTCACAATTCCACATGTGGTCCAAATGTCCA
CATCCAGATACTCCAGAAAGAGTGTTTCAAACCTGCTCTATGAAAGGGAATGTTCAACTC
TATGAGTTGAATGCAGTCATCAGAAAGAAATTTCTGAGAATGCTGCTGTCTACCTTTTAT
TTGCTAGTGATCCCTTTTCCAACGATATCTGAGTCAGCTAGTCAAATATCCACTTGCAGA
TTCCACAAAAAGAGTGTTTCAAAACTGCTCTCTATCAATGGCAAAGTTCAACTCTGTTAG
TTGAGGACACATATCACCAACAAGTTTCTGAGAATGCTTCTGTCTATTTTTATGGGCCAC
AAATTGTTATCCGCTCACAATTCCACATGTGGTCGAAATGTCCACTTCCACAAACTACAA
AAAGAGTGTTTCAAACCTGCTCTATGAAAGGCCATGTTCATCTCTATGAGTTGAATGGAA
ATATCCCAAAGAAATTTCTGGGAATGCTGCTGTCTAGTTTTTATAGCTAGTGATCCCTCT
TCCAACGATATCCTCAAAGCAATCCAAATATCCACTTGCAGAATCCACAAAAAGAGTGTT
TCAAAACTGCTCTATCAATAGAAAGGTTCAACTCTTTTAGTTGAGTACACACATCACGAA
CAAGTTTCTGAGAAAGCTTCTGTCTGGCTTTTATTGGCCACAAATTGTTATCCGCTCACA
ATTCCACATGTGGTCCAAATGTCCACTTCCAGATTCTTCCAAAAGAGTGTTTCAAACGTG
CTCAAAGTAAGGGAATGTTCAACTCTGTGACTTGAATGCAGATATCACCAAGTAGTTTCT
AATAGTGCTTCTGTCTAGATTTTAGATCATGATATTCCCTTTTCCAACGATATCGTTAGA
GCTATCCAAATATCCACTTACAGTTTCTACAAAAAGAGTGTTTCCAAACTGCTGCATCAA
AAGAAAGGTTCAACTCTGTTAGTTGAGGACACACATCACAAAGAAGTTTGTGAGAATGCT
TCTGTCTAGATTTTGTATCCACAAATTGTTATCCGCTCACAATTCCACATGTGGTCCTAA
ATATCAATTTGCAGAATCCACAAAAATAGAGTTTCAAAGCTGCTCTGTAAAAAGAAAGGT
TCCACTCTGTTAGCTGAGTACACACATCACAAACTTGTTTCTGAGAATCCTTCTGTCTCG
TTTTTATGGCCACAAATTGTTATCCGCTCACAATTCCACATGTGGTCCAAATGTCCACAT
CCAGATACTCCAGAAAGAGTGTTTCAAACCTGCTCTATGAAAGGCAATCTTCAACTCTAT
GAGTTGAATGCAGACATCAGAAAGAAATTTCTGAGAATGCTGCTGTCTACCTTTTATTGC
TAGACCCTAGCTATCTTACCTGAAATCTAGCTAGTCCCTCAAATCGGGTATTTTGCCCGA
ATTCTCTAGTGATCCCTCTTCCAACGATATCCTCCAAGCTATCCAAATATCCACCTGCAT
TTTCCACAAAAAGAGTGTTTCAAAACTGCTCTATCAATAGAAATGTTCAACTCCTTTGGC
TGGGTACACACATCAAAAACAAGTTTCTGAGCATGCTTCTGTCTCGTTTTTATGGGCCAC
AAATTGTTATCCGCTCACAATTCCACATGTGGTCCAAATGTCCACTTCCAGACACTACAA
AAAGAGTGTTTCCAACGTGCTCTAAGAAAGCGAATGTTCAACTCTGTGACTTGAATGCAG
ATATCACAAAGTAGTTTCTGAGAGGGCTTCTGTCTAGATTTTAGATGATGATATTCCCTT
TTCCAACGATATCATTAGAGCTATCCAAATATCCACTTACAGTTTCTACAAAAAGAGTGT
TTCCAAACTGCTGCATCAAAAGAGAGGTTCCACTCTGTTAGCTGAGTACACACATCACAA
GCTTGTTTCTCAGAATCCTTCTGTCTCGTTTTTATGGGCCACAAATTGTTATCCGCTCAC
AATTCCACATGTGGTCCAAATGTCCACATCCAGATACTCCAGAAAGAGTGTTTCAAACCT
GCTCTATGAAAGGGAATGTTCAACTCTATGAGTTGAATGCAGTCATCAGAAAGAAATTTC
TGAGAATGCTGCTGTCTACCTTTTATTTGCTAGTGATCCCTTTTCCAACGATATCTGAGT
CAGCTAGTCAAATATCCACTTGCAGATTCCACAAAAAGAGTGTTTCAAAACTGCTCTCTA
TCAATGGCAAAGTTCAACTCTGTTAGTTGAGGACACATATCACCAACAAGTTTCTGAGAA
TGCTTCTGTCTATTTTTATGGGCCACAAATTGTTATCCGCTCACAATTCCACATGTGGTC
GAAATGTCCACTTCCACAAACTACAAAAAGAGTGTTTCAAACCTGCTCTATGAAAGGCCA
TGTTCATCTCTATGAGTTGAATGGAAATATCCCAAAGAAATTTCTGGGAATGCTGCTGTC
TAGTTTTTATAGCTAGTGATCCCTCTTCCAACGATATCCTCAAAGCAATCCAAATATCCA
CTTGCAGAATCCACAAAAAGAGTGTTTCAAAACTGCTCTATCAATAGAAAGGTTCAACTC
TTTTAGTTGAGTACACACATCACGAACAAGTTTCTGAGAAAGCTTCTGTCTGGCTTTTAT
TGGCCACAAATTGTTATCCGCTCACAATTCCACATGTGGTCCAAATGTCCACTTCCAGAT
TCTTCCAAAAGAGTGTTTCAAACGTGCTCAAAGTAAGGGAATGTTCAACTCTGTGACTTG
AATGCAGATATCACCAAGTAGTTTCTAATAGTGCTTCTGTCTAGATTTTAGATCATGATA
TTCCCTTTTCCAACGATATCGTTAGAGCTATCCAAATATCCACTTACAGTTTCTACAAAA
AGAGTGTTTCCAAACTGCTGCATCAAAAGAAAGGTTCAACTCTGTTAGTTGAGGACACAC
ATCACAAAGAAGTTTGTGAGAATGCTTCTGTCTAGATTTTGTATCCACAAATTGTTATCC
GCTCACAATTCCACATGTGGTCCTAAATATCAATTTGCAGAATCCACAAAAATAGAGTTT
CAAAGCTGCTCTGTAAAAAGAAAGGTTCCACTCTGTTAGCTGAGTACACACATCACAAAC
TTGTTTCTGAGAATCCTTCTGTCTCGTTTTTATGGCCACAAATTGTTATCCGCTCACAAT
TCCACATGTGGTCCAAATGTCCACATCCAGATACTCCAGAAAGAGTGTTTCAAACCTGCT
CTATGAAAGGCAATCTTCAACTCTATGAGTTGAATGCAGACATCAGAAAGAAATTTCTGA
GAATGCTGCTGTCTACCTTTTATTGCTAGACCCTAGCTATCTTACCTGAAATCTAGCTAG
TCCCGAAAAGAGGGTATTTTGCCCGAATTCTCTAGTGATCCCTCTTCCAACGATATCCTC
CAAGCTATCCAAATATCCACCTGCATTTTCCACAAAAAGAGTGTTTCAAAACTGCTCTAT
CAATAGAAATGTTCAACTCCTTTGGCTGGGTACACACATCAAAAACAAGTTTCTGAGCAT
GCTTCTGTCTCGTTTTTATGGGCCACAAATTGTTATCCGCTCACAATTCCACATGTGGTC
CAAATGTCCACTTCCAGACACTACAAAAAGAGTGTTTCCAACGTGCTCTAAGAAAGCGAA
TGTTCAACTCTGTGACTTGAATGCAGATATCACAAAGTAGTTTCTGAGAGGGCTTCTGTC
TAGATTTTAGATGATGATATTCCCTTTTCCAACGATATCATTAGAGCTATCCAAATATCC
ACTTACAGTTTCTACAAAAAGAGTGTTTCCAAACTGCTGCATCAAAAGAGAGGTTCCACT
CTGTTAGCTGAGTACACACATCACAAGCTTGTTTCTCAGAATCCTTCTGTCTCGTTTTTA
TGGGCCACAAATTGTTATCCGCTCACAATTCCACATGTGGTCCAAATGTCCACATCCAGA
TACTCCAGAAAGAGTGTTTCAAACCTGCTCTATGAAAGGGAATGTTCAACTCTATGAGTT
GAATGCAGTCATCAGAAAGAAATTTCTGAGAATGCTGCTGTCTACCTTTTATTTGCTAGT
GATCCCTTTTCCAACGATATCTGAGTCAGCTAGTCAAATATCCACTTGCAGATTCCACAA
AAAGAGTGTTTCAAAACTGCTCTCTATCAATGGCAAAGTTCAACTCTGTTAGTTGAGGAC
ACATATCACCAACAAGTTTCTGAGAATGCTTCTGTCTATTTTTATGGGCCACAAATTGTT
ATCCGCTCACAATTCCACATGTGGTCGAAATGTCCACTTCCACAAACTACAAAAAGAGTG
TTTCAAACCTGCTCTATGAAAGGCCATGTTCATCTCTATGAGTTGAATGGAAATATCCCA
AAGAAATTTCTGGGAATGCTGCTGTCTAGTTTTTATAGCTAGTGATCCCTCTTCCAACGA
TATCCTCAAAGCAATCCAAATATCCACTTGCAGAATCCACAAAAAGAGTGTTTCAAAACT
GCTCTATCAATAGAAAGGTTCAACTCTTTTAGTTGAGTACACACATCACGAACAAGTTTC
TGAGAAAGCTTCTGTCTGGCTTTTATTGGCCACAAATTGTTATCCGCTCACAATTCCACA
TGTGGTCCAAATGTCCACTTCCAGATTCTTCCAAAAGAGTGTTTCAAACGTGCTCAAAGT
AAGGGAATGTTCAACTCTGTGACTTGAATGCAGATATCACCAAGTAGTTTCTAATAGTGC
TTCTGTCTAGATTTTAGATCATGATATTCCCTTTTCCAACGATATCGTTAGAGCTATCCA
AATATCCACTTACAGTTTCTACAAAAAGAGTGTTTCCAAACTGCTGCATCAAAAGAAAGG
TTCAACTCTGTTAGTTGAGGACACACATCACAAAGAAGTTTGTGAGAATGCTTCTGTCTA
GATTTTGTATCCACAAATTGTTATCCGCTCACAATTCCACATGTGGTCCTAAATATCAAT
TTGCAGAATCCACAAAAATAGAGTTTCAAAGCTGCTCTGTAAAAAGAAAGGTTCCACTCT
GTTAGCTGAGTACACACATCACAAACTTGTTTCTGAGAATCCTTCTGTCTCGTTTTTATG
GCCACAAATTGTTATCCGCTCACAATTCCACATGTGGTCCAAATGTCCACATCCAGATAC
TCCAGAAAGAGTGTTTCAAACCTGCTCTATGAAAGGCAATCTTCAACTCTATGAGTTGAA
TGCAGACATCAGAAAGAAATTTCTGAGAATGCTGCTGTCTACCTTTTATTGCTAGACCCT
AGCTATCTTACCTGAAATCTAGCTAGTCCCCAAAACAGGGTATTTTGCCCGAATTCTCTA
GTGATCCCTCTTCCAACGATATCCTCCAAGCTATCCAAATATCCACCTGCATTTTCCACA
AAAAGAGTGTTTCAAAACTGCTCTATCAATAGAAATGTTCAACTCCTTTGGCTGGGTACA
CACATCAAAAACAAGTTTCTGAGCATGCTTCTGTCTCGTTTTTATGGGCCACAAATTGTT
ATCCGCTCACAATTCCACATGTGGTCCAAATGTCCACTTCCACAAACTACAAAAAGAGTG
TTTCAAACCTGCTCTATGAAAGGCCATGTTCATCTCTATGAGTTGAATGGAAATATCCCA
AAGAAATTTCTGGGAATGCTGCTGTCTAGTTTTTATAGCTAGTGATCCCTCTTCCAACGA
TATCCTCAAAGCAATCCAAATATCCACTTGCAGAATCCACAAAAAGAGTGTTTCAAAACT
GCTCTATCAATAGAAAGGTTCAACTCTTTTAGTTGAGTACACACATCACGAACAAGTTTC
TGAGAAAGCTTCTGTCTGGCTTTTATTGGCCACAAATTGTTATCCGCTCACAATTCCACA
TGTGGTCCAAATGTCCACTTCCAGATTCTTCCAAAAGAGTGTTTCAAACGTGCTCAAAGT
AAGGGAATGTTCAACTCTGTGACTTGAATGCAGATATCACCAAGTAGTTTCTAATAGTGC
TTCTGTCTAGATTTTAGATCATGATATTCCCTTTTCCAACGATATCGTTAGAGCTATCCA
AATATCCACTTACAGTTTCTACAAAAAGAGTGTTTCCAAACTGCTGCATCAAAAGAAAGG
TTCAACTCTGTTAGTTGAGGACACACATCACAAAGAAGTTTGTGAGAATGCTTCTGTCTA
GATTTTGTATCCACAAATTGTTATCCGCTCACAATTCCACATGTGGTCCTAAATATCAAT
TTGCAGAATCCACAAAAATAGAGTTTCAAAGCTGCTCTGTAAAAAGAAAGGTTCCACTCT
GTTAGCTGAGTACACACATCACAAACTTGTTTCTGAGAATCCTTCTGTCTCGTTTTTATG
GCCACAAATTGTTATCCGCTCACAATTCCACATGTGGTCCAAATGTCCACATCCAGATAC
TCCAGAAAGAGTGTTTCAAACCTGCTCTATGAAAGGCAATCTTCAACTCTATGAGTTGAA
TGCAGACATCAGAAAGAAATTTCTGAGAATGCTGCTGTCTACCTTTTATTGCTAGACCCT
AGCTATCTTACCTGAAATCTAGCTAGTCCCTTAAATTGGGTTTTTTGCCCGAATTCTCTA
GTGATCCCTCTTCCAACGATATCCTCCAAGCTATCCAAATATCCACCTGCATTTTCCACA
AAAAGAGTGTTTCAAAACTGCTCTATCAATAGAAATGTTCAACTCCTTTGGCTGGGTACA
CACATCAAAAACAAGTTTCTGAGCATGCTTCTGTCTCGTTTTTATGGGCCACAAATTGTT
ATCCGCTCACAATTCCACATGTGGTCCAAATGTCCACTTCCAGACACTACAAAAAGAGTG
TTTCCAACGTGCTCTAAGAAAGCGAATGTTCAACTCTGTGACTTGAATGCAGATATCACA
AAGTAGTTTCTGAGAGGGCTTCTGTCTAGATTTTAGATGATGATATTCCCTTTTCCAACG
ATATCATTAGAGCTATCCAAATATCCACTTACAGTTTCTACAAAAAGAGTGTTTCCAAAC
TGCTGCATCAAAAGAGAGGTTCCACTCTGTTAGCTGAGTACACACATCACAAGCTTGTTT
CTCAGAATCCTTCTGTCTCGTTTTTATGGGCCACAAATTGTTATCCGCTCACAATTCCAC
ATGTGGTCCAAATGTCCACATCCAGATACTCCAGAAAGAGTGTTTCAAACCTGCTCTATG
AAAGGGAATGTTCAACTCTATGAGTTGAATGCAGTCATCAGAAAGAAATTTCTGAGAATG
CTGCTGTCTACCTTTTATTTGCTAGTGATCCCTTTTCCAACGATATCTGAGTCAGCTAGT
CAAATATCCACTTGCAGATTCCACAAAAAGAGTGTTTCAAAACTGCTCTCTATCAATGGC
AAAGTTCAACTCTGTTAGTTGAGGACACATATCACCAACAAGTTTCTGAGAATGCTTCTG
TCTATTTTTATGGGCCACAAATTGTTATCCGCTCACAATTCCACATGTGGTCGAAATGTC
CACTTCCACAAACTACAAAAAGAGTGTTTCAAACCTGCTCTATGAAAGGCCATGTTCATC
TCTATGAGTTGAATGGAAATATCCCAAAGAAATTTCTGGGAATGCTGCTGTCTAGTTTTT
ATAGCTAGTGATCCCTCTTCCAACGATATCCTCAAAGCAATCCAAATATCCACTTGCAGA
ATCCACAAAAAGAGTGTTTCAAAACTGCTCTATCAATAGAAAGGTTCAACTCTTTTAGTT
GAGTACACACATCACGAACAAGTTTCTGAGAAAGCTTCTGTCTGGCTTTTATTGGCCACA
AATTGTTATCCGCTCACAATTCCACATGTGGTCCAAATGTCCACTTCCAGATTCTTCCAA
AAGAGTGTTTCAAACGTGCTCAAAGTAAGGGAATGTTCAACTCTGTGACTTGAATGCAGA
TATCACCAAGTAGTTTCTAATAGTGCTTCTGTCTAGATTTTAGATCATGATATTCCCTTT
TCCAACGATATCGTTAGAGCTATCCAAATATCCACTTACAGTTTCTACAAAAAGAGTGTT
TCCAAACTGCTGCATCAAAAGAAAGGTTCAACTCTGTTAGTTGAGGACACACATCACAAA
GAAGTTTGTGAGAATGCTTCTGTCTAGATTTTGTATCCACAAATTGTTATCCGCTCACAA
TTCCACATGTGGTCCTAAATATCAATTTGCAGAATCCACAAAAATAGAGTTTCAAAGCTG
CTCTGTAAAAAGAAAGGTTCCACTCTGTTAGCTGAGTACACACATCACAAACTTGTTTCT
GAGAATCCTTCTGTCTCGTTTTTATGGCCACAAATTGTTATCCGCTCACAATTCCACATG
TGGTCCAAATGTCCACATCCAGATACTCCAGAAAGAGTGTTTCAAACCTGCTCTATGAAA
GGCAATCTTCAACTCTATGAGTTGAATGCAGACATCAGAAAGAAATTTCTGAGAATGCTG
CTGTCTACCTTTTATTGCTAGACCCTAGCTATCTTACCTGAAATCTAGCTAGCTTTGGAT
CCTTTAAGCTTTTTGTTAACGTGCCGGCACGGCCTGGGTAACCAGGTATTTTGTCCACAT
AACCGTGCGCAAAATGTTGTGGATAAGCAGGACACAGCAGCAATCCACAGCAGGCATACA
ACCGCACACCGAGGTTACTCCGTTCTACAGGTTACGACGACATGTCAATACTTGCCCTTG
ACAGGCATTGATGGAATCGTAGTCTCACGCTGATAGTCTGATCGACAATACAAGTGGGAC
CGTGGTCCCAGACCGATAATCAGACCGACAACACGAGTGGGATCGTGGTCCCAGACTAAT
AATCAGACCGACGATACGAGTGGGACCGTGGTCCCAGACTAATAATCAGACCGACGATAC
GAGTGGGACCGTGGTTCCAGACTAATAATCAGACCGACGATACGAGTGGGACCGTGGTCC
CAGACTAATAATCAGACCGACGATACGAGTGGGACCATGGTCCCAGACTAATAATCAGAC
CGACGATACGAGTGGGACCGTGGTCCCAGTCTGATTATCAGACCGACGATACGAGTGGGA
CCGTGGTCCCAGACTAATAATCAGACCGACGATACGAGTGGGACCGTGGTCCCAGACTAA
TAATCAGACCGACGATACGAGTGGGACCGTGGTCCCAGTCTGATTATCAGACCGACGATA
CAAGTGGAACAGTGGGCCCAGAGAGAATATTCAGGCCAGTTATGCTTTCTGGCCTGTAAC
AAAGGACATTAAGTAAAGACAGATAAACGTAGACTAAAACGTGGTCGCATCAGGGTGCTG
GCTTTTCAAGTTCCTTAAGAATGGCCTCAATTTTCTCTATACACTCAGTTGGAACACGAG
ACCTGTCCAGGTTAAGCACCATTTTATCGCCCTTATACAATACTGTCGCTCCAGGAGCAA
ACTGATGTCGTGAGCTTAAGCTAGTTCTTGATGCAGATGACGTTTTAAGCACAGAAGTTA
AAAGAGTGATAACTTCTTCAGCTTCAAATATCACCCCAGCTTTTTTCTGCTCATGAAGGT
TAGATGCCTGCTGCTTAAGTAATTCCTCTTTATCTGTAAAGGCTTTTTGAAGTGCATCAC
CTGACCGGGCAGATAGTTCACCGGGGTGAGAAAAAAGAGCAACAACTGATTTAGGCAATT
TGGCGGTGTTGATACAGCGGGTAATAATCTTACGTGAAATATTTTCCGCATCAGCCAGCG
CAGAAATATTTCCAGCAAATTCATTCTGCAATCGGCTTGCATAACGCTGACCACGTTCAT
AAGCACTTGTTGGGCGATAATCGTTACCCAATCTGGATAATGCAGCCATCTGCTCATCAT
CCAGCTCGCCAACCAGAACACGATAATCACTTTCGGTAAGTGCAGCAGCTTTACGACGGC
GACTCCCATCGGCAATTTCTATGACACCAGATACTCTTCGACCGAACGCCGGTGTCTGTT
GACCAGTCAGTAGAAAAGAAGGGATGAGATCATCCAGTGCGTCCTCAGTAAGCAGCTCCT
GGTCACGTTCATTACCTGACCATACCCGAGAGGTCTTCTCAACACTATCACCCCGGAGCA
CTTCAAGAGTAAACTTCACATCCCGACCACATACAGGCAAAGTAATGGCATTACCGCGAG
CCATTACTCCTACGCGCGCAATTAACGAATCCACCATCGGGGCAGCTGGTGTCGATAACG
AAGTATCTTCAACCGGTTGAGTATTGAGCGTATGTTTTGGAATAACAGGCGCACGCTTCA
TTATCTAATCTCCCAGCGTGGTTTAATCAGACGATCGAAAATTTCATTGCAGACAGGTTC
CCAAATAGAAAGAGCATTTCTCCAGGCACCAGTTGAAGAGCGTTGATCAATGGCCTGTTC
AAAAACAGTTCTCATCCGGATCTGACCTTTACCAACTTCATCCGTTTCACGTACAACATT
TTTTAGAACCATGCTTCCCCAGGCATCCCGAATTTGCTCCTCCATCCACGGGGACTGAGA
GCCATTACTATTGCTGTATTTGGTAAGCAAAATACGTACATCAGGCTCGAACCCTTTAAG
ATCAACGTTCTTGAGCAGATCACGAAGCATATCGAAAAACTGCAGTGCGGAGGTGTAGTC
AAACAACTCAGCAGGCGTGGGAACAATCAGCACATCAGCAGCACATACGACATTAATCGT
GCCGATACCCAGGTTAGGCGCGCTGTCAATAACTATGACATCATAGTCATGAGCAACAGT
TTCAATGGCCAGTCGGAGCATCAGGTGTGGATCGGTGGGCAGTTTACCTTCATCAAATTT
GCCCATTAACTCAGTTTCAATACGGTGCAGAGCCAGACAGGAAGGAATAATGTCAAGCCC
CGGCCAGCAAGTGGGCTTTATTGCATAAGTGACATCGTCCTTTTCCCCAAGATAGAAAGG
CAGGAGAGTGTCTTCTGCATGAATATGAAGATCTGGTACCCATCCGTGATACATTGAGGC
TGTTCCCTGGGGGTCGTTACCTTCCACGAGCAAAACACGTAGCCCCTTCAGAGCCAGATC
CTGAGCAAGATGAACAGAAACTGAGGTTTTGTAAACGCCACCTTTATGGGCAGCAACCCC
GATCACCGGTGGAAATACGTCTTCAGCACGTCGCAATCGCGTACCAAACACATCACGCAT
ATGATTAATTTGTTCAATTGTATAACCAACACGTTGCTCAACCCGTCCTCGAATTTCCAT
ATCCGGGTGCGGTAGTCGCCCTGCTTTCTCGGCATCTCTGATAGCCTGAGAAGAAACCCC
AACTAAATCCGCTGCTTCACCTATTCTCCAGCGCCGGGTTATTTTCCTCGCTTCCGGGCT
GTCATCATTAAACTGTGCAATGGCGATAGCCTTCGTCATTTCATGACCAGCGTTTATGCA
CTGGTTAAGTGTTTCCATGAGTTTCATTCTGAACATCCTTTAATCATTGCTTTGCGTTTT
TTTATTAAATCTTGCAATTTACTGCAAAGCAACAACAAAATCGCAAAGTCATCAAAAAAC
CGCAAAGTTGTTTAAAATAAGAGCAACACTACAAAAGGAGATAAGAAGAGCACATACCTC
AGTCACTTATTATCACTAGCGCTCGCCGCAGCCGTGTAACCGAGCATAGCGAGCGAACTG
GCGAGGAAGCAAAGAAGAACTGTTCTGTCAGATAGCTCTTACGCTCAGCGCAAGAAGAAA
TATCCACCGTGGGAAAAACTCCAGGTAGAGGTACACACGCGGATAGCCAATTCAGAGTAA
TAAACTGTGATAATCAACCCTCATCAATGATGACGAACTAACCCCCGATATCAGGTCACA
TGACGAAGGGAAAGAGAAGGAAATCAACTGTGACAAACTGCCCTCAAATTTGGCTTCCTT
AAAAATTACAGTTCAAAAAGTATGAGAAAATCCATGCAGGCTGAAGGAAACAGCAAAACT
GTGACAAATTACCCTCAGTAGGTCAGAACAAATGTGACGAACCACCCTCAAATCTGTGAC
AGATAACCCTCAGACTATCCTGTCGTCATGGAAGTGATATCGCGGAAGGAAAATACGATA
TGAGTCGTCTGGCGGCCTTTCTTTTTCTCAATGTATGAGAGGCGCATTGGAGTTCTGCTG
TTGATCTCATTAACACAGACCTGCAGGAAGCGGCGGCGGAAGTCAGGCATACGCTGGTAA
CTTTGAGGCAGCTGGTAACGCTCTATGATCCAGTCGATTTTCAGAGAGACGATGCCTGAG
CCATCCGGCTTACGATACTGACACAGGGATTCGTATAAACGCATGGCATACGGATTGGTG
ATTTCTTTTGTTTCACTAAGCCGAAACTGCGTAAACCGGTTCTGTAACCCGATAAAGAAG
GGAATGAGATATGGGTTGATATGTACACTGTAAAGCCCTCTGGATGGACTGTGCGCACGT
TTGATAAACCAAGGAAAAGATTCATAGCCTTTTTCATCGCCGGCATCCTCTTCAGGGCGA
TAAAAAACCACTTCCTTCCCCGCGAAACTCTTCAATGCCTGCCGTATATCCTTACTGGCT
TCCGCAGAGGTCAATCCGAATATTTCAGCATATTTAGCAACATGGATCTCGCAGATACCG
TCATGTTCCTGTAGGGTGCCATCAGATTTTCTGATCTGGTCAACGAACAGATACAGCATA
CGTTTTTGATCCCGGGAGAGACTATATGCCGCCTCAGTGAGGTCGTTTGACTGGACGATT
CGCGGGCTATTTTTACGTTTCTTGTGATTGATAACCGCTGTTTCCGCCATGACAGATCCA
TGTGAAGTGTGACAAGTTTTTAGATTGTCACACTAAATAAAAAAGAGTCAATAAGCAGGG
ATAACTTTGTGAAAAAACAGCTTCTTCTGAGGGCAATTTGTCACAGGGTTAAGGGCAATT
TGTCACAGACAGGACTGTCATTTGAGGGTGATTTGTCACACTGAAAGGGCAATTTGTCAC
AACACCTTCTCTAGAACCAGCATGGATAAAGGCCTACAAGGCGCTCTAAAAAAGAAGATC
TAAAAACTATAAAAAAAATAATTATAAAAATATCCCCGTGGATAAGTGGATAACCCCAAG
GGAAGTTTTTTCAGGCATCGTGTGTAAGCAGAATATATAAGTGCTGTTCCCTGGTGCTTC
CTCGCTCACTCGAGGGCTTCGCCCTGTTTAAACTTTGGATCTTACGGGGTCTGACGCTCA
GTGGAACGAAAACTCACGTTAAGGGATTTTGGTCATGAGATTATCAAAAAGGATCTTCAC
CTAGATCCTTTTAAATTAAAAATGAAGTTTTAAATCAATCTAAAGTATATATGAGTAAAC
TTGGTCTGACAGTTACCAATGCTTAATCAGTGAGGCACCTATCTCAGCGATCTGTCTATT
TCGTTCATCCATAGTTGCCTGACTCCCCGTCGTGTAGATAACTACGATACGGGAGGGCTT
ACCATCTGGCCCCAGTGCTGCAATGATACCGCGAGACCCACGCTCACCGGCTCCAGATTT
ATCAGCAATAAACCAGCCAGCCGGAAGGGCCGAGCGCAGAAGTGGTCCTGCAACTTTATC
CGCCTCCATCCAGTCTATTAATTGTTGCCGGGAAGCTAGAGTAAGTAGTTCGCCAGTTAA
TAGTTTGCGCAACGTTGTTGCCATTGCTACAGGCATCGTGGTGTCACGCTCGTCGTTTGG
TATGGCTTCATTCAGCTCCGGTTCCCAACGATCAAGGCGAGTTACATGATCCCCCATGTT
GTGCAAAAAAGCGGTTAGCTCCTTCGGTCCTCCGATCGTTGTCAGAAGTAAGTTGGCCGC
AGTGTTATCACTCATGGTTATGGCAGCACTGCATAATTCTCTTACTGTCATGCCATCCGT
AAGATGCTTTTCTGTGACTGGTGAGTACTCAACCAAGTCATTCTGAGAATAGTGTATGCG
GCGACCGAGTTGCTCTTGCCCGGCGTCAATACGGGATAATACCGCGCCACATAGCAGAAC
TTTAAAAGTGCTCATCATTGGAAAACGTTCTTCGGGGCGAAAACTCTCAAGGATCTTACC
GCTGTTGAGATCCAGTTCGATGTAACCCACTCGTGCACCCAACTGATCTTCAGCATCTTT
TACTTTCACCAGCGTTTCTGGGTGAGCAAAAACAGGAAGGCAAAATGCCGCAAAAAAGGG
AATAAGGGCGACACGGAAATGTTGAATACTCATACTCTTCCTTTTTCAATATTATTGAAG
CATTTATCAGGGTTATTGTCTCATGAGCGGATACATATTTGAATGTATTTAGAAAAATAA
ACAAATAGGGGTTCCGCGCACATTTCCCCGAAAAGTGCCACGCGGCCGCCTAACTAGTCC
CGGAAAGGGGGAATTTTGCCCGAATTCTCTAGTGATCCCTCTTCCAACGATATCCTCCAA
GCTATCCAAATATCCACCTGCATTTTCCACAAAAAGAGTGTTTCAAAACTGCTCTATCAA
TAGAAATGTTCAACTCCTTTGGCTGGGTACACACATCAAAAACAAGTTTCTGAGCATGCT
TCTGTCTCGTTTTTATGGGCCACAAATTGTTATCCGCTCACAATTCCACATGTGGTCCAA
ATGTCCACTTCCAGACACTACAAAAAGAGTGTTTCCAACGTGCTCTAAGAAAGCGAATGT
TCAACTCTGTGACTTGAATGCAGATATCACAAAGTAGTTTCTGAGAGGGCTTCTGTCTAG
ATTTTAGATGATGATATTCCCTTTTCCAACGATATCATTAGAGCTATCCAAATATCCACT
TACAGTTTCTACAAAAAGAGTGTTTCCAAACTGCTGCATCAAAAGAGAGGTTCCACTCTG
TTAGCTGAGTACACACATCACAAGCTTGTTTCTCAGAATCCTTCTGTCTCGTTTTTATGG
GCCACAAATTGTTATCCGCTCACAATTCCACATGTGGTCCAAATGTCCACATCCAGATAC
TCCAGAAAGAGTGTTTCAAACCTGCTCTATGAAAGGGAATGTTCAACTCTATGAGTTGAA
TGCAGTCATCAGAAAGAAATTTCTGAGAATGCTGCTGTCTACCTTTTATTTGCTAGTGAT
CCCTTTTCCAACGATATCTGAGTCAGCTAGTCAAATATCCACTTGCAGATTCCACAAAAA
GAGTGTTTCAAAACTGCTCTCTATCAATGGCAAAGTTCAACTCTGTTAGTTGAGGACACA
TATCACCAACAAGTTTCTGAGAATGCTTCTGTCTATTTTTATGGGCCACAAATTGTTATC
CGCTCACAATTCCACATGTGGTCGAAATGTCCACTTCCACAAACTACAAAAAGAGTGTTT
CAAACCTGCTCTATGAAAGGCCATGTTCATCTCTATGAGTTGAATGGAAATATCCCAAAG
AAATTTCTGGGAATGCTGCTGTCTAGTTTTTATAGCTAGTGATCCCTCTTCCAACGATAT
CCTCAAAGCAATCCAAATATCCACTTGCAGAATCCACAAAAAGAGTGTTTCAAAACTGCT
CTATCAATAGAAAGGTTCAACTCTTTTAGTTGAGTACACACATCACGAACAAGTTTCTGA
GAAAGCTTCTGTCTGGCTTTTATTGGCCACAAATTGTTATCCGCTCACAATTCCACATGT
GGTCCAAATGTCCACTTCCAGATTCTTCCAAAAGAGTGTTTCAAACGTGCTCAAAGTAAG
GGAATGTTCAACTCTGTGACTTGAATGCAGATATCACCAAGTAGTTTCTAATAGTGCTTC
TGTCTAGATTTTAGATCATGATATTCCCTTTTCCAACGATATCGTTAGAGCTATCCAAAT
ATCCACTTACAGTTTCTACAAAAAGAGTGTTTCCAAACTGCTGCATCAAAAGAAAGGTTC
AACTCTGTTAGTTGAGGACACACATCACAAAGAAGTTTGTGAGAATGCTTCTGTCTAGAT
TTTGTATCCACAAATTGTTATCCGCTCACAATTCCACATGTGGTCCTAAATATCAATTTG
CAGAATCCACAAAAATAGAGTTTCAAAGCTGCTCTGTAAAAAGAAAGGTTCCACTCTGTT
AGCTGAGTACACACATCACAAACTTGTTTCTGAGAATCCTTCTGTCTCGTTTTTATGGCC
ACAAATTGTTATCCGCTCACAATTCCACATGTGGTCCAAATGTCCACATCCAGATACTCC
AGAAAGAGTGTTTCAAACCTGCTCTATGAAAGGCAATCTTCAACTCTATGAGTTGAATGC
AGACATCAGAAAGAAATTTCTGAGAATGCTGCTGTCTACCTTTTATTGCTAGACCCTAGC
TATCTTACCTGAAATCTAGCTAGTCCCTGAAATGGGGTATTTTGCCCGAATTCTCTAGTG
ATCCCTCTTCCAACGATATCCTCCAAGCTATCCAAATATCCACCTGCATTTTCCACAAAA
AGAGTGTTTCAAAACTGCTCTATCAATAGAAATGTTCAACTCCTTTGGCTGGGTACACAC
ATCAAAAACAAGTTTCTGAGCATGCTTCTGTCTCGTTTTTATGGGCCACAAATTGTTATC
CGCTCACAATTCCACATGTGGTCCAAATGTCCACTTCCAGACACTACAAAAAGAGTGTTT
CCAACGTGCTCTAAGAAAGCGAATGTTCAACTCTGTGACTTGAATGCAGATATCACAAAG
TAGTTTCTGAGAGGGCTTCTGTCTAGATTTTAGATGATGATATTCCCTTTTCCAACGATA
TCATTAGAGCTATCCAAATATCCACTTACAGTTTCTACAAAAAGAGTGTTTCCAAACTGC
TGCATCAAAAGAGAGGTTCCACTCTGTTAGCTGAGTACACACATCACAAGCTTGTTTCTC
AGAATCCTTCTGTCTCGTTTTTATGGGCCACAAATTGTTATCCGCTCACAATTCCACATG
TGGTCCAAATGTCCACATCCAGATACTCCAGAAAGAGTGTTTCAAACCTGCTCTATGAAA
GGGAATGTTCAACTCTATGAGTTGAATGCAGTCATCAGAAAGAAATTTCTGAGAATGCTG
CTGTCTACCTTTTATTTGCTAGTGATCCCTTTTCCAACGATATCTGAGTCAGCTAGTCAA
ATATCCACTTGCAGATTCCACAAAAAGAGTGTTTCAAAACTGCTCTCTATCAATGGCAAA
GTTCAACTCTGTTAGTTGAGGACACATATCACCAACAAGTTTCTGAGAATGCTTCTGTCT
ATTTTTATGGGCCACAAATTGTTATCCGCTCACAATTCCACATGTGGTCGAAATGTCCAC
TTCCACAAACTACAAAAAGAGTGTTTCAAACCTGCTCTATGAAAGGCCATGTTCATCTCT
ATGAGTTGAATGGAAATATCCCAAAGAAATTTCTGGGAATGCTGCTGTCTAGTTTTTATA
GCTAGTGATCCCTCTTCCAACGATATCCTCAAAGCAATCCAAATATCCACTTGCAGAATC
CACAAAAAGAGTGTTTCAAAACTGCTCTATCAATAGAAAGGTTCAACTCTTTTAGTTGAG
TACACACATCACGAACAAGTTTCTGAGAAAGCTTCTGTCTGGCTTTTATTGGCCACAAAT
TGTTATCCGCTCACAATTCCACATGTGGTCCAAATGTCCACTTCCAGATTCTTCCAAAAG
AGTGTTTCAAACGTGCTCAAAGTAAGGGAATGTTCAACTCTGTGACTTGAATGCAGATAT
CACCAAGTAGTTTCTAATAGTGCTTCTGTCTAGATTTTAGATCATGATATTCCCTTTTCC
AACGATATCGTTAGAGCTATCCAAATATCCACTTACAGTTTCTACAAAAAGAGTGTTTCC
AAACTGCTGCATCAAAAGAAAGGTTCAACTCTGTTAGTTGAGGACACACATCACAAAGAA
GTTTGTGAGAATGCTTCTGTCTAGATTTTGTATCCACAAATTGTTATCCGCTCACAATTC
CACATGTGGTCCTAAATATCAATTTGCAGAATCCACAAAAATAGAGTTTCAAAGCTGCTC
TGTAAAAAGAAAGGTTCCACTCTGTTAGCTGAGTACACACATCACAAACTTGTTTCTGAG
AATCCTTCTGTCTCGTTTTTATGGCCACAAATTGTTATCCGCTCACAATTCCACATGTGG
TCCAAATGTCCACATCCAGATACTCCAGAAAGAGTGTTTCAAACCTGCTCTATGAAAGGC
AATCTTCAACTCTATGAGTTGAATGCAGACATCAGAAAGAAATTTCTGAGAATGCTGCTG
TCTACCTTTTATTGCTAGACCCTAGCTATCTTACCTGAAATCTAGCTAGTCCCGCAAAGC
GGGTATTTTGCCCGAATTCTCTAGTGATCCCTCTTCCAACGATATCCTCCAAGCTATCCA
AATATCCACCTGCATTTTCCACAAAAAGAGTGTTTCAAAACTGCTCTATCAATAGAAATG
TTCAACTCCTTTGGCTGGGTACACACATCAAAAACAAGTTTCTGAGCATGCTTCTGTCTC
GTTTTTATGGGCCACAAATTGTTATCCGCTCACAATTCCACATGTGGTCCAAATGTCCAC
TTCCAGACACTACAAAAAGAGTGTTTCCAACGTGCTCTAAGAAAGCGAATGTTCAACTCT
GTGACTTGAATGCAGATATCACAAAGTAGTTTCTGAGAGGGCTTCTGTCTAGATTTTAGA
TGATGATATTCCCTTTTCCAACGATATCATTAGAGCTATCCAAATATCCACTTACAGTTT
CTACAAAAAGAGTGTTTCCAAACTGCTGCATCAAAAGAGAGGTTCCACTCTGTTAGCTGA
GTACACACATCACAAGCTTGTTTCTCAGAATCCTTCTGTCTCGTTTTTATGGGCCACAAA
TTGTTATCCGCTCACAATTCCACATGTGGTCCAAATGTCCACATCCAGATACTCCAGAAA
GAGTGTTTCAAACCTGCTCTATGAAAGGGAATGTTCAACTCTATGAGTTGAATGCAGTCA
TCAGAAAGAAATTTCTGAGAATGCTGCTGTCTACCTTTTATTTGCTAGTGATCCCTTTTC
CAACGATATCTGAGTCAGCTAGTCAAATATCCACTTGCAGATTCCACAAAAAGAGTGTTT
CAAAACTGCTCTCTATCAATGGCAAAGTTCAACTCTGTTAGTTGAGGACACATATCACCA
ACAAGTTTCTGAGAATGCTTCTGTCTATTTTTATGGGCCACAAATTGTTATCCGCTCACA
ATTCCACATGTGGTCGAAATGTCCACTTCCACAAACTACAAAAAGAGTGTTTCAAACCTG
CTCTATGAAAGGCCATGTTCATCTCTATGAGTTGAATGGAAATATCCCAAAGAAATTTCT
GGGAATGCTGCTGTCTAGTTTTTATAGCTAGTGATCCCTCTTCCAACGATATCCTCAAAG
CAATCCAAATATCCACTTGCAGAATCCACAAAAAGAGTGTTTCAAAACTGCTCTATCAAT
AGAAAGGTTCAACTCTTTTAGTTGAGTACACACATCACGAACAAGTTTCTGAGAAAGCTT
CTGTCTGGCTTTTATTGGCCACAAATTGTTATCCGCTCACAATTCCACATGTGGTCCAAA
TGTCCACTTCCAGATTCTTCCAAAAGAGTGTTTCAAACGTGCTCAAAGTAAGGGAATGTT
CAACTCTGTGACTTGAATGCAGATATCACCAAGTAGTTTCTAATAGTGCTTCTGTCTAGA
TTTTAGATCATGATATTCCCTTTTCCAACGATATCGTTAGAGCTATCCAAATATCCACTT
ACAGTTTCTACAAAAAGAGTGTTTCCAAACTGCTGCATCAAAAGAAAGGTTCAACTCTGT
TAGTTGAGGACACACATCACAAAGAAGTTTGTGAGAATGCTTCTGTCTAGATTTTGTATC
CACAAATTGTTATCCGCTCACAATTCCACATGTGGTCCTAAATATCAATTTGCAGAATCC
ACAAAAATAGAGTTTCAAAGCTGCTCTGTAAAAAGAAAGGTTCCACTCTGTTAGCTGAGT
ACACACATCACAAACTTGTTTCTGAGAATCCTTCTGTCTCGTTTTTATGGCCACAAATTG
TTATCCGCTCACAATTCCACATGTGGTCCAAATGTCCACATCCAGATACTCCAGAAAGAG
TGTTTCAAACCTGCTCTATGAAAGGCAATCTTCAACTCTATGAGTTGAATGCAGACATCA
GAAAGAAATTTCTGAGAATGCTGCTGTCTACCTTTTATTGCTAGACCCTAGCTATCTTAC
CTGAAATCTAGCTAGTCCCCCAAACCGGGTATTTTGCCCGAATTCTCTAGTGATCCCTCT
TCCAACGATATCCTCCAAGCTATCCAAATATCCACCTGCATTTTCCACAAAAAGAGTGTT
TCAAAACTGCTCTATCAATAGAAATGTTCAACTCCTTTGGCTGGGTACACACATCAAAAA
CAAGTTTCTGAGCATGCTTCTGTCTCGTTTTTATGGGCCACAAATTGTTATCCGCTCACA
ATTCCACATGTGGTCCAAATGTCCACTTCCAGACACTACAAAAAGAGTGTTTCCAACGTG
CTCTAAGAAAGCGAATGTTCAACTCTGTGACTTGAATGCAGATATCACAAAGTAGTTTCT
GAGAGGGCTTCTGTCTAGATTTTAGATGATGATATTCCCTTTTCCAACGATATCATTAGA
GCTATCCAAATATCCACTTACAGTTTCTACAAAAAGAGTGTTTCCAAACTGCTGCATCAA
AAGAGAGGTTCCACTCTGTTAGCTGAGTACACACATCACAAGCTTGTTTCTCAGAATCCT
TCTGTCTCGTTTTTATGGGCCACAAATTGTTATCCGCTCACAATTCCACATGTGGTCCAA
ATGTCCACATCCAGATACTCCAGAAAGAGTGTTTCAAACCTGCTCTATGAAAGGGAATGT
TCAACTCTATGAGTTGAATGCAGTCATCAGAAAGAAATTTCTGAGAATGCTGCTGTCTAC
CTTTTATTTGCTAGTGATCCCTTTTCCAACGATATCTGAGTCAGCTAGTCAAATATCCAC
TTGCAGATTCCACAAAAAGAGTGTTTCAAAACTGCTCTCTATCAATGGCAAAGTTCAACT
CTGTTAGTTGAGGACACATATCACCAACAAGTTTCTGAGAATGCTTCTGTCTATTTTTAT
GGGCCACAAATTGTTATCCGCTCACAATTCCACATGTGGTCGAAATGTCCACTTCCACAA
ACTACAAAAAGAGTGTTTCAAACCTGCTCTATGAAAGGCCATGTTCATCTCTATGAGTTG
AATGGAAATATCCCAAAGAAATTTCTGGGAATGCTGCTGTCTAGTTTTTATAGCTAGTGA
TCCCTCTTCCAACGATATCCTCAAAGCAATCCAAATATCCACTTGCAGAATCCACAAAAA
GAGTGTTTCAAAACTGCTCTATCAATAGAAAGGTTCAACTCTTTTAGTTGAGTACACACA
TCACGAACAAGTTTCTGAGAAAGCTTCTGTCTGGCTTTTATTGGCCACAAATTGTTATCC
GCTCACAATTCCACATGTGGTCCAAATGTCCACTTCCAGATTCTTCCAAAAGAGTGTTTC
AAACGTGCTCAAAGTAAGGGAATGTTCAACTCTGTGACTTGAATGCAGATATCACCAAGT
AGTTTCTAATAGTGCTTCTGTCTAGATTTTAGATCATGATATTCCCTTTTCCAACGATAT
CGTTAGAGCTATCCAAATATCCACTTACAGTTTCTACAAAAAGAGTGTTTCCAAACTGCT
GCATCAAAAGAAAGGTTCAACTCTGTTAGTTGAGGACACACATCACAAAGAAGTTTGTGA
GAATGCTTCTGTCTAGATTTTGTATCCACAAATTGTTATCCGCTCACAATTCCACATGTG
GTCCTAAATATCAATTTGCAGAATCCACAAAAATAGAGTTTCAAAGCTGCTCTGTAAAAA
GAAAGGTTCCACTCTGTTAGCTGAGTACACACATCACAAACTTGTTTCTGAGAATCCTTC
TGTCTCGTTTTTATGGCCACAAATTGTTATCCGCTCACAATTCCACATGTGGTCCAAATG
TCCACATCCAGATACTCCAGAAAGAGTGTTTCAAACCTGCTCTATGAAAGGCAATCTTCA
ACTCTATGAGTTGAATGCAGACATCAGAAAGAAATTTCTGAGAATGCTGCTGTCTACCTT
TTATTGCTAGACCCTAGCTATCTTACCTGAAATCTAGCTAGTCCCACAAAACGGGTATTT
TGCCCGAATTCTCTAGTGATCCCTCTTCCAACGATATCCTCCAAGCTATCCAAATATCCA
CCTGCATTTTCCACAAAAAGAGTGTTTCAAAACTGCTCTATCAATAGAAATGTTCAACTC
CTTTGGCTGGGTACACACATCAAAAACAAGTTTCTGAGCATGCTTCTGTCTCGTTTTTAT
GGGCCACAAATTGTTATCCGCTCACAATTCCACATGTGGTCCAAATGTCCACTTCCAGAC
ACTACAAAAAGAGTGTTTCCAACGTGCTCTAAGAAAGCGAATGTTCAACTCTGTGACTTG
AATGCAGATATCACAAAGTAGTTTCTGAGAGGGCTTCTGTCTAGATTTTAGATGATGATA
TTCCCTTTTCCAACGATATCATTAGAGCTATCCAAATATCCACTTACAGTTTCTACAAAA
AGAGTGTTTCCAAACTGCTGCATCAAAAGAGAGGTTCCACTCTGTTAGCTGAGTACACAC
ATCACAAGCTTGTTTCTCAGAATCCTTCTGTCTCGTTTTTATGGGCCACAAATTGTTATC
CGCTCACAATTCCACATGTGGTCCAAATGTCCACATCCAGATACTCCAGAAAGAGTGTTT
CAAACCTGCTCTATGAAAGGGAATGTTCAACTCTATGAGTTGAATGCAGTCATCAGAAAG
AAATTTCTGAGAATGCTGCTGTCTACCTTTTATTTGCTAGTGATCCCTTTTCCAACGATA
TCTGAGTCAGCTAGTCAAATATCCACTTGCAGATTCCACAAAAAGAGTGTTTCAAAACTG
CTCTCTATCAATGGCAAAGTTCAACTCTGTTAGTTGAGGACACATATCACCAACAAGTTT
CTGAGAATGCTTCTGTCTATTTTTATGGGCCACAAATTGTTATCCGCTCACAATTCCACA
TGTGGTCGAAATGTCCACTTCCACAAACTACAAAAAGAGTGTTTCAAACCTGCTCTATGA
AAGGCCATGTTCATCTCTATGAGTTGAATGGAAATATCCCAAAGAAATTTCTGGGAATGC
TGCTGTCTAGTTTTTATAGCTAGTGATCCCTCTTCCAACGATATCCTCAAAGCAATCCAA
ATATCCACTTGCAGAATCCACAAAAAGAGTGTTTCAAAACTGCTCTATCAATAGAAAGGT
TCAACTCTTTTAGTTGAGTACACACATCACGAACAAGTTTCTGAGAAAGCTTCTGTCTGG
CTTTTATTGGCCACAAATTGTTATCCGCTCACAATTCCACATGTGGTCCAAATGTCCACT
TCCAGATTCTTCCAAAAGAGTGTTTCAAACGTGCTCAAAGTAAGGGAATGTTCAACTCTG
TGACTTGAATGCAGATATCACCAAGTAGTTTCTAATAGTGCTTCTGTCTAGATTTTAGAT
CATGATATTCCCTTTTCCAACGATATCGTTAGAGCTATCCAAATATCCACTTACAGTTTC
TACAAAAAGAGTGTTTCCAAACTGCTGCATCAAAAGAAAGGTTCAACTCTGTTAGTTGAG
GACACACATCACAAAGAAGTTTGTGAGAATGCTTCTGTCTAGATTTTGTATCCACAAATT
GTTATCCGCTCACAATTCCACATGTGGTCCTAAATATCAATTTGCAGAATCCACAAAAAT
AGAGTTTCAAAGCTGCTCTGTAAAAAGAAAGGTTCCACTCTGTTAGCTGAGTACACACAT
CACAAACTTGTTTCTGAGAATCCTTCTGTCTCGTTTTTATGGCCACAAATTGTTATCCGC
TCACAATTCCACATGTGGTCCAAATGTCCACATCCAGATACTCCAGAAAGAGTGTTTCAA
ACCTGCTCTATGAAAGGCAATCTTCAACTCTATGAGTTGAATGCAGACATCAGAAAGAAA
TTTCTGAGAATGCTGCTGTCTACCTTTTATTGCTAGACCCTAGCTATCTTACCTGAAATC
TAGCTAGTCCCTCAAATCGGGTATTTTGCCCGAATTCTCTAGTGATCCCTCTTCCAACGA
TATCCTCCAAGCTATCCAAATATCCACCTGCATTTTCCACAAAAAGAGTGTTTCAAAACT
GCTCTATCAATAGAAATGTTCAACTCCTTTGGCTGGGTACACACATCAAAAACAAGTTTC
TGAGCATGCTTCTGTCTCGTTTTTATGGGCCACAAATTGTTATCCGCTCACAATTCCACA
TGTGGTCCAAATGTCCACTTCCAGACACTACAAAAAGAGTGTTTCCAACGTGCTCTAAGA
AAGCGAATGTTCAACTCTGTGACTTGAATGCAGATATCACAAAGTAGTTTCTGAGAGGGC
TTCTGTCTAGATTTTAGATGATGATATTCCCTTTTCCAACGATATCATTAGAGCTATCCA
AATATCCACTTACAGTTTCTACAAAAAGAGTGTTTCCAAACTGCTGCATCAAAAGAGAGG
TTCCACTCTGTTAGCTGAGTACACACATCACAAGCTTGTTTCTCAGAATCCTTCTGTCTC
GTTTTTATGGGCCACAAATTGTTATCCGCTCACAATTCCACATGTGGTCCAAATGTCCAC
ATCCAGATACTCCAGAAAGAGTGTTTCAAACCTGCTCTATGAAAGGGAATGTTCAACTCT
ATGAGTTGAATGCAGTCATCAGAAAGAAATTTCTGAGAATGCTGCTGTCTACCTTTTATT
TGCTAGTGATCCCTTTTCCAACGATATCTGAGTCAGCTAGTCAAATATCCACTTGCAGAT
TCCACAAAAAGAGTGTTTCAAAACTGCTCTCTATCAATGGCAAAGTTCAACTCTGTTAGT
TGAGGACACATATCACCAACAAGTTTCTGAGAATGCTTCTGTCTATTTTTATGGGCCACA
AATTGTTATCCGCTCACAATTCCACATGTGGTCGAAATGTCCACTTCCACAAACTACAAA
AAGAGTGTTTCAAACCTGCTCTATGAAAGGCCATGTTCATCTCTATGAGTTGAATGGAAA
TATCCCAAAGAAATTTCTGGGAATGCTGCTGTCTAGTTTTTATAGCTAGTGATCCCTCTT
CCAACGATATCCTCAAAGCAATCCAAATATCCACTTGCAGAATCCACAAAAAGAGTGTTT
CAAAACTGCTCTATCAATAGAAAGGTTCAACTCTTTTAGTTGAGTACACACATCACGAAC
AAGTTTCTGAGAAAGCTTCTGTCTGGCTTTTATTGGCCACAAATTGTTATCCGCTCACAA
TTCCACATGTGGTCCAAATGTCCACTTCCAGATTCTTCCAAAAGAGTGTTTCAAACGTGC
TCAAAGTAAGGGAATGTTCAACTCTGTGACTTGAATGCAGATATCACCAAGTAGTTTCTA
ATAGTGCTTCTGTCTAGATTTTAGATCATGATATTCCCTTTTCCAACGATATCGTTAGAG
CTATCCAAATATCCACTTACAGTTTCTACAAAAAGAGTGTTTCCAAACTGCTGCATCAAA
AGAAAGGTTCAACTCTGTTAGTTGAGGACACACATCACAAAGAAGTTTGTGAGAATGCTT
CTGTCTAGATTTTGTATCCACAAATTGTTATCCGCTCACAATTCCACATGTGGTCCTAAA
TATCAATTTGCAGAATCCACAAAAATAGAGTTTCAAAGCTGCTCTGTAAAAAGAAAGGTT
CCACTCTGTTAGCTGAGTACACACATCACAAACTTGTTTCTGAGAATCCTTCTGTCTCGT
TTTTATGGCCACAAATTGTTATCCGCTCACAATTCCACATGTGGTCCAAATGTCCACATC
CAGATACTCCAGAAAGAGTGTTTCAAACCTGCTCTATGAAAGGCAATCTTCAACTCTATG
AGTTGAATGCAGACATCAGAAAGAAATTTCTGAGAATGCTGCTGTCTACCTTTTATTGCT
AGACCCTAGCTATCTTACCTGAAATCTAGCTAGTCCCCTAAACTGGGAATTTTGCCCGAA
TTCTCTAGTGATCCCTCTTCCAACGATATCCTCCAAGCTATCCAAATATCCACCTGCATT
TTCCACAAAAAGAGTGTTTCAAAACTGCTCTATCAATAGAAATGTTCAACTCCTTTGGCT
GGGTACACACATCAAAAACAAGTTTCTGAGCATGCTTCTGTCTCGTTTTTATGGGCCACA
AATTGTTATCCGCTCACAATTCCACATGTGGTCCAAATGTCCACTTCCAGACACTACAAA
AAGAGTGTTTCCAACGTGCTCTAAGAAAGCGAATGTTCAACTCTGTGACTTGAATGCAGA
TATCACAAAGTAGTTTCTGAGAGGGCTTCTGTCTAGATTTTAGATGATGATATTCCCTTT
TCCAACGATATCATTAGAGCTATCCAAATATCCACTTACAGTTTCTACAAAAAGAGTGTT
TCCAAACTGCTGCATCAAAAGAGAGGTTCCACTCTGTTAGCTGAGTACACACATCACAAG
CTTGTTTCTCAGAATCCTTCTGTCTCGTTTTTATGGGCCACAAATTGTTATCCGCTCACA
ATTCCACATGTGGTCCAAATGTCCACATCCAGATACTCCAGAAAGAGTGTTTCAAACCTG
CTCTATGAAAGGGAATGTTCAACTCTATGAGTTGAATGCAGTCATCAGAAAGAAATTTCT
GAGAATGCTGCTGTCTACCTTTTATTTGCTAGTGATCCCTTTTCCAACGATATCTGAGTC
AGCTAGTCAAATATCCACTTGCAGATTCCACAAAAAGAGTGTTTCAAAACTGCTCTCTAT
CAATGGCAAAGTTCAACTCTGTTAGTTGAGGACACATATCACCAACAAGTTTCTGAGAAT
GCTTCTGTCTATTTTTATGGGCCACAAATTGTTATCCGCTCACAATTCCACATGTGGTCG
AAATGTCCACTTCCACAAACTACAAAAAGAGTGTTTCAAACCTGCTCTATGAAAGGCCAT
GTTCATCTCTATGAGTTGAATGGAAATATCCCAAAGAAATTTCTGGGAATGCTGCTGTCT
AGTTTTTATAGCTAGTGATCCCTCTTCCAACGATATCCTCAAAGCAATCCAAATATCCAC
TTGCAGAATCCACAAAAAGAGTGTTTCAAAACTGCTCTATCAATAGAAAGGTTCAACTCT
TTTAGTTGAGTACACACATCACGAACAAGTTTCTGAGAAAGCTTCTGTCTGGCTTTTATT
GGCCACAAATTGTTATCCGCTCACAATTCCACATGTGGTCCAAATGTCCACTTCCAGATT
CTTCCAAAAGAGTGTTTCAAACGTGCTCAAAGTAAGGGAATGTTCAACTCTGTGACTTGA
ATGCAGATATCACCAAGTAGTTTCTAATAGTGCTTCTGTCTAGATTTTAGATCATGATAT
TCCCTTTTCCAACGATATCGTTAGAGCTATCCAAATATCCACTTACAGTTTCTACAAAAA
GAGTGTTTCCAAACTGCTGCATCAAAAGAAAGGTTCAACTCTGTTAGTTGAGGACACACA
TCACAAAGAAGTTTGTGAGAATGCTTCTGTCTAGATTTTGTATCCACAAATTGTTATCCG
CTCACAATTCCACATGTGGTCCTAAATATCAATTTGCAGAATCCACAAAAATAGAGTTTC
AAAGCTGCTCTGTAAAAAGAAAGGTTCCACTCTGTTAGCTGAGTACACACATCACAAACT
TGTTTCTGAGAATCCTTCTGTCTCGTTTTTATGGCCACAAATTGTTATCCGCTCACAATT
CCACATGTGGTCCAAATGTCCACATCCAGATACTCCAGAAAGAGTGTTTCAAACCTGCTC
TATGAAAGGCAATCTTCAACTCTATGAGTTGAATGCAGACATCAGAAAGAAATTTCTGAG
AATGCTGCTGTCTACCTTTTATTGCTAGACCCTAGCTATCTTACCTGAAATCTAGCTAGT
CCCATAAAATGGGAATTTTGCCCGAATTCTCTAGTGATCCCTCTTCCAACGATATCCTCC
AAGCTATCCAAATATCCACCTGCATTTTCCACAAAAAGAGTGTTTCAAAACTGCTCTATC
AATAGAAATGTTCAACTCCTTTGGCTGGGTACACACATCAAAAACAAGTTTCTGAGCATG
CTTCTGTCTCGTTTTTATGGGCCACAAATTGTTATCCGCTCACAATTCCACATGTGGTCC
AAATGTCCACTTCCAGACACTACAAAAAGAGTGTTTCCAACGTGCTCTAAGAAAGCGAAT
GTTCAACTCTGTGACTTGAATGCAGATATCACAAAGTAGTTTCTGAGAGGGCTTCTGTCT
AGATTTTAGATGATGATATTCCCTTTTCCAACGATATCATTAGAGCTATCCAAATATCCA
CTTACAGTTTCTACAAAAAGAGTGTTTCCAAACTGCTGCATCAAAAGAGAGGTTCCACTC
TGTTAGCTGAGTACACACATCACAAGCTTGTTTCTCAGAATCCTTCTGTCTCGTTTTTAT
GGGCCACAAATTGTTATCCGCTCACAATTCCACATGTGGTCCAAATGTCCACATCCAGAT
ACTCCAGAAAGAGTGTTTCAAACCTGCTCTATGAAAGGGAATGTTCAACTCTATGAGTTG
AATGCAGTCATCAGAAAGAAATTTCTGAGAATGCTGCTGTCTACCTTTTATTTGCTAGTG
ATCCCTTTTCCAACGATATCTGAGTCAGCTAGTCAAATATCCACTTGCAGATTCCACAAA
AAGAGTGTTTCAAAACTGCTCTCTATCAATGGCAAAGTTCAACTCTGTTAGTTGAGGACA
CATATCACCAACAAGTTTCTGAGAATGCTTCTGTCTATTTTTATGGGCCACAAATTGTTA
TCCGCTCACAATTCCACATGTGGTCGAAATGTCCACTTCCACAAACTACAAAAAGAGTGT
TTCAAACCTGCTCTATGAAAGGCCATGTTCATCTCTATGAGTTGAATGGAAATATCCCAA
AGAAATTTCTGGGAATGCTGCTGTCTAGTTTTTATAGCTAGTGATCCCTCTTCCAACGAT
ATCCTCAAAGCAATCCAAATATCCACTTGCAGAATCCACAAAAAGAGTGTTTCAAAACTG
CTCTATCAATAGAAAGGTTCAACTCTTTTAGTTGAGTACACACATCACGAACAAGTTTCT
GAGAAAGCTTCTGTCTGGCTTTTATTGGCCACAAATTGTTATCCGCTCACAATTCCACAT
GTGGTCCAAATGTCCACTTCCAGATTCTTCCAAAAGAGTGTTTCAAACGTGCTCAAAGTA
AGGGAATGTTCAACTCTGTGACTTGAATGCAGATATCACCAAGTAGTTTCTAATAGTGCT
TCTGTCTAGATTTTAGATCATGATATTCCCTTTTCCAACGATATCGTTAGAGCTATCCAA
ATATCCACTTACAGTTTCTACAAAAAGAGTGTTTCCAAACTGCTGCATCAAAAGAAAGGT
TCAACTCTGTTAGTTGAGGACACACATCACAAAGAAGTTTGTGAGAATGCTTCTGTCTAG
ATTTTGTATCCACAAATTGTTATCCGCTCACAATTCCACATGTGGTCCTAAATATCAATT
TGCAGAATCCACAAAAATAGAGTTTCAAAGCTGCTCTGTAAAAAGAAAGGTTCCACTCTG
TTAGCTGAGTACACACATCACAAACTTGTTTCTGAGAATCCTTCTGTCTCGTTTTTATGG
CCACAAATTGTTATCCGCTCACAATTCCACATGTGGTCCAAATGTCCACATCCAGATACT
CCAGAAAGAGTGTTTCAAACCTGCTCTATGAAAGGCAATCTTCAACTCTATGAGTTGAAT
GCAGACATCAGAAAGAAATTTCTGAGAATGCTGCTGTCTACCTTTTATTGCTAGACCCTA
GCTATCTTACCTGAAATCTAGCTAGTCCCTTAAATTGGGAATTTTGCCCGAATTCTCTAG
TGATCCCTCTTCCAACGATATCCTCCAAGCTATCCAAATATCCACCTGCATTTTCCACAA
AAAGAGTGTTTCAAAACTGCTCTATCAATAGAAATGTTCAACTCCTTTGGCTGGGTACAC
ACATCAAAAACAAGTTTCTGAGCATGCTTCTGTCTCGTTTTTATGGGCCACAAATTGTTA
TCCGCTCACAATTCCACATGTGGTCCAAATGTCCACTTCCAGACACTACAAAAAGAGTGT
TTCCAACGTGCTCTAAGAAAGCGAATGTTCAACTCTGTGACTTGAATGCAGATATCACAA
AGTAGTTTCTGAGAGGGCTTCTGTCTAGATTTTAGATGATGATATTCCCTTTTCCAACGA
TATCATTAGAGCTATCCAAATATCCACTTACAGTTTCTACAAAAAGAGTGTTTCCAAACT
GCTGCATCAAAAGAGAGGTTCCACTCTGTTAGCTGAGTACACACATCACAAGCTTGTTTC
TCAGAATCCTTCTGTCTCGTTTTTATGGGCCACAAATTGTTATCCGCTCACAATTCCACA
TGTGGTCCAAATGTCCACATCCAGATACTCCAGAAAGAGTGTTTCAAACCTGCTCTATGA
AAGGGAATGTTCAACTCTATGAGTTGAATGCAGTCATCAGAAAGAAATTTCTGAGAATGC
TGCTGTCTACCTTTTATTTGCTAGTGATCCCTTTTCCAACGATATCTGAGTCAGCTAGTC
AAATATCCACTTGCAGATTCCACAAAAAGAGTGTTTCAAAACTGCTCTCTATCAATGGCA
AAGTTCAACTCTGTTAGTTGAGGACACATATCACCAACAAGTTTCTGAGAATGCTTCTGT
CTATTTTTATGGGCCACAAATTGTTATCCGCTCACAATTCCACATGTGGTCGAAATGTCC
ACTTCCACAAACTACAAAAAGAGTGTTTCAAACCTGCTCTATGAAAGGCCATGTTCATCT
CTATGAGTTGAATGGAAATATCCCAAAGAAATTTCTGGGAATGCTGCTGTCTAGTTTTTA
TAGCTAGTGATCCCTCTTCCAACGATATCCTCAAAGCAATCCAAATATCCACTTGCAGAA
TCCACAAAAAGAGTGTTTCAAAACTGCTCTATCAATAGAAAGGTTCAACTCTTTTAGTTG
AGTACACACATCACGAACAAGTTTCTGAGAAAGCTTCTGTCTGGCTTTTATTGGCCACAA
ATTGTTATCCGCTCACAATTCCACATGTGGTCCAAATGTCCACTTCCAGATTCTTCCAAA
AGAGTGTTTCAAACGTGCTCAAAGTAAGGGAATGTTCAACTCTGTGACTTGAATGCAGAT
ATCACCAAGTAGTTTCTAATAGTGCTTCTGTCTAGATTTTAGATCATGATATTCCCTTTT
CCAACGATATCGTTAGAGCTATCCAAATATCCACTTACAGTTTCTACAAAAAGAGTGTTT
CCAAACTGCTGCATCAAAAGAAAGGTTCAACTCTGTTAGTTGAGGACACACATCACAAAG
AAGTTTGTGAGAATGCTTCTGTCTAGATTTTGTATCCACAAATTGTTATCCGCTCACAAT
TCCACATGTGGTCCTAAATATCAATTTGCAGAATCCACAAAAATAGAGTTTCAAAGCTGC
TCTGTAAAAAGAAAGGTTCCACTCTGTTAGCTGAGTACACACATCACAAACTTGTTTCTG
AGAATCCTTCTGTCTCGTTTTTATGGCCACAAATTGTTATCCGCTCACAATTCCACATGT
GGTCCAAATGTCCACATCCAGATACTCCAGAAAGAGTGTTTCAAACCTGCTCTATGAAAG
GCAATCTTCAACTCTATGAGTTGAATGCAGACATCAGAAAGAAATTTCTGAGAATGCTGC
TGTCTACCTTTTATTGCTAGACCCTAGCTATCTTACCTGAAATCTAGCTAGTCCCGGAAA
GGGGGTTTTTTGCCCGAATTCTCTAGTGATCCCTCTTCCAACGATATCCTCCAAGCTATC
CAAATATCCACCTGCATTTTCCACAAAAAGAGTGTTTCAAAACTGCTCTATCAATAGAAA
TGTTCAACTCCTTTGGCTGGGTACACACATCAAAAACAAGTTTCTGAGCATGCTTCTGTC
TCGTTTTTATGGGCCACAAATTGTTATCCGCTCACAATTCCACATGTGGTCCAAATGTCC
ACTTCCAGACACTACAAAAAGAGTGTTTCCAACGTGCTCTAAGAAAGCGAATGTTCAACT
CTGTGACTTGAATGCAGATATCACAAAGTAGTTTCTGAGAGGGCTTCTGTCTAGATTTTA
GATGATGATATTCCCTTTTCCAACGATATCATTAGAGCTATCCAAATATCCACTTACAGT
TTCTACAAAAAGAGTGTTTCCAAACTGCTGCATCAAAAGAGAGGTTCCACTCTGTTAGCT
GAGTACACACATCACAAGCTTGTTTCTCAGAATCCTTCTGTCTCGTTTTTATGGGCCACA
AATTGTTATCCGCTCACAATTCCACATGTGGTCCAAATGTCCACATCCAGATACTCCAGA
AAGAGTGTTTCAAACCTGCTCTATGAAAGGGAATGTTCAACTCTATGAGTTGAATGCAGT
CATCAGAAAGAAATTTCTGAGAATGCTGCTGTCTACCTTTTATTTGCTAGTGATCCCTTT
TCCAACGATATCTGAGTCAGCTAGTCAAATATCCACTTGCAGATTCCACAAAAAGAGTGT
TTCAAAACTGCTCTCTATCAATGGCAAAGTTCAACTCTGTTAGTTGAGGACACATATCAC
CAACAAGTTTCTGAGAATGCTTCTGTCTATTTTTATGGGCCACAAATTGTTATCCGCTCA
CAATTCCACATGTGGTCGAAATGTCCACTTCCACAAACTACAAAAAGAGTGTTTCAAACC
TGCTCTATGAAAGGCCATGTTCATCTCTATGAGTTGAATGGAAATATCCCAAAGAAATTT
CTGGGAATGCTGCTGTCTAGTTTTTATAGCTAGTGATCCCTCTTCCAACGATATCCTCAA
AGCAATCCAAATATCCACTTGCAGAATCCACAAAAAGAGTGTTTCAAAACTGCTCTATCA
ATAGAAAGGTTCAACTCTTTTAGTTGAGTACACACATCACGAACAAGTTTCTGAGAAAGC
TTCTGTCTGGCTTTTATTGGCCACAAATTGTTATCCGCTCACAATTCCACATGTGGTCCA
AATGTCCACTTCCAGATTCTTCCAAAAGAGTGTTTCAAACGTGCTCAAAGTAAGGGAATG
TTCAACTCTGTGACTTGAATGCAGATATCACCAAGTAGTTTCTAATAGTGCTTCTGTCTA
GATTTTAGATCATGATATTCCCTTTTCCAACGATATCGTTAGAGCTATCCAAATATCCAC
TTACAGTTTCTACAAAAAGAGTGTTTCCAAACTGCTGCATCAAAAGAAAGGTTCAACTCT
GTTAGTTGAGGACACACATCACAAAGAAGTTTGTGAGAATGCTTCTGTCTAGATTTTGTA
TCCACAAATTGTTATCCGCTCACAATTCCACATGTGGTCCTAAATATCAATTTGCAGAAT
CCACAAAAATAGAGTTTCAAAGCTGCTCTGTAAAAAGAAAGGTTCCACTCTGTTAGCTGA
GTACACACATCACAAACTTGTTTCTGAGAATCCTTCTGTCTCGTTTTTATGGCCACAAAT
TGTTATCCGCTCACAATTCCACATGTGGTCCAAATGTCCACATCCAGATACTCCAGAAAG
AGTGTTTCAAACCTGCTCTATGAAAGGCAATCTTCAACTCTATGAGTTGAATGCAGACAT
CAGAAAGAAATTTCTGAGAATGCTGCTGTCTACCTTTTATTGCTAGACCCTAGCTATCTT
ACCTGAAATCTAGCTAGTCCCCGAAACGGGGTTTTTTGCCCGAATTCTCTAGTGATCCCT
CTTCCAACGATATCCTCCAAGCTATCCAAATATCCACCTGCATTTTCCACAAAAAGAGTG
TTTCAAAACTGCTCTATCAATAGAAATGTTCAACTCCTTTGGCTGGGTACACACATCAAA
AACAAGTTTCTGAGCATGCTTCTGTCTCGTTTTTATGGGCCACAAATTGTTATCCGCTCA
CAATTCCACATGTGGTCCAAATGTCCACTTCCAGACACTACAAAAAGAGTGTTTCCAACG
TGCTCTAAGAAAGCGAATGTTCAACTCTGTGACTTGAATGCAGATATCACAAAGTAGTTT
CTGAGAGGGCTTCTGTCTAGATTTTAGATGATGATATTCCCTTTTCCAACGATATCATTA
GAGCTATCCAAATATCCACTTACAGTTTCTACAAAAAGAGTGTTTCCAAACTGCTGCATC
AAAAGAGAGGTTCCACTCTGTTAGCTGAGTACACACATCACAAGCTTGTTTCTCAGAATC
CTTCTGTCTCGTTTTTATGGGCCACAAATTGTTATCCGCTCACAATTCCACATGTGGTCC
AAATGTCCACATCCAGATACTCCAGAAAGAGTGTTTCAAACCTGCTCTATGAAAGGGAAT
GTTCAACTCTATGAGTTGAATGCAGTCATCAGAAAGAAATTTCTGAGAATGCTGCTGTCT
ACCTTTTATTTGCTAGTGATCCCTTTTCCAACGATATCTGAGTCAGCTAGTCAAATATCC
ACTTGCAGATTCCACAAAAAGAGTGTTTCAAAACTGCTCTCTATCAATGGCAAAGTTCAA
CTCTGTTAGTTGAGGACACATATCACCAACAAGTTTCTGAGAATGCTTCTGTCTATTTTT
ATGGGCCACAAATTGTTATCCGCTCACAATTCCACATGTGGTCGAAATGTCCACTTCCAC
AAACTACAAAAAGAGTGTTTCAAACCTGCTCTATGAAAGGCCATGTTCATCTCTATGAGT
TGAATGGAAATATCCCAAAGAAATTTCTGGGAATGCTGCTGTCTAGTTTTTATAGCTAGT
GATCCCTCTTCCAACGATATCCTCAAAGCAATCCAAATATCCACTTGCAGAATCCACAAA
AAGAGTGTTTCAAAACTGCTCTATCAATAGAAAGGTTCAACTCTTTTAGTTGAGTACACA
CATCACGAACAAGTTTCTGAGAAAGCTTCTGTCTGGCTTTTATTGGCCACAAATTGTTAT
CCGCTCACAATTCCACATGTGGTCCAAATGTCCACTTCCAGATTCTTCCAAAAGAGTGTT
TCAAACGTGCTCAAAGTAAGGGAATGTTCAACTCTGTGACTTGAATGCAGATATCACCAA
GTAGTTTCTAATAGTGCTTCTGTCTAGATTTTAGATCATGATATTCCCTTTTCCAACGAT
ATCGTTAGAGCTATCCAAATATCCACTTACAGTTTCTACAAAAAGAGTGTTTCCAAACTG
CTGCATCAAAAGAAAGGTTCAACTCTGTTAGTTGAGGACACACATCACAAAGAAGTTTGT
GAGAATGCTTCTGTCTAGATTTTGTATCCACAAATTGTTATCCGCTCACAATTCCACATG
TGGTCCTAAATATCAATTTGCAGAATCCACAAAAATAGAGTTTCAAAGCTGCTCTGTAAA
AAGAAAGGTTCCACTCTGTTAGCTGAGTACACACATCACAAACTTGTTTCTGAGAATCCT
TCTGTCTCGTTTTTATGGCCACAAATTGTTATCCGCTCACAATTCCACATGTGGTCCAAA
TGTCCACATCCAGATACTCCAGAAAGAGTGTTTCAAACCTGCTCTATGAAAGGCAATCTT
CAACTCTATGAGTTGAATGCAGACATCAGAAAGAAATTTCTGAGAATGCTGCTGTCTACC
TTTTATTGCTAGACCCTAGCTATCTTACCTGAAATCTAGCTAGTCCCAGAAAAGGGGTTT
TTTGCCCGAATTCTCTAGTGATCCCTCTTCCAACGATATCCTCCAAGCTATCCAAATATC
CACCTGCATTTTCCACAAAAAGAGTGTTTCAAAACTGCTCTATCAATAGAAATGTTCAAC
TCCTTTGGCTGGGTACACACATCAAAAACAAGTTTCTGAGCATGCTTCTGTCTCGTTTTT
ATGGGCCACAAATTGTTATCCGCTCACAATTCCACATGTGGTCCAAATGTCCACTTCCAG
ACACTACAAAAAGAGTGTTTCCAACGTGCTCTAAGAAAGCGAATGTTCAACTCTGTGACT
TGAATGCAGATATCACAAAGTAGTTTCTGAGAGGGCTTCTGTCTAGATTTTAGATGATGA
TATTCCCTTTTCCAACGATATCATTAGAGCTATCCAAATATCCACTTACAGTTTCTACAA
AAAGAGTGTTTCCAAACTGCTGCATCAAAAGAGAGGTTCCACTCTGTTAGCTGAGTACAC
ACATCACAAGCTTGTTTCTCAGAATCCTTCTGTCTCGTTTTTATGGGCCACAAATTGTTA
TCCGCTCACAATTCCACATGTGGTCCAAATGTCCACATCCAGATACTCCAGAAAGAGTGT
TTCAAACCTGCTCTATGAAAGGGAATGTTCAACTCTATGAGTTGAATGCAGTCATCAGAA
AGAAATTTCTGAGAATGCTGCTGTCTACCTTTTATTTGCTAGTGATCCCTTTTCCAACGA
TATCTGAGTCAGCTAGTCAAATATCCACTTGCAGATTCCACAAAAAGAGTGTTTCAAAAC
TGCTCTCTATCAATGGCAAAGTTCAACTCTGTTAGTTGAGGACACATATCACCAACAAGT
TTCTGAGAATGCTTCTGTCTATTTTTATGGGCCACAAATTGTTATCCGCTCACAATTCCA
CATGTGGTCGAAATGTCCACTTCCACAAACTACAAAAAGAGTGTTTCAAACCTGCTCTAT
GAAAGGCCATGTTCATCTCTATGAGTTGAATGGAAATATCCCAAAGAAATTTCTGGGAAT
GCTGCTGTCTAGTTTTTATAGCTAGTGATCCCTCTTCCAACGATATCCTCAAAGCAATCC
AAATATCCACTTGCAGAATCCACAAAAAGAGTGTTTCAAAACTGCTCTATCAATAGAAAG
GTTCAACTCTTTTAGTTGAGTACACACATCACGAACAAGTTTCTGAGAAAGCTTCTGTCT
GGCTTTTATTGGCCACAAATTGTTATCCGCTCACAATTCCACATGTGGTCCAAATGTCCA
CTTCCAGATTCTTCCAAAAGAGTGTTTCAAACGTGCTCAAAGTAAGGGAATGTTCAACTC
TGTGACTTGAATGCAGATATCACCAAGTAGTTTCTAATAGTGCTTCTGTCTAGATTTTAG
ATCATGATATTCCCTTTTCCAACGATATCGTTAGAGCTATCCAAATATCCACTTACAGTT
TCTACAAAAAGAGTGTTTCCAAACTGCTGCATCAAAAGAAAGGTTCAACTCTGTTAGTTG
AGGACACACATCACAAAGAAGTTTGTGAGAATGCTTCTGTCTAGATTTTGTATCCACAAA
TTGTTATCCGCTCACAATTCCACATGTGGTCCTAAATATCAATTTGCAGAATCCACAAAA
ATAGAGTTTCAAAGCTGCTCTGTAAAAAGAAAGGTTCCACTCTGTTAGCTGAGTACACAC
ATCACAAACTTGTTTCTGAGAATCCTTCTGTCTCGTTTTTATGGCCACAAATTGTTATCC
GCTCACAATTCCACATGTGGTCCAAATGTCCACATCCAGATACTCCAGAAAGAGTGTTTC
AAACCTGCTCTATGAAAGGCAATCTTCAACTCTATGAGTTGAATGCAGACATCAGAAAGA
AATTTCTGAGAATGCTGCTGTCTACCTTTTATTGCTAGACCCTAGCTATCTTACCTGAAA
TCTAGCTAGTCCCTGAAATGGGGTTTTTTGCCCGAATTCTCTAGTGATCCCTCTTCCAAC
GATATCCTCCAAGCTATCCAAATATCCACCTGCATTTTCCACAAAAAGAGTGTTTCAAAA
CTGCTCTATCAATAGAAATGTTCAACTCCTTTGGCTGGGTACACACATCAAAAACAAGTT
TCTGAGCATGCTTCTGTCTCGTTTTTATGGGCCACAAATTGTTATCCGCTCACAATTCCA
CATGTGGTCCAAATGTCCACTTCCAGACACTACAAAAAGAGTGTTTCCAACGTGCTCTAA
GAAAGCGAATGTTCAACTCTGTGACTTGAATGCAGATATCACAAAGTAGTTTCTGAGAGG
GCTTCTGTCTAGATTTTAGATGATGATATTCCCTTTTCCAACGATATCATTAGAGCTATC
CAAATATCCACTTACAGTTTCTACAAAAAGAGTGTTTCCAAACTGCTGCATCAAAAGAGA
GGTTCCACTCTGTTAGCTGAGTACACACATCACAAGCTTGTTTCTCAGAATCCTTCTGTC
TCGTTTTTATGGGCCACAAATTGTTATCCGCTCACAATTCCACATGTGGTCCAAATGTCC
ACATCCAGATACTCCAGAAAGAGTGTTTCAAACCTGCTCTATGAAAGGGAATGTTCAACT
CTATGAGTTGAATGCAGTCATCAGAAAGAAATTTCTGAGAATGCTGCTGTCTACCTTTTA
TTTGCTAGTGATCCCTTTTCCAACGATATCTGAGTCAGCTAGTCAAATATCCACTTGCAG
ATTCCACAAAAAGAGTGTTTCAAAACTGCTCTCTATCAATGGCAAAGTTCAACTCTGTTA
GTTGAGGACACATATCACCAACAAGTTTCTGAGAATGCTTCTGTCTATTTTTATGGGCCA
CAAATTGTTATCCGCTCACAATTCCACATGTGGTCGAAATGTCCACTTCCACAAACTACA
AAAAGAGTGTTTCAAACCTGCTCTATGAAAGGCCATGTTCATCTCTATGAGTTGAATGGA
AATATCCCAAAGAAATTTCTGGGAATGCTGCTGTCTAGTTTTTATAGCTAGTGATCCCTC
TTCCAACGATATCCTCAAAGCAATCCAAATATCCACTTGCAGAATCCACAAAAAGAGTGT
TTCAAAACTGCTCTATCAATAGAAAGGTTCAACTCTTTTAGTTGAGTACACACATCACGA
ACAAGTTTCTGAGAAAGCTTCTGTCTGGCTTTTATTGGCCACAAATTGTTATCCGCTCAC
AATTCCACATGTGGTCCAAATGTCCACTTCCAGATTCTTCCAAAAGAGTGTTTCAAACGT
GCTCAAAGTAAGGGAATGTTCAACTCTGTGACTTGAATGCAGATATCACCAAGTAGTTTC
TAATAGTGCTTCTGTCTAGATTTTAGATCATGATATTCCCTTTTCCAACGATATCGTTAG
AGCTATCCAAATATCCACTTACAGTTTCTACAAAAAGAGTGTTTCCAAACTGCTGCATCA
AAAGAAAGGTTCAACTCTGTTAGTTGAGGACACACATCACAAAGAAGTTTGTGAGAATGC
TTCTGTCTAGATTTTGTATCCACAAATTGTTATCCGCTCACAATTCCACATGTGGTCCTA
AATATCAATTTGCAGAATCCACAAAAATAGAGTTTCAAAGCTGCTCTGTAAAAAGAAAGG
TTCCACTCTGTTAGCTGAGTACACACATCACAAACTTGTTTCTGAGAATCCTTCTGTCTC
GTTTTTATGGCCACAAATTGTTATCCGCTCACAATTCCACATGTGGTCCAAATGTCCACA
TCCAGATACTCCAGAAAGAGTGTTTCAAACCTGCTCTATGAAAGGCAATCTTCAACTCTA
TGAGTTGAATGCAGACATCAGAAAGAAATTTCTGAGAATGCTGCTGTCTACCTTTTATTG
CTAGACCCTAGCTATCTTACCTGAAATCTAGCTAGTCCCGCAAAGCGGGTTTTTTGCCCG
AATTCTCTAGTGATCCCTCTTCCAACGATATCCTCCAAGCTATCCAAATATCCACCTGCA
TTTTCCACAAAAAGAGTGTTTCAAAACTGCTCTATCAATAGAAATGTTCAACTCCTTTGG
CTGGGTACACACATCAAAAACAAGTTTCTGAGCATGCTTCTGTCTCGTTTTTATGGGCCA
CAAATTGTTATCCGCTCACAATTCCACATGTGGTCCAAATGTCCACTTCCAGACACTACA
AAAAGAGTGTTTCCAACGTGCTCTAAGAAAGCGAATGTTCAACTCTGTGACTTGAATGCA
GATATCACAAAGTAGTTTCTGAGAGGGCTTCTGTCTAGATTTTAGATGATGATATTCCCT
TTTCCAACGATATCATTAGAGCTATCCAAATATCCACTTACAGTTTCTACAAAAAGAGTG
TTTCCAAACTGCTGCATCAAAAGAGAGGTTCCACTCTGTTAGCTGAGTACACACATCACA
AGCTTGTTTCTCAGAATCCTTCTGTCTCGTTTTTATGGGCCACAAATTGTTATCCGCTCA
CAATTCCACATGTGGTCCAAATGTCCACATCCAGATACTCCAGAAAGAGTGTTTCAAACC
TGCTCTATGAAAGGGAATGTTCAACTCTATGAGTTGAATGCAGTCATCAGAAAGAAATTT
CTGAGAATGCTGCTGTCTACCTTTTATTTGCTAGTGATCCCTTTTCCAACGATATCTGAG
TCAGCTAGTCAAATATCCACTTGCAGATTCCACAAAAAGAGTGTTTCAAAACTGCTCTCT
ATCAATGGCAAAGTTCAACTCTGTTAGTTGAGGACACATATCACCAACAAGTTTCTGAGA
ATGCTTCTGTCTATTTTTATGGGCCACAAATTGTTATCCGCTCACAATTCCACATGTGGT
CGAAATGTCCACTTCCACAAACTACAAAAAGAGTGTTTCAAACCTGCTCTATGAAAGGCC
ATGTTCATCTCTATGAGTTGAATGGAAATATCCCAAAGAAATTTCTGGGAATGCTGCTGT
CTAGTTTTTATAGCTAGTGATCCCTCTTCCAACGATATCCTCAAAGCAATCCAAATATCC
ACTTGCAGAATCCACAAAAAGAGTGTTTCAAAACTGCTCTATCAATAGAAAGGTTCAACT
CTTTTAGTTGAGTACACACATCACGAACAAGTTTCTGAGAAAGCTTCTGTCTGGCTTTTA
TTGGCCACAAATTGTTATCCGCTCACAATTCCACATGTGGTCCAAATGTCCACTTCCAGA
TTCTTCCAAAAGAGTGTTTCAAACGTGCTCAAAGTAAGGGAATGTTCAACTCTGTGACTT
GAATGCAGATATCACCAAGTAGTTTCTAATAGTGCTTCTGTCTAGATTTTAGATCATGAT
ATTCCCTTTTCCAACGATATCGTTAGAGCTATCCAAATATCCACTTACAGTTTCTACAAA
AAGAGTGTTTCCAAACTGCTGCATCAAAAGAAAGGTTCAACTCTGTTAGTTGAGGACACA
CATCACAAAGAAGTTTGTGAGAATGCTTCTGTCTAGATTTTGTATCCACAAATTGTTATC
CGCTCACAATTCCACATGTGGTCCTAAATATCAATTTGCAGAATCCACAAAAATAGAGTT
TCAAAGCTGCTCTGTAAAAAGAAAGGTTCCACTCTGTTAGCTGAGTACACACATCACAAA
CTTGTTTCTGAGAATCCTTCTGTCTCGTTTTTATGGCCACAAATTGTTATCCGCTCACAA
TTCCACATGTGGTCCAAATGTCCACATCCAGATACTCCAGAAAGAGTGTTTCAAACCTGC
TCTATGAAAGGCAATCTTCAACTCTATGAGTTGAATGCAGACATCAGAAAGAAATTTCTG
AGAATGCTGCTGTCTACCTTTTATTGCTAGACCCTAGCTATCTTACCTGAAATCTAGCTA
GTCCCCCAAACCGGGTTTTTTGCCCGAATTCTCTAGTGATCCCTCTTCCAACGATATCCT
CCAAGCTATCCAAATATCCACCTGCATTTTCCACAAAAAGAGTGTTTCAAAACTGCTCTA
TCAATAGAAATGTTCAACTCCTTTGGCTGGGTACACACATCAAAAACAAGTTTCTGAGCA
TGCTTCTGTCTCGTTTTTATGGGCCACAAATTGTTATCCGCTCACAATTCCACATGTGGT
CCAAATGTCCACTTCCAGACACTACAAAAAGAGTGTTTCCAACGTGCTCTAAGAAAGCGA
ATGTTCAACTCTGTGACTTGAATGCAGATATCACAAAGTAGTTTCTGAGAGGGCTTCTGT
CTAGATTTTAGATGATGATATTCCCTTTTCCAACGATATCATTAGAGCTATCCAAATATC
CACTTACAGTTTCTACAAAAAGAGTGTTTCCAAACTGCTGCATCAAAAGAGAGGTTCCAC
TCTGTTAGCTGAGTACACACATCACAAGCTTGTTTCTCAGAATCCTTCTGTCTCGTTTTT
ATGGGCCACAAATTGTTATCCGCTCACAATTCCACATGTGGTCCAAATGTCCACATCCAG
ATACTCCAGAAAGAGTGTTTCAAACCTGCTCTATGAAAGGGAATGTTCAACTCTATGAGT
TGAATGCAGTCATCAGAAAGAAATTTCTGAGAATGCTGCTGTCTACCTTTTATTTGCTAG
TGATCCCTTTTCCAACGATATCTGAGTCAGCTAGTCAAATATCCACTTGCAGATTCCACA
AAAAGAGTGTTTCAAAACTGCTCTCTATCAATGGCAAAGTTCAACTCTGTTAGTTGAGGA
CACATATCACCAACAAGTTTCTGAGAATGCTTCTGTCTAGATTTTGTATCCACAAATTGT
TATCCGCTCACAATTCCACATGTGGTCCTAAATATCAATTTGCAGAATCCACAAAAATAG
AGTTTCAAAGCTGCTCTGTAAAAAGAAAGGTTCCACTCTGTTAGCTGAGTACACACATCA
CAAACTTGTTTCTGAGAATCCTTCTGTCTCGTTTTTATGGCCACAAATTGTTATCCGCTC
ACAATTCCACATGTGGTCCAAATGTCCACATCCAGATACTCCAGAAAGAGTGTTTCAAAC
CTGCTCTATGAAAGGCAATCTTCAACTCTATGAGTTGAATGCAGACATCAGAAAGAAATT
TCTGAGAATGCTGCTGTCTACCTTTTATTGCTAGACCCTAGCTATCTTACCTGAAATCTA
GCTAGTCCCGAAAAGAGGGAATTTTGCCCGAATTCTCTAGTGATCCCTCTTCCAACGATA
TCCTCCAAGCTATCCAAATATCCACCTGCATTTTCCACAAAAAGAGTGTTTCAAAACTGC
TCTATCAATAGAAATGTTCAACTCCTTTGGCTGGGTACACACATCAAAAACAAGTTTCTG
AGCATGCTTCTGTCTCGTTTTTATGGGCCACAAATTGTTATCCGCTCACAATTCCACATG
TGGTCCAAATGTCCACTTCCAGACACTACAAAAAGAGTGTTTCCAACGTGCTCTAAGAAA
GCGAATGTTCAACTCTGTGACTTGAATGCAGATATCACAAAGTAGTTTCTGAGAGGGCTT
CTGTCTAGATTTTAGATGATGATATTCCCTTTTCCAACGATATCATTAGAGCTATCCAAA
TATCCACTTACAGTTTCTACAAAAAGAGTGTTTCCAAACTGCTGCATCAAAAGAGAGGTT
CCACTCTGTTAGCTGAGTACACACATCACAAGCTTGTTTCTCAGAATCCTTCTGTCTCGT
TTTTATGGGCCACAAATTGTTATCCGCTCACAATTCCACATGTGGTCCAAATGTCCACAT
CCAGATACTCCAGAAAGAGTGTTTCAAACCTGCTCTATGAAAGGGAATGTTCAACTCTAT
GAGTTGAATGCAGTCATCAGAAAGAAATTTCTGAGAATGCTGCTGTCTACCTTTTATTTG
CTAGTGATCCCTTTTCCAACGATATCTGAGTCAGCTAGTCAAATATCCACTTGCAGATTC
CACAAAAAGAGTGTTTCAAAACTGCTCTCTATCAATGGCAAAGTTCAACTCTGTTAGTTG
AGGACACATATCACCAACAAGTTTCTGAGAATGCTTCTGTCTATTTTTATGGGCCACAAA
TTGTTATCCGCTCACAATTCCACATGTGGTCGAAATGTCCACTTCCACAAACTACAAAAA
GAGTGTTTCAAACCTGCTCTATGAAAGGCCATGTTCATCTCTATGAGTTGAATGGAAATA
TCCCAAAGAAATTTCTGGGAATGCTGCTGTCTAGTTTTTATAGCTAGTGATCCCTCTTCC
AACGATATCCTCAAAGCAATCCAAATATCCACTTGCAGAATCCACAAAAAGAGTGTTTCA
AAACTGCTCTATCAATAGAAAGGTTCAACTCTTTTAGTTGAGTACACACATCACGAACAA
GTTTCTGAGAAAGCTTCTGTCTGGCTTTTATTGGCCACAAATTGTTATCCGCTCACAATT
CCACATGTGGTCCAAATGTCCACTTCCAGATTCTTCCAAAAGAGTGTTTCAAACGTGCTC
AAAGTAAGGGAATGTTCAACTCTGTGACTTGAATGCAGATATCACCAAGTAGTTTCTAAT
AGTGCTTCTGTCTAGATTTTAGATCATGATATTCCCTTTTCCAACGATATCGTTAGAGCT
ATCCAAATATCCACTTACAGTTTCTACAAAAAGAGTGTTTCCAAACTGCTGCATCAAAAG
AAAGGTTCAACTCTGTTAGTTGAGGACACACATCACAAAGAAGTTTGTGAGAATGCTTCT
GTCTAGATTTTGTATCCACAAATTGTTATCCGCTCACAATTCCACATGTGGTCCTAAATA
TCAATTTGCAGAATCCACAAAAATAGAGTTTCAAAGCTGCTCTGTAAAAAGAAAGGTTCC
ACTCTGTTAGCTGAGTACACACATCACAAACTTGTTTCTGAGAATCCTTCTGTCTCGTTT
TTATGGCCACAAATTGTTATCCGCTCACAATTCCACATGTGGTCCAAATGTCCACATCCA
GATACTCCAGAAAGAGTGTTTCAAACCTGCTCTATGAAAGGCAATCTTCAACTCTATGAG
TTGAATGCAGACATCAGAAAGAAATTTCTGAGAATGCTGCTGTCTACCTTTTATTGCTAG
ACCCTAGCTATCTTACCTGAAATCTAGCTAGTCCCCAAAACAGGGAATTTTGCCCGAATT
CTCTAGTGATCCCTCTTCCAACGATATCCTCCAAGCTATCCAAATATCCACCTGCATTTT
CCACAAAAAGAGTGTTTCAAAACTGCTCTATCAATAGAAATGTTCAACTCCTTTGGCTGG
GTACACACATCAAAAACAAGTTTCTGAGCATGCTTCTGTCTCGTTTTTATGGGCCACAAA
TTGTTATCCGCTCACAATTCCACATGTGGTCCAAATGTCCACTTCCAGACACTACAAAAA
GAGTGTTTCCAACGTGCTCTAAGAAAGCGAATGTTCAACTCTGTGACTTGAATGCAGATA
TCACAAAGTAGTTTCTGAGAGGGCTTCTGTCTAGATTTTAGATGATGATATTCCCTTTTC
CAACGATATCATTAGAGCTATCCAAATATCCACTTACAGTTTCTACAAAAAGAGTGTTTC
CAAACTGCTGCATCAAAAGAGAGGTTCCACTCTGTTAGCTGAGTACACACATCACAAGCT
TGTTTCTCAGAATCCTTCTGTCTCGTTTTTATGGGCCACAAATTGTTATCCGCTCACAAT
TCCACATGTGGTCCAAATGTCCACATCCAGATACTCCAGAAAGAGTGTTTCAAACCTGCT
CTATGAAAGGGAATGTTCAACTCTATGAGTTGAATGCAGTCATCAGAAAGAAATTTCTGA
GAATGCTGCTGTCTACCTTTTATTTGCTAGTGATCCCTTTTCCAACGATATCTGAGTCAG
CTAGTCAAATATCCACTTGCAGATTCCACAAAAAGAGTGTTTCAAAACTGCTCTCTATCA
ATGGCAAAGTTCAACTCTGTTAGTTGAGGACACATATCACCAACAAGTTTCTGAGAATGC
TTCTGTCTATTTTTATGGGCCACAAATTGTTATCCGCTCACAATTCCACATGTGGTCGAA
ATGTCCACTTCCACAAACTACAAAAAGAGTGTTTCAAACCTGCTCTATGAAAGGCCATGT
TCATCTCTATGAGTTGAATGGAAATATCCCAAAGAAATTTCTGGGAATGCTGCTGTCTAG
TTTTTATAGCTAGTGATCCCTCTTCCAACGATATCCTCAAAGCAATCCAAATATCCACTT
GCAGAATCCACAAAAAGAGTGTTTCAAAACTGCTCTATCAATAGAAAGGTTCAACTCTTT
TAGTTGAGTACACACATCACGAACAAGTTTCTGAGAAAGCTTCTGTCTGGCTTTTATTGG
CCACAAATTGTTATCCGCTCACAATTCCACATGTGGTCCAAATGTCCACTTCCAGATTCT
TCCAAAAGAGTGTTTCAAACGTGCTCAAAGTAAGGGAATGTTCAACTCTGTGACTTGAAT
GCAGATATCACCAAGTAGTTTCTAATAGTGCTTCTGTCTAGATTTTAGATCATGATATTC
CCTTTTCCAACGATATCGTTAGAGCTATCCAAATATCCACTTACAGTTTCTACAAAAAGA
GTGTTTCCAAACTGCTGCATCAAAAGAAAGGTTCAACTCTGTTAGTTGAGGACACACATC
ACAAAGAAGTTTGTGAGAATGCTTCTGTCTAGATTTTGTATCCACAAATTGTTATCCGCT
CACAATTCCACATGTGGTCCTAAATATCAATTTGCAGAATCCACAAAAATAGAGTTTCAA
AGCTGCTCTGTAAAAAGAAAGGTTCCACTCTGTTAGCTGAGTACACACATCACAAACTTG
TTTCTGAGAATCCTTCTGTCTCGTTTTTATGGCCACAAATTGTTATCCGCTCACAATTCC
ACATGTGGTCCAAATGTCCACATCCAGATACTCCAGAAAGAGTGTTTCAAACCTGCTCTA
TGAAAGGCAATCTTCAACTCTATGAGTTGAATGCAGACATCAGAAAGAAATTTCTGAGAA
TGCTGCTGTCTACCTTTTATTGCTAGACCCTAGCTATCTTACCTGAAATCTAGCTAGTCC
CAAAAAAAGGGAATTTTGCCCGAATTCTCTAGTGATCCCTCTTCCAACGATATCCTCCAA
GCTATCCAAATATCCACCTGCATTTTCCACAAAAAGAGTGTTTCAAAACTGCTCTATCAA
TAGAAATGTTCAACTCCTTTGGCTGGGTACACACATCAAAAACAAGTTTCTGAGCATGCT
TCTGTCTCGTTTTTATGGGCCACAAATTGTTATCCGCTCACAATTCCACATGTGGTCCAA
ATGTCCACTTCCAGACACTACAAAAAGAGTGTTTCCAACGTGCTCTAAGAAAGCGAATGT
TCAACTCTGTGACTTGAATGCAGATATCACAAAGTAGTTTCTGAGAGGGCTTCTGTCTAG
ATTTTAGATGATGATATTCCCTTTTCCAACGATATCATTAGAGCTATCCAAATATCCACT
TACAGTTTCTACAAAAAGAGTGTTTCCAAACTGCTGCATCAAAAGAGAGGTTCCACTCTG
TTAGCTGAGTACACACATCACAAGCTTGTTTCTCAGAATCCTTCTGTCTCGTTTTTATGG
GCCACAAATTGTTATCCGCTCACAATTCCACATGTGGTCCAAATGTCCACATCCAGATAC
TCCAGAAAGAGTGTTTCAAACCTGCTCTATGAAAGGGAATGTTCAACTCTATGAGTTGAA
TGCAGTCATCAGAAAGAAATTTCTGAGAATGCTGCTGTCTACCTTTTATTTGCTAGTGAT
CCCTTTTCCAACGATATCTGAGTCAGCTAGTCAAATATCCACTTGCAGATTCCACAAAAA
GAGTGTTTCAAAACTGCTCTCTATCAATGGCAAAGTTCAACTCTGTTAGTTGAGGACACA
TATCACCAACAAGTTTCTGAGAATGCTTCTGTCTATTTTTATGGGCCACAAATTGTTATC
CGCTCACAATTCCACATGTGGTCGAAATGTCCACTTCCACAAACTACAAAAAGAGTGTTT
CAAACCTGCTCTATGAAAGGCCATGTTCATCTCTATGAGTTGAATGGAAATATCCCAAAG
AAATTTCTGGGAATGCTGCTGTCTAGTTTTTATAGCTAGTGATCCCTCTTCCAACGATAT
CCTCAAAGCAATCCAAATATCCACTTGCAGAATCCACAAAAAGAGTGTTTCAAAACTGCT
CTATCAATAGAAAGGTTCAACTCTTTTAGTTGAGTACACACATCACGAACAAGTTTCTGA
GAAAGCTTCTGTCTGGCTTTTATTGGCCACAAATTGTTATCCGCTCACAATTCCACATGT
GGTCCAAATGTCCACTTCCAGATTCTTCCAAAAGAGTGTTTCAAACGTGCTCAAAGTAAG
GGAATGTTCAACTCTGTGACTTGAATGCAGATATCACCAAGTAGTTTCTAATAGTGCTTC
TGTCTAGATTTTAGATCATGATATTCCCTTTTCCAACGATATCGTTAGAGCTATCCAAAT
ATCCACTTACAGTTTCTACAAAAAGAGTGTTTCCAAACTGCTGCATCAAAAGAAAGGTTC
AACTCTGTTAGTTGAGGACACACATCACAAAGAAGTTTGTGAGAATGCTTCTGTCTAGAT
TTTGTATCCACAAATTGTTATCCGCTCACAATTCCACATGTGGTCCTAAATATCAATTTG
CAGAATCCACAAAAATAGAGTTTCAAAGCTGCTCTGTAAAAAGAAAGGTTCCACTCTGTT
AGCTGAGTACACACATCACAAACTTGTTTCTGAGAATCCTTCTGTCTCGTTTTTATGGCC
ACAAATTGTTATCCGCTCACAATTCCACATGTGGTCCAAATGTCCACATCCAGATACTCC
AGAAAGAGTGTTTCAAACCTGCTCTATGAAAGGCAATCTTCAACTCTATGAGTTGAATGC
AGACATCAGAAAGAAATTTCTGAGAATGCTGCTGTCTACCTTTTATTGCTAGACCCTAGC
TATCTTACCTGAAATCTAGCTAGTCCCTAAAATAGGGAATTTTGCCCGAATTCTCTAGTG
ATCCCTCTTCCAACGATATCCTCCAAGCTATCCAAATATCCACCTGCATTTTCCACAAAA
AGAGTGTTTCAAAACTGCTCTATCAATAGAAATGTTCAACTCCTTTGGCTGGGTACACAC
ATCAAAAACAAGTTTCTGAGCATGCTTCTGTCTCGTTTTTATGGGCCACAAATTGTTATC
CGCTCACAATTCCACATGTGGTCCAAATGTCCACTTCCAGACACTACAAAAAGAGTGTTT
CCAACGTGCTCTAAGAAAGCGAATGTTCAACTCTGTGACTTGAATGCAGATATCACAAAG
TAGTTTCTGAGAGGGCTTCTGTCTAGATTTTAGATGATGATATTCCCTTTTCCAACGATA
TCATTAGAGCTATCCAAATATCCACTTACAGTTTCTACAAAAAGAGTGTTTCCAAACTGC
TGCATCAAAAGAGAGGTTCCACTCTGTTAGCTGAGTACACACATCACAAGCTTGTTTCTC
AGAATCCTTCTGTCTCGTTTTTATGGGCCACAAATTGTTATCCGCTCACAATTCCACATG
TGGTCCAAATGTCCACATCCAGATACTCCAGAAAGAGTGTTTCAAACCTGCTCTATGAAA
GGGAATGTTCAACTCTATGAGTTGAATGCAGTCATCAGAAAGAAATTTCTGAGAATGCTG
CTGTCTACCTTTTATTTGCTAGTGATCCCTTTTCCAACGATATCTGAGTCAGCTAGTCAA
ATATCCACTTGCAGATTCCACAAAAAGAGTGTTTCAAAACTGCTCTCTATCAATGGCAAA
GTTCAACTCTGTTAGTTGAGGACACATATCACCAACAAGTTTCTGAGAATGCTTCTGTCT
ATTTTTATGGGCCACAAATTGTTATCCGCTCACAATTCCACATGTGGTCGAAATGTCCAC
TTCCACAAACTACAAAAAGAGTGTTTCAAACCTGCTCTATGAAAGGCCATGTTCATCTCT
ATGAGTTGAATGGAAATATCCCAAAGAAATTTCTGGGAATGCTGCTGTCTAGTTTTTATA
GCTAGTGATCCCTCTTCCAACGATATCCTCAAAGCAATCCAAATATCCACTTGCAGAATC
CACAAAAAGAGTGTTTCAAAACTGCTCTATCAATAGAAAGGTTCAACTCTTTTAGTTGAG
TACACACATCACGAACAAGTTTCTGAGAAAGCTTCTGTCTGGCTTTTATTGGCCACAAAT
TGTTATCCGCTCACAATTCCACATGTGGTCCAAATGTCCACTTCCAGATTCTTCCAAAAG
AGTGTTTCAAACGTGCTCAAAGTAAGGGAATGTTCAACTCTGTGACTTGAATGCAGATAT
CACCAAGTAGTTTCTAATAGTGCTTCTGTCTAGATTTTAGATCATGATATTCCCTTTTCC
AACGATATCGTTAGAGCTATCCAAATATCCACTTACAGTTTCTACAAAAAGAGTGTTTCC
AAACTGCTGCATCAAAAGAAAGGTTCAACTCTGTTAGTTGAGGACACACATCACAAAGAA
GTTTGTGAGAATGCTTCTGTCTAGATTTTGTATCCACAAATTGTTATCCGCTCACAATTC
CACATGTGGTCCTAAATATCAATTTGCAGAATCCACAAAAATAGAGTTTCAAAGCTGCTC
TGTAAAAAGAAAGGTTCCACTCTGTTAGCTGAGTACACACATCACAAACTTGTTTCTGAG
AATCCTTCTGTCTCGTTTTTATGGCCACAAATTGTTATCCGCTCACAATTCCACATGTGG
TCCAAATGTCCACATCCAGATACTCCAGAAAGAGTGTTTCAAACCTGCTCTATGAAAGGC
AATCTTCAACTCTATGAGTTGAATGCAGACATCAGAAAGAAATTTCTGAGAATGCTGCTG
TCTACCTTTTATTGCTAGACCCTAGCTATCTTACCTGAAATCTAGCTAGTCCCGTAAAGT
GGGAATTTTGCCCGAATTCTCTAGTGATCCCTCTTCCAACGATATCCTCCAAGCTATCCA
AATATCCACCTGCATTTTCCACAAAAAGAGTGTTTCAAAACTGCTCTATCAATAGAAATG
TTCAACTCCTTTGGCTGGGTACACACATCAAAAACAAGTTTCTGAGCATGCTTCTGTCTC
GTTTTTATGGGCCACAAATTGTTATCCGCTCACAATTCCACATGTGGTCCAAATGTCCAC
TTCCAGACACTACAAAAAGAGTGTTTCCAACGTGCTCTAAGAAAGCGAATGTTCAACTCT
GTGACTTGAATGCAGATATCACAAAGTAGTTTCTGAGAGGGCTTCTGTCTAGATTTTAGA
TGATGATATTCCCTTTTCCAACGATATCATTAGAGCTATCCAAATATCCACTTACAGTTT
CTACAAAAAGAGTGTTTCCAAACTGCTGCATCAAAAGAGAGGTTCCACTCTGTTAGCTGA
GTACACACATCACAAGCTTGTTTCTCAGAATCCTTCTGTCTCGTTTTTATGGGCCACAAA
TTGTTATCCGCTCACAATTCCACATGTGGTCCAAATGTCCACATCCAGATACTCCAGAAA
GAGTGTTTCAAACCTGCTCTATGAAAGGGAATGTTCAACTCTATGAGTTGAATGCAGTCA
TCAGAAAGAAATTTCTGAGAATGCTGCTGTCTACCTTTTATTTGCTAGTGATCCCTTTTC
CAACGATATCTGAGTCAGCTAGTCAAATATCCACTTGCAGATTCCACAAAAAGAGTGTTT
CAAAACTGCTCTCTATCAATGGCAAAGTTCAACTCTGTTAGTTGAGGACACATATCACCA
ACAAGTTTCTGAGAATGCTTCTGTCTATTTTTATGGGCCACAAATTGTTATCCGCTCACA
ATTCCACATGTGGTCGAAATGTCCACTTCCACAAACTACAAAAAGAGTGTTTCAAACCTG
CTCTATGAAAGGCCATGTTCATCTCTATGAGTTGAATGGAAATATCCCAAAGAAATTTCT
GGGAATGCTGCTGTCTAGTTTTTATAGCTAGTGATCCCTCTTCCAACGATATCCTCAAAG
CAATCCAAATATCCACTTGCAGAATCCACAAAAAGAGTGTTTCAAAACTGCTCTATCAAT
AGAAAGGTTCAACTCTTTTAGTTGAGTACACACATCACGAACAAGTTTCTGAGAAAGCTT
CTGTCTGGCTTTTATTGGCCACAAATTGTTATCCGCTCACAATTCCACATGTGGTCCAAA
TGTCCACTTCCAGATTCTTCCAAAAGAGTGTTTCAAACGTGCTCAAAGTAAGGGAATGTT
CAACTCTGTGACTTGAATGCAGATATCACCAAGTAGTTTCTAATAGTGCTTCTGTCTAGA
TTTTAGATCATGATATTCCCTTTTCCAACGATATCGTTAGAGCTATCCAAATATCCACTT
ACAGTTTCTACAAAAAGAGTGTTTCCAAACTGCTGCATCAAAAGAAAGGTTCAACTCTGT
TAGTTGAGGACACACATCACAAAGAAGTTTGTGAGAATGCTTCTGTCTAGATTTTGTATC
CACAAATTGTTATCCGCTCACAATTCCACATGTGGTCCTAAATATCAATTTGCAGAATCC
ACAAAAATAGAGTTTCAAAGCTGCTCTGTAAAAAGAAAGGTTCCACTCTGTTAGCTGAGT
ACACACATCACAAACTTGTTTCTGAGAATCCTTCTGTCTCGTTTTTATGGCCACAAATTG
TTATCCGCTCACAATTCCACATGTGGTCCAAATGTCCACATCCAGATACTCCAGAAAGAG
TGTTTCAAACCTGCTCTATGAAAGGCAATCTTCAACTCTATGAGTTGAATGCAGACATCA
GAAAGAAATTTCTGAGAATGCTGCTGTCTACCTTTTATTGCTAGACCCTAGCTATCTTAC
CTGAAATCTAGCTAGTCCCCTAAACTGGGAATTTTGCCCGAATTCTCTAGTGATCCCTCT
TCCAACGATATCCTCCAAGCTATCCAAATATCCACCTGCATTTTCCACAAAAAGAGTGTT
TCAAAACTGCTCTATCAATAGAAATGTTCAACTCCTTTGGCTGGGTACACACATCAAAAA
CAAGTTTCTGAGCATGCTTCTGTCTCGTTTTTATGGGCCACAAATTGTTATCCGCTCACA
ATTCCACATGTGGTCCAAATGTCCACTTCCAGACACTACAAAAAGAGTGTTTCCAACGTG
CTCTAAGAAAGCGAATGTTCAACTCTGTGACTTGAATGCAGATATCACAAAGTAGTTTCT
GAGAGGGCTTCTGTCTAGATTTTAGATGATGATATTCCCTTTTCCAACGATATCATTAGA
GCTATCCAAATATCCACTTACAGTTTCTACAAAAAGAGTGTTTCCAAACTGCTGCATCAA
AAGAGAGGTTCCACTCTGTTAGCTGAGTACACACATCACAAGCTTGTTTCTCAGAATCCT
TCTGTCTCGTTTTTATGGGCCACAAATTGTTATCCGCTCACAATTCCACATGTGGTCCAA
ATGTCCACATCCAGATACTCCAGAAAGAGTGTTTCAAACCTGCTCTATGAAAGGGAATGT
TCAACTCTATGAGTTGAATGCAGTCATCAGAAAGAAATTTCTGAGAATGCTGCTGTCTAC
CTTTTATTTGCTAGTGATCCCTTTTCCAACGATATCTGAGTCAGCTAGTCAAATATCCAC
TTGCAGATTCCACAAAAAGAGTGTTTCAAAACTGCTCTCTATCAATGGCAAAGTTCAACT
CTGTTAGTTGAGGACACATATCACCAACAAGTTTCTGAGAATGCTTCTGTCTATTTTTAT
GGGCCACAAATTGTTATCCGCTCACAATTCCACATGTGGTCGAAATGTCCACTTCCACAA
ACTACAAAAAGAGTGTTTCAAACCTGCTCTATGAAAGGCCATGTTCATCTCTATGAGTTG
AATGGAAATATCCCAAAGAAATTTCTGGGAATGCTGCTGTCTAGTTTTTATAGCTAGTGA
TCCCTCTTCCAACGATATCCTCAAAGCAATCCAAATATCCACTTGCAGAATCCACAAAAA
GAGTGTTTCAAAACTGCTCTATCAATAGAAAGGTTCAACTCTTTTAGTTGAGTACACACA
TCACGAACAAGTTTCTGAGAAAGCTTCTGTCTGGCTTTTATTGGCCACAAATTGTTATCC
GCTCACAATTCCACATGTGGTCCAAATGTCCACTTCCAGATTCTTCCAAAAGAGTGTTTC
AAACGTGCTCAAAGTAAGGGAATGTTCAACTCTGTGACTTGAATGCAGATATCACCAAGT
AGTTTCTAATAGTGCTTCTGTCTAGATTTTAGATCATGATATTCCCTTTTCCAACGATAT
CGTTAGAGCTATCCAAATATCCACTTACAGTTTCTACAAAAAGAGTGTTTCCAAACTGCT
GCATCAAAAGAAAGGTTCAACTCTGTTAGTTGAGGACACACATCACAAAGAAGTTTGTGA
GAATGCTTCTGTCTAGATTTTGTATCCACAAATTGTTATCCGCTCACAATTCCACATGTG
GTCCTAAATATCAATTTGCAGAATCCACAAAAATAGAGTTTCAAAGCTGCTCTGTAAAAA
GAAAGGTTCCACTCTGTTAGCTGAGTACACACATCACAAACTTGTTTCTGAGAATCCTTC
TGTCTCGTTTTTATGGCCACAAATTGTTATCCGCTCACAATTCCACATGTGGTCCAAATG
TCCACATCCAGATACTCCAGAAAGAGTGTTTCAAACCTGCTCTATGAAAGGCAATCTTCA
ACTCTATGAGTTGAATGCAGACATCAGAAAGAAATTTCTGAGAATGCTGCTGTCTACCTT
TTATTGCTAGACCCTAGCTATCTTACCTGAAATCTAGCTAGTCCCATAAAATGGGAATTT
TGCCCGAATTCTCTAGTGATCCCTCTTCCAACGATATCCTCCAAGCTATCCAAATATCCA
CCTGCATTTTCCACAAAAAGAGTGTTTCAAAACTGCTCTATCAATAGAAATGTTCAACTC
CTTTGGCTGGGTACACACATCAAAAACAAGTTTCTGAGCATGCTTCTGTCTCGTTTTTAT
GGGCCACAAATTGTTATCCGCTCACAATTCCACATGTGGTCCAAATGTCCACTTCCAGAC
ACTACAAAAAGAGTGTTTCCAACGTGCTCTAAGAAAGCGAATGTTCAACTCTGTGACTTG
AATGCAGATATCACAAAGTAGTTTCTGAGAGGGCTTCTGTCTAGATTTTAGATGATGATA
TTCCCTTTTCCAACGATATCATTAGAGCTATCCAAATATCCACTTACAGTTTCTACAAAA
AGAGTGTTTCCAAACTGCTGCATCAAAAGAGAGGTTCCACTCTGTTAGCTGAGTACACAC
ATCACAAGCTTGTTTCTCAGAATCCTTCTGTCTCGTTTTTATGGGCCACAAATTGTTATC
CGCTCACAATTCCACATGTGGTCCAAATGTCCACATCCAGATACTCCAGAAAGAGTGTTT
CAAACCTGCTCTATGAAAGGGAATGTTCAACTCTATGAGTTGAATGCAGTCATCAGAAAG
AAATTTCTGAGAATGCTGCTGTCTACCTTTTATTTGCTAGTGATCCCTTTTCCAACGATA
TCTGAGTCAGCTAGTCAAATATCCACTTGCAGATTCCACAAAAAGAGTGTTTCAAAACTG
CTCTCTATCAATGGCAAAGTTCAACTCTGTTAGTTGAGGACACATATCACCAACAAGTTT
CTGAGAATGCTTCTGTCTATTTTTATGGGCCACAAATTGTTATCCGCTCACAATTCCACA
TGTGGTCGAAATGTCCACTTCCACAAACTACAAAAAGAGTGTTTCAAACCTGCTCTATGA
AAGGCCATGTTCATCTCTATGAGTTGAATGGAAATATCCCAAAGAAATTTCTGGGAATGC
TGCTGTCTAGTTTTTATAGCTAGTGATCCCTCTTCCAACGATATCCTCAAAGCAATCCAA
ATATCCACTTGCAGAATCCACAAAAAGAGTGTTTCAAAACTGCTCTATCAATAGAAAGGT
TCAACTCTTTTAGTTGAGTACACACATCACGAACAAGTTTCTGAGAAAGCTTCTGTCTGG
CTTTTATTGGCCACAAATTGTTATCCGCTCACAATTCCACATGTGGTCCAAATGTCCACT
TCCAGATTCTTCCAAAAGAGTGTTTCAAACGTGCTCAAAGTAAGGGAATGTTCAACTCTG
TGACTTGAATGCAGATATCACCAAGTAGTTTCTAATAGTGCTTCTGTCTAGATTTTAGAT
CATGATATTCCCTTTTCCAACGATATCGTTAGAGCTATCCAAATATCCACTTACAGTTTC
TACAAAAAGAGTGTTTCCAAACTGCTGCATCAAAAGAAAGGTTCAACTCTGTTAGTTGAG
GACACACATCACAAAGAAGTTTGTGAGAATGCTTCTGTCTAGATTTTGTATCCACAAATT
GTTATCCGCTCACAATTCCACATGTGGTCCTAAATATCAATTTGCAGAATCCACAAAAAT
AGAGTTTCAAAGCTGCTCTGTAAAAAGAAAGGTTCCACTCTGTTAGCTGAGTACACACAT
CACAAACTTGTTTCTGAGAATCCTTCTGTCTCGTTTTTATGGCCACAAATTGTTATCCGC
TCACAATTCCACATGTGGTCCAAATGTCCACATCCAGATACTCCAGAAAGAGTGTTTCAA
ACCTGCTCTATGAAAGGCAATCTTCAACTCTATGAGTTGAATGCAGACATCAGAAAGAAA
TTTCTGAGAATGCTGCTGTCTACCTTTTATTGCTAGACCCTAGCTATCTTACCTGAAATC
TAGCTAGTCCCTTAAATTGGGAATTTTGCCCGAATTCTCTAGTGATCCCTCTTCCAACGA
TATCCTCCAAGCTATCCAAATATCCACCTGCATTTTCCACAAAAAGAGTGTTTCAAAACT
GCTCTATCAATAGAAATGTTCAACTCCTTTGGCTGGGTACACACATCAAAAACAAGTTTC
TGAGCATGCTTCTGTCTCGTTTTTATGGGCCACAAATTGTTATCCGCTCACAATTCCACA
TGTGGTCCAAATGTCCACTTCCAGACACTACAAAAAGAGTGTTTCCAACGTGCTCTAAGA
AAGCGAATGTTCAACTCTGTGACTTGAATGCAGATATCACAAAGTAGTTTCTGAGAGGGC
TTCTGTCTAGATTTTAGATGATGATATTCCCTTTTCCAACGATATCATTAGAGCTATCCA
AATATCCACTTACAGTTTCTACAAAAAGAGTGTTTCCAAACTGCTGCATCAAAAGAGAGG
TTCCACTCTGTTAGCTGAGTACACACATCACAAGCTTGTTTCTCAGAATCCTTCTGTCTC
GTTTTTATGGGCCACAAATTGTTATCCGCTCACAATTCCACATGTGGTCCAAATGTCCAC
ATCCAGATACTCCAGAAAGAGTGTTTCAAACCTGCTCTATGAAAGGGAATGTTCAACTCT
ATGAGTTGAATGCAGTCATCAGAAAGAAATTTCTGAGAATGCTGCTGTCTACCTTTTATT
TGCTAGTGATCCCTTTTCCAACGATATCTGAGTCAGCTAGTCAAATATCCACTTGCAGAT
TCCACAAAAAGAGTGTTTCAAAACTGCTCTCTATCAATGGCAAAGTTCAACTCTGTTAGT
TGAGGACACATATCACCAACAAGTTTCTGAGAATGCTTCTGTCTATTTTTATGGGCCACA
AATTGTTATCCGCTCACAATTCCACATGTGGTCGAAATGTCCACTTCCACAAACTACAAA
AAGAGTGTTTCAAACCTGCTCTATGAAAGGCCATGTTCATCTCTATGAGTTGAATGGAAA
TATCCCAAAGAAATTTCTGGGAATGCTGCTGTCTAGTTTTTATAGCTAGTGATCCCTCTT
CCAACGATATCCTCAAAGCAATCCAAATATCCACTTGCAGAATCCACAAAAAGAGTGTTT
CAAAACTGCTCTATCAATAGAAAGGTTCAACTCTTTTAGTTGAGTACACACATCACGAAC
AAGTTTCTGAGAAAGCTTCTGTCTGGCTTTTATTGGCCACAAATTGTTATCCGCTCACAA
TTCCACATGTGGTCCAAATGTCCACTTCCAGATTCTTCCAAAAGAGTGTTTCAAACGTGC
TCAAAGTAAGGGAATGTTCAACTCTGTGACTTGAATGCAGATATCACCAAGTAGTTTCTA
ATAGTGCTTCTGTCTAGATTTTAGATCATGATATTCCCTTTTCCAACGATATCGTTAGAG
CTATCCAAATATCCACTTACAGTTTCTACAAAAAGAGTGTTTCCAAACTGCTGCATCAAA
AGAAAGGTTCAACTCTGTTAGTTGAGGACACACATCACAAAGAAGTTTGTGAGAATGCTT
CTGTCTAGATTTTGTATCCACAAATTGTTATCCGCTCACAATTCCACATGTGGTCCTAAA
TATCAATTTGCAGAATCCACAAAAATAGAGTTTCAAAGCTGCTCTGTAAAAAGAAAGGTT
CCACTCTGTTAGCTGAGTACACACATCACAAACTTGTTTCTGAGAATCCTTCTGTCTCGT
TTTTATGGCCACAAATTGTTATCCGCTCACAATTCCACATGTGGTCCAAATGTCCACATC
CAGATACTCCAGAAAGAGTGTTTCAAACCTGCTCTATGAAAGGCAATCTTCAACTCTATG
AGTTGAATGCAGACATCAGAAAGAAATTTCTGAGAATGCTGCTGTCTACCTTTTATTGCT
AGACCCTAGCTATCTTACCTGAAATCTAGCTAGTCCCGGAAAGGGGGTTTTTGCCCGAAT
TCTCTAGTGATCCCTCTTCCAACGATATCCTCCAAGCTATCCAAATATCCACCTGCATTT
TCCACAAAAAGAGTGTTTCAAAACTGCTCTATCAATAGAAATGTTCAACTCCTTTGGCTG
GGTACACACATCAAAAACAAGTTTCTGAGCATGCTTCTGTCTCGTTTTTATGGGCCACAA
ATTGTTATCCGCTCACAATTCCACATGTGGTCCAAATGTCCACTTCCAGACACTACAAAA
AGAGTGTTTCCAACGTGCTCTAAGAAAGCGAATGTTCAACTCTGTGACTTGAATGCAGAT
ATCACAAAGTAGTTTCTGAGAGGGCTTCTGTCTAGATTTTAGATGATGATATTCCCTTTT
CCAACGATATCATTAGAGCTATCCAAATATCCACTTACAGTTTCTACAAAAAGAGTGTTT
CCAAACTGCTGCATCAAAAGAGAGGTTCCACTCTGTTAGCTGAGTACACACATCACAAGC
TTGTTTCTCAGAATCCTTCTGTCTCGTTTTTATGGGCCACAAATTGTTATCCGCTCACAA
TTCCACATGTGGTCCAAATGTCCACATCCAGATACTCCAGAAAGAGTGTTTCAAACCTGC
TCTATGAAAGGGAATGTTCAACTCTATGAGTTGAATGCAGTCATCAGAAAGAAATTTCTG
AGAATGCTGCTGTCTACCTTTTATTTGCTAGTGATCCCTTTTCCAACGATATCTGAGTCA
GCTAGTCAAATATCCACTTGCAGATTCCACAAAAAGAGTGTTTCAAAACTGCTCTCTATC
AATGGCAAAGTTCAACTCTGTTAGTTGAGGACACATATCACCAACAAGTTTCTGAGAATG
CTTCTGTCTATTTTTATGGGCCACAAATTGTTATCCGCTCACAATTCCACATGTGGTCGA
AATGTCCACTTCCACAAACTACAAAAAGAGTGTTTCAAACCTGCTCTATGAAAGGCCATG
TTCATCTCTATGAGTTGAATGGAAATATCCCAAAGAAATTTCTGGGAATGCTGCTGTCTA
GTTTTTATAGCTAGTGATCCCTCTTCCAACGATATCCTCAAAGCAATCCAAATATCCACT
TGCAGAATCCACAAAAAGAGTGTTTCAAAACTGCTCTATCAATAGAAAGGTTCAACTCTT
TTAGTTGAGTACACACATCACGAACAAGTTTCTGAGAAAGCTTCTGTCTGGCTTTTATTG
GCCACAAATTGTTATCCGCTCACAATTCCACATGTGGTCCAAATGTCCACTTCCAGATTC
TTCCAAAAGAGTGTTTCAAACGTGCTCAAAGTAAGGGAATGTTCAACTCTGTGACTTGAA
TGCAGATATCACCAAGTAGTTTCTAATAGTGCTTCTGTCTAGATTTTAGATCATGATATT
CCCTTTTCCAACGATATCGTTAGAGCTATCCAAATATCCACTTACAGTTTCTACAAAAAG
AGTGTTTCCAAACTGCTGCATCAAAAGAAAGGTTCAACTCTGTTAGTTGAGGACACACAT
CACAAAGAAGTTTGTGAGAATGCTTCTGTCTAGATTTTGTATCCACAAATTGTTATCCGC
TCACAATTCCACATGTGGTCCTAAATATCAATTTGCAGAATCCACAAAAATAGAGTTTCA
AAGCTGCTCTGTAAAAAGAAAGGTTCCACTCTGTTAGCTGAGTACACACATCACAAACTT
GTTTCTGAGAATCCTTCTGTCTCGTTTTTATGGCCACAAATTGTTATCCGCTCACAATTC
CACATGTGGTCCAAATGTCCACATCCAGATACTCCAGAAAGAGTGTTTCAAACCTGCTCT
ATGAAAGGCAATCTTCAACTCTATGAGTTGAATGCAGACATCAGAAAGAAATTTCTGAGA
ATGCTGCTGTCTACCTTTTATTGCTAGACCCTAGCTATCTTACCTGAAATCTAGCTAGTC
CCACAAAACGGGGTTTTTGCCCGAATTCTCTAGTGATCCCTCTTCCAACGATATCCTCCA
AGCTATCCAAATATCCACCTGCATTTTCCACAAAAAGAGTGTTTCAAAACTGCTCTATCA
ATAGAAATGTTCAACTCCTTTGGCTGGGTACACACATCAAAAACAAGTTTCTGAGCATGC
TTCTGTCTCGTTTTTATGGGCCACAAATTGTTATCCGCTCACAATTCCACATGTGGTCCA
AATGTCCACTTCCAGACACTACAAAAAGAGTGTTTCCAACGTGCTCTAAGAAAGCGAATG
TTCAACTCTGTGACTTGAATGCAGATATCACAAAGTAGTTTCTGAGAGGGCTTCTGTCTA
GATTTTAGATGATGATATTCCCTTTTCCAACGATATCATTAGAGCTATCCAAATATCCAC
TTACAGTTTCTACAAAAAGAGTGTTTCCAAACTGCTGCATCAAAAGAGAGGTTCCACTCT
GTTAGCTGAGTACACACATCACAAGCTTGTTTCTCAGAATCCTTCTGTCTCGTTTTTATG
GGCCACAAATTGTTATCCGCTCACAATTCCACATGTGGTCCAAATGTCCACATCCAGATA
CTCCAGAAAGAGTGTTTCAAACCTGCTCTATGAAAGGGAATGTTCAACTCTATGAGTTGA
ATGCAGTCATCAGAAAGAAATTTCTGAGAATGCTGCTGTCTACCTTTTATTTGCTAGTGA
TCCCTTTTCCAACGATATCTGAGTCAGCTAGTCAAATATCCACTTGCAGATTCCACAAAA
AGAGTGTTTCAAAACTGCTCTCTATCAATGGCAAAGTTCAACTCTGTTAGTTGAGGACAC
ATATCACCAACAAGTTTCTGAGAATGCTTCTGTCTATTTTTATGGGCCACAAATTGTTAT
CCGCTCACAATTCCACATGTGGTCGAAATGTCCACTTCCACAAACTACAAAAAGAGTGTT
TCAAACCTGCTCTATGAAAGGCCATGTTCATCTCTATGAGTTGAATGGAAATATCCCAAA
GAAATTTCTGGGAATGCTGCTGTCTAGTTTTTATAGCTAGTGATCCCTCTTCCAACGATA
TCCTCAAAGCAATCCAAATATCCACTTGCAGAATCCACAAAAAGAGTGTTTCAAAACTGC
TCTATCAATAGAAAGGTTCAACTCTTTTAGTTGAGTACACACATCACGAACAAGTTTCTG
AGAAAGCTTCTGTCTGGCTTTTATTGGCTAGTCTCTATCACTGATAGGGAGAGCTCTGCT
GCTAGTAAATGTCCACTTCCAGATTCTTCCAAAAGAGTGTTTCAAACGTGCTCAAAGTAA
GGGAATGTTCAACTCTGTGACTTGAATGCAGATATCACCAAGTAGTTTCTAATAGTGCTT
CTGTCTAGATTTTAGATCATGATATTCCCTTTTCCAACGATATCGTTAGAGCTATCCAAA
TATCCACTTACAGTTTCTACAAAAAGAGTGTTTCCAAACTGCTGCATCAAAAGAAAGGTT
CAACTCTGTTAGTTGAGGACACACATCACAAAGAAGTTTGTGAGAATGCTTCTGTCTAGA
TTTTGTATCCACAAATTGTTATCCGCTCACAATTCCACATGTGGTCCTAAATATCAATTT
GCAGAATCCACAAAAATAGAGTTTCAAAGCTGCTCTGTAAAAAGAAAGGTTCCACTCTGT
TAGCTGAGTACACACATCACAAACTTGTTTCTGAGAATCCTTCTGTCTCGTTTTTATGGC
CACAAATTGTTATCCGCTCACAATTCCACATGTGGTCCAAATGTCCACATCCAGATACTC
CAGAAAGAGTGTTTCAAACCTGCTCTATGAAAGGCAATCTTCAACTCTATGAGTTGAATG
CAGACATCAGAAAGAAATTTCTGAGAATGCTGCTGTCTACCTTTTATTGCTAGACCCTAG
CTATCTTACCTGAAATCTAGCTAGTCCCCAAAACAGGGAATTTTGCCCGAATTCTCTAGT
GATCCCTCTTCCAACGATATCCTCCAAGCTATCCAAATATCCACCTGCATTTTCCACAAA
AAGAGTGTTTCAAAACTGCTCTATCAATAGAAATGTTCAACTCCTTTGGCTGGGTACACA
CATCAAAAACAAGTTTCTGAGCATGCTTCTGTCTCGTTTTTATGGGCCACAAATTGTTAT
CCGCTCACAATTCCACATGTGGTCCAAATGTCCACTTCCAGACACTACAAAAAGAGTGTT
TCCAACGTGCTCTAAGAAAGCGAATGTTCAACTCTGTGACTTGAATGCAGATATCACAAA
GTAGTTTCTGAGAGGGCTTCTGTCTAGATTTTAGATGATGATATTCCCTTTTCCAACGAT
ATCATTAGAGCTATCCAAATATCCACTTACAGTTTCTACAAAAAGAGTGTTTCCAAACTG
CTGCATCAAAAGAGAGGTTCCACTCTGTTAGCTGAGTACACACATCACAAGCTTGTTTCT
CAGAATCCTTCTGTCTCGTTTTTATGGGCCACAAATTGTTATCCGCTCACAATTCCACAT
GTGGTCCAAATGTCCACATCCAGATACTCCAGAAAGAGTGTTTCAAACCTGCTCTATGAA
AGGGAATGTTCAACTCTATGAGTTGAATGCAGTCATCAGAAAGAAATTTCTGAGAATGCT
GCTGTCTACCTTTTATTTGCTAGTGATCCCTTTTCCAACGATATCTGAGTCAGCTAGTCA
AATATCCACTTGCAGATTCCACAAAAAGAGTGTTTCAAAACTGCTCTCTATCAATGGCAA
AGTTCAACTCTGTTAGTTGAGGACACATATCACCAACAAGTTTCTGAGAATGCTTCTGTC
TATTTTTATGGGCCACAAATTGTTATCCGCTCACAATTCCACATGTGGTCGAAATGTCCA
CTTCCACAAACTACAAAAAGAGTGTTTCAAACCTGCTCTATGAAAGGCCATGTTCATCTC
TATGAGTTGAATGGAAATATCCCAAAGAAATTTCTGGGAATGCTGCTGTCTAGTTTTTAT
AGCTAGTGATCCCTCTTCCAACGATATCCTCAAAGCAATCCAAATATCCACTTGCAGAAT
CCACAAAAAGAGTGTTTCAAAACTGCTCTATCAATAGAAAGGTTCAACTCTTTTAGTTGA
GTACACACATCACGAACAAGTTTCTGAGAAAGCTTCTGTCTGGCTTTTATTGGCCACAAA
TTGTTATCCGCTCACAATTCCACATGTGGTCCAAATGTCCACTTCCAGATTCTTCCAAAA
GAGTGTTTCAAACGTGCTCAAAGTAAGGGAATGTTCAACTCTGTGACTTGAATGCAGATA
TCACCAAGTAGTTTCTAATAGTGCTTCTGTCTAGATTTTAGATCATGATATTCCCTTTTC
CAACGATATCGTTAGAGCTATCCAAATATCCACTTACAGTTTCTACAAAAAGAGTGTTTC
CAAACTGCTGCATCAAAAGAAAGGTTCAACTCTGTTAGTTGAGGACACACATCACAAAGA
AGTTTGTGAGAATGCTTCTGTCTAGATTTTGTATCCACAAATTGTTATCCGCTCACAATT
CCACATGTGGTCCTAAATATCAATTTGCAGAATCCACAAAAATAGAGTTTCAAAGCTGCT
CTGTAAAAAGAAAGGTTCCACTCTGTTAGCTGAGTACACACATCACAAACTTGTTTCTGA
GAATCCTTCTGTCTCGTTTTTATGGCCACAAATTGTTATCCGCTCACAATTCCACATGTG
GTCCAAATGTCCACATCCAGATACTCCAGAAAGAGTGTTTCAAACCTGCTCTATGAAAGG
CAATCTTCAACTCTATGAGTTGAATGCAGACATCAGAAAGAAATTTCTGAGAATGCTGCT
GTCTACCTTTTATTGCTAGACCCTAGCTATCTTACCTGAAATCTAGCTAGTCCCAAAAAA
AGGGAATTTTGCCCGAATTCTCTAGTGATCCCTCTTCCAACGATATCCTCCAAGCTATCC
AAATATCCACCTGCATTTTCCACAAAAAGAGTGTTTCAAAACTGCTCTATCAATAGAAAT
GTTCAACTCCTTTGGCTGGGTACACACATCAAAAACAAGTTTCTGAGCATGCTTCTGTCT
CGTTTTTATGGGCCACAAATTGTTATCCGCTCACAATTCCACATGTGGTCCAAATGTCCA
CTTCCAGACACTACAAAAAGAGTGTTTCCAACGTGCTCTAAGAAAGCGAATGTTCAACTC
TGTGACTTGAATGCAGATATCACAAAGTAGTTTCTGAGAGGGCTTCTGTCTAGATTTTAG
ATGATGATATTCCCTTTTCCAACGATATCATTAGAGCTATCCAAATATCCACTTACAGTT
TCTACAAAAAGAGTGTTTCCAAACTGCTGCATCAAAAGAGAGGTTCCACTCTGTTAGCTG
AGTACACACATCACAAGCTTGTTTCTCAGAATCCTTCTGTCTCGTTTTTATGGGCCACAA
ATTGTTATCCGCTCACAATTCCACATGTGGTCCAAATGTCCACATCCAGATACTCCAGAA
AGAGTGTTTCAAACCTGCTCTATGAAAGGGAATGTTCAACTCTATGAGTTGAATGCAGTC
ATCAGAAAGAAATTTCTGAGAATGCTGCTGTCTACCTTTTATTTGCTAGTGATCCCTTTT
CCAACGATATCTGAGTCAGCTAGTCAAATATCCACTTGCAGATTCCACAAAAAGAGTGTT
TCAAAACTGCTCTCTATCAATGGCAAAGTTCAACTCTGTTAGTTGAGGACACATATCACC
AACAAGTTTCTGAGAATGCTTCTGTCTATTTTTATGGGCCACAAATTGTTATCCGCTCAC
AATTCCACATGTGGTCGAAATGTCCACTTCCACAAACTACAAAAAGAGTGTTTCAAACCT
GCTCTATGAAAGGCCATGTTCATCTCTATGAGTTGAATGGAAATATCCCAAAGAAATTTC
TGGGAATGCTGCTGTCTAGTTTTTATAGCTAGTGATCCCTCTTCCAACGATATCCTCAAA
GCAATCCAAATATCCACTTGCAGAATCCACAAAAAGAGTGTTTCAAAACTGCTCTATCAA
TAGAAAGGTTCAACTCTTTTAGTTGAGTACACACATCACGAACAAGTTTCTGAGAAAGCT
TCTGTCTGGCTTTTATTGGCCACAAATTGTTATCCGCTCACAATTCCACATGTGGTCCAA
ATGTCCACTTCCAGATTCTTCCAAAAGAGTGTTTCAAACGTGCTCAAAGTAAGGGAATGT
TCAACTCTGTGACTTGAATGCAGATATCACCAAGTAGTTTCTAATAGTGCTTCTGTCTAG
ATTTTAGATCATGATATTCCCTTTTCCAACGATATCGTTAGAGCTATCCAAATATCCACT
TACAGTTTCTACAAAAAGAGTGTTTCCAAACTGCTGCATCAAAAGAAAGGTTCAACTCTG
TTAGTTGAGGACACACATCACAAAGAAGTTTGTGAGAATGCTTCTGTCTAGATTTTGTAT
CCACAAATTGTTATCCGCTCACAATTCCACATGTGGTCCTAAATATCAATTTGCAGAATC
CACAAAAATAGAGTTTCAAAGCTGCTCTGTAAAAAGAAAGGTTCCACTCTGTTAGCTGAG
TACACACATCACAAACTTGTTTCTGAGAATCCTTCTGTCTCGTTTTTATGGCCACAAATT
GTTATCCGCTCACAATTCCACATGTGGTCCAAATGTCCACATCCAGATACTCCAGAAAGA
GTGTTTCAAACCTGCTCTATGAAAGGCAATCTTCAACTCTATGAGTTGAATGCAGACATC
AGAAAGAAATTTCTGAGAATGCTGCTGTCTACCTTTTATTGCTAGACCCTAGCTATCTTA
CCTGAAATCTAGCTAGTCCCTAAAATAGGGAATTTTGCCCGAATTCTCTAGTGATCCCTC
TTCCAACGATATCCTCCAAGCTATCCAAATATCCACCTGCATTTTCCACAAAAAGAGTGT
TTCAAAACTGCTCTATCAATAGAAATGTTCAACTCCTTTGGCTGGGTACACACATCAAAA
ACAAGTTTCTGAGCATGCTTCTGTCTCGTTTTTATGGGCCACAAATTGTTATCCGCTCAC
AATTCCACATGTGGTCCAAATGTCCACTTCCAGACACTACAAAAAGAGTGTTTCCAACGT
GCTCTAAGAAAGCGAATGTTCAACTCTGTGACTTGAATGCAGATATCACAAAGTAGTTTC
TGAGAGGGCTTCTGTCTAGATTTTAGATGATGATATTCCCTTTTCCAACGATATCATTAG
AGCTATCCAAATATCCACTTACAGTTTCTACAAAAAGAGTGTTTCCAAACTGCTGCATCA
AAAGAGAGGTTCCACTCTGTTAGCTGAGTACACACATCACAAGCTTGTTTCTCAGAATCC
TTCTGTCTCGTTTTTATGGGCCACAAATTGTTATCCGCTCACAATTCCACATGTGGTCCA
AATGTCCACATCCAGATACTCCAGAAAGAGTGTTTCAAACCTGCTCTATGAAAGGGAATG
TTCAACTCTATGAGTTGAATGCAGTCATCAGAAAGAAATTTCTGAGAATGCTGCTGTCTA
CCTTTTATTTGCTAGTGATCCCTTTTCCAACGATATCTGAGTCAGCTAGTCAAATATCCA
CTTGCAGATTCCACAAAAAGAGTGTTTCAAAACTGCTCTCTATCAATGGCAAAGTTCAAC
TCTGTTAGTTGAGGACACATATCACCAACAAGTTTCTGAGAATGCTTCTGTCTATTTTTA
TGGGCCACAAATTGTTATCCGCTCACAATTCCACATGTGGTCGAAATGTCCACTTCCACA
AACTACAAAAAGAGTGTTTCAAACCTGCTCTATGAAAGGCCATGTTCATCTCTATGAGTT
GAATGGAAATATCCCAAAGAAATTTCTGGGAATGCTGCTGTCTAGTTTTTATAGCTAGTG
ATCCCTCTTCCAACGATATCCTCAAAGCAATCCAAATATCCACTTGCAGAATCCACAAAA
AGAGTGTTTCAAAACTGCTCTATCAATAGAAAGGTTCAACTCTTTTAGTTGAGTACACAC
ATCACGAACAAGTTTCTGAGAAAGCTTCTGTCTGGCTTTTATTGGCCACAAATTGTTATC
CGCTCACAATTCCACATGTGGTCCAAATGTCCACTTCCAGATTCTTCCAAAAGAGTGTTT
CAAACGTGCTCAAAGTAAGGGAATGTTCAACTCTGTGACTTGAATGCAGATATCACCAAG
TAGTTTCTAATAGTGCTTCTGTCTAGATTTTAGATCATGATATTCCCTTTTCCAACGATA
TCGTTAGAGCTATCCAAATATCCACTTACAGTTTCTACAAAAAGAGTGTTTCCAAACTGC
TGCATCAAAAGAAAGGTTCAACTCTGTTAGTTGAGGACACACATCACAAAGAAGTTTGTG
AGAATGCTTCTGTCTAGATTTTGTATCCACAAATTGTTATCCGCTCACAATTCCACATGT
GGTCCTAAATATCAATTTGCAGAATCCACAAAAATAGAGTTTCAAAGCTGCTCTGTAAAA
AGAAAGGTTCCACTCTGTTAGCTGAGTACACACATCACAAACTTGTTTCTGAGAATCCTT
CTGTCTCGTTTTTATGGCCACAAATTGTTATCCGCTCACAATTCCACATGTGGTCCAAAT
GTCCACATCCAGATACTCCAGAAAGAGTGTTTCAAACCTGCTCTATGAAAGGCAATCTTC
AACTCTATGAGTTGAATGCAGACATCAGAAAGAAATTTCTGAGAATGCTGCTGTCTACCT
TTTATTGCTAGACCCTAGCTATCTTACCTGAAATCTAGCTAGTCCCGTAAAGTGGGAATT
TTGCCCGAATTCTCTAGTGATCCCTCTTCCAACGATATCCTCCAAGCTATCCAAATATCC
ACCTGCATTTTCCACAAAAAGAGTGTTTCAAAACTGCTCTATCAATAGAAATGTTCAACT
CCTTTGGCTGGGTACACACATCAAAAACAAGTTTCTGAGCATGCTTCTGTCTCGTTTTTA
TGGGCCACAAATTGTTATCCGCTCACAATTCCACATGTGGTCCAAATGTCCACTTCCAGA
CACTACAAAAAGAGTGTTTCCAACGTGCTCTAAGAAAGCGAATGTTCAACTCTGTGACTT
GAATGCAGATATCACAAAGTAGTTTCTGAGAGGGCTTCTGTCTAGATTTTAGATGATGAT
ATTCCCTTTTCCAACGATATCATTAGAGCTATCCAAATATCCACTTACAGTTTCTACAAA
AAGAGTGTTTCCAAACTGCTGCATCAAAAGAGAGGTTCCACTCTGTTAGCTGAGTACACA
CATCACAAGCTTGTTTCTCAGAATCCTTCTGTCTCGTTTTTATGGGCCACAAATTGTTAT
CCGCTCACAATTCCACATGTGGTCCAAATGTCCACATCCAGATACTCCAGAAAGAGTGTT
TCAAACCTGCTCTATGAAAGGGAATGTTCAACTCTATGAGTTGAATGCAGTCATCAGAAA
GAAATTTCTGAGAATGCTGCTGTCTACCTTTTATTTGCTAGTGATCCCTTTTCCAACGAT
ATCTGAGTCAGCTAGTCAAATATCCACTTGCAGATTCCACAAAAAGAGTGTTTCAAAACT
GCTCTCTATCAATGGCAAAGTTCAACTCTGTTAGTTGAGGACACATATCACCAACAAGTT
TCTGAGAATGCTTCTGTCTATTTTTATGGGCCACAAATTGTTATCCGCTCACAATTCCAC
ATGTGGTCGAAATGTCCACTTCCACAAACTACAAAAAGAGTGTTTCAAACCTGCTCTATG
AAAGGCCATGTTCATCTCTATGAGTTGAATGGAAATATCCCAAAGAAATTTCTGGGAATG
CTGCTGTCTAGTTTTTATAGCTAGTGATCCCTCTTCCAACGATATCCTCAAAGCAATCCA
AATATCCACTTGCAGAATCCACAAAAAGAGTGTTTCAAAACTGCTCTATCAATAGAAAGG
TTCAACTCTTTTAGTTGAGTACACACATCACGAACAAGTTTCTGAGAAAGCTTCTGTCTG
GCTTTTATTGGCCACAAATTGTTATCCGCTCACAATTCCACATGTGGTCCAAATGTCCAC
TTCCAGATTCTTCCAAAAGAGTGTTTCAAACGTGCTCAAAGTAAGGGAATGTTCAACTCT
GTGACTTGAATGCAGATATCACCAAGTAGTTTCTAATAGTGCTTCTGTCTAGATTTTAGA
TCATGATATTCCCTTTTCCAACGATATCGTTAGAGCTATCCAAATATCCACTTACAGTTT
CTACAAAAAGAGTGTTTCCAAACTGCTGCATCAAAAGAAAGGTTCAACTCTGTTAGTTGA
GGACACACATCACAAAGAAGTTTGTGAGAATGCTTCTGTCTAGATTTTGTATCCACAAAT
TGTTATCCGCTCACAATTCCACATGTGGTCCTAAATATCAATTTGCAGAATCCACAAAAA
TAGAGTTTCAAAGCTGCTCTGTAAAAAGAAAGGTTCCACTCTGTTAGCTGAGTACACACA
TCACAAACTTGTTTCTGAGAATCCTTCTGTCTCGTTTTTATGGCCACAAATTGTTATCCG
CTCACAATTCCACATGTGGTCCAAATGTCCACATCCAGATACTCCAGAAAGAGTGTTTCA
AACCTGCTCTATGAAAGGCAATCTTCAACTCTATGAGTTGAATGCAGACATCAGAAAGAA
ATTTCTGAGAATGCTGCTGTCTACCTTTTATTGCTAGACCCTAGCTATCTTACCTGAAAT
CTAGCTAGTCCCCTAAACTGGGAATTTTGCCCGAATTCTCTAGTGATCCCTCTTCCAACG
ATATCCTCCAAGCTATCCAAATATCCACCTGCATTTTCCACAAAAAGAGTGTTTCAAAAC
TGCTCTATCAATAGAAATGTTCAACTCCTTTGGCTGGGTACACACATCAAAAACAAGTTT
CTGAGCATGCTTCTGTCTCGTTTTTATGGGCCACAAATTGTTATCCGCTCACAATTCCAC
ATGTGGTCCAAATGTCCACTTCCAGACACTACAAAAAGAGTGTTTCCAACGTGCTCTAAG
AAAGCGAATGTTCAACTCTGTGACTTGAATGCAGATATCACAAAGTAGTTTCTGAGAGGG
CTTCTGTCTAGATTTTAGATGATGATATTCCCTTTTCCAACGATATCATTAGAGCTATCC
AAATATCCACTTACAGTTTCTACAAAAAGAGTGTTTCCAAACTGCTGCATCAAAAGAGAG
GTTCCACTCTGTTAGCTGAGTACACACATCACAAGCTTGTTTCTCAGAATCCTTCTGTCT
CGTTTTTATGGGCCACAAATTGTTATCCGCTCACAATTCCACATGTGGTCCAAATGTCCA
CATCCAGATACTCCAGAAAGAGTGTTTCAAACCTGCTCTATGAAAGGGAATGTTCAACTC
TATGAGTTGAATGCAGTCATCAGAAAGAAATTTCTGAGAATGCTGCTGTCTACCTTTTAT
TTGCTAGTGATCCCTTTTCCAACGATATCTGAGTCAGCTAGTCAAATATCCACTTGCAGA
TTCCACAAAAAGAGTGTTTCAAAACTGCTCTCTATCAATGGCAAAGTTCAACTCTGTTAG
TTGAGGACACATATCACCAACAAGTTTCTGAGAATGCTTCTGTCTATTTTTATGGGCCAC
AAATTGTTATCCGCTCACAATTCCACATGTGGTCGAAATGTCCACTTCCACAAACTACAA
AAAGAGTGTTTCAAACCTGCTCTATGAAAGGCCATGTTCATCTCTATGAGTTGAATGGAA
ATATCCCAAAGAAATTTCTGGGAATGCTGCTGTCTAGTTTTTATAGCTAGTGATCCCTCT
TCCAACGATATCCTCAAAGCAATCCAAATATCCACTTGCAGAATCCACAAAAAGAGTGTT
TCAAAACTGCTCTATCAATAGAAAGGTTCAACTCTTTTAGTTGAGTACACACATCACGAA
CAAGTTTCTGAGAAAGCTTCTGTCTGGCTTTTATTGGCCACAAATTGTTATCCGCTCACA
ATTCCACATGTGGTCCAAATGTCCACTTCCAGATTCTTCCAAAAGAGTGTTTCAAACGTG
CTCAAAGTAAGGGAATGTTCAACTCTGTGACTTGAATGCAGATATCACCAAGTAGTTTCT
AATAGTGCTTCTGTCTAGATTTTAGATCATGATATTCCCTTTTCCAACGATATCGTTAGA
GCTATCCAAATATCCACTTACAGTTTCTACAAAAAGAGTGTTTCCAAACTGCTGCATCAA
AAGAAAGGTTCAACTCTGTTAGTTGAGGACACACATCACAAAGAAGTTTGTGAGAATGCT
TCTGTCTAGATTTTGTATCCACAAATTGTTATCCGCTCACAATTCCACATGTGGTCCTAA
ATATCAATTTGCAGAATCCACAAAAATAGAGTTTCAAAGCTGCTCTGTAAAAAGAAAGGT
TCCACTCTGTTAGCTGAGTACACACATCACAAACTTGTTTCTGAGAATCCTTCTGTCTCG
TTTTTATGGCCACAAATTGTTATCCGCTCACAATTCCACATGTGGTCCAAATGTCCACAT
CCAGATACTCCAGAAAGAGTGTTTCAAACCTGCTCTATGAAAGGCAATCTTCAACTCTAT
GAGTTGAATGCAGACATCAGAAAGAAATTTCTGAGAATGCTGCTGTCTACCTTTTATTGC
TAGACCCTAGCTATCTTACCTGAAATCTAGCTAGTCCCATAAAATGGGAATTTTGCCCGA
ATTCTCTAGTGATCCCTCTTCCAACGATATCCTCCAAGCTATCCAAATATCCACCTGCAT
TTTCCACAAAAAGAGTGTTTCAAAACTGCTCTATCAATAGAAATGTTCAACTCCTTTGGC
TGGGTACACACATCAAAAACAAGTTTCTGAGCATGCTTCTGTCTCGTTTTTATGGGCCAC
AAATTGTTATCCGCTCACAATTCCACATGTGGTCCAAATGTCCACTTCCAGACACTACAA
AAAGAGTGTTTCCAACGTGCTCTAAGAAAGCGAATGTTCAACTCTGTGACTTGAATGCAG
ATATCACAAAGTAGTTTCTGAGAGGGCTTCTGTCTAGATTTTAGATGATGATATTCCCTT
TTCCAACGATATCATTAGAGCTATCCAAATATCCACTTACAGTTTCTACAAAAAGAGTGT
TTCCAAACTGCTGCATCAAAAGAGAGGTTCCACTCTGTTAGCTGAGTACACACATCACAA
GCTTGTTTCTCAGAATCCTTCTGTCTCGTTTTTATGGGCCACAAATTGTTATCCGCTCAC
AATTCCACATGTGGTCCAAATGTCCACATCCAGATACTCCAGAAAGAGTGTTTCAAACCT
GCTCTATGAAAGGGAATGTTCAACTCTATGAGTTGAATGCAGTCATCAGAAAGAAATTTC
TGAGAATGCTGCTGTCTACCTTTTATTTGCTAGTGATCCCTTTTCCAACGATATCTGAGT
CAGCTAGTCAAATATCCACTTGCAGATTCCACAAAAAGAGTGTTTCAAAACTGCTCTCTA
TCAATGGCAAAGTTCAACTCTGTTAGTTGAGGACACATATCACCAACAAGTTTCTGAGAA
TGCTTCTGTCTATTTTTATGGGCCACAAATTGTTATCCGCTCACAATTCCACATGTGGTC
GAAATGTCCACTTCCACAAACTACAAAAAGAGTGTTTCAAACCTGCTCTATGAAAGGCCA
TGTTCATCTCTATGAGTTGAATGGAAATATCCCAAAGAAATTTCTGGGAATGCTGCTGTC
TAGTTTTTATAGCTAGTGATCCCTCTTCCAACGATATCCTCAAAGCAATCCAAATATCCA
CTTGCAGAATCCACAAAAAGAGTGTTTCAAAACTGCTCTATCAATAGAAAGGTTCAACTC
TTTTAGTTGAGTACACACATCACGAACAAGTTTCTGAGAAAGCTTCTGTCTGGCTTTTAT
TGGCCACAAATTGTTATCCGCTCACAATTCCACATGTGGTCCAAATGTCCACTTCCAGAT
TCTTCCAAAAGAGTGTTTCAAACGTGCTCAAAGTAAGGGAATGTTCAACTCTGTGACTTG
AATGCAGATATCACCAAGTAGTTTCTAATAGTGCTTCTGTCTAGATTTTAGATCATGATA
TTCCCTTTTCCAACGATATCGTTAGAGCTATCCAAATATCCACTTACAGTTTCTACAAAA
AGAGTGTTTCCAAACTGCTGCATCAAAAGAAAGGTTCAACTCTGTTAGTTGAGGACACAC
ATCACAAAGAAGTTTGTGAGAATGCTTCTGTCTAGATTTTGTATCCACAAATTGTTATCC
GCTCACAATTCCACATGTGGTCCTAAATATCAATTTGCAGAATCCACAAAAATAGAGTTT
CAAAGCTGCTCTGTAAAAAGAAAGGTTCCACTCTGTTAGCTGAGTACACACATCACAAAC
TTGTTTCTGAGAATCCTTCTGTCTCGTTTTTATGGCCACAAATTGTTATCCGCTCACAAT
TCCACATGTGGTCCAAATGTCCACATCCAGATACTCCAGAAAGAGTGTTTCAAACCTGCT
CTATGAAAGGCAATCTTCAACTCTATGAGTTGAATGCAGACATCAGAAAGAAATTTCTGA
GAATGCTGCTGTCTACCTTTTATTGCTAGACCCTAGCTATCTTACCTGAAATCTAGCTAG
TCCCTTAAATTGGGAATTTTGCCCGAATTCTCTAGTGATCCCTCTTCCAACGATATCCTC
CAAGCTATCCAAATATCCACCTGCATTTTCCACAAAAAGAGTGTTTCAAAACTGCTCTAT
CAATAGAAATGTTCAACTCCTTTGGCTGGGTACACACATCAAAAACAAGTTTCTGAGCAT
GCTTCTGTCTCGTTTTTATGGGCCACAAATTGTTATCCGCTCACAATTCCACATGTGGTC
CAAATGTCCACTTCCAGACACTACAAAAAGAGTGTTTCCAACGTGCTCTAAGAAAGCGAA
TGTTCAACTCTGTGACTTGAATGCAGATATCACAAAGTAGTTTCTGAGAGGGCTTCTGTC
TAGATTTTAGATGATGATATTCCCTTTTCCAACGATATCATTAGAGCTATCCAAATATCC
ACTTACAGTTTCTACAAAAAGAGTGTTTCCAAACTGCTGCATCAAAAGAGAGGTTCCACT
CTGTTAGCTGAGTACACACATCACAAGCTTGTTTCTCAGAATCCTTCTGTCTCGTTTTTA
TGGGCCACAAATTGTTATCCGCTCACAATTCCACATGTGGTCCAAATGTCCACATCCAGA
TACTCCAGAAAGAGTGTTTCAAACCTGCTCTATGAAAGGGAATGTTCAACTCTATGAGTT
GAATGCAGTCATCAGAAAGAAATTTCTGAGAATGCTGCTGTCTACCTTTTATTTGCTAGT
GATCCCTTTTCCAACGATATCTGAGTCAGCTAGTCAAATATCCACTTGCAGATTCCACAA
AAAGAGTGTTTCAAAACTGCTCTCTATCAATGGCAAAGTTCAACTCTGTTAGTTGAGGAC
ACATATCACCAACAAGTTTCTGAGAATGCTTCTGTCTATTTTTATGGGCCACAAATTGTT
ATCCGCTCACAATTCCACATGTGGTCGAAATGTCCACTTCCACAAACTACAAAAAGAGTG
TTTCAAACCTGCTCTATGAAAGGCCATGTTCATCTCTATGAGTTGAATGGAAATATCCCA
AAGAAATTTCTGGGAATGCTGCTGTCTAGTTTTTATAGCTAGTGATCCCTCTTCCAACGA
TATCCTCAAAGCAATCCAAATATCCACTTGCAGAATCCACAAAAAGAGTGTTTCAAAACT
GCTCTATCAATAGAAAGGTTCAACTCTTTTAGTTGAGTACACACATCACGAACAAGTTTC
TGAGAAAGCTTCTGTCTGGCTTTTATTGGCCACAAATTGTTATCCGCTCACAATTCCACA
TGTGGTCCAAATGTCCACTTCCAGATTCTTCCAAAAGAGTGTTTCAAACGTGCTCAAAGT
AAGGGAATGTTCAACTCTGTGACTTGAATGCAGATATCACCAAGTAGTTTCTAATAGTGC
TTCTGTCTAGATTTTAGATCATGATATTCCCTTTTCCAACGATATCGTTAGAGCTATCCA
AATATCCACTTACAGTTTCTACAAAAAGAGTGTTTCCAAACTGCTGCATCAAAAGAAAGG
TTCAACTCTGTTAGTTGAGGACACACATCACAAAGAAGTTTGTGAGAATGCTTCTGTCTA
GATTTTGTATCCACAAATTGTTATCCGCTCACAATTCCACATGTGGTCCTAAATATCAAT
TTGCAGAATCCACAAAAATAGAGTTTCAAAGCTGCTCTGTAAAAAGAAAGGTTCCACTCT
GTTAGCTGAGTACACACATCACAAACTTGTTTCTGAGAATCCTTCTGTCTCGTTTTTATG
GCCACAAATTGTTATCCGCTCACAATTCCACATGTGGTCCAAATGTCCACATCCAGATAC
TCCAGAAAGAGTGTTTCAAACCTGCTCTATGAAAGGCAATCTTCAACTCTATGAGTTGAA
TGCAGACATCAGAAAGAAATTTCTGAGAATGCTGCTGTCTACCTTTTATTGCTAGACCCT
AGCTATCTTACCTGAAATCTAGCTAGTCCCGGAAAGGGGGTATTTTGCCCGAATTCTCTA
GTGATCCCTCTTCCAACGATATCCTCCAAGCTATCCAAATATCCACCTGCATTTTCCACA
AAAAGAGTGTTTCAAAACTGCTCTATCAATAGAAATGTTCAACTCCTTTGGCTGGGTACA
CACATCAAAAACAAGTTTCTGAGCATGCTTCTGTCTCGTTTTTATGGGCCACAAATTGTT
ATCCGCTCACAATTCCACATGTGGTCCAAATGTCCACTTCCAGACACTACAAAAAGAGTG
TTTCCAACGTGCTCTAAGAAAGCGAATGTTCAACTCTGTGACTTGAATGCAGATATCACA
AAGTAGTTTCTGAGAGGGCTTCTGTCTAGATTTTAGATGATGATATTCCCTTTTCCAACG
ATATCATTAGAGCTATCCAAATATCCACTTACAGTTTCTACAAAAAGAGTGTTTCCAAAC
TGCTGCATCAAAAGAGAGGTTCCACTCTGTTAGCTGAGTACACACATCACAAGCTTGTTT
CTCAGAATCCTTCTGTCTCGTTTTTATGGGCCACAAATTGTTATCCGCTCACAATTCCAC
ATGTGGTCCAAATGTCCACATCCAGATACTCCAGAAAGAGTGTTTCAAACCTGCTCTATG
AAAGGGAATGTTCAACTCTATGAGTTGAATGCAGTCATCAGAAAGAAATTTCTGAGAATG
CTGCTGTCTACCTTTTATTTGCTAGTGATCCCTTTTCCAACGATATCTGAGTCAGCTAGT
CAAATATCCACTTGCAGATTCCACAAAAAGAGTGTTTCAAAACTGCTCTCTATCAATGGC
AAAGTTCAACTCTGTTAGTTGAGGACACATATCACCAACAAGTTTCTGAGAATGCTTCTG
TCTATTTTTATGGGCCACAAATTGTTATCCGCTCACAATTCCACATGTGGTCGAAATGTC
CACTTCCACAAACTACAAAAAGAGTGTTTCAAACCTGCTCTATGAAAGGCCATGTTCATC
TCTATGAGTTGAATGGAAATATCCCAAAGAAATTTCTGGGAATGCTGCTGTCTAGTTTTT
ATAGCTAGTGATCCCTCTTCCAACGATATCCTCAAAGCAATCCAAATATCCACTTGCAGA
ATCCACAAAAAGAGTGTTTCAAAACTGCTCTATCAATAGAAAGGTTCAACTCTTTTAGTT
GAGTACACACATCACGAACAAGTTTCTGAGAAAGCTTCTGTCTGGCTTTTATTGGCCACA
AATTGTTATCCGCTCACAATTCCACATGTGGTCCAAATGTCCACATCCAGAATTGTGAGC
GGATAACAATTTGTGGCCCATAAAAACGAGACAGAAGGATTCTGAGAAACAAGTTTGTGA
TGTGTGTACTCAGCTAACAGAGTGGAACCTCTCTTTTGATGCAGCAGTTTGGAAACACTC
TTTTTGTAGAAACTGTAAGTGGATATTTGGATAGCTCTAACGATATCGTTGGAAAAGGGA
ATATCATGATCTAAAATCTAGACAGAAGCACTATTAGAAACTACTTGGTGATATCTGCAT
TCAAGTCACAGAGTTGAACATTCCCTTACTTTGAGCACGTTTGAAACACTCTTTTGGAAG
AATCTGGAAGTGGACATTTACTAGCAGCAGAGCTCTCCCTATCAGTGATAGAGACTAGCC
AATAAAAGCCAGACAGAAGCTTTCTCAGAAACTTGTTCGTGATGTGTGTACTCAACTAAA
AGAGTTGAACCTTTCTATTGATAGAGCAGTTTTGAAACACTCTTTTTGTGGATTCTGCAA
GTGGATATTTGGATTGCTTTGAGGATTTCGTTGGAAGCGGGATCACTAGCTATAAAAACT
AGACAGCAGCATTCCCAGAAATTTCTTTGGGATATTTCCATTCAACTCATAGAGATGAAC
ATGGCCTTTCATAGAGCAGGTTTGAAACACTCTTTTTGTAGTTTGTGGAAGTGGACATTT
ACTAGCAGCAGAGCTCTCCCTATCAGTGATAGAGACTAGCCCATAAAAATAGACAGAAGC
ATTCTCAGAAACTTGTTGGTGATATGTGTCCTCAACTAACAGAGTTGAACTTTGCCATTG
ATAGAGAGCAGTTTTGAAACACTCTTTTTGTGGAATCTGCAAGTGGATATTTGACTAGCT
GACTCAGAATTCGTTGGAAACGGGATCACTAGCAAATAAAAGGTAGACAGCAGCATTCTC
AGAAATTTCTTTCTGATGACTGCATTCAACTCATAGAGTTGAACATTCCCTTTCATAGAG
CAGGTTTGAAACACTCTTTCTGGAGTATCTGGATGTGGACATTTACTAGCAGCAGAGCTC
TCCCTATCAGTGATAGAGACTAGCCCATAAAAACGAGACAGAAGGATTCTGAGAAACAAG
CTTGTGATGTGTGTACTCAGCTAACAGAGTGGAACCTCTCTTTTGATGCAGCAGTTTGGA
AACACTCTTTTTGTAGAAACTGTAAGTGGATATTTGGATAGCTCTAATGATATCGTTGGA
AAAGGGAATATCATCATCTAAAATCTAGACAGAAGCCCTCTCAGAAACTACTTTGTGATA
TCTGCATTCAAGTCACAGAGTTGAACATTCGCTTTCTTAGAGCACGTTGGAAACACTCTT
TTTGTAGTGTCTGGAAGTGGACATTTGGACCACATGTGGAATTGTGAGCGGATAACAATT
TGTGGCCCATAAAAACGAGACAGAAGCATGCTCAGAAACTTGTTTTTGATGTGTGTACCC
AGCCAAAGGAGTTGAACATTTCTATTGATAGAGCAGTTTTGAAACACTCTTTTTGTGGAA
AATGCAGGTGGATATTTGGATAGCTTGGAGGATATCGTTGGAAGAGGGATCACTAGAGAA
TTCGGGCAAAATTCCCGCTTTGCGGGACTAGCTAGATTTCAGGTAAGATAGCTAGGGTCT
AGCAATAAAAGGTAGACAGCAGCATTCTCAGAAATTTCTTTCTGATGTCTGCATTCAACT
CATAGAGTTGAAGATTGCCTTTCATAGAGCAGGTTTGAAACACTCTTTCTGGAGTATCTG
GATGTGGACATTTGGACCACATGTGGAATTGTGAGCGGATAACAATTTGTGGCCATAAAA
ACGAGACAGAAGGATTCTCAGAAACAAGTTTGTGATGTGTGTACTCAGCTAACAGAGTGG
AACCTTTCTTTTTACAGAGCAGCTTTGAAACTCTATTTTTGTGGATTCTGCAAATTGATA
TTTAGGACCACATGTGGAATTGTGAGCGGATAACAATTTGTGGATACAAAATCTAGACAG
AAGCATTCTCACAAACTTCTTTGTGATGTGTGTCCTCAACTAACAGAGTTGAACCTTTCT
TTTGATGCAGCAGTTTGGAAACACTCTTTTTGTAGAAACTGTAAGTGGATATTTGGATAG
CTCTAACGATATCGTTGGAAAAGGGAATATCATGATCTAAAATCTAGACAGAAGCACTAT
TAGAAACTACTTGGTGATATCTGCATTCAAGTCACAGAGTTGAACATTCCCTTACTTTGA
GCACGTTTGAAACACTCTTTTGGAAGAATCTGGAAGTGGACATTTGGACCACATGTGGAA
TTGTGAGCGGATAACAATTTGTGGCCCATAAAAATAGACAGAAGCATTCTCAGAAACTTG
TTGGTGATATGTGTCCTCAACTAACAGAGTTGAACCTTTCTTTTGATGCAGCAGTTTGGA
AACACTCTTTTTGTAGAAACTGTAAGTGGATATTTGGATAGCTCTAACGATATCGTTGGA
AAAGGGAATATCATGATCTAAAATCTAGACAGAAGCACTATTAGAAACTACTTGGTGATA
TCTGCATTCAAGTCACAGAGTTGAAGATTGCCTTTCATAGAGCAGGTTTGAAACACTCTT
TCTGGAGTATCTGGATGTGGACATTTGGACCACATGTGGAATTGTGAGCGGATAACAATT
TGTGGCCCATAAAAACGAGACAGAAGGATTCTGAGAAACAAGCTTGTGATGTGTGTACTC
AGCTAACAGAGTGGAACCTCTCTTTTGATGCAGCAGTTTGGAAACACTCTTTTTGTAGAA
ACTGTAAGTGGATATTTGGATAGCTCTAATGATATCGTTGGAAAAGGGAATATCATCATC
TAAAATCTAGACAGAAGCCCTCTCAGAAACTACTTTGTGATATCTGCATTCAAGTCACAG
AGTTGAACATTCGCTTTCTTAGAGCACGTTGGAAACACTCTTTTTGTAGTGTCTGGAAGT
GGACATTTGGACCACATGTGGAATTGTGAGCGGATAACAATTTGTGGCCCATAAAACGAG
ACAGAAGCATGCTCAGAAACTTGTTTTTGATGTGTGTACCCAGCCAAAGGAGTTGAACAT
TTCTATTGATAGAGCAGTTTTGAAACACTCTTTTTGTGGAAAATGCAGGTGGATATTTGG
ATAGCTTGGAGGATATCGTTGGAAGAGGGATCACTAGAGAATTCGGGCAAAAAGCCCGTT
TTGTGGGACTAGCTAGATTTCAGGTAAGATAGCTAGGGTCTAGCAATAAAAGGTAGACAG
CAGCATTCTCAGAAATTTCTTTCTGATGTCTGCATTCAACTCATAGAGTTGAAGATTGCC
TTTCATAGAGCAGGTTTGAAACACTCTTTCTGGAGTATCTGGATGTGGACATTTGGACCA
CATGTGGAATTGTGAGCGGATAACAATTTGTGGCCATAAAAACGAGACAGAAGGATTCTC
AGAAACAAGTTTGTGATGTGTGTACTCAGCTAACAGAGTGGAACCTTTCTTTTTACAGAG
CAGCTTTGAAACTCTATTTTTGTGGATTCTGCAAATTGATATTTAGGACCACATGTGGAA
TTGTGAGCGGATAACAATTTGTGGATACAAAATCTAGACAGAAGCATTCTCACAAACTTC
TTTGTGATGTGTGTACTCAGCTAACAGAGTGGAACCTTTCTTTTTACAGAGCAGCTTTGA
AACTCTATTTTTGTGGATTCTGCAAATTGATATTTAGGACCACATGTGGAATTGTGAGCG
GATAACAATTTGTGGCCCATAAAAACGAGACAGAAGCATGCTCAGAAACTTGTTTTTGAT
GTGTGTACCCAGCCAAAGGAGTTGAACATTTCTATTGATAGAGCAGTTTTGAAACACTCT
TTTTGTGGATTCTGCAAGTGGATATTTGGATTGCTTTGAGGATATCGTTGGAAGAGGGAT
CACTAGCTATAAAAACTAGACAGCAGCATTCCCAGAAATTTCTTTGGGATATTTCCATTC
AACTCATAGAGATGAACATGGCCTTTCATAGAGCAGGTTTGAAACACTCTTTTTGTAGTT
TGTGGAAGTGGACATTTCGACCACATGTGGAATTGTGAGCGGATAACAATTTGTGGATAC
AAAATCTAGACAGAAGCATTCTCACAAACTTCTTTGTGATGTGTGTCCTCAACTAACAGA
GTTGAACCTTTCTTTTGATGCAGCAGTTTGGAAACACTCTTTTTGTAGAAACTGTAAGTG
GATATTTGGATAGCTCTAACGATATCGTTGGAAAAGGGAATATCATCATCTAAAATCTAG
ACAGAAGCCCTCTCAGAAACTACTTTGTGATATCTGCATTCAAGTCACAGAGTTGAACAT
TCGCTTTCTTAGAGCACGTTGGAAACACTCTTTTTGTAGTGTCTGGAAGTGGACATTTAC
TAGCAGCAGAGCTCTCCCTATCAGTGATAGAGACTAGCCCATAAAAACTAGACAGAAGCA
TGCTCAGAAACTTGTTTTTGATGTGTGTACCCAACTAACAGAGTTGAACTTTGCCATTGA
TAGAGAGCAGTTTTGAAACACTCTTTTTGTGGAATCTGCAAGTGGATATTTGACTAGCTG
ACTCAGATATCGTTGGAAAAGGGATCACTAGCAAATAAAAGGTAGACAGCAGCATTCTCA
GAAATTTCTTTCTGATGACTGCATTCAACTCATAGAGTTGAACATTCCCTTTCATAGAGC
AGGTTTGAAACACTCTTTCTGGAGTATCTGGATGTGGACATTTGGACCACATGTGGAATT
GTGAGCGGATAACAATTTGTGGCCCATAAAAACGAGACAGAAGGATTCTGAGAAACAAGC
TTGTGATGTGTGTACTCAGCTAACAGAGTGGAACCTCTCTTTTGATGCAGCAGTTTGGAA
ACACTCTTTTTGTAGAAACTGTAAGTGGATATTTGGATAGCTCTAATGATATCGTTGGAA
AAGGGAATATCATCATCTAAAATCTAGACAGAAGCCCTCTCAGAAACTACTTTGTGATAT
CTGCATTCAAGTCACAGAGTTGAACATTCGCTTTCTTAGAGCACGTTGGAAACACTCTTT
TTGTAGTGTCTGGAAGTGGACATTTGGACCACATGTGGAATTGTGAGCGGATAACAATTT
GTGGCCCATAAAAACGAGACAGAAGCATGCTCAGAAACTTGTTTTTGATGTGTGTACCCA
GCCAAAGGAGTTGAACATTTCTATTGATAGAGCAGTTTTGAAACACTCTTTTTGTGGAAA
ATGCAGGTGGATATTTGGATAGCTTGGAGGATATCGTTGGAAGAGGGATCACTAGAGAAT
TCGGGCAAAAATCCCCGTTTCGGGGACTAGCTAGATTTCAGGTAAGATAGCTAGGGTCTA
GCAATAAAAGGTAGACAGCAGCATTCTCAGAAATTTCTTTCTGATGTCTGCATTCAACTC
ATAGAGTTGAAGATTGCCTTTCATAGAGCAGGTTTGAAACACTCTTTCTGGAGTATCTGG
ATGTGGACATTTGGACCACATGTGGAATTGTGAGCGGATAACAATTTGTGGCCATAAAAA
CGAGACAGAAGGATTCTCAGAAACAAGTTTGTGATGTGTGTACTCAGCTAACAGAGTGGA
ACCTTTCTTTTTACAGAGCAGCTTTGAAACTCTATTTTTGTGGATTCTGCAAATTGATAT
TTAGGACCACATGTGGAATTGTGAGCGGATAACAATTTGTGGCCCATAAAAACGAGACAG
AAGGATTCTGAGAAACAAGCTTGTGATGTGTGTACTCAGCTAACAGAGTGGAACCTCTCT
TTTGATGCAGCAGTTTGGAAACACTCTTTTTGTAGAAACTGTAAGTGGATATTTGGATAG
CTCTAATGATATCGTTGGAAAAGGGAATATCATCATCTAAAATCTAGACAGAAGCCCTCT
CAGAAACTACTTTGTGATATCTGCATTCAAGTCACAGAGTTGAACATTCGCTTTCTTAGA
GCACGTTGGAAACACTCTTTTTGTAGTGTCTGGAAGTGGACATTTGGACCACATGTGGAA
TTGTGAGCGGATAACAATTTGTGGCCCATAAAAACGAGACAGAAGCATGCTCAGAAACTT
GTTTTTGATGTGTGTACCCAGCCAAAGGAGTTGAACATTTCTATTGATAGAGCAGGTTTG
AAACACTCTTTCTGGAGTATCTGGATGTGGACATTTACTAGCAGCAGAGCTCTCCCTATC
AGTGATAGAGACTAGCCATAAAAACGAGACAGAAGGATTCTCAGAAACAAGTTTGTGATG
TGTGTACTCAGCTAACAGAGTGGAACCTTTCTTTTTACAGAGCAGCTTTGAAACTCTATT
TTTGTGGATTCTGCAAATTGATATTTAACTAGCAGCAGAGCTCTCCCTATCAGTGATAGA
GACTAGATACAAAATCTAGACAGAAGCATTCTCACAAACTTCTTTGTGATGTGTGTCCTC
AACTAACAGAGTTGAACCTTTCTTTTGATGCAGCAGTTTGGAAACACTCTTTTTGTAGAA
ACTGTAAGTGGATATTTGGATAGCTCTAACGATATCGTTGGAAAAGGGAATATCATGATC
TAAAATCTAGACAGAAGCACTATTAGAAACTACTTGGTGATATCTGCATTCAAGTCACAG
AGTTGAACATTCCCTTACTTTGAGCACGTTTGAAACACTCTTTTGGAAGAATCTGGAAGT
GGACATTTGGACCACATGTGGAATTGTGAGCGGATAACAATTTGTGGCCAATAAAAGCCA
GACAGAAGCTTTCTCAGAAACTTGTTCGTGATGTGTGTACTCAACTAAAAGAGTTGAACC
TTTCTATTGATAGAGCAGTTTTGAAACACTCTTTTTGTGGATTCTGCAAGTGGATATTTG
GATTGCTTTGAGGATATCGTTGGAAGAGGGATCACTAGCTATAAAAACTAGACAGCAGCA
TTCCCAGAAATTTCTTTGGGATATTTCCATTCAACTCATAGAGATGAACATGGCCTTTCA
TAGAGCAGGTTTGAAACACTCTTTTTGTAGTTTGTGGAAGTGGACATTTCGACCACATGT
GGAATTGTGAGCGGATAACAATTTGTGGCCCATAAAAATAGACAGAAGCATTCTCAGAAA
CTTGTTGGTGATATGTGTCCTCAACTAACAGAGTTGAACTTTGCCATTGATAGAGAGCAG
TTTTGAAACACTCTTTTTGTGGAATCTGCAAGTGGATATTTGACTAGCTGACTCAGATAT
CGTTGGAAAAGGGATCACTAGCAAATAAAAGGTAGACAGCAGCATTCTCAGAAATTTCTT
TCTGATGACTGCATTCAACTCATAGAGTTGAACATTCCCTTTCATAGAGCAGGTTTGAAA
CACTCTTTCTGGAGTATCTGGATGTGGACATTTGGACCACATGTGGAATTGTGAGCGGAT
AACAATTTGTGGCCCATAAAAACGAGACAGAAGGATTCTGAGAAACAAGCTTGTGATGTG
TGTACTCAGCTAACAGAGTGGAACCTCTCTTTTGATGCAGCAGTTTGGAAACACTCTTTT
TGTAGAAACTGTAAGTGGATATTTGGATAGCTCTAATGATATCGTTGGAAAAGGGAATAT
CATCATCTAAAATCTAGACAGAAGCCCTCTCAGAAACTACTTTGTGATATCTGCATTCAA
GTCACAGAGTTGAACATTCGCTTTCTTAGAGCACGTTGGAAACACTCTTTTTGTAGTGTC
TGGAAGTGGACATTTGGACCACATGTGGAATTGTGAGCGGATAACAATTTGTGGCCCATA
AAAACGAGACAGAAGCATGCTCAGAAACTTGTTTTTGATGTGTGTACCCAGCCAAAGGAG
TTGAACATTTCTATTGATAGAGCAGTTTTGAAACACTCTTTTTGTGGAAAATGCAGGTGG
ATATTTGGATAGCTTGGAGGATATCGTTGGAAGAGGGATCACTAGAGAATTCGGGCAAAA
AACCCGGTTTGGGGGACTAGCTAGATTTCAGGTAAGATAGCTAGGGTCTAGCAATAAAAG
GTAGACAGCAGCATTCTCAGAAATTTCTTTCTGATGTCTGCATTCAACTCATAGAGTTGA
AGATTGCCTTTCATAGAGCAGGTTTGAAACACTCTTTCTGGAGTATCTGGATGTGGACAT
TTGGACCACATGTGGAATTGTGAGCGGATAACAATTTGTGGCCATAAAAACGAGACAGAA
GGATTCTCAGAAACAAGTTTGTGATGTGTGTACTCAGCTAACAGAGTGGAACCTTTCTTT
TTACAGAGCAGCTTTGAAACTCTATTTTTGTGGATTCTGCAAATTGATATTTAGGACCAC
ATGTGGAATTGTGAGCGGATAACAATTTGTGGATACAAAATCTAGACAGAAGCATTCTCA
CAAACTTCTTTGTGATGTGTGTCCTCAACTAACAGAGTTGAACCTTTCTTTTGATGCAGC
AGTTTGGAAACACTCTTTTTGTAGAAACTGTAAGTGGATATTTGGATAGCTCTAACGATA
TCGTTGGAAAAGGGAATATCATGATCTAAAATCTAGACAGAAGCACTATTAGAAACTACT
TGGTGATATCTGCATTCAAGTCACAGAGTTGAACATTCCCTTACTTTGAGCACGTTTGAA
ACACTCTTTTGGAAGAATCTGGAAGTGGACATTTGGACCACATGTGGAATTGTGAGCGGA
TAACAATTTGTGGCCAATAAAAGCCAGACAGAAGCTTTCTCAGAAACTTGTTCGTGATGT
GTGTACTCAACTAAAAGAGTTGAACCTTTCTATTGATAGAGCAGTTTTGAAACACTCTTT
TTGTGGATTCTGCAAGTGGATATTTGGATTGCTTTGAGGATATCGTTGGAAGAGGGATCA
CTAGCTATAAAAACTAGACAGCAGCATTCCCAGAAATTTCTTTGGGATATTTCCATTCAA
CTCATAGAGATGAACATGGCCTTTCATAGAGCAGGTTTGAAACACTCAACTCTGTTAGTT
GAGGACACATATCACCAACAAGTTTCTGAGAATGCTTCTGTCTATTTTTATGGGCCACAA
ATTGTTATCCGCTCACAATTCCACATGTGGTCGAAATGTCCACTTCCACAAACTACAAAA
AGAGTGTTTCAAACCTGCTCTATGAAAGGCCATGTTCATCTCTATGAGTTGAATGGAAAT
ATCCCAAAGAAATTTCTGGGAATGCTGCTGTCTAGTTTTTATAGCTAGTGATCCCTCTTC
CAACGATATCCTCAAAGCAATCCAAATATCCACTTGCAGAATCCACAAAAAGAGTGTTTC
AAAACTGCTCTATCAATAGAAAGGTTCAACTCTTTTAGTTGAGTACACACATCACGAACA
AGTTTCTGAGAAAGCTTCTGTCTGGCTTTTATTGGCCACAAATTGTTATCCGCTCACAAT
TCCACATGTGGTCCAAATGTCCACTTCCAGATTCTTCCAAAAGAGTGTTTCAAACGTGCT
CAAAGTAAGGGAATGTTCAACTCTGTGACTTGAATGCAGATATCACCAAGTAGTTTCTAA
TAGTGCTTCTGTCTAGATTTTAGATCATGATATTCCCTTTTCCAACGATATCGTTAGAGC
TATCCAAATATCCACTTACAGTTTCTACAAAAAGAGTGTTTCCAAACTGCTGCATCAAAA
GAAAGGTTCAACTCTGTTAGTTGAGGACACACATCACAAAGAAGTTTGTGAGAATGCTTC
TGTCTAGATTTTGTATCCACAAATTGTTATCCGCTCACAATTCCACATGTGGTCCTAAAT
ATCAATTTGCAGAATCCACAAAAATAGAGTTTCAAAGCTGCTCTGTAAAAAGAAAGGTTC
CACTCTGTTAGCTGAGTACACACATCACAAACTTGTTTCTGAGAATCCTTCTGTCTCGTT
TTTATGGCCACAAATTGTTATCCGCTCACAATTCCACATGTGGTCCAAATGTCCACATCC
AGATACTCCAGAAAGAGTGTTTCAAACCTGCTCTATGAAAGGCAATCTTCAACTCTATGA
GTTGAATGCAGACATCAGAAAGAAATTTCTGAGAATGCTGCTGTCTACCTTTTATTGCTA
GACCCTAGCTATCTTACCTGAAATCTAGCTAGTCCCTAAAATAGGGATTTTTGCCCGAAT
TCTCTAGTGATCCCTCTTCCAACGATATCCTCCAAGCTATCCAAATATCCACCTGCATTT
TCCACAAAAAGAGTGTTTCAAAACTGCTCTATCAATAGAAATGTTCAACTCCTTTGGCTG
GGTACACACATCAAAAACAAGTTTCTGAGCATGCTTCTGTCTCGTTTTTATGGGCCACAA
ATTGTTATCCGCTCACAATTCCACATGTGGTCCAAATGTCCACTTCCAGACACTACAAAA
AGAGTGTTTCCAACGTGCTCTAAGAAAGCGAATGTTCAACTCTGTGACTTGAATGCAGAT
ATCACAAAGTAGTTTCTGAGAGGGCTTCTGTCTAGATTTTAGATGATGATATTCCCTTTT
CCAACGATATCATTAGAGCTATCCAAATATCCACTTACAGTTTCTACAAAAAGAGTGTTT
CCAAACTGCTGCATCAAAAGAGAGGTTCCACTCTGTTAGCTGAGTACACACATCACAAGC
TTGTTTCTCAGAATCCTTCTGTCTCGTTTTTATGGGCCACAAATTGTTATCCGCTCACAA
TTCCACATGTGGTCCAAATGTCCACATCCAGATACTCCAGAAAGAGTGTTTCAAACCTGC
TCTATGAAAGGGAATGTTCAACTCTATGAGTTGAATGCAGTCATCAGAAAGAAATTTCTG
AGAATGCTGCTGTCTACCTTTTATTTGCTAGTGATCCCTTTTCCAACGATATCTGAGTCA
GCTAGTCAAATATCCACTTGCAGATTCCACAAAAAGAGTGTTTCAAAACTGCTCTCTATC
AATGGCAAAGTTCAACTCTGTTAGTTGAGGACACATATCACCAACAAGTTTCTGAGAATG
CTTCTGTCTATTTTTATGGGCCACAAATTGTTATCCGCTCACAATTCCACATGTGGTCGA
AATGTCCACTTCCACAAACTACAAAAAGAGTGTTTCAAACCTGCTCTATGAAAGGCCATG
TTCATCTCTATGAGTTGAATGGAAATATCCCAAAGAAATTTCTGGGAATGCTGCTGTCTA
GTTTTTATAGCTAGTGATCCCTCTTCCAACGATATCCTCAAAGCAATCCAAATATCCACT
TGCAGAATCCACAAAAAGAGTGTTTCAAAACTGCTCTATCAATAGAAAGGTTCAACTCTT
TTAGTTGAGTACACACATCACGAACAAGTTTCTGAGAAAGCTTCTGTCTGGCTTTTATTG
GCCACAAATTGTTATCCGCTCACAATTCCACATGTGGTCCAAATGTCCACTTCCAGATTC
TTCCAAAAGAGTGTTTCAAACGTGCTCAAAGTAAGGGAATGTTCAACTCTGTGACTTGAA
TGCAGATATCACCAAGTAGTTTCTAATAGTGCTTCTGTCTAGATTTTAGATCATGATATT
CCCTTTTCCAACGATATCGTTAGAGCTATCCAAATATCCACTTACAGTTTCTACAAAAAG
AGTGTTTCCAAACTGCTGCATCAAAAGAAAGGTTCAACTCTGTTAGTTGAGGACACACAT
CACAAAGAAGTTTGTGAGAATGCTTCTGTCTAGATTTTGTATCCACAAATTGTTATCCGC
TCACAATTCCACATGTGGTCCTAAATATCAATTTGCAGAATCCACAAAAATAGAGTTTCA
AAGCTGCTCTGTAAAAAGAAAGGTTCCACTCTGTTAGCTGAGTACACACATCACAAACTT
GTTTCTGAGAATCCTTCTGTCTCGTTTTTATGGCCACAAATTGTTATCCGCTCACAATTC
CACATGTGGTCCAAATGTCCACATCCAGATACTCCAGAAAGAGTGTTTCAAACCTGCTCT
ATGAAAGGCAATCTTCAACTCTATGAGTTGAATGCAGACATCAGAAAGAAATTTCTGAGA
ATGCTGCTGTCTACCTTTTATTGCTAGACCCTAGCTATCTTACCTGAAATCTAGCTAGTC
CCGTAAAGTGGGATTTTTGCCCGAATTCTCTAGTGATCCCTCTTCCAACGATATCCTCCA
AGCTATCCAAATATCCACCTGCATTTTCCACAAAAAGAGTGTTTCAAAACTGCTCTATCA
ATAGAAATGTTCAACTCCTTTGGCTGGGTACACACATCAAAAACAAGTTTCTGAGCATGC
TTCTGTCTCGTTTTTATGGGCCACAAATTGTTATCCGCTCACAATTCCACATGTGGTCCA
AATGTCCACTTCCAGACACTACAAAAAGAGTGTTTCCAACGTGCTCTAAGAAAGCGAATG
TTCAACTCTGTGACTTGAATGCAGATATCACAAAGTAGTTTCTGAGAGGGCTTCTGTCTA
GATTTTAGATGATGATATTCCCTTTTCCAACGATATCATTAGAGCTATCCAAATATCCAC
TTACAGTTTCTACAAAAAGAGTGTTTCCAAACTGCTGCATCAAAAGAGAGGTTCCACTCT
GTTAGCTGAGTACACACATCACAAGCTTGTTTCTCAGAATCCTTCTGTCTCGTTTTTATG
GGCCACAAATTGTTATCCGCTCACAATTCCACATGTGGTCCAAATGTCCACATCCAGATA
CTCCAGAAAGAGTGTTTCAAACCTGCTCTATGAAAGGGAATGTTCAACTCTATGAGTTGA
ATGCAGTCATCAGAAAGAAATTTCTGAGAATGCTGCTGTCTACCTTTTATTTGCTAGTGA
TCCCTTTTCCAACGATATCTGAGTCAGCTAGTCAAATATCCACTTGCAGATTCCACAAAA
AGAGTGTTTCAAAACTGCTCTCTATCAATGGCAAAGTTCAACTCTGTTAGTTGAGGACAC
ATATCACCAACAAGTTTCTGAGAATGCTTCTGTCTATTTTTATGGGCCACAAATTGTTAT
CCGCTCACAATTCCACATGTGGTCGAAATGTCCACTTCCACAAACTACAAAAAGAGTGTT
TCAAACCTGCTCTATGAAAGGCCATGTTCATCTCTATGAGTTGAATGGAAATATCCCAAA
GAAATTTCTGGGAATGCTGCTGTCTAGTTTTTATAGCTAGTGATCCCTCTTCCAACGATA
TCCTCAAAGCAATCCAAATATCCACTTGCAGAATCCACAAAAAGAGTGTTTCAAAACTGC
TCTATCAATAGAAAGGTTCAACTCTTTTAGTTGAGTACACACATCACGAACAAGTTTCTG
AGAAAGCTTCTGTCTGGCTTTTATTGGCCACAAATTGTTATCCGCTCACAATTCCACATG
TGGTCCAAATGTCCACTTCCAGATTCTTCCAAAAGAGTGTTTCAAACGTGCTCAAAGTAA
GGGAATGTTCAACTCTGTGACTTGAATGCAGATATCACCAAGTAGTTTCTAATAGTGCTT
CTGTCTAGATTTTAGATCATGATATTCCCTTTTCCAACGATATCGTTAGAGCTATCCAAA
TATCCACTTACAGTTTCTACAAAAAGAGTGTTTCCAAACTGCTGCATCAAAAGAAAGGTT
CAACTCTGTTAGTTGAGGACACACATCACAAAGAAGTTTGTGAGAATGCTTCTGTCTAGA
TTTTGTATCCACAAATTGTTATCCGCTCACAATTCCACATGTGGTCCTAAATATCAATTT
GCAGAATCCACAAAAATAGAGTTTCAAAGCTGCTCTGTAAAAAGAAAGGTTCCACTCTGT
TAGCTGAGTACACACATCACAAACTTGTTTCTGAGAATCCTTCTGTCTCGTTTTTATGGC
CACAAATTGTTATCCGCTCACAATTCCACATGTGGTCCAAATGTCCACATCCAGATACTC
CAGAAAGAGTGTTTCAAACCTGCTCTATGAAAGGCAATCTTCAACTCTATGAGTTGAATG
CAGACATCAGAAAGAAATTTCTGAGAATGCTGCTGTCTACCTTTTATTGCTAGACCCTAG
CTATCTTACCTGAAATCTAGCTAGTCCCCTAAACTGGGATTTTTGCCCGAATTCTCTAGT
GATCCCTCTTCCAACGATATCCTCCAAGCTATCCAAATATCCACCTGCATTTTCCACAAA
AAGAGTGTTTCAAAACTGCTCTATCAATAGAAATGTTCAACTCCTTTGGCTGGGTACACA
CATCAAAAACAAGTTTCTGAGCATGCTTCTGTCTCGTTTTTATGGGCCACAAATTGTTAT
CCGCTCACAATTCCACATGTGGTCCAAATGTCCACTTCCAGACACTACAAAAAGAGTGTT
TCCAACGTGCTCTAAGAAAGCGAATGTTCAACTCTGTGACTTGAATGCAGATATCACAAA
GTAGTTTCTGAGAGGGCTTCTGTCTAGATTTTAGATGATGATATTCCCTTTTCCAACGAT
ATCATTAGAGCTATCCAAATATCCACTTACAGTTTCTACAAAAAGAGTGTTTCCAAACTG
CTGCATCAAAAGAGAGGTTCCACTCTGTTAGCTGAGTACACACATCACAAGCTTGTTTCT
CAGAATCCTTCTGTCTCGTTTTTATGGGCCACAAATTGTTATCCGCTCACAATTCCACAT
GTGGTCCAAATGTCCACATCCAGATACTCCAGAAAGAGTGTTTCAAACCTGCTCTATGAA
AGGGAATGTTCAACTCTATGAGTTGAATGCAGTCATCAGAAAGAAATTTCTGAGAATGCT
GCTGTCTACCTTTTATTTGCTAGTGATCCCTTTTCCAACGATATCTGAGTCAGCTAGTCA
AATATCCACTTGCAGATTCCACAAAAAGAGTGTTTCAAAACTGCTCTCTATCAATGGCAA
AGTTCAACTCTGTTAGTTGAGGACACATATCACCAACAAGTTTCTGAGAATGCTTCTGTC
TATTTTTATGGGCCACAAATTGTTATCCGCTCACAATTCCACATGTGGTCGAAATGTCCA
CTTCCACAAACTACAAAAAGAGTGTTTCAAACCTGCTCTATGAAAGGCCATGTTCATCTC
TATGAGTTGAATGGAAATATCCCAAAGAAATTTCTGGGAATGCTGCTGTCTAGTTTTTAT
AGCTAGTGATCCCTCTTCCAACGATATCCTCAAAGCAATCCAAATATCCACTTGCAGAAT
CCACAAAAAGAGTGTTTCAAAACTGCTCTATCAATAGAAAGGTTCAACTCTTTTAGTTGA
GTACACACATCACGAACAAGTTTCTGAGAAAGCTTCTGTCTGGCTTTTATTGGCCACAAA
TTGTTATCCGCTCACAATTCCACATGTGGTCCAAATGTCCACTTCCAGATTCTTCCAAAA
GAGTGTTTCAAACGTGCTCAAAGTAAGGGAATGTTCAACTCTGTGACTTGAATGCAGATA
TCACCAAGTAGTTTCTAATAGTGCTTCTGTCTAGATTTTAGATCATGATATTCCCTTTTC
CAACGATATCGTTAGAGCTATCCAAATATCCACTTACAGTTTCTACAAAAAGAGTGTTTC
CAAACTGCTGCATCAAAAGAAAGGTTCAACTCTGTTAGTTGAGGACACACATCACAAAGA
AGTTTGTGAGAATGCTTCTGTCTAGATTTTGTATCCACAAATTGTTATCCGCTCACAATT
CCACATGTGGTCCTAAATATCAATTTGCAGAATCCACAAAAATAGAGTTTCAAAGCTGCT
CTGTAAAAAGAAAGGTTCCACTCTGTTAGCTGAGTACACACATCACAAACTTGTTTCTGA
GAATCCTTCTGTCTCGTTTTTATGGCCACAAATTGTTATCCGCTCACAATTCCACATGTG
GTCCAAATGTCCACATCCAGATACTCCAGAAAGAGTGTTTCAAACCTGCTCTATGAAAGG
CAATCTTCAACTCTATGAGTTGAATGCAGACATCAGAAAGAAATTTCTGAGAATGCTGCT
GTCTACCTTTTATTGCTAGACCCTAGCTATCTTACCTGAAATCTAGCTAGTCCCATAAAA
TGGGATTTTTGCCCGAATTCTCTAGTGATCCCTCTTCCAACGATATCCTCCAAGCTATCC
AAATATCCACCTGCATTTTCCACAAAAAGAGTGTTTCAAAACTGCTCTATCAATAGAAAT
GTTCAACTCCTTTGGCTGGGTACACACATCAAAAACAAGTTTCTGAGCATGCTTCTGTCT
CGTTTTTATGGGCCACAAATTGTTATCCGCTCACAATTCCACATGTGGTCCAAATGTCCA
CTTCCAGACACTACAAAAAGAGTGTTTCCAACGTGCTCTAAGAAAGCGAATGTTCAACTC
TGTGACTTGAATGCAGATATCACAAAGTAGTTTCTGAGAGGGCTTCTGTCTAGATTTTAG
ATGATGATATTCCCTTTTCCAACGATATCATTAGAGCTATCCAAATATCCACTTACAGTT
TCTACAAAAAGAGTGTTTCCAAACTGCTGCATCAAAAGAGAGGTTCCACTCTGTTAGCTG
AGTACACACATCACAAGCTTGTTTCTCAGAATCCTTCTGTCTCGTTTTTATGGGCCACAA
ATTGTTATCCGCTCACAATTCCACATGTGGTCCAAATGTCCACATCCAGATACTCCAGAA
AGAGTGTTTCAAACCTGCTCTATGAAAGGGAATGTTCAACTCTATGAGTTGAATGCAGTC
ATCAGAAAGAAATTTCTGAGAATGCTGCTGTCTACCTTTTATTTGCTAGTGATCCCTTTT
CCAACGATATCTGAGTCAGCTAGTCAAATATCCACTTGCAGATTCCACAAAAAGAGTGTT
TCAAAACTGCTCTCTATCAATGGCAAAGTTCAACTCTGTTAGTTGAGGACACATATCACC
AACAAGTTTCTGAGAATGCTTCTGTCTATTTTTATGGGCCACAAATTGTTATCCGCTCAC
AATTCCACATGTGGTCGAAATGTCCACTTCCACAAACTACAAAAAGAGTGTTTCAAACCT
GCTCTATGAAAGGCCATGTTCATCTCTATGAGTTGAATGGAAATATCCCAAAGAAATTTC
TGGGAATGCTGCTGTCTAGTTTTTATAGCTAGTGATCCCTCTTCCAACGATATCCTCAAA
GCAATCCAAATATCCACTTGCAGAATCCACAAAAAGAGTGTTTCAAAACTGCTCTATCAA
TAGAAAGGTTCAACTCTTTTAGTTGAGTACACACATCACGAACAAGTTTCTGAGAAAGCT
TCTGTCTGGCTTTTATTGGCCACAAATTGTTATCCGCTCACAATTCCACATGTGGTCCAA
ATGTCCACTTCCAGATTCTTCCAAAAGAGTGTTTCAAACGTGCTCAAAGTAAGGGAATGT
TCAACTCTGTGACTTGAATGCAGATATCACCAAGTAGTTTCTAATAGTGCTTCTGTCTAG
ATTTTAGATCATGATATTCCCTTTTCCAACGATATCGTTAGAGCTATCCAAATATCCACT
TACAGTTTCTACAAAAAGAGTGTTTCCAAACTGCTGCATCAAAAGAAAGGTTCCACTCTG
TTAGCTGAGTACACACATCACAAACTTGTTTCTGAGAATCCTTCTGTCTCGTTTTTATGG
CCACAAATTGTTATCCGCTCACAATTCCACATGTGGTCCAAATGTCCACATCCAGATACT
CCAGAAAGAGTGTTTCAAACCTGCTCTATGAAAGGCAATATTCAACTCTATGAGTTGAAT
GCAGACATCAGAAAGAAATTTCTGAGAATGCTGCTGTCTACCTTTTATTGCTAGACCCTA
GCTATCTTACCTGAAATCTAGCTAGTCCCAAAAAAAGGGAATTTTGCCCGAATTCTCTAG
TGATCCCTCTTCCAACGATATCCTCCAAGCTATCCAAATATCCACCTGCATTTTCCACAA
AAAGAGTGTTTCAAAACTGCTCTATCAATAGAAATGTTCAACTCCTTTGGCTGGGTACAC
ACATCAAAAACAAGTTTCTGAGCATGCTTCTGTCTCGTTTTTATGGGCCACAAATTGTTA
TCCGCTCACAATTCCACATGTGGTCCAAATGTCCACTTCCAGACACTACAAAAAGAGTGT
TTCCAACGTGCTCTAAGAAAGCGAATGTTCAACTCTGTGACTTGAATGCAGATATCACAA
AGTAGTTTCTGAGAGGGCTTCTGTCTAGATTTTAGATGATGATATTCCCTTTTCCAACGA
TATCATTAGAGCTATCCAAATATCCACTTACAGTTTCTACAAAAAGAGTGTTTCCAAACT
GCTGCATCAAAAGAGAGGTTCCACTCTGTTAGCTGAGTACACACATCACAAGCTTGTTTC
TCAGAATCCTTCTGTCTCGTTTTTATGGGCCACAAATTGTTATCCGCTCACAATTCCACA
TGTGGTCCAAATGTCCACATCCAGATACTCCAGAAAGAGTGTTTCAAACCTGCTCTATGA
AAGGCAATCTTCAACTCTATGAGTTGAATGCAGACATCAGAAAGAAATTTCTGAGAATGC
TGCTGTCTACCTTTTATTGCTAGACCCTAGCTATCTTACCTGAAATCTAGCTAGTCCCCA
AAACAGGGTTTTTTGCCCGAATTCTCTAGTGATCCCTCTTCCAACGATATCCTCCAAGCT
ATCCAAATATCCACCTGCATTTTCCACAAAAAGAGTGTTTCAAAACTGCTCTATCAATAG
AAATGTTCAACTCCTTTGGCTGGGTACACACATCAAAAACAAGTTTCTGAGCATGCTTCT
GTCTCGTTTTTATGGGCCACAAATTGTTATCCGCTCACAATTCCACATGTGGTCCAAATG
TCCACTTCCAGACACTACAAAAAGAGTGTTTCCAACGTGCTCTAAGAAAGCGAATGTTCA
ACTCTGTGACTTGAATGCAGATATCACAAAGTAGTTTCTGAGAGGGCTTCTGTCTAGATT
TTAGATGATGATATTCCCTTTTCCAACGATATCATTAGAGCTATCCAAATATCCACTTAC
AGTTTCTACAAAAAGAGTGTTTCCAAACTGCTGCATCAAAAGAGAGGTTCCACTCTGTTA
GCTGAGTACACACATCACAAGCTTGTTTCTCAGAATCCTTCTGTCTCGTTTTTATGGGCC
ACAAATTGTTATCCGCTCACAATTCCACATGTGGTCCAAATGTCCACATCCAGATACTCC
AGAAAGAGTGTTTCAAACCTGCTCTATGAAAGGGAATGTTCAACTCTATGAGTTGAATGC
AGTCATCAGAAAGAAATTTCTGAGAATGCTGCTGTCTACCTTTTATTTGCTAGTGATCCC
TTTTCCAACGATATCTGAGTCAGCTAGTCAAATATCCACTTGCAGATTCCACAAAAAGAG
TGTTTCAAAACTGCTCTCTATCAATGGCAAAGTTCAACTCTGTTAGTTGAGGACACATAT
CACCAACAAGTTTCTGAGAATGCTTCTGTCTATTTTTATGGGCCACAAATTGTTATCCGC
TCACAATTCCACATGTGGTCGAAATGTCCACTTCCACAAACTACAAAAAGAGTGTTTCAA
ACCTGCTCTATGAAAGGCCATGTTCATCTCTATGAGTTGAATGGAAATATCCCAAAGAAA
TTTCTGGGAATGCTGCTGTCTAGTTTTTATAGCTAGTGATCCCTCTTCCAACGATATCCT
CAAAGCAATCCAAATATCCACTTGCAGAATCCACAAAAAGAGTGTTTCAAAACTGCTCTA
TCAATAGAAAGGTTCAACTCTTTTAGTTGAGTACACACATCACGAACAAGTTTCTGAGAA
AGCTTCTGTCTGGCTTTTATTGGCCACAAATTGTTATCCGCTCACAATTCCACATGTGGT
CCAAATGTCCACTTCCAGATTCTTCCAAAAGAGTGTTTCAAACGTGCTCAAAGTAAGGGA
ATGTTCAACTCTGTGACTTGAATGCAGATATCACCAAGTAGTTTCTAATAGTGCTTCTGT
CTAGATTTTAGATCATGATATTCCCTTTTCCAACGATATCGTTAGAGCTATCCAAATATC
CACTTACAGTTTCTACAAAAAGAGTGTTTCCAAACTGCTGCATCAAAAGAAAGGTTCAAC
TCTGTTAGTTGAGGACACACATCACAAAGAAGTTTGTGAGAATGCTTCTGTCTAGATTTT
GTATCCACAAATTGTTATCCGCTCACAATTCCACATGTGGTCCTAAATATCAATTTGCAG
AATCCACAAAAATAGAGTTTCAAAGCTGCTCTGTAAAAAGAAAGGTTCCACTCTGTTAGC
TGAGTACACACATCACAAACTTGTTTCTGAGAATCCTTCTGTCTCGTTTTTATGGCCACA
AATTGTTATCCGCTCACAATTCCACATGTGGTCCAAATGTCCACATCCAGATACTCCAGA
AAGAGTGTTTCAAACCTGCTCTATGAAAGGCAATCTTCAACTCTATGAGTTGAATGCAGA
CATCAGAAAGAAATTTCTGAGAATGCTGCTGTCTACCTTTTATTGCTAGACCCTAGCTAT
CTTACCTGAAATCTAGCTAGTCCCAAAAAAAGGGTTTTTTGCCCGAATTCTCTAGTGATC
CCTCTTCCAACGATATCCTCCAAGCTATCCAAATATCCACCTGCATTTTCCACAAAAAGA
GTGTTTCAAAACTGCTCTATCAATAGAAATGTTCAACTCCTTTGGCTGGGTACACACATC
AAAAACAAGTTTCTGAGCATGCTTCTGTCTCGTTTTTATGGGCCACAAATTGTTATCCGC
TCACAATTCCACATGTGGTCCAAATGTCCACTTCCAGACACTACAAAAAGAGTGTTTCCA
ACGTGCTCTAAGAAAGCGAATGTTCAACTCTGTGACTTGAATGCAGATATCACAAAGTAG
TTTCTGAGAGGGCTTCTGTCTAGATTTTAGATGATGATATTCCCTTTTCCAACGATATCA
TTAGAGCTATCCAAATATCCACTTACAGTTTCTACAAAAAGAGTGTTTCCAAACTGCTGC
ATCAAAAGAGAGGTTCCACTCTGTTAGCTGAGTACACACATCACAAGCTTGTTTCTCAGA
ATCCTTCTGTCTCGTTTTTATGGGCCACAAATTGTTATCCGCTCACAATTCCACATGTGG
TCCAAATGTCCACATCCAGATACTCCAGAAAGAGTGTTTCAAACCTGCTCTATGAAAGGG
AATGTTCAACTCTATGAGTTGAATGCAGTCATCAGAAAGAAATTTCTGAGAATGCTGCTG
TCTACCTTTTATTTGCTAGTGATCCCTTTTCCAACGATATCTGAGTCAGCTAGTCAAATA
TCCACTTGCAGATTCCACAAAAAGAGTGTTTCAAAACTGCTCTCTATCAATGGCAAAGTT
CAACTCTGTTAGTTGAGGACACATATCACCAACAAGTTTCTGAGAATGCTTCTGTCTATT
TTTATGGGCCACAAATTGTTATCCGCTCACAATTCCACATGTGGTCGAAATGTCCACTTC
CACAAACTACAAAAAGAGTGTTTCAAACCTGCTCTATGAAAGGCCATGTTCATCTCTATG
AGTTGAATGGAAATATCCCAAAGAAATTTCTGGGAATGCTGCTGTCTAGTTTTTATAGCT
AGTGATCCCTCTTCCAACGATATCCTCAAAGCAATCCAAATATCCACTTGCAGAATCCAC
AAAAAGAGTGTTTCAAAACTGCTCTATCAATAGAAAGGTTCAACTCTTTTAGTTGAGTAC
ACACATCACGAACAAGTTTCTGAGAAAGCTTCTGTCTGGCTTTTATTGGCCACAAATTGT
TATCCGCTCACAATTCCACATGTGGTCCAAATGTCCACTTCCAGATTCTTCCAAAAGAGT
GTTTCAAACGTGCTCAAAGTAAGGGAATGTTCAACTCTGTGACTTGAATGCAGATATCAC
CAAGTAGTTTCTAATAGTGCTTCTGTCTAGATTTTAGATCATGATATTCCCTTTTCCAAC
GATATCGTTAGAGCTATCCAAATATCCACTTACAGTTTCTACAAAAAGAGTGTTTCCAAA
CTGCTGCATCAAAAGAAAGGTTCAACTCTGTTAGTTGAGGACACACATCACAAAGAAGTT
TGTGAGAATGCTTCTGTCTAGATTTTGTATCCACAAATTGTTATCCGCTCACAATTCCAC
ATGTGGTCCTAAATATCAATTTGCAGAATCCACAAAAATAGAGTTTCAAAGCTGCTCTGT
AAAAAGAAAGGTTCCACTCTGTTAGCTGAGTACACACATCACAAACTTGTTTCTGAGAAT
CCTTCTGTCTCGTTTTTATGGCCACAAATTGTTATCCGCTCACAATTCCACATGTGGTCC
AAATGTCCACATCCAGATACTCCAGAAAGAGTGTTTCAAACCTGCTCTATGAAAGGCAAT
CTTCAACTCTATGAGTTGAATGCAGACATCAGAAAGAAATTTCTGAGAATGCTGCTGTCT
ACCTTTTATTGCTAGACCCTAGCTATCTTACCTGAAATCTAGCTAGTCCCTAAAATAGGG
TTTTTTGCCCGAATTCTCTAGTGATCCCTCTTCCAACGATATCCTCCAAGCTATCCAAAT
ATCCACCTGCATTTTCCACAAAAAGAGTGTTTCAAAACTGCTCTATCAATAGAAATGTTC
AACTCCTTTGGCTGGGTACACACATCAAAAACAAGTTTCTGAGCATGCTTCTGTCTCGTT
TTTATGGGCCACAAATTGTTATCCGCTCACAATTCCACATGTGGTCCAAATGTCCACTTC
CAGACACTACAAAAAGAGTGTTTCCAACGTGCTCTAAGAAAGCGAATGTTCAACTCTGTG
ACTTGAATGCAGATATCACAAAGTAGTTTCTGAGAGGGCTTCTGTCTAGATTTTAGATGA
TGATATTCCCTTTTCCAACGATATCATTAGAGCTATCCAAATATCCACTTACAGTTTCTA
CAAAAAGAGTGTTTCCAAACTGCTGCATCAAAAGAGAGGTTCCACTCTGTTAGCTGAGTA
CACACATCACAAGCTTGTTTCTCAGAATCCTTCTGTCTCGTTTTTATGGGCCACAAATTG
TTATCCGCTCACAATTCCACATGTGGTCCAAATGTCCACATCCAGATACTCCAGAAAGAG
TGTTTCAAACCTGCTCTATGAAAGGGAATGTTCAACTCTATGAGTTGAATGCAGTCATCA
GAAAGAAATTTCTGAGAATGCTGCTGTCTACCTTTTATTTGCTAGTGATCCCTTTTCCAA
CGATATCTGAGTCAGCTAGTCAAATATCCACTTGCAGATTCCACAAAAAGAGTGTTTCAA
AACTGCTCTCTATCAATGGCAAAGTTCAACTCTGTTAGTTGAGGACACATATCACCAACA
AGTTTCTGAGAATGCTTCTGTCTATTTTTATGGGCCACAAATTGTTATCCGCTCACAATT
CCACATGTGGTCGAAATGTCCACTTCCACAAACTACAAAAAGAGTGTTTCAAACCTGCTC
TATGAAAGGCCATGTTCATCTCTATGAGTTGAATGGAAATATCCCAAAGAAATTTCTGGG
AATGCTGCTGTCTAGTTTTTATAGCTAGTGATCCCTCTTCCAACGATATCCTCAAAGCAA
TCCAAATATCCACTTGCAGAATCCACAAAAAGAGTGTTTCAAAACTGCTCTATCAATAGA
AAGGTTCAACTCTTTTAGTTGAGTACACACATCACGAACAAGTTTCTGAGAAAGCTTCTG
TCTGGCTTTTATTGGCCACAAATTGTTATCCGCTCACAATTCCACATGTGGTCCAAATGT
CCACTTCCAGATTCTTCCAAAAGAGTGTTTCAAACGTGCTCAAAGTAAGGGAATGTTCAA
CTCTGTGACTTGAATGCAGATATCACCAAGTAGTTTCTAATAGTGCTTCTGTCTAGATTT
TAGATCATGATATTCCCTTTTCCAACGATATCGTTAGAGCTATCCAAATATCCACTTACA
GTTTCTACAAAAAGAGTGTTTCCAAACTGCTGCATCAAAAGAAAGGTTCAACTCTGTTAG
TTGAGGACACACATCACAAAGAAGTTTGTGAGAATGCTTCTGTCTAGATTTTGTATCCAC
AAATTGTTATCCGCTCACAATTCCACATGTGGTCCTAAATATCAATTTGCAGAATCCACA
AAAATAGAGTTTCAAAGCTGCTCTGTAAAAAGAAAGGTTCCACTCTGTTAGCTGAGTACA
CACATCACAAACTTGTTTCTGAGAATCCTTCTGTCTCGTTTTTATGGCCACAAATTGTTA
TCCGCTCACAATTCCACATGTGGTCCAAATGTCCACATCCAGATACTCCAGAAAGAGTGT
TTCAAACCTGCTCTATGAAAGGCAATCTTCAACTCTATGAGTTGAATGCAGACATCAGAA
AGAAATTTCTGAGAATGCTGCTGTCTACCTTTTATTGCTAGACCCTAGCTATCTTACCTG
AAATCTAGCTAGTCCCGTAAAGTGGGTTTTTTGCCCGAATTCTCTAGTGATCCCTCTTCC
AACGATATCCTCCAAGCTATCCAAATATCCACCTGCATTTTCCACAAAAAGAGTGTTTCA
AAACTGCTCTATCAATAGAAATGTTCAACTCCTTTGGCTGGGTACACACATCAAAAACAA
GTTTCTGAGCATGCTTCTGTCTCGTTTTTATGGGCCACAAATTGTTATCCGCTCACAATT
CCACATGTGGTCCAAATGTCCACTTCCAGACACTACAAAAAGAGTGTTTCCAACGTGCTC
TAAGAAAGCGAATGTTCAACTCTGTGACTTGAATGCAGATATCACAAAGTAGTTTCTGAG
AGGGCTTCTGTCTAGATTTTAGATGATGATATTCCCTTTTCCAACGATATCATTAGAGCT
ATCCAAATATCCACTTACAGTTTCTACAAAAAGAGTGTTTCCAAACTGCTGCATCAAAAG
AGAGGTTCCACTCTGTTAGCTGAGTACACACATCACAAGCTTGTTTCTCAGAATCCTTCT
GTCTCGTTTTTATGGGCCACAAATTGTTATCCGCTCACAATTCCACATGTGGTCCAAATG
TCCACATCCAGATACTCCAGAAAGAGTGTTTCAAACCTGCTCTATGAAAGGGAATGTTCA
ACTCTATGAGTTGAATGCAGTCATCAGAAAGAAATTTCTGAGAATGCTGCTGTCTACCTT
TTATTTGCTAGTGATCCCTTTTCCAACGATATCTGAGTCAGCTAGTCAAATATCCACTTG
CAGATTCCACAAAAAGAGTGTTTCAAAACTGCTCTCTATCAATGGCAAAGTTCAACTCTG
TTAGTTGAGGACACATATCACCAACAAGTTTCTGAGAATGCTTCTGTCTATTTTTATGGG
CCACAAATTGTTATCCGCTCACAATTCCACATGTGGTCGAAATGTCCACTTCCACAAACT
ACAAAAAGAGTGTTTCAAACCTGCTCTATGAAAGGCCATGTTCATCTCTATGAGTTGAAT
GGAAATATCCCAAAGAAATTTCTGGGAATGCTGCTGTCTAGTTTTTATAGCTAGTGATCC
CTCTTCCAACGATATCCTCAAAGCAATCCAAATATCCACTTGCAGAATCCACAAAAAGAG
TGTTTCAAAACTGCTCTATCAATAGAAAGGTTCAACTCTTTTAGTTGAGTACACACATCA
CGAACAAGTTTCTGAGAAAGCTTCTGTCTGGCTTTTATTGGCCACAAATTGTTATCCGCT
CACAATTCCACATGTGGTCCAAATGTCCACTTCCAGATTCTTCCAAAAGAGTGTTTCAAA
CGTGCTCAAAGTAAGGGAATGTTCAACTCTGTGACTTGAATGCAGATATCACCAAGTAGT
TTCTAATAGTGCTTCTGTCTAGATTTTAGATCATGATATTCCCTTTTCCAACGATATCGT
TAGAGCTATCCAAATATCCACTTACAGTTTCTACAAAAAGAGTGTTTCCAAACTGCTGCA
TCAAAAGAAAGGTTCAACTCTGTTAGTTGAGGACACACATCACAAAGAAGTTTGTGAGAA
TGCTTCTGTCTAGATTTTGTATCCACAAATTGTTATCCGCTCACAATTCCACATGTGGTC
CTAAATATCAATTTGCAGAATCCACAAAAATAGAGTTTCAAAGCTGCTCTGTAAAAAGAA
AGGTTCCACTCTGTTAGCTGAGTACACACATCACAAACTTGTTTCTGAGAATCCTTCTGT
CTCGTTTTTATGGCCACAAATTGTTATCCGCTCACAATTCCACATGTGGTCCAAATGTCC
ACATCCAGATACTCCAGAAAGAGTGTTTCAAACCTGCTCTATGAAAGGCAATCTTCAACT
CTATGAGTTGAATGCAGACATCAGAAAGAAATTTCTGAGAATGCTGCTGTCTACCTTTTA
TTGCTAGACCCTAGCTATCTTACCTGAAATCTAGCTAGTCCCCTAAACTGGGTTTTTTGC
CCGAATTCTCTAGTGATCCCTCTTCCAACGATATCCTCCAAGCTATCCAAATATCCACCT
GCATTTTCCACAAAAAGAGTGTTTCAAAACTGCTCTATCAATAGAAATGTTCAACTCCTT
TGGCTGGGTACACACATCAAAAACAAGTTTCTGAGCATGCTTCTGTCTCGTTTTTATGGG
CCACAAATTGTTATCCGCTCACAATTCCACATGTGGTCCAAATGTCCACTTCCAGACACT
ACAAAAAGAGTGTTTCCAACGTGCTCTAAGAAAGCGAATGTTCAACTCTGTGACTTGAAT
GCAGATATCACAAAGTAGTTTCTGAGAGGGCTTCTGTCTAGATTTTAGATGATGATATTC
CCTTTTCCAACGATATCATTAGAGCTATCCAAATATCCACTTACAGTTTCTACAAAAAGA
GTGTTTCCAAACTGCTGCATCAAAAGAGAGGTTCCACTCTGTTAGCTGAGTACACACATC
ACAAGCTTGTTTCTCAGAATCCTTCTGTCTCGTTTTTATGGGCCACAAATTGTTATCCGC
TCACAATTCCACATGTGGTCCAAATGTCCACATCCAGATACTCCAGAAAGAGTGTTTCAA
ACCTGCTCTATGAAAGGGAATGTTCAACTCTATGAGTTGAATGCAGTCATCAGAAAGAAA
TTTCTGAGAATGCTGCTGTCTACCTTTTATTTGCTAGTGATCCCTTTTCCAACGATATCT
GAGTCAGCTAGTCAAATATCCACTTGCAGATTCCACAAAAAGAGTGTTTCAAAACTGCTC
TCTATCAATGGCAAAGTTCAACTCTGTTAGTTGAGGACACATATCACCAACAAGTTTCTG
AGAATGCTTCTGTCTATTTTTATGGGCCACAAATTGTTATCCGCTCACAATTCCACATGT
GGTCGAAATGTCCACATCCAGATACTCCAGAAAGAGTGTTTCAAACCTGCTCTATGAAAG
GGAATGTTCAACTCTATGAGTTGAATGCAGTCATCAGAAAGAAATTTCTGAGAATGCTGC
TGTCTACCTTTTATTTGCTAGTGATCCCTTTTCCAACGATATCTGAGTCAGCTAGTCAAA
TATCCACTTGCAGATTCCACAAAAAGAGTGTTTCAAAACTGCTCTCTATCAATGGCAAAG
TTCAACTCTGTTAGTTGAGGACACATATCACCAACAAGTTTCTGAGAATGCTTCTGTCTA
TTTTTATGGGCCACAAATTGTTATCCGCTCACAATTCCACATGTGGTCGAAATGTCCACT
TCCACAAACTACAAAAAGAGTGTTTCAAACCTGCTCTATGAAAGGCCATGTTCATCTCTA
TGAGTTGAATGGAAATATCCCAAAGAAATTTCTGGGAATGCTGCTGTCTAGTTTTTATAG
CTAGTGATCCCTCTTCCAACGATATCCTCAAAGCAATCCAAATATCCACTTGCAGAATCC
ACAAAAAGAGTGTTTCAAAACTGCTCTATCAATAGAAAGGTTCAACTCTTTTAGTTGAGT
ACACACATCACGAACAAGTTTCTGAGAAAGCTTCTGTCTGGCTTTTATTGGCCACAAATT
GTTATCCGCTCACAATTCCACATGTGGTCCAAATGTCCACTTCCAGATTCTTCCAAAAGA
GTGTTTCAAACGTGCTCAAAGTAAGGGAATGTTCAACTCTGTGACTTGAATGCAGATATC
ACCAAGTAGTTTCTAATAGTGCTTCTGTCTAGATTTTAGATCATGATATTCCCTTTTCCA
ACGATATCGTTAGAGCTATCCAAATATCCACTTACAGTTTCTACAAAAAGAGTGTTTCCA
AACTGCTGCATCAAAAGAAAGGTTCAACTCTGTTAGTTGAGGACACACATCACAAAGAAG
TTTGTGAGAATGCTTCTGTCTAGATTTTGTATCCACAAATTGTTATCCGCTCACAATTCC
ACATGTGGTCCTAAATATCAATTTGCAGAATCCACAAAAATAGAGTTTCAAAGCTGCTCT
GTAAAAAGAAAGGTTCCACTCTGTTAGCTGAGTACACACATCACAAACTTGTTTCTGAGA
ATCCTTCTGTCTCGTTTTTATGGCCACAAATTGTTATCCGCTCACAATTCCACATGTGGT
CCAAATGTCCACATCCAGATACTCCAGAAAGAGTGTTTCAAACCTGCTCTATGAAAGGCA
ATCTTCAACTCTATGAGTTGAATGCAGACATCAGAAAGAAATTTCTGAGAATGCTGCTGT
CTACCTTTTATTGCTAGACCCTAGCTATCTTACCTGAAATCTAGCTAGTCCCTAAAATAG
GGTTTTTTGCCCGAATTCTCTAGTGATCCCTCTTCCAACGATATCCTCCAAGCTATCCAA
ATATCCACCTGCATTTTCCACAAAAAGAGTGTTTCAAAACTGCTCTATCAATAGAAATGT
TCAACTCCTTTGGCTGGGTACACACATCAAAAACAAGTTTCTGAGCATGCTTCTGTCTCG
TTTTTATGGGCCACAAATTGTTATCCGCTCACAATTCCACATGTGGTCCTAAATATCAAT
TTGCAGAATCCACAAAAATAGAGTTTCAAAGCTGCTCTGTAAAAAGAAAGGTTCCACTCT
GTTAGCTGAGTACACACATCACAAACTTGTTTCTGAGAATCCTTCTGTCTCGTTTTTATG
GCCACAAATTGTTATCCGCTCACAATTCCACATGTGGTCCAAATGTCCACATCCAGATAC
TCCAGAAAGAGTGTTTCAAACCTGCTCTATGAAAGGCAATCTTCAACTCTATGAGTTGAA
TGCAGACATCAGAAAGAAATTTCTGAGAATGCTGCTGTCTACCTTTTATTGCTAGACCCT
AGCTATCTTACCTGAAATCTAGCTAGTCCCGCAAAGCGGGTTTTTTGCCCGAATTCTCTA
GTGATCCCTCTTCCAACGATATCCTCCAAGCTATCCAAATATCCACCTGCATTTTCCACA
AAAAGAGTGTTTCAAAACTGCTCTATCAATAGAAATGTTCAACTCCTTTGGCTGGGTACA
CACATCAAAAACAAGTTTCTGAGCATGCTTCTGTCTCGTTTTTATGGGCCACAAATTGTT
ATCCGCTCACAATTCCACATGTGGTCCAAATGTCCACTTCCAGACACTACAAAAAGAGTG
TTTCCAACGTGCTCTAAGAAAGCGAATGTTCAACTCTGTGACTTGAATGCAGATATCACA
AAGTAGTTTCTGAGAGGGCTTCTGTCTAGATTTTAGATGATGATATTCCCTTTTCCAACG
ATATCGTTAGAGCTATCCAAATATCCACTTACAGTTTCTACAAAAAGAGTGTTTCCAAAC
TGCTGCATCAAAAGAAAGGTTCAACTCTGTTAGTTGAGGACACACATCACAAAGAAGTTT
GTGAGAATGCTTCTGTCTAGATTTTGTATCCACAAATTGTTATCCGCTCACAATTCCACA
TGTGGTCCTAAATATCAATTTGCAGAATCCACAAAAATAGAGTTTCAAAGCTGCTCTGTA
AAAAGAAAGGTTCCACTCTGTTAGCTGAGTACACACATCACAAACTTGTTTCTGAGAATC
CTTCTGTCTCGTTTTTATGGCCACAAATTGTTATCCGCTCACAATTCCACATGTGGTCCA
AATGTCCACATCCAGATACTCCAGAAAGAGTGTTTCAAACCTGCTCTATGAAAGGCAATC
TTCAACTCTATGAGTTGAATGCAGACATCAGAAAGAAATTTCTGAGAATGCTGCTGTCTA
CCTTTTATTGCTAGACCCTAGCTATCTTACCTGAAATCTAGCTAGTCCCCGAAACGGGGA
ATTTTGCCCGAATTCTCTAGTGATCCCTCTTCCAACGATATCCTCCAAGCTATCCAAATA
TCCACCTGCATTTTCCACAAAAAGAGTGTTTCAAAACTGCTCTATCAATAGAAATGTTCA
ACTCCTTTGGCTGGGTACACACATCAAAAACAAGTTTCTGAGCATGCTTCTGTCTCGTTT
TTATGGGCCACAAATTGTTATCCGCTCACAATTCCACATGTGGTCCAAATGTCCACTTCC
AGACACTACAAAAAGAGTGTTTCCAACGTGCTCTAAGAAAGCGAATGTTCAACTCTGTGA
CTTGAATGCAGATATCACAAAGTAGTTTCTGAGAGGGCTTCTGTCTAGATTTTAGATGAT
GATATTCCCTTTTCCAACGATATCATTAGAGCTATCCAAATATCCACTTACAGTTTCTAC
AAAAAGAGTGTTTCCAAACTGCTGCATCAAAAGAGAGGTTCCACTCTGTTAGCTGAGTAC
ACACATCACAAGCTTGTTTCTCAGAATCCTTCTGTCTCGTTTTTATGGGCCACAAATTGT
TATCCGCTCACAATTCCACATGTGGTCCAAATGTCCACATCCAGATACTCCAGAAAGAGT
GTTTCAAACCTGCTCTATGAAAGGGAATGTTCAACTCTATGAGTTGAATGCAGTCATCAG
AAAGAAATTTCTGAGAATGCTGCTGTCTACCTTTTATTTGCTAGTGATCCCTTTTCCAAC
GATATCTGAGTCAGCTAGTCAAATATCCACTTGCAGATTCCACAAAAAGAGTGTTTCAAA
ACTGCTCTCTATCAATGGCAAAGTTCAACTCTGTTAGTTGAGGACACATATCACCAACAA
GTTTCTGAGAATGCTTCTGTCTATTTTTATGGGCCACAAATTGTTATCCGCTCACAATTC
CACATGTGGTCCAAATGTCCACTTCCAGATTCTTCCAAAAGAGTGTTTCAAACGTGCTCA
AAGTAAGGGAATGTTCAACTCTGTGACTTGAATGCAGATATCACCAAGTAGTTTCTAATA
GTGCTTCTGTCTAGATTTTAGATCATGATATTCCCTTTTCCAACGATATCGTTAGAGCTA
TCCAAATATCCACTTACAGTTTCTACAAAAAGAGTGTTTCCAAACTGCTGCATCAAAAGA
AAGGTTCAACTCTGTGACTTGAATGCAGATATCACAAAGTAGTTTCTGAGAGGGCTTCTG
TCTAGATTTTAGATCATGATATTCCCTTTTCCAACGATATCGTTAGAGCTATCCAAATAT
CCACTTACAGTTTCTACAAAAAGAGTGTTTCCAAACTGCTGCATCAAAAGAAAGGTTCAA
CTCTGTTAGTTGAGGACACACATCACAAAGAAGTTTGTGAGAATGCTTCTGTCTAGATTT
TGTATCCACAAATTGTTATCCGCTCACAATTCCACATGTGGTCCTAAATATCAATTTGCA
GAATCCACAAAAATAGAGTTTCAAAGCTGCTCTGTAAAAAGAAAGGTTCCACTCTGTTAG
CTGAGTACACACATCACAAACTTGTTTCTGAGAATCCTTCTGTCTCGTTTTTATGGCCAC
AAATTGTTATCCGCTCACAATTCCACATGTGGTCCAAATGTCCACATCCAGATACTCCAG
AAAGAGTGTTTCAAACCTGCTCTATGAAAGGCAATCTTCAACTCTATGAGTTGAATGCAG
ACATCAGAAAGAAATTTCTGAGAATGCTGCTGTCTACCTTTTATTGCTAGACCCTAGCTA
TCTTACCTGAAATCTAGCTAGTCCCTCAAATCGGGTATTTTGCCCGAATTCTCTAGTGAT
CCCTCTTCCAACGATATCCTCCAAGCTATCCAAATATCCACCTGCATTTTCCACAAAAAG
AGTGTTTCAAAACTGCTCTATCAATAGAAATGTTCAACTCCTTTGGCTGGGTACACACAT
CAAAAACAAGTTTCTGAGCATGCTTCTGTCTCGTTTTTATGGGCCACAAATTGTTATCCG
CTCACAATTCCACATGTGGTCCAAATGTCCACTTCCAGACACTACAAAAAGAGTGTTTCC
AACGTGCTCTAAGAAAGCGAATGTTCAACTCTGTGACTTGAATGCAGATATCACAAAGTA
GTTTCTGAGAGGGCTTCTGTCTAGATTTTAGATGATGATATTCCCTTTTCCAACGATATC
ATTAGAGCTATCCAAATATCCACTTACAGTTTCTACAAAAAGAGTGTTTCCAAACTGCTG
CATCAAAAGAGAGGTTCCACTCTGTTAGCTGAGTACACACATCACAAGCTTGTTTCTCAG
AATCCTTCTGTCTCGTTTTTATGGGCCACAAATTGTTATCCGCTCACAATTCCACATGTG
GTCCAAATGTCCACATCCAGATACTCCAGAAAGAGTGTTTCAAACCTGCTCTATGAAAGG
GAATGTTCAACTCTATGAGTTGAATGCAGTCATCAGAAAGAAATTTCTGAGAATGCTGCT
GTCTACCTTTTATTTGCTAGTGATCCCTTTTCCAACGATATCTGAGTCAGCTAGTCAAAT
ATCCACTTGCAGATTCCACAAAAAGAGTGTTTCAAAACTGCTCTCTATCAATGGCAAAGT
TCAACTCTGTTAGTTGAGGACACATATCACCAACAAGTTTCTGAGAATGCTTCTGTCTAT
TTTTATGGGCCACAAATTGTTATCCGCTCACAATTCCACATGTGGTCGAAATGTCCACTT
CCACAAACTACAAAAAGAGTGTTTCAAACCTGCTCTATGAAAGGCCATGTTCATCTCTAT
GAGTTGAATGGAAATATCCCAAAGAAATTTCTGGGAATGCTGCTGTCTAGTTTTTATAGC
TAGTGATCCCTCTTCCAACGATATCCTCAAAGCAATCCAAATATCCACTTGCAGAATCCA
CAAAAAGAGTGTTTCAAAACTGCTCTATCAATAGAAAGGTTCAACTCTTTTAGTTGAGTA
CACACATCACGAACAAGTTTCTGAGAAAGCTTCTGTCTGGCTTTTATTGGCCACAAATTG
TTATCCGCTCACAATTCCACATGTGGTCCAAATGTCCACTTCCAGATTCTTCCAAAAGAG
TGTTTCAAACGTGCTCAAAGTAAGGGAATGTTCAACTCTGTGACTTGAATGCAGATATCA
CCAAGTAGTTTCTAATAGTGCTTCTGTCTAGATTTTAGATCATGATATTCCCTTTTCCAA
CGATATCGTTAGAGCTATCCAAATATCCACTTACAGTTTCTACAAAAAGAGTGTTTCCAA
ACTGCTGCATCAAAAGAAAGGTTCAACTCTGTTAGTTGAGGACACACATCACAAAGAAGT
TTGTGAGAATGCTTCTGTCTAGATTTTGTATCCACAAATTGTTATCCGCTCACAATTCCA
CATGTGGTCCTAAATATCAATTTGCAGAATCCACAAAAATAGAGTTTCAAAGCTGCTCTG
TAAAAAGAAAGGTTCCACTCTGTTAGCTGAGTACACACATCACAAACTTGTTTCTGAGAA
TCCTTCTGTCTCGTTTTTATGGCCACAAATTGTTATCCGCTCACAATTCCACATGTGGTC
CAAATGTCCACATCCAGATACTCCAGAAAGAGTGTTTCAAACCTGCTCTATGAAAGGCAA
TCTTCAACTCTATGAGTTGAATGCAGACATCAGAAAGAAATTTCTGAGAATGCTGCTGTC
TACCTTTTATTGCTAGACCCTAGCTATCTTACCTGAAATCTAGCTAGTCCCGAAAAGAGG
GTATTTTGCCCGAATTCTCTAGTGATCCCTCTTCCAACGATATCCTCCAAGCTATCCAAA
TATCCACCTGCATTTTCCACAAAAAGAGTGTTTCAAAACTGCTCTATCAATAGAAATGTT
CAACTCCTTTGGCTGGGTACACACATCAAAAACAAGTTTCTGAGCATGCTTCTGTCTCGT
TTTTATGGGCCACAAATTGTTATCCGCTCACAATTCCACATGTGGTCCAAATGTCCACTT
CCAGACACTACAAAAAGAGTGTTTCCAACGTGCTCTAAGAAAGCGAATGTTCAACTCTGT
GACTTGAATGCAGATATCACAAAGTAGTTTCTGAGAGGGCTTCTGTCTAGATTTTAGATG
ATGATATTCCCTTTTCCAACGATATCATTAGAGCTATCCAAATATCCACTTACAGTTTCT
ACAAAAAGAGTGTTTCCAAACTGCTGCATCAAAAGAGAGGTTCCACTCTGTTAGCTGAGT
ACACACATCACAAGCTTGTTTCTCAGAATCCTTCTGTCTCGTTTTTATGGGCCACAAATT
GTTATCCGCTCACAATTCCACATGTGGTCCAAATGTCCACATCCAGATACTCCAGAAAGA
GTGTTTCAAACCTGCTCTATGAAAGGGAATGTTCAACTCTATGAGTTGAATGCAGTCATC
AGAAAGAAATTTCTGAGAATGCTGCTGTCTACCTTTTATTTGCTAGTGATCCCTTTTCCA
ACGATATCTGAGTCAGCTAGTCAAATATCCACTTGCAGATTCCACAAAAAGAGTGTTTCA
AAACTGCTCTCTATCAATGGCAAAGTTCAACTCTGTTAGTTGAGGACACATATCACCAAC
AAGTTTCTGAGAATGCTTCTGTCTATTTTTATGGGCCACAAATTGTTATCCGCTCACAAT
TCCACATGTGGTCGAAATGTCCACTTCCACAAACTACAAAAAGAGTGTTTCAAACCTGCT
CTATGAAAGGCCATGTTCATCTCTATGAGTTGAATGGAAATATCCCAAAGAAATTTCTGG
GAATGCTGCTGTCTAGTTTTTATAGCTAGTGATCCCTCTTCCAACGATATCCTCAAAGCA
ATCCAAATATCCACTTGCAGAATCCACAAAAAGAGTGTTTCAAAACTGCTCTATCAATAG
AAAGGTTCAACTCTTTTAGTTGAGTACACACATCACGAACAAGTTTCTGAGAAAGCTTCT
GTCTGGCTTTTATTGGCCACAAATTGTTATCCGCTCACAATTCCACATGTGGTCCAAATG
TCCACTTCCAGATTCTTCCAAAAGAGTGTTTCAAACGTGCTCAAAGTAAGGGAATGTTCA
ACTCTGTGACTTGAATGCAGATATCACCAAGTAGTTTCTAATAGTGCTTCTGTCTAGATT
TTAGATCATGATATTCCCTTTTCCAACGATATCGTTAGAGCTATCCAAATATCCACTTAC
AGTTTCTACAAAAAGAGTGTTTCCAAACTGCTGCATCAAAAGAAAGGTTCAACTCTGTTA
GTTGAGGACACACATCACAAAGAAGTTTGTGAGAATGCTTCTGTCTAGATTTTGTATCCA
CAAATTGTTATCCGCTCACAATTCCACATGTGGTCCTAAATATCAATTTGCAGAATCCAC
AAAAATAGAGTTTCAAAGCTGCTCTGTAAAAAGAAAGGTTCCACTCTGTTAGCTGAGTAC
ACACATCACAAACTTGTTTCTGAGAATCCTTCTGTCTCGTTTTTATGGCCACAAATTGTT
ATCCGCTCACAATTCCACATGTGGTCCAAATGTCCACATCCAGATACTCCAGAAAGAGTG
TTTCAAACCTGCTCTATGAAAGGCAATCTTCAACTCTATGAGTTGAATGCAGACATCAGA
AAGAAATTTCTGAGAATGCTGCTGTCTACCTTTTATTGCTAGACCCTAGCTATCTTACCT
GAAATCTAGCTAGTCCCCAAAACAGGGTATTTTGCCCGAATTCTCTAGTGATCCCTCTTC
CAACGATATCCTCCAAGCTATCCAAATATCCACCTGCATTTTCCACAAAAAGAGTGTTTC
AAAACTGCTCTATCAATAGAAATGTTCAACTCCTTTGGCTGGGTACACACATCAAAAACA
AGTTTCTGAGCATGCTTCTGTCTCGTTTTTATGGGCCACAAATTGTTATCCGCTCACAAT
TCCACATGTGGTCCAAATGTCCACTTCCAGACACTACAAAAAGAGTGTTTCCAACGTGCT
CTAAGAAAGCGAATGTTCAACTCTGTGACTTGAATGCAGATATCACAAAGTAGTTTCTGA
GAGGGCTTCTGTCTAGATTTTAGATGATGATATTCCCTTTTCCAACGATATCATTAGAGC
TATCCAAATATCCACTTACAGTTTCTACAAAAAGAGTGTTTCCAAACTGCTGCATCAAAA
GAGAGGTTCCACTCTGTTAGCTGAGTACACACATCACAAGCTTGTTTCTCAGAATCCTTC
TGTCTCGTTTTTATGGGCCACAAATTGTTATCCGCTCACAATTCCACATGTGGTCCAAAT
GTCCACATCCAGATACTCCAGAAAGAGTGTTTCAAACCTGCTCTATGAAAGGGAATGTTC
AACTCTATGAGTTGAATGCAGTCATCAGAAAGAAATTTCTGAGAATGCTGCTGTCTACCT
TTTATTTGCTAGTGATCCCTTTTCCAACGATATCTGAGTCAGCTAGTCAAATATCCACTT
GCAGATTCCACAAAAAGAGTGTTTCAAAACTGCTCTCTATCAATGGCAAAGTTCAACTCT
GTTAGTTGAGGACACATATCACCAACAAGTTTCTGAGAATGCTTCTGTCTATTTTTATGG
GCCACAAATTGTTATCCGCTCACAATTCCACATGTGGTCGAAATGTCCACTTCCACAAAC
TACAAAAAGAGTGTTTCAAACCTGCTCTATGAAAGGCCATGTTCATCTCTATGAGTTGAA
TGGAAATATCCCAAAGAAATTTCTGGGAATGCTGCTGTCTAGTTTTTATAGCTAGTGATC
CCTCTTCCAACGATATCCTCAAAGCAATCCAAATATCCACTTGCAGAATCCACAAAAAGA
GTGTTTCAAAACTGCTCTATCAATAGAAAGGTTCAACTCTTTTAGTTGAGTACACACATC
ACGAACAAGTTTCTGAGAAAGCTTCTGTCTGGCTTTTATTGGCCACAAATTGTTATCCGC
TCACAATTCCACATGTGGTCCAAATGTCCACTTCCAGATTCTTCCAAAAGAGTGTTTCAA
ACGTGCTCAAAGTAAGGGAATGTTCAACTCTGTGACTTGAATGCAGATATCACCAAGTAG
TTTCTAATAGTGCTTCTGTCTAGATTTTAGATCATGATATTCCCTTTTCCAACGATATCG
TTAGAGCTATCCAAATATCCACTTACAGTTTCTACAAAAAGAGTGTTTCCAAACTGCTGC
ATCAAAAGAAAGGTTCAACTCTGTTAGTTGAGGACACACATCACAAAGAAGTTTGTGAGA
ATGCTTCTGTCTAGATTTTGTATCCACAAATTGTTATCCGCTCACAATTCCACATGTGGT
CCTAAATATCAATTTGCAGAATCCACAAAAATAGAGTTTCAAAGCTGCTCTGTAAAAAGA
AAGGTTCCACTCTGTTAGCTGAGTACACACATCACAAACTTGTTTCTGAGAATCCTTCTG
TCTCGTTTTTATGGCCACAAATTGTTATCCGCTCACAATTCCACATGTGGTCCAAATGTC
CACATCCAGATACTCCAGAAAGAGTGTTTCAAACCTGCTCTATGAAAGGCAATCTTCAAC
TCTATGAGTTGAATGCAGACATCAGAAAGAAATTTCTGAGAATGCTGCTGTCTACCTTTT
ATTGCTAGACCCTAGCTATCTTACCTGAAATCTAGCTAGTCCCAAAAAAAGGGTATTTTG
CCCGAATTCTCTAGTGATCCCTCTTCCAACGATATCCTCCAAGCTATCCAAATATCCACC
TGCATTTTCCACAAAAAGAGTGTTTCAAAACTGCTCTATCAATAGAAATGTTCAACTCCT
TTGGCTGGGTACACACATCAAAAACAAGTTTCTGAGCATGCTTCTGTCTCGTTTTTATGG
GCCACAAATTGTTATCCGCTCACAATTCCACATGTGGTCCAAATGTCCACTTCCAGACAC
TACAAAAAGAGTGTTTCCAACGTGCTCTAAGAAAGCGAATGTTCAACTCTGTGACTTGAA
TGCAGATATCACAAAGTAGTTTCTGAGAGGGCTTCTGTCTAGATTTTAGATGATGATATT
CCCTTTTCCAACGATATCATTAGAGCTATCCAAATATCCACTTACAGTTTCTACAAAAAG
AGTGTTTCCAAACTGCTGCATCAAAAGAGAGGTTCCACTCTGTTAGCTGAGTACACACAT
CACAAGCTTGTTTCTCAGAATCCTTCTGTCTCGTTTTTATGGGCCACAAATTGTTATCCG
CTCACAATTCCACATGTGGTCCAAATGTCCACATCCAGATACTCCAGAAAGAGTGTTTCA
AACCTGCTCTATGAAAGGGAATGTTCAACTCTATGAGTTGAATGCAGTCATCAGAAAGAA
ATTTCTGAGAATGCTGCTGTCTACCTTTTATTTGCTAGTGATCCCTTTTCCAACGATATC
TGAGTCAGCTAGTCAAATATCCACTTGCAGATTCCACAAAAAGAGTGTTTCAAAACTGCT
CTCTATCAATGGCAAAGTTCAACTCTGTTAGTTGAGGACACATATCACCAACAAGTTTCT
GAGAATGCTTCTGTCTATTTTTATGGGCCACAAATTGTTATCCGCTCACAATTCCACATG
TGGTCGAAATGTCCACTTCCACAAACTACAAAAAGAGTGTTTCAAACCTGCTCTATGAAA
GGCCATGTTCATCTCTATGAGTTGAATGGAAATATCCCAAAGAAATTTCTGGGAATGCTG
CTGTCTAGTTTTTATAGCTAGTGATCCCTCTTCCAACGATATCCTCAAAGCAATCCAAAT
ATCCACTTGCAGAATCCACAAAAAGAGTGTTTCAAAACTGCTCTATCAATAGAAATGTTC
AACTCCTTTGGCTGGGTACACACATCAAAAACAAGTTTCTGAGCATGCTTCTGTCTCGTT
TTTATGGGCCACAAATTGTTATCCGCTCACAATTCCACATGTGGTCCAAATGTCCACTTC
CAGACACTACAAAAAGAGTGTTTCCAACGTGCTCTAAGAAAGCGAATGTTCAACTCTGTG
ACTTGAATGCAGATATCACAAAGTAGTTTCTGAGAGGGCTTCTGTCTAGATTTTAGATGA
TGATATTCCCTTTTCCAACGATATCATTAGAGCTATCCAAATATCCACTTACAGTTTCTA
CAAAAAGAGTGTTTCCAAACTGCTGCATCAAAAGAGAGGTTCCACTCTGTTAGCTGAGTA
CACACATCACAAGCTTGTTTCTCAGAATCCTTCTGTCTCGTTTTTATGGGCCACAAATTG
TTATCCGCTCACAATTCCACATGTGGTCCAAATGTCCACATCCAGATACTCCAGAAAGAG
TGTTTCAAACCTGCTCTATGAAAGGGAATGTTCAACTCTATGAGTTGAATGCAGTCATCA
GAAAGAAATTTCTGAGAATGCTGCTGTCTACCTTTTATTTGCTAGTGATCCCTTTTCCAA
CGATATCTGAGTCAGCTAGTCAAATATCCACTTGCAGATTCCACAAAAAGAGTGTTTCAA
AACTGCTCTCTATCAATGGCAAAGTTCAACTCTGTTAGTTGAGGACACATATCACCAACA
AGTTTCTGAGAATGCTTCTGTCTATTTTTATGGGCCACAAATTGTTATCCGCTCACAATT
CCACATGTGGTCGAAATGTCCACTTCCACAAACTACAAAAAGAGTGTTTCAAACCTGCTC
TATGAAAGGCCATGTTCATCTCTATGAGTTGAATGGAAATATCCCAAAGAAATTTCTGGG
AATGCTGCTGTCTAGTTTTTATAGCTAGTGATCCCTCTTCCAACGATATCCTCAAAGCAA
TCCAAATATCCACTTGCAGAATCCACAAAAAGAGTGTTTCAAAACTGCTCTATCAATAGA
AAGGTTCAACTCTTTTAGTTGAGTACACACATCACGAACAAGTTTCTGAGAAAGCTTCTG
TCTGGCTTTTATTGGCCACAAATTGTTATCCGCTCACAATTCCACATGTGGTCCAAATGT
CCACTTCCAGATTCTTCCAAAAGAGTGTTTCAAACGTGCTCAAAGTAAGGGAATGTTCAA
CTCTGTGACTTGAATGCAGATATCACCAAGTAGTTTCTAATAGTGCTTCTGTCTAGATTT
TAGATCATGATATTCCCTTTTCCAACGATATCGTTAGAGCTATCCAAATATCCACTTACA
GTTTCTACAAAAAGAGTGTTTCCAAACTGCTGCATCAAAAGAAAGGTTCAACTCTGTTAG
TTGAGGACACACATCACAAAGAAGTTTGTGAGAATGCTTCTGTCTAGATTTTGTATCCAC
AAATTGTTATCCGCTCACAATTCCACATGTGGTCCTAAATATCAATTTGCAGAATCCACA
AAAATAGAGTTTCAAAGCTGCTCTGTAAAAAGAAAGGTTCCACTCTGTTAGCTGAGTACA
CACATCACAAACTTGTTTCTGAGAATCCTTCTGTCTCGTTTTTATGGCCACAAATTGTTA
TCCGCTCACAATTCCACATGTGGTCCAAATGTCCACATCCAGATACTCCAGAAAGAGTGT
TTCAAACCTGCTCTATGAAAGGCAATCTTCAACTCTATGAGTTGAATGCAGACATCAGAA
AGAAATTTCTGAGAATGCTGCTGTCTACCTTTTATTGCTAGACCCTAGCTATCTTACCTG
AAATCTAGCTAGTCCCACAAAACGGGGTTTTTGCCCGAATTCTCTAGTGATCCCTCTTCC
AACGATATCCTCCAAGCTATCCAAATATCCACCTGCATTTTCCACAAAAAGAGTGTTTCA
AAACTGCTCTATCAATAGAAATGTTCAACTCCTTTGGCTGGGTACACACATCAAAAACAA
GTTTCTGAGCATGCTTCTGTCTCGTTTTTATGGGCCACAAATTGTTATCCGCTCACAATT
CCACATGTGGTCCAAATGTCCACTTCCAGACACTACAAAAAGAGTGTTTCCAACGTGCTC
TAAGAAAGCGAATGTTCAACTCTGTGACTTGAATGCAGATATCACAAAGTAGTTTCTGAG
AGGGCTTCTGTCTAGATTTTAGATGATGATATTCCCTTTTCCAACGATATCATTAGAGCT
ATCCAAATATCCACTTACAGTTTCTACAAAAAGAGTGTTTCCAAACTGCTGCATCAAAAG
AGAGGTTCCACTCTGTTAGCTGAGTACACACATCACAAGCTTGTTTCTCAGAATCCTTCT
GTCTCGTTTTTATGGGCCACAAATTGTTATCCGCTCACAATTCCACATGTGGTCCAAATG
TCCACATCCAGATACTCCAGAAAGAGTGTTTCAAACCTGCTCTATGAAAGGGAATGTTCA
ACTCTATGAGTTGAATGCAGTCATCAGAAAGAAATTTCTGAGAATGCTGCTGTCTACCTT
TTATTTGCTAGTGATCCCTTTTCCAACGATATCTGAGTCAGCTAGTCAAATATCCACTTG
CAGATTCCACAAAAAGAGTGTTTCAAAACTGCTCTCTATCAATGGCAAAGTTCAACTCTG
TTAGTTGAGGACACATATCACCAACAAGTTTCTGAGAATGCTTCTGTCTATTTTTATGGG
CCACAAATTGTTATCCGCTCACAATTCCACATGTGGTCGAAATGTCCACTTCCACAAACT
ACAAAAAGAGTGTTTCAAACCTGCTCTATGAAAGGCCATGTTCATCTCTATGAGTTGAAT
GGAAATATCCCAAAGAAATTTCTGGGAATGCTGCTGTCTAGTTTTTATAGCTAGTGATCC
CTCTTCCAACGATATCCTCAAAGCAATCCAAATATCCACTTGCAGAATCCACAAAAAGAG
TGTTTCAAAACTGCTCTATCAATAGAAAGGTTCAACTCTTTTAGTTGAGTACACACATCA
CGAACAAGTTTCTGAGAAAGCTTCTGTCTGGCTTTTATTGGCCACAAATTGTTATCCGCT
CACAATTCCACATGTGGTCCAAATGTCCACTTCCAGATTCTTCCAAAAGAGTGTTTCAAA
CGTGCTCAAAGTAAGGGAATGTTCAACTCTGTGACTTGAATGCAGATATCACCAAGTAGT
TTCTAATAGTGCTTCTGTCTAGATTTTAGATCATGATATTCCCTTTTCCAACGATATCGT
TAGAGCTATCCAAATATCCACTTACAGTTTCTACAAAAAGAGTGTTTCCAAACTGCTGCA
TCAAAAGAAAGGTTCAACTCTGTTAGTTGAGGACACACATCACAAAGAAGTTTGTGAGAA
TGCTTCTGTCTAGATTTTGTATCCACAAATTGTTATCCGCTCACAATTCCACATGTGGTC
CTAAATATCAATTTGCAGAATCCACAAAAATAGAGTTTCAAAGCTGCTCTGTAAAAAGAA
AGGTTCCACTCTGTTAGCTGAGTACACACATCACAAACTTGTTTCTGAGAATCCTTCTGT
CTCGTTTTTATGGCCACAAATTGTTATCCGCTCACAATTCCACATGTGGTCCAAATGTCC
ACATCCAGATACTCCAGAAAGAGTGTTTCAAACCTGCTCTATGAAAGGCAATCTTCAACT
CTATGAGTTGAATGCAGACATCAGAAAGAAATTTCTGAGAATGCTGCTGTCTACCTTTTA
TTGCTAGACCCTAGCTATCTTACCTGAAATCTAGCTAGTCCCGAAAAGAGGGTATTTTGC
CCGAATTCTCTAGTGATCCCTCTTCCAACGATATCCTCCAAGCTATCCAAATATCCACCT
GCATTTTCCACAAAAAGAGTGTTTCAAAACTGCTCTATCAATAGAAATGTTCAACTCCTT
TGGCTGGGTACACACATCAAAAACAAGTTTCTGAGCATGCTTCTGTCTCGTTTTTATGGG
CCACAAATTGTTATCCGCTCACAATTCCACATGTGGTCCAAATGTCCACTTCCAGACACT
ACAAAAAGAGTGTTTCCAACGTGCTCTAAGAAAGCGAATGTTCAACTCTGTGACTTGAAT
GCAGATATCACAAAGTAGTTTCTGAGAGGGCTTCTGTCTAGATTTTAGATGATGATATTC
CCTTTTCCAACGATATCATTAGAGCTATCCAAATATCCACTTACAGTTTCTACAAAAAGA
GTGTTTCCAAACTGCTGCATCAAAAGAAAGGTTCCACTCTGTTAGCTGAGTACACACATC
ACAAACTTGTTTCTGAGAATCCTTCTGTCTCGTTTTTATGGCCACAAATTGTTATCCGCT
CACAATTCCACATGTGGTCCAAATGTCCACATCCAGATACTCCAGAAAGAGTGTTTCAAA
CCTGCTCTATGAAAGGCAATCTTCAACTCTATGAGTTGAATGCAGACATCAGAAAGAAAT
TTCTGAGAATGCTGCTGTCTACCTTTTATTGCTAGACCCTAGCTATCTTACCTGAAATCT
AGCTAGTCCCCTAAACTGGGGTTTTTGCCCGAATTCTCTAGTGATCCCTCTTCCAACGAT
ATCCTCCAAGCTATCCAAATATCCACCTGCATTTTCCACAAAAAGAGTGTTTCAAAACTG
CTCTATCAATAGAAATGTTCAACTCCTTTGGCTGGGTACACACATCAAAAACAAGTTTCT
GAGCATGCTTCTGTCTCGTTTTTATGGGCCACAAATTGTTATCCGCTCACAATTCCACAT
GTGGTCCAAATGTCCACTTCCAGACACTACAAAAAGAGTGTTTCCAACGTGCTCTAAGAA
AGCGAATGTTCAACTCTGTGACTTGAATGCAGATATCACAAAGTAGTTTCTGAGAGGGCT
TCTGTCTAGATTTTAGATGATGATATTCCCTTTTCCAACGATATCATTAGAGCTATCCAA
ATATCCACTTACAGTTTCTACAAAAAGAGTGTTTCCAAACTGCTGCATCAAAAGAGAGGT
TCCACTCTGTTAGCTGAGTACACACATCACAAGCTTGTTTCTCAGAATCCTTCTGTCTCG
TTTTTATGGGCCACAAATTGTTATCCGCTCACAATTCCACATGTGGTCCAAATGTCCACA
TCCAGATACTCCAGAAAGAGTGTTTCAAACCTGCTCTATGAAAGGGAATGTTCAACTCTA
TGAGTTGAATGCAGTCATCAGAAAGAAATTTCTGAGAATGCTGCTGTCTACCTTTTATTT
GCTAGTGATCCCTTTTCCAACGATATCTGAGTCAGCTAGTCAAATATCCACTTGCAGATT
CCACAAAAAGAGTGTTTCAAAACTGCTCTCTATCAATGGCAAAGTTCAACTCTGTTAGTT
GAGGACACATATCACCAACAAGTTTCTGAGAATGCTTCTGTCTATTTTTATGGGCCACAA
ATTGTTATCCGCTCACAATTCCACATGTGGTCGAAATGTCCACTTCCACAAACTACAAAA
AGAGTGTTTCAAACCTGCTCTATGAAAGGCCATGTTCATCTCTATGAGTTGAATGGAAAT
ATCCCAAAGAAATTTCTGGGAATGCTGCTGTCTAGTTTTTATAGCTAGTGATCCCTCTTC
CAACGATATCCTCAAAGCAATCCAAATATCCACTTGCAGAATCCACAAAAAGAGTGTTTC
AAAACTGCTCTATCAATAGAAAGGTTCAACTCTTTTAGTTGAGTACACACATCACGAACA
AGTTTCTGAGAAAGCTTCTGTCTGGCTTTTATTGGCCACAAATTGTTATCCGCTCACAAT
TCCACATGTGGTCCAAATGTCCACTTCCAGATTCTTCCAAAAGAGTGTTTCAAACGTGCT
CAAAGTAAGGGAATGTTCAACTCTGTGACTTGAATGCAGATATCACCAAGTAGTTTCTAA
TAGTGCTTCTGTCTAGATTTTAGATCATGATATTCCCTTTTCCAACGATATCGTTAGAGC
TATCCAAATATCCACTTACAGTTTCTACAAAAAGAGTGTTTCCAAACTGCTGCATCAAAA
GAAAGGTTCAACTCTGTTAGTTGAGGACACACATCACAAAGAAGTTTGTGAGAATGCTTC
TGTCTAGATTTTGTATCCACAAATTGTTATCCGCTCACAATTCCACATGTGGTCCTAAAT
ATCAATTTGCAGAATCCACAAAAATAGAGTTTCAAAGCTGCTCTGTAAAAAGAAAGGTTC
CACTCTGTTAGCTGAGTACACACATCACAAACTTGTTTCTGAGAATCCTTCTGTCTCGTT
TTTATGGCCACAAATTGTTATCCGCTCACAATTCCACATGTGGTCCAAATGTCCACATCC
AGATACTCCAGAAAGAGTGTTTCAAACCTGCTCTATGAAAGGCAATCTTCAACTCTATGA
GTTGAATGCAGACATCAGAAAGAAATTTCTGAGAATGCTGCTGTCTACCTTTTATTGCTA
GACCCTAGCTATCTTACCTGAAATCTAGCTAGTCCCCGAAAAGGGGTTTTTGCCCGAATT
CTCTAGTGATCCCTCTTCCAACGATATCCTCCAAGCTATCCAAATATCCACCTGCATTTT
CCACAAAAAGAGTGTTTCAAAACTGCTCTATCAATAGAAATGTTCAACTCCTTTGGCTGG
GTACACACATCAAAAACAAGTTTCTGAGCATGCTTCTGTCTCGTTTTTATGGGCCACAAA
TTGTTATCCGCTCACAATTCCACATGTGGTCCAAATGTCCACTTCCAGACACTACAAAAA
GAGTGTTTCCAACGTGCTCTAAGAAAGCGAATGTTCAACTCTGTGACTTGAATGCAGATA
TCACAAAGTAGTTTCTGAGAGGGCTTCTGTCTAGATTTTAGATGATGATATTCCCTTTTC
CAACGATATCATTAGAGCTATCCAAATATCCACTTACAGTTTCTACAAAAAGAGTGTTTC
CAAACTGCTGCATCAAAAGAGAGGTTCCACTCTGTTAGCTGAGTACACACATCACAAGCT
TGTTTCTCAGAATCCTTCTGTCTCGTTTTTATGGGCCACAAATTGTTATCCGCTCACAAT
TCCACATGTGGTCCAAATGTCCACATCCAGATACTCCAGAAAGAGTGTTTCAAACCTGCT
CTATGAAAGGGAATGTTCAACTCTATGAGTTGAATGCAGTCATCAGAAAGAAATTTCTGA
GAATGCTGCTGTCTACCTTTTATTTGCTAGTGATCCCTTTTCCAACGATATCTGAGTCAG
CTAGTCAAATATCCACTTGCAGATTCCACAAAAAGAGTGTTTCAAAACTGCTCTCTATCA
ATGGCAAAGTTCAACTCTGTTAGTTGAGGACACATATCACCAACAAGTTTCTGAGAATGC
TTCTGTCTATTTTTATGGGCCACAAATTGTTATCCGCTCACAATTCCACATGTGGTCGAA
ATGTCCACTTCCACAAACTACAAAAAGAGTGTTTCAAACCTGCTCTATGAAAGGCCATGT
TCATCTCTATGAGTTGAATGGAAATATCCCAAAGAAATTTCTGGGAATGCTGCTGTCTAG
TTTTTATAGCTAGTGATCCCTCTTCCAACGATATCCTCAAAGCAATCCAAATATCCACTT
GCAGAATCCACAAAAAGAGTGTTTCAAAACTGCTCTATCAATAGAAAGGTTCAACTCTTT
TAGTTGAGTACACACATCACGAACAAGTTTCTGAGAAAGCTTCTGTCTGGCTTTTATTGG
CCACAAATTGTTATCCGCTCACAATTCCACATGTGGTCCAAATGTCCACTTCCAGATTCT
TCCAAAAGAGTGTTTCAAACGTGCTCAAAGTAAGGGAATGTTCAACTCTGTGACTTGAAT
GCAGATATCACCAAGTAGTTTCTAATAGTGCTTCTGTCTAGATTTTAGATCATGATATTC
CCTTTTCCAACGATATCGTTAGAGCTATCCAAATATCCACTTACAGTTTCTACAAAAAGA
GTGTTTCCAAACTGCTGCATCAAAAGAAAGGTTCAACTCTGTTAGTTGAGGACACACATC
ACAAAGAAGTTTGTGAGAATGCTTCTGTCTAGATTTTGTATCCACAAATTGTTATCCGCT
CACAATTCCACATGTGGTCCTAAATATCAATTTGCAGAATCCACAAAAATAGAGTTTCAA
AGCTGCTCTGTAAAAAGAAAGGTTCCACTCTGTTAGCTGAGTACACACATCACAAACTTG
TTTCTGAGAATCCTTCTGTCTCGTTTTTATGGCCACAAATTGTTATCCGCTCACAATTCC
ACATGTGGTCCAAATGTCCACATCCAGATACTCCAGAAAGAGTGTTTCAAACCTGCTCTA
TGAAAGGCAATCTTCAACTCTATGAGTTGAATGCAGACATCAGAAAGAAATTTCTGAGAA
TGCTGCTGTCTACCTTTTATTGCTAGACCCTAGCTATCTTACCTGAAATCTAGCTAGTCC
CAGAAAAGGGGTATTTTGCCCGAATTCTCTAGTGATCCCTCTTCCAACGATATCCTCCAA
GCTATCCAAATATCCACCTGCATTTTCCACAAAAAGAGTGTTTCAAAACTGCTCTATCAA
TAGAAATGTTCAACTCCTTTGGCTGGGTACACACATCAAAAACAAGTTTCTGAGCATGCT
TCTGTCTCGTTTTTATGGGCCACAAATTGTTATCCGCTCACAATTCCACATGTGGTCCAA
ATGTCCACTTCCAGACACTACAAAAAGAGTGTTTCCAACGTGCTCTAAGAAAGCGAATGT
TCAACTCTGTGACTTGAATGCAGATATCACAAAGTAGTTTCTGAGAGGGCTTCTGTCTAG
ATTTTAGATGATGATATTCCCTTTTCCAACGATATCATTAGAGCTATCCAAATATCCACT
TACAGTTTCTACAAAAAGAGTGTTTCCAAACTGCTGCATCAAAAGAGAGGTTCCACTCTG
TTAGCTGAGTACACACATCACAAGCTTGTTTCTCAGAATCCTTCTGTCTCGTTTTTATGG
GCCACAAATTGTTATCCGCTCACAATTCCACATGTGGTCCAAATGTCCACATCCAGATAC
TCCAGAAAGAGTGTTTCAAACCTGCTCTATGAAAGGGAATGTTCAACTCTATGAGTTGAA
TGCAGTCATCAGAAAGAAATTTCTGAGAATGCTGCTGTCTACCTTTTATTTGCTAGTGAT
CCCTTTTCCAACGATATCTGAGTCAGCTAGTCAAATATCCACTTGCAGATTCCACAAAAA
GAGTGTTTCAAAACTGCTCTCTATCAATGGCAAAGTTCAACTCTGTTAGTTGAGGACACA
TATCACCAACAAGTTTCTGAGAATGCTTCTGTCTATTTTTATGGGCCACAAATTGTTATC
CGCTCACAATTCCACATGTGGTCGAAATGTCCACTTCCACAAACTACAAAAAGAGTGTTT
CAAACCTGCTCTATGAAAGGCCATGTTCATCTCTATGAGTTGAATGGAAATATCCCAAAG
AAATTTCTGGGAATGCTGCTGTCTAGTTTTTATAGCTAGTGATCCCTCTTCCAACGATAT
CCTCAAAGCAATCCAAATATCCACTTGCAGAATCCACAAAAAGAGTGTTTCAAAACTGCT
CTATCAATAGAAAGGTTCAACTCTTTTAGTTGAGTACACACATCACGAACAAGTTTCTGA
GAAAGCTTCTGTCTGGCTTTTATTGGCCACAAATTGTTATCCGCTCACAATTCCACATGT
GGTCCAAATGTCCACTTCCAGATTCTTCCAAAAGAGTGTTTCAAACGTGCTCAAAGTAAG
GGAATGTTCAACTCTGTGACTTGAATGCAGATATCACCAAGTAGTTTCTAATAGTGCTTC
TGTCTAGATTTTAGATCATGATATTCCCTTTTCCAACGATATCGTTAGAGCTATCCAAAT
ATCCACTTACAGTTTCTACAAAAAGAGTGTTTCCAAACTGCTGCATCAAAAGAAAGGTTC
AACTCTGTTAGTTGAGGACACACATCACAAAGAAGTTTGTGAGAATGCTTCTGTCTAGAT
TTTGTATCCACAAATTGTTATCCGCTCACAATTCCACATGTGGTCCTAAATATCAATTTG
CAGAATCCACAAAAATAGAGTTTCAAAGCTGCTCTGTAAAAAGAAAGGTTCCACTCTGTT
AGCTGAGTACACACATCACAAACTTGTTTCTGAGAATCCTTCTGTCTCGTTTTTATGGCC
ACAAATTGTTATCCGCTCACAATTCCACATGTGGTCCAAATGTCCACATCCAGATACTCC
AGAAAGAGTGTTTCAAACCTGCTCTATGAAAGGCAATCTTCAACTCTATGAGTTGAATGC
AGACATCAGAAAGAAATTTCTGAGAATGCTGCTGTCTACCTTTTATTGCTAGACCCTAGC
TATCTTACCTGAAATCTAGCTAGTCCCTGAAATGGGGTATTTTGCCCGAATTCTCTAGTG
ATCCCTCTTCCAACGATATCCTCCAAGCTATCCAAATATCCACCTGCATTTTCCACAAAA
AGAGTGTTTCAAAACTGCTCTATCAATAGAAATGTTCAACTCCTTTGGCTGGGTACACAC
ATCAAAAACAAGTTTCTGAGCATGCTTCTGTCTCGTTTTTATGGGCCACAAATTGTTATC
CGCTCACAATTCCACATGTGGTCCAAATGTCCACTTCCAGACACTACAAAAAGAGTGTTT
CCAACGTGCTCTAAGAAAGCGAATGTTCAACTCTGTGACTTGAATGCAGATATCACAAAG
TAGTTTCTGAGAGGGCTTCTGTCTAGATTTTAGATGATGATATTCCCTTTTCCAACGATA
TCATTAGAGCTATCCAAATATCCACTTACAGTTTCTACAAAAAGAGTGTTTCCAAACTGC
TGCATCAAAAGAGAGGTTCCACTCTGTTAGCTGAGTACACACATCACAAGCTTGTTTCTC
AGAATCCTTCTGTCTCGTTTTTATGGGCCACAAATTGTTATCCGCTCACAATTCCACATG
TGGTCCAAATGTCCACATCCAGATACTCCAGAAAGAGTGTTTCAAACCTGCTCTATGAAA
GGGAATGTTCAACTCTATGAGTTGAATGCAGTCATCAGAAAGAAATTTCTGAGAATGCTG
CTGTCTACCTTTTATTTGCTAGTGATCCCTTTTCCAACGATATCTGAGTCAGCTAGTCAA
ATATCCACTTGCAGATTCCACAAAAAGAGTGTTTCAAAACTGCTCTCTATCAATGGCAAA
GTTCAACTCTGTTAGTTGAGGACACATATCACCAACAAGTTTCTGAGAATGCTTCTGTCT
ATTTTTATGGGCCACAAATTGTTATCCGCTCACAATTCCACATGTGGTCGAAATGTCCAC
TTCCACAAACTACAAAAAGAGTGTTTCAAACCTGCTCTATGAAAGGCCATGTTCATCTCT
ATGAGTTGAATGGAAATATCCCAAAGAAATTTCTGGGAATGCTGCTGTCTAGTTTTTATA
GCTAGTGATCCCTCTTCCAACGATATCCTCAAAGCAATCCAAATATCCACTTGCAGAATC
CACAAAAAGAGTGTTTCAAAACTGCTCTATCAATAGAAAGGTTCAACTCTTTTAGTTGAG
TACACACATCACGAACAAGTTTCTGAGAAAGCTTCTGTCTGGCTTTTATTGGCCACAAAT
TGTTATCCGCTCACAATTCCACATGTGGTCCAAATGTCCACTTCCAGATTCTTCCAAAAG
AGTGTTTCAAACGTGCTCAAAGTAAGGGAATGTTCAACTCTGTGACTTGAATGCAGATAT
CACCAAGTAGTTTCTAATAGTGCTTCTGTCTAGATTTTAGATCATGATATTCCCTTTTCC
AACGATATCGTTAGAGCTATCCAAATATCCACTTACAGTTTCTACAAAAAGAGTGTTTCC
AAACTGCTGCATCAAAAGAAAGGTTCAACTCTGTTAGTTGAGGACACACATCACAAAGAA
GTTTGTGAGAATGCTTCTGTCTAGATTTTGTATCCACAAATTGTTATCCGCTCACAATTC
CACATGTGGTCCTAAATATCAATTTGCAGAATCCACAAAAATAGAGTTTCAAAGCTGCTC
TGTAAAAAGAAAGGTTCCACTCTGTTAGCTGAGTACACACATCACAAACTTGTTTCTGAG
AATCCTTCTGTCTCGTTTTTATGGCCACAAATTGTTATCCGCTCACAATTCCACATGTGG
TCCAAATGTCCACATCCAGATACTCCAGAAAGAGTGTTTCAAACCTGCTCTATGAAAGGC
AATCTTCAACTCTATGAGTTGAATGCAGACATCAGAAAGAAATTTCTGAGAATGCTGCTG
TCTACCTTTTATTGCTAGACCCTAGCTATCTTACCTGAAATCTAGCTAGTCCCGCAAAGC
GGGTATTTTGCCCGAATTCTCTAGTGATCCCTCTTCCAACGATATCCTCCAAGCTATCCA
AATATCCACCTGCATTTTCCACAAAAAGAGTGTTTCAAAACTGCTCTATCAATAGAAATG
TTCAACTCCTTTGGCTGGGTACACACATCAAAAACAAGTTTCTGAGCATGCTTCTGTCTC
GTTTTTATGGGCCACAAATTGTTATCCGCTCACAATTCCACATGTGGTCCAAATGTCCAC
TTCCAGACACTACAAAAAGAGTGTTTCCAACGTGCTCTAAGAAAGCGAATGTTCAACTCT
GTGACTTGAATGCAGATATCACAAAGTAGTTTCTGAGAGGGCTTCTGTCTAGATTTTAGA
TGATGATATTCCCTTTTCCAACGATATCATTAGAGCTATCCAAATATCCACTTACAGTTT
CTACAAAAAGAGTGTTTCCAAACTGCTGCATCAAAAGAGAGGTTCCACTCTGTTAGCTGA
GTACACACATCACAAGCTTGTTTCTCAGAATCCTTCTGTCTCGTTTTTATGGGCCACAAA
TTGTTATCCGCTCACAATTCCACATGTGGTCCAAATGTCCACATCCAGATACTCCAGAAA
GAGTGTTTCAAACCTGCTCTATGAAAGGGAATGTTCAACTCTATGAGTTGAATGCAGTCA
TCAGAAAGAAATTTCTGAGAATGCTGCTGTCTACCTTTTATTTGCTAGTGATCCCTTTTC
CAACGATATCTGAGTCAGCTAGTCAAATATCCACTTGCAGATTCCACAAAAAGAGTGTTT
CAAAACTGCTCTCTATCAATGGCAAAGTTCAACTCTGTTAGTTGAGGACACATATCACCA
ACAAGTTTCTGAGAATGCTTCTGTCTATTTTTATGGGCCACAAATTGTTATCCGCTCACA
ATTCCACATGTGGTCGAAATGTCCACTTCCACAAACTACAAAAAGAGTGTTTCAAACCTG
CTCTATGAAAGGCCATGTTCATCTCTATGAGTTGAATGGAAATATCCCAAAGAAATTTCT
GGGAATGCTGCTGTCTAGTTTTTATAGCTAGTGATCCCTCTTCCAACGATATCCTCAAAG
CAATCCAAATATCCACTTGCAGAATCCACAAAAAGAGTGTTTCAAAACTGCTCTATCAAT
AGAAAGGTTCAACTCTTTTAGTTGAGTACACACATCACGAACAAGTTTCTGAGAAAGCTT
CTGTCTGGCTTTTATTGGCCACAAATTGTTATCCGCTCACAATTCCACATGTGGTCCAAA
TGTCCACTTCCAGATTCTTCCAAAAGAGTGTTTCAAACGTGCTCAAAGTAAGGGAATGTT
CAACTCTGTGACTTGAATGCAGATATCACCAAGTAGTTTCTAATAGTGCTTCTGTCTAGA
TTTTAGATCATGATATTCCCTTTTCCAACGATATCGTTAGAGCTATCCAAATATCCACTT
ACAGTTTCTACAAAAAGAGTGTTTCCAAACTGCTGCATCAAAAGAAAGGTTCAACTCTGT
TAGTTGAGGACACACATCACAAAGAAGTTTGTGAGAATGCTTCTGTCTAGATTTTGTATC
CACAAATTGTTATCCGCTCACAATTCCACATGTGGTCCTAAATATCAATTTGCAGAATCC
ACAAAAATAGAGTTTCAAAGCTGCTCTGTAAAAAGAAAGGTTCCACTCTGTTAGCTGAGT
ACACACATCACAAACTTGTTTCTGAGAATCCTTCTGTCTCGTTTTTATGGCCACAAATTG
TTATCCGCTCACAATTCCACATGTGGTCCAAATGTCCACATCCAGATACTCCAGAAAGAG
TGTTTCAAACCTGCTCTATGAAAGGCAATCTTCAACTCTATGAGTTGAATGCAGACATCA
GAAAGAAATTTCTGAGAATGCTGCTGTCTACCTTTTATTGCTAGACCCTAGCTATCTTAC
CTGAAATCTAGCTAGTCCCCCAAACCGGGTATTTTGCCCGAATTCTCTAGTGATCCCTCT
TCCAACGATATCCTCCAAGCTATCCAAATATCCACCTGCATTTTCCACAAAAAGAGTGTT
TCAAAACTGCTCTATCAATAGAAATGTTCAACTCCTTTGGCTGGGTACACACATCAAAAA
CAAGTTTCTGAGCATGCTTCTGTCTCGTTTTTATGGGCCACAAATTGTTATCCGCTCACA
ATTCCACATGTGGTCCAAATGTCCACTTCCAGACACTACAAAAAGAGTGTTTCCAACGTG
CTCTAAGAAAGCGAATGTTCAACTCTGTGACTTGAATGCAGATATCACAAAGTAGTTTCT
GAGAGGGCTTCTGTCTAGATTTTAGATGATGATATTCCCTTTTCCAACGATATCATTAGA
GCTATCCAAATATCCACTTACAGTTTCTACAAAAAGAGTGTTTCCAAACTGCTGCATCAA
AAGAGAGGTTCCACTCTGTTAGCTGAGTACACACATCACAAGCTTGTTTCTCAGAATCCT
TCTGTCTCGTTTTTATGGGCCACAAATTGTTATCCGCTCACAATTCCACATGTGGTCCAA
ATGTCCACATCCAGATACTCCAGAAAGAGTGTTTCAAACCTGCTCTATGAAAGGGAATGT
TCAACTCTATGAGTTGAATGCAGTCATCAGAAAGAAATTTCTGAGAATGCTGCTGTCTAC
CTTTTATTTGCTAGTGATCCCTTTTCCAACGATATCTGAGTCAGCTAGTCAAATATCCAC
TTGCAGATTCCACAAAAAGAGTGTTTCAAAACTGCTCTCTATCAATGGCAAAGTTCAACT
CTGTTAGTTGAGGACACATATCACCAACAAGTTTCTGAGAATGCTTCTGTCTATTTTTAT
GGGCCACAAATTGTTATCCGCTCACAATTCCACATGTGGTCGAAATGTCCACTTCCACAA
ACTACAAAAAGAGTGTTTCAAACCTGCTCTATGAAAGGCCATGTTCATCTCTATGAGTTG
AATGGAAATATCCCAAAGAAATTTCTGGGAATGCTGCTGTCTAGTTTTTATAGCTAGTGA
TCCCTCTTCCAACGATATCCTCAAAGCAATCCAAATATCCACTTGCAGAATCCACAAAAA
GAGTGTTTCAAAACTGCTCTATCAATAGAAAGGTTCAACTCTTTTAGTTGAGTACACACA
TCACGAACAAGTTTCTGAGAAAGCTTCTGTCTGGCTTTTATTGGCCACAAATTGTTATCC
GCTCACAATTCCACATGTGGTCCAAATGTCCACTTCCAGATTCTTCCAAAAGAGTGTTTC
AAACGTGCTCAAAGTAAGGGAATGTTCAACTCTGTGACTTGAATGCAGATATCACCAAGT
AGTTTCTAATAGTGCTTCTGTCTAGATTTTAGATCATGATATTCCCTTTTCCAACGATAT
CGTTAGAGCTATCCAAATATCCACTTACAGTTTCTACAAAAAGAGTGTTTCCAAACTGCT
GCATCAAAAGAAAGGTTCAACTCTGTTAGTTGAGGACACACATCACAAAGAAGTTTGTGA
GAATGCTTCTGTCTAGATTTTGTATCCACAAATTGTTATCCGCTCACAATTCCACATGTG
GTCCTAAATATCAATTTGCAGAATCCACAAAAATAGAGTTTCAAAGCTGCTCTGTAAAAA
GAAAGGTTCCACTCTGTTAGCTGAGTACACACATCACAAACTTGTTTCTGAGAATCCTTC
TGTCTCGTTTTTATGGCCACAAATTGTTATCCGCTCACAATTCCACATGTGGTCCAAATG
TCCACATCCAGATACTCCAGAAAGAGTGTTTCAAACCTGCTCTATGAAAGGCAATCTTCA
ACTCTATGAGTTGAATGCAGACATCAGAAAGAAATTTCTGAGAATGCTGCTGTCTACCTT
TTATTGCTAGACCCTAGCTATCTTACCTGAAATCTAGCTAGTCCCACAAAACGGGTATTT
TGCCCGAATTCTCTAGTGATCCCTCTTCCAACGATATCCTCCAAGCTATCCAAATATCCA
CCTGCATTTTCCACAAAAAGAGTGTTTCAAAACTGCTCTATCAATAGAAATGTTCAACTC
CTTTGGCTGGGTACACACATCAAAAACAAGTTTCTGAGCATGCTTCTGTCTCGTTTTTAT
GGGCCACAAATTGTTATCCGCTCACAATTCCACATGTGGTCCAAATGTCCACTTCCAGAC
ACTACAAAAAGAGTGTTTCCAACGTGCTCTAAGAAAGCGAATGTTCAACTCTGTGACTTG
AATGCAGATATCACAAAGTAGTTTCTGAGAGGGCTTCTGTCTAGATTTTAGATGATGATA
TTCCCTTTTCCAACGATATCATTAGAGCTATCCAAATATCCACTTACAGTTTCTACAAAA
AGAGTGTTTCCAAACTGCTGCATCAAAAGAGAGGTTCCACTCTGTTAGCTGAGTACACAC
ATCACAAGCTTGTTTCTCAGAATCCTTCTGTCTCGTTTTTATGGGCCACAAATTGTTATC
CGCTCACAATTCCACATGTGGTCCAAATGTCCACATCCAGATACTCCAGAAAGAGTGTTT
CAAACCTGCTCTATGAAAGGGAATGTTCAACTCTATGAGTTGAATGCAGTCATCAGAAAG
AAATTTCTGAGAATGCTGCTGTCTACCTTTTATTTGCTAGTGATCCCTTTTCCAACGATA
TCTGAGTCAGCTAGTCAAATATCCACTTGCAGATTCCACAAAAAGAGTGTTTCAAAACTG
CTCTCTATCAATGGCAAAGTTCAACTCTGTTAGTTGAGGACACATATCACCAACAAGTTT
CTGAGAATGCTTCTGTCTATTTTTATGGGCCACAAATTGTTATCCGCTCACAATTCCACA
TGTGGTCGAAATGTCCACTTCCACAAACTACAAAAAGAGTGTTTCAAACCTGCTCTATGA
AAGGCCATGTTCATCTCTATGAGTTGAATGGAAATATCCCAAAGAAATTTCTGGGAATGC
TGCTGTCTAGTTTTTATAGCTAGTGATCCCTCTTCCAACGATATCCTCAAAGCAATCCAA
ATATCCACTTGCAGAATCCACAAAAAGAGTGTTTCAAAACTGCTCTATCAATAGAAAGGT
TCAACTCTTTTAGTTGAGTACACACATCACGAACAAGTTTCTGAGAAAGCTTCTGTCTGG
CTTTTATTGGCCACAAATTGTTATCCGCTCACAATTCCACATGTGGTCCAAATGTCCACT
TCCAGATTCTTCCAAAAGAGTGTTTCAAACGTGCTCAAAGTAAGGGAATGTTCAACTCTG
TGACTTGAATGCAGATATCACCAAGTAGTTTCTAATAGTGCTTCTGTCTAGATTTTAGAT
CATGATATTCCCTTTTCCAACGATATCGTTAGAGCTATCCAAATATCCACTTACAGTTTC
TACAAAAAGAGTGTTTCCAAACTGCTGCATCAAAAGAAAGGTTCAACTCTGTTAGTTGAG
GACACACATCACAAAGAAGTTTGTGAGAATGCTTCTGTCTAGATTTTGTATCCACAAATT
GTTATCCGCTCACAATTCCACATGTGGTCCTAAATATCAATTTGCAGAATCCACAAAAAT
AGAGTTTCAAAGCTGCTCTGTAAAAAGAAAGGTTCCACTCTGTTAGCTGAGTACACACAT
CACAAACTTGTTTCTGAGAATCCTTCTGTCTCGTTTTTATGGCCACAAATTGTTATCCGC
TCACAATTCCACATGTGGTCCAAATGTCCACATCCAGATACTCCAGAAAGAGTGTTTCAA
ACCTGCTCTATGAAAGGCAATCTTCAACTCTATGAGTTGAATGCAGACATCAGAAAGAAA
TTTCTGAGAATGCTGCTGTCTACCTTTTATTGCTAGACCCTAGCTATCTTACCTGAAATC
TAGCTAGTCCCTCAAATCGGGTATTTTGCCCGAATTCTCTAGTGATCCCTCTTCCAACGA
TATCCTCCAAGCTATCCAAATATCCACCTGCATTTTCCACAAAAAGAGTGTTTCAAAACT
GCTCTATCAATAGAAATGTTCAACTCCTTTGGCTGGGTACACACATCAAAAACAAGTTTC
TGAGCATGCTTCTGTCTCGTTTTTATGGGCCACAAATTGTTATCCGCTCACAATTCCACA
TGTGGTCCAAATGTCCACTTCCAGACACTACAAAAAGAGTGTTTCCAACGTGCTCTAAGA
AAGCGAATGTTCAACTCTGTGACTTGAATGCAGATATCACAAAGTAGTTTCTGAGAGGGC
TTCTGTCTAGATTTTAGATGATGATATTCCCTTTTCCAACGATATCATTAGAGCTATCCA
AATATCCACTTACAGTTTCTACAAAAAGAGTGTTTCCAAACTGCTGCATCAAAAGAGAGG
TTCCACTCTGTTAGCTGAGTACACACATCACAAGCTTGTTTCTCAGAATCCTTCTGTCTC
GTTTTTATGGGCCACAAATTGTTATCCGCTCACAATTCCACATGTGGTCCAAATGTCCAC
ATCCAGATACTCCAGAAAGAGTGTTTCAAACCTGCTCTATGAAAGGGAATGTTCAACTCT
ATGAGTTGAATGCAGTCATCAGAAAGAAATTTCTGAGAATGCTGCTGTCTACCTTTTATT
TGCTAGTGATCCCTTTTCCAACGATATCTGAGTCAGCTAGTCAAATATCCACTTGCAGAT
TCCACAAAAAGAGTGTTTCAAAACTGCTCTCTATCAATGGCAAAGTTCAACTCTGTTAGT
TGAGGACACATATCACCAACAAGTTTCTGAGAATGCTTCTGTCTATTTTTATGGGCCACA
AATTGTTATCCGCTCACAATTCCACATGTGGTCGAAATGTCCACTTCCACAAACTACAAA
AAGAGTGTTTCAAACCTGCTCTATGAAAGGCCATGTTCATCTCTATGAGTTGAATGGAAA
TATCCCAAAGAAATTTCTGGGAATGCTGCTGTCTAGTTTTTATAGCTAGTGATCCCTCTT
CCAACGATATCCTCAAAGCAATCCAAATATCCACTTGCAGAATCCACAAAAAGAGTGTTT
CAAAACTGCTCTATCAATAGAAAGGTTCAACTCTTTTAGTTGAGTACACACATCACGAAC
AAGTTTCTGAGAAAGCTTCTGTCTGGCTTTTATTGGCCACAAATTGTTATCCGCTCACAA
TTCCACATGTGGTCCAAATGTCCACTTCCAGATTCTTCCAAAAGAGTGTTTCAAACGTGC
TCAAAGTAAGGGAATGTTCAACTCTGTGACTTGAATGCAGATATCACCAAGTAGTTTCTA
ATAGTGCTTCTGTCTAGATTTTAGATCATGATATTCCCTTTTCCAACGATATCGTTAGAG
CTATCCAAATATCCACTTACAGTTTCTACAAAAAGAGTGTTTCCAAACTGCTGCATCAAA
AGAAAGGTTCAACTCTGTTAGTTGAGGACACACATCACAAAGAAGTTTGTGAGAATGCTT
CTGTCTAGATTTTGTATCCACAAATTGTTATCCGCTCACAATTCCACATGTGGTCCTAAA
TATCAATTTGCAGAATCCACAAAAATAGAGTTTCAAAGCTGCTCTGTAAAAAGAAAGGTT
CCACTCTGTTAGCTGAGTACACACATCACAAACTTGTTTCTGAGAATCCTTCTGTCTCGT
TTTTATGGCCACAAATTGTTATCCGCTCACAATTCCACATGTGGTCCAAATGTCCACATC
CAGATACTCCAGAAAGAGTGTTTCAAACCTGCTCTATGAAAGGCAATCTTCAACTCTATG
AGTTGAATGCAGACATCAGAAAGAAATTTCTGAGAATGCTGCTGTCTACCTTTTATTGCT
AGACCCTAGCTATCTTACCTGAAATCTAGCTAGTCCCGAAAAGAGGGTATTTTGCCCGAA
TTCTCTAGTGATCCCTCTTCCAACGATATCCTCCAAGCTATCCAAATATCCACCTGCATT
TTCCACAAAAAGAGTGTTTCAAAACTGCTCTATCAATAGAAATGTTCAACTCCTTTGGCT
GGGTACACACATCAAAAACAAGTTTCTGAGCATGCTTCTGTCTCGTTTTTATGGGCCACA
AATTGTTATCCGCTCACAATTCCACATGTGGTCCAAATGTCCACTTCCAGACACTACAAA
AAGAGTGTTTCCAACGTGCTCTAAGAAAGCGAATGTTCAACTCTGTGACTTGAATGCAGA
TATCACAAAGTAGTTTCTGAGAGGGCTTCTGTCTAGATTTTAGATGATGATATTCCCTTT
TCCAACGATATCATTAGAGCTATCCAAATATCCACTTACAGTTTCTACAAAAAGAGTGTT
TCCAAACTGCTGCATCAAAAGAGAGGTTCCACTCTGTTAGCTGAGTACACACATCACAAG
CTTGTTTCTCAGAATCCTTCTGTCTCGTTTTTATGGGCCACAAATTGTTATCCGCTCACA
ATTCCACATGTGGTCCAAATGTCCACATCCAGATACTCCAGAAAGAGTGTTTCAAACCTG
CTCTATGAAAGGGAATGTTCAACTCTATGAGTTGAATGCAGTCATCAGAAAGAAATTTCT
GAGAATGCTGCTGTCTACCTTTTATTTGCTAGTGATCCCTTTTCCAACGATATCTGAGTC
AGCTAGTCAAATATCCACTTGCAGATTCCACAAAAAGAGTGTTTCAAAACTGCTCTCTAT
CAATGGCAAAGTTCAACTCTGTTAGTTGAGGACACATATCACCAACAAGTTTCTGAGAAT
GCTTCTGTCTATTTTTATGGGCCACAAATTGTTATCCGCTCACAATTCCACATGTGGTCG
AAATGTCCACTTCCACAAACTACAAAAAGAGTGTTTCAAACCTGCTCTATGAAAGGCCAT
GTTCATCTCTATGAGTTGAATGGAAATATCCCAAAGAAATTTCTGGGAATGCTGCTGTCT
AGTTTTTATAGCTAGTGATCCCTCTTCCAACGATATCCTCAAAGCAATCCAAATATCCAC
TTGCAGAATCCACAAAAAGAGTGTTTCAAAACTGCTCTATCAATAGAAAGGTTCAACTCT
TTTAGTTGAGTACACACATCACGAACAAGTTTCTGAGAAAGCTTCTGTCTGGCTTTTATT
GGCCACAAATTGTTATCCGCTCACAATTCCACATGTGGTCCAAATGTCCACTTCCAGATT
CTTCCAAAAGAGTGTTTCAAACGTGCTCAAAGTAAGGGAATGTTCAACTCTGTGACTTGA
ATGCAGATATCACCAAGTAGTTTCTAATAGTGCTTCTGTCTAGATTTTAGATCATGATAT
TCCCTTTTCCAACGATATCGTTAGAGCTATCCAAATATCCACTTACAGTTTCTACAAAAA
GAGTGTTTCCAAACTGCTGCATCAAAAGAAAGGTTCAACTCTGTTAGTTGAGGACACACA
TCACAAAGAAGTTTGTGAGAATGCTTCTGTCTAGATTTTGTATCCACAAATTGTTATCCG
CTCACAATTCCACATGTGGTCCTAAATATCAATTTGCAGAATCCACAAAAATAGAGTTTC
AAAGCTGCTCTGTAAAAAGAAAGGTTCCACTCTGTTAGCTGAGTACACACATCACAAACT
TGTTTCTGAGAATCCTTCTGTCTCGTTTTTATGGCCACAAATTGTTATCCGCTCACAATT
CCACATGTGGTCCAAATGTCCACATCCAGATACTCCAGAAAGAGTGTTTCAAACCTGCTC
TATGAAAGGCAATCTTCAACTCTATGAGTTGAATGCAGACATCAGAAAGAAATTTCTGAG
AATGCTGCTGTCTACCTTTTATTGCTAGACCCTAGCTATCTTACCTGAAATCTAGCTAGT
CCCCAAAACAGGGTATTTTGCCCGAATTCTCTAGTGATCCCTCTTCCAACGATATCCTCC
AAGCTATCCAAATATCCACCTGCATTTTCCACAAAAAGAGTGTTTCAAAACTGCTCTATC
AATAGAAATGTTCAACTCCTTTGGCTGGGTACACACATCAAAAACAAGTTTCTGAGCATG
CTTCTGTCTCGTTTTTATGGGCCACAAATTGTTATCCGCTCACAATTCCACATGTGGTCC
AAATGTCCACTTCCAGACACTACAAAAAGAGTGTTTCCAACGTGCTCTAAGAAAGCGAAT
GTTCAACTCTGTGACTTGAATGCAGATATCACAAAGTAGTTTCTGAGAGGGCTTCTGTCT
AGATTTTAGATGATGATATTCCCTTTTCCAACGATATCATTAGAGCTATCCAAATATCCA
CTTACAGTTTCTACAAAAAGAGTGTTTCCAAACTGCTGCATCAAAAGAGAGGTTCCACTC
TGTTAGCTGAGTACACACATCACAAGCTTGTTTCTCAGAATCCTTCTGTCTCGTTTTTAT
GGGCCACAAATTGTTATCCGCTCACAATTCCACATGTGGTCCAAATGTCCACATCCAGAT
ACTCCAGAAAGAGTGTTTCAAACCTGCTCTATGAAAGGGAATGTTCAACTCTATGAGTTG
AATGCAGTCATCAGAAAGAAATTTCTGAGAATGCTGCTGTCTACCTTTTATTTGCTAGTG
ATCCCTTTTCCAACGATATCTGAGTCAGCTAGTCAAATATCCACTTGCAGATTCCACAAA
AAGAGTGTTTCAAAACTGCTCTCTATCAATGGCAAAGTTCAACTCTGTTAGTTGAGGACA
CATATCACCAACAAGTTTCTGAGAATGCTTCTGTCTATTTTTATGGGCCACAAATTGTTA
TCCGCTCACAATTCCACATGTGGTCGAAATGTCCACTTCCACAAACTACAAAAAGAGTGT
TTCAAACCTGCTCTATGAAAGGCCATGTTCATCTCTATGAGTTGAATGGAAATATCCCAA
AGAAATTTCTGGGAATGCTGCTGTCTAGTTTTTATAGCTAGTGATCCCTCTTCCAACGAT
ATCCTCAAAGCAATCCAAATATCCACTTGCAGAATCCACAAAAAGAGTGTTTCAAAACTG
CTCTATCAATAGAAAGGTTCAACTCTTTTAGTTGAGTACACACATCACGAACAAGTTTCT
GAGAAAGCTTCTGTCTGGCTTTTATTGGCCACAAATTGTTATCCGCTCACAATTCCACAT
GTGGTCCAAATGTCCACTTCCAGATTCTTCCAAAAGAGTGTTTCAAACGTGCTCAAAGTA
AGGGAATGTTCAACTCTGTGACTTGAATGCAGATATCACCAAGTAGTTTCTAATAGTGCT
TCTGTCTAGATTTTAGATCATGATATTCCCTTTTCCAACGATATCGTTAGAGCTATCCAA
ATATCCACTTACAGTTTCTACAAAAAGAGTGTTTCCAAACTGCTGCATCAAAAGAAAGGT
TCAACTCTGTTAGTTGAGGACACACATCACAAAGAAGTTTGTGAGAATGCTTCTGTCTAG
ATTTTGTATCCACAAATTGTTATCCGCTCACAATTCCACATGTGGTCCTAAATATCAATT
TGCAGAATCCACAAAAATAGAGTTTCAAAGCTGCTCTGTAAAAAGAAAGGTTCCACTCTG
TTAGCTGAGTACACACATCACAAACTTGTTTCTGAGAATCCTTCTGTCTCGTTTTTATGG
CCACAAATTGTTATCCGCTCACAATTCCACATGTGGTCCAAATGTCCACATCCAGATACT
CCAGAAAGAGTGTTTCAAACCTGCTCTATGAAAGGCAATCTTCAACTCTATGAGTTGAAT
GCAGACATCAGAAAGAAATTTCTGAGAATGCTGCTGTCTACCTTTTATTGCTAGACCCTA
GCTATCTTACCTGAAATCTAGCTAGTCCCAAAAAAAGGGTATTTTGCCCGAATTCTCTAG
TGATCCCTCTTCCAACGATATCCTCCAAGCTATCCAAATATCCACCTGCATTTTCCACAA
AAAGAGTGTTTCAAAACTGCTCTCTATCAATGGCAAAGTTCAACTCTGTTAGTTGAGGAC
ACATATCACCAACAAGTTTCTGAGAATGCTTCTGTCTATTTTTATGGGCCACAAATTGTT
ATCCGCTCACAACTCCACATGTGGTCGAAATGTCCACTTCCACAAACTACAAAAAGAGTG
TTTCAAACCTGCTCTATGAAAGGCCATGTTCATCTCTATGAGTTGAATGGAAATATCCCA
AAGAAATTTCTGGGAATGCTGCTGTCTAGTTTTTATAGCTAGTGATCCCTCTTCCAACGA
TATCCTCAAAGCAATCCAAATATCCACTTGCAGAATCCACAAAAAGAGTGTTTCAAAACT
GCTCTATCAATAGAAAGGTTCAACTCTTTTAGTTGAGTACACACATCACGAACAAGTTTC
TGAGAAAGCTTCTGTCTGGCTTTTATTGGCCACAAATTGTTATCCGCTCACAATTCCACA
TGTGGTCCAAATGTCCACTTCCAGATTCTTCCAAAAGAGTGTTTCAAACGTGCTCAAAGT
AAGGGAATGTTCAACTCTGTGACTTGAATGCAGATATCACCAAGTAGTTTCTAATAGTGC
TTCTGTCTAGATTTTAGATCATGATATTCCCTTTTCCAACGATATCGTTAGAGCTATCCA
AATATCCACTTACAGTTTCTACAAAAAGAGTGTTTCCAAACTGCTGCATCAAAAGAAAGG
TTCAACTCTGTTAGTTGAGGACACACATCACAAAGAAGTTTGTGAGAATGCTTCTGTCTA
GATTTTGTATCCACAAATTGTTATCCGCTCACAATTCCACATGTGGTCCTAAATATCAAT
TTGCAGAATCCACAAAAATAGAGTTTCAAAGCTGCTCTGTAAAAAGAAAGGTTCCACTCT
GTTAGCTGAGTACACACATCACAAACTTGTTTCTGAGAATCCTTCTGTCTCGTTTTTATG
GCCACAAATTGTTATCCGCTCACAATTCCACATGTGGTCCAAATGTCCACATCCAGATAC
TCCAGAAAGAGTGTTTCAAACCTGCTCTATGAAAGGCAATCTTCAACTCTATGAGTTGAA
TGCAGACATCAGAAAGAAATTTCTGAGAATGCTGCTGTCTACCTTTTATTGCTAGACCCT
AGCTATCTTACCTGAAATCTAGCTAGTCCCGTAAAGTGGGAATTTTGCCCGAATTCTCTA
GTGATCCCTCTTCCAACGATATCCTCCAAGCTATCCAAATATCCACCTGCATTTTCCACA
AAAAGAGTGTTTCAAAACTGCTCTATCAATAGAAATGTTCAACTCCTTTGGCTGGGTACA
CACATCAAAAACAAGTTTCTGAGCATGCTTCTGTCTCGTTTTTATGGGCCACAAATTGTT
ATCCGCTCACAATTCCACATGTGGTCCAAATGTCCACTTCCAGACACTACAAAAAGAGTG
TTTCCAACGTGCTCTAAGAAAGCGAATGTTCAACTCTGTGACTTGAATGCAGATATCACA
AAGTAGTTTCTGAGAGGGCTTCTGTCTAGATTTTAGATGATGATATTCCCTTTTCCAACG
ATATCATTAGAGCTATCCAAATATCCACTTACAGTTTCTACAAAAAGAGTGTTTCCAAAC
TGCTGCATCAAAAGAGAGGTTCCACTCTGTTAGCTGAGTACACACATCACAAGCTTGTTT
CTCAGAATCCTTCTGTCTCGTTTTTATGGGCCACAAATTGTTATCCGCTCACAATTCCAC
ATGTGGTCCAAATGTCCACATCCAGATACTCCAGAAAGAGTGTTTCAAACCTGCTCTATG
AAAGGGAATGTTCAACTCTATGAGTTGAATGCAGTCATCAGAAAGAAATTTCTGAGAATG
CTGCTGTCTACCTTTTATTTGCTAGTGATCCCTTTTCCAACGATATCTGAGTCAGCTAGT
CAAATATCCACTTGCAGATTCCACAAAAAGAGTGTTTCAAAACTGCTCTCTATCAATGGC
AAAGTTCAACTCTGTTAGTTGAGGACACATATCACCAACAAGTTTCTGAGAATGCTTCTG
TCTATTTTTATGGGCCACAAATTGTTATCCGCTCACAATTCCACATGTGGTCGAAATGTC
CACTTCCACAAACTACAAAAAGAGTGTTTCAAACCTGCTCTATGAAAGGCCATGTTCATC
TCTATGAGTTGAATGGAAATATCCCAAAGAAATTTCTGGGAATGCTGCTGTCTAGTTTTT
ATAGCTAGTGATCCCTCTTCCAACGATATCCTCAAAGCAATCCAAATATCCACTTGCAGA
ATCCACAAAAAGAGTGTTTCAAAACTGCTCTATCAATAGAAAGGTTCAACTCTTTTAGTT
GAGTACACACATCACGAACAAGTTTCTGAGAAAGCTTCTGTCTGGCTTTTATTGGCCACA
AATTGTTATCCGCTCACAATTCCACATGTGGTCCAAATGTCCACTTCCAGATTCTTCCAA
AAGAGTGTTTCAAACGTGCTCAAAGTAAGGGAATGTTCAACTCTGTGACTTGAATGCAGA
TATCACCAAGTAGTTTCTAATAGTGCTTCTGTCTAGATTTTAGATCATGATATTCCCTTT
TCCAACGATATCGTTAGAGCTATCCAAATATCCACTTACAGTTTCTACAAAAAGAGTGTT
TCCAAACTGCTGCATCAAAAGAAAGGTTCAACTCTGTTAGTTGAGGACACACATCACAAA
GAAGTTTGTGAGAATGCTTCTGTCTAGATTTTGTATCCACAAATTGTTATCCGCTCACAA
TTCCACATGTGGTCCTAAATATCAATTTGCAGAATCCACAAAAATAGAGTTTCAAAGCTG
CTCTGTAAAAAGAAAGGTTCCACTCTGTTAGCTGAGTACACACATCACAAACTTGTTTCT
GAGAATCCTTCTGTCTCGTTTTTATGGCCACAAATTGTTATCCGCTCACAATTCCACATG
TGGTCCAAATGTCCACATCCAGATACTCCAGAAAGAGTGTTTCAAACCTGCTCTATGAAA
GGCAATCTTCAACTCTATGAGTTGAATGCAGACATCAGAAAGAAATTTCTGAGAATGCTG
CTGTCTACCTTTTATTGCTAGACCCTAGCTATCTTACCTGAAATCTAGCTAGTCCCCTAA
ACTGGGAATTTTGCCCGAATTCTCTAGTGATCCCTCTTCCAACGATATCCTCCAAGCTAT
CCAAATATCCACCTGCATTTTCCACAAAAAGAGTGTTTCAAAACTGCTCTATCAATAGAA
ATGTTCAACTCCTTTGGCTGGGTACACACATCAAAAACAAGTTTCTGAGCATGCTTCTGT
CTCGTTTTTATGGGCCACAAATTGTTATCCGCTCACAATTCCACATGTGGTCCAAATGTC
CACTTCCAGACACTACAAAAAGAGTGTTTCCAACGTGCTCTAAGAAAGCGAATGTTCAAC
TCTGTGACTTGAATGCAGATATCACAAAGTAGTTTCTGAGAGGGCTTCTGTCTAGATTTT
AGATGATGATATTCCCTTTTCCAACGATATCATTAGAGCTATCCAAATATCCACTTACAG
TTTCTACAAAAAGAGTGTTTCCAAACTGCTGCATCAAAAGAGAGGTTCCACTCTGTTAGC
TGAGTACACACATCACAAGCTTGTTTCTCAGAATCCTTCTGTCTCGTTTTTATGGGCCAC
AAATTGTTATCCGCTCACAATTCCACATGTGGTCCAAATGTCCACATCCAGATACTCCAG
AAAGAGTGTTTCAAACCTGCTCTATGAAAGGGAATGTTCAACTCTATGAGTTGAATGCAG
TCATCAGAAAGAAATTTCTGAGAATGCTGCTGTCTACCTTTTATTTGCTAGTGATCCCTT
TTCCAACGATATCTGAGTCAGCTAGTCAAATATCCACTTGCAGATTCCACAAAAAGAGTG
TTTCAAAACTGCTCTCTATCAATGGCAAAGTTCAACTCTGTTAGTTGAGGACACATATCA
CCAACAAGTTTCTGAGAATGCTTCTGTCTATTTTTATGGGCCACAAATTGTTATCCGCTC
ACAATTCCACATGTGGTCGAAATGTCCACTTCCACAAACTACAAAAAGAGTGTTTCAAAC
CTGCTCTATGAAAGGCCATGTTCATCTCTATGAGTTGAATGGAAATATCCCAAAGAAATT
TCTGGGAATGCTGCTGTCTAGTTTTTATAGCTAGTGATCCCTCTTCCAACGATATCCTCA
AAGCAATCCAAATATCCACTTGCAGAATCCACAAAAAGAGTGTTTCAAAACTGCTCTATC
AATAGAAAGGTTCAACTCTTTTAGTTGAGTACACACATCACGAACAAGTTTCTGAGAAAG
CTTCTGTCTGGCTTTTATTGGCCACAAATTGTTATCCGCTCACAATTCCACATGTGGTCC
AAATGTCCACTTCCAGATTCTTCCAAAAGAGTGTTTCAAACGTGCTCAAAGTAAGGGAAT
GTTCAACTCTGTGACTTGAATGCAGATATCACCAAGTAGTTTCTAATAGTGCTTCTGTCT
AGATTTTAGATCATGATATTCCCTTTTCCAACGATATCGTTAGAGCTATCCAAATATCCA
CTTACAGTTTCTACAAAAAGAGTGTTTCCAAACTGCTGCATCAAAAGAAAGGTTCAACTC
TGTTAGTTGAGGACACACATCACAAAGAAGTTTGTGAGAATGCTTCTGTCTAGATTTTGT
ATCCACAAATTGTTATCCGCTCACAATTCCACATGTGGTCCTAAATATCAATTTGCAGAA
TCCACAAAAATAGAGTTTCAAAGCTGCTCTGTAAAAAGAAAGGTTCCACTCTGTTAGCTG
AGTACACACATCACAAACTTGTTTCTGAGAATCCTTCTGTCTCGTTTTTATGGCCACAAA
TTGTTATCCGCTCACAATTCCACATGTGGTCCAAATGTCCACATCCAGATACTCCAGAAA
GAGTGTTTCAAACCTGCTCTATGAAAGGCAATCTTCAACTCTATGAGTTGAATGCAGACA
TCAGAAAGAAATTTCTGAGAATGCTGCTGTCTACCTTTTATTGCTAGACCCTAGCTATCT
TACCTGAAATCTAGCTAGTCCCCCAAACCGGGAATTTTGCCCGAATTCTCTAGTGATCCC
TCTTCCAACGATATCCTCCAAGCTATCCAAATATCCACCTGCATTTTCCACAAAAAGAGT
GTTTCAAAACTGCTCTATCAATAGAAATGTTCAACTCCTTTGGCTGGGTACACACATCAA
AAACAAGTTTCTGAGCATGCTTCTGTCTCGTTTTTATGGGCCACAAATTGTTATCCGCTC
ACAATTCCACATGTGGTCCAAATGTCCACTTCCAGACACTACAAAAAGAGTGTTTCCAAC
GTGCTCTAAGAAAGCGAATGTTCAACTCTGTGACTTGAATGCAGATATCACCAAGTAGTT
TCTAATAGTGCTTCTGTCTAGATTTTAGATCATGATATTCCCTTTTCCAACGATATCGTT
AGAGCTATCCAAATATCCACTTACAGTTTCTACAAAAAGAGTGTTTCCAAACTGCTGCAT
CAAAAGAGAGGTTCCACTCTGTTAGCTGAGTACACACATCACAAGCTTGTTTCTCAGAAT
CCTTCTGTCTCGTTTTTATGGGCCACAAATTGTTATCCGCTCACAATTCCACATGTGGTC
CAAATGTCCACATCCAGATACTCCAGAAAGAGTGTTTCAAACCTGCTCTATGAAAGGGAA
TGTTCAACTCTATGAGTTGAATGCAGTCATCAGAAAGAAATTTCTGAGAATGCTGCTGTC
TACCTTTTATTTGCTAGTGATCCCTTTTCCAACGATATCTGAGTCAGCTAGTCAAATATC
CACTTGCAGATTCCACAAAAAGAGTGTTTCAAAACTGCTCTCTATCAATGGCAAAGTTCA
ACTCTGTTAGTTGAGGACACATATCACCAACAAGTTTCTGAGAATGCTTCTGTCTATTTT
TATGGGCCACAAATTGTTATCCGCTCACAATTCCACATGTGGTCGAAATGTCCACTTCCA
CAAACTACAAAAAGAGTGTTTCAAACCTGCTCTATGAAAGGCCATGTTCATCTCTATGAG
TTGAATGGAAATATCCCAAAGAAATTTCTGGGAATGCTGCTGTCTAGTTTTTATAGCTAG
TGATCCCTCTTCCAACGATATCCTCAAAGCAATCCAAATATCCACTTGCAGAATCCACAA
AAAGAGTGTTTCAAAACTGCTCTATCAATAGAAAGGTTCAACTCTTTTAGTTGAGTACAC
ACATCACGAACAAGTTTCTGAGAAAGCTTCTGTCTGGCTTTTATTGGCCACAAATTGTTA
TCCGCTCACAATTCCACATGTGGTCCAAATGTCCACTTCCAGATTCTTCCAAAAGAGTGT
TTCAAACGTGCTCAAAGTAAGGGAATGTTCAACTCTGTGACTTGAATGCAGATATCACCA
AGTAGTTTCTAATAGTGCTTCTGTCTAGATTTTAGATCATGATATTCCCTTTTCCAACGA
TATCGTTAGAGCTATCCAAATATCCACTTACAGTTTCTACAAAAAGAGTGTTTCCAAACT
GCTGCATCAAAAGAAAGGTTCAACTCTGTTAGTTGAGGACACACATCACAAAGAAGTTTG
TGAGAATGCTTCTGTCTAGATTTTGTATCCACAAATTGTTATCCGCTCACAATTCCACAT
GTGGTCCTAAATATCAATTTGCAGAATCCACAAAAATAGAGTTTCAAAGCTGCTCTGTAA
AAAGAAAGGTTCCACTCTGTTAGCTGAGTACACACATCACAAACTTGTTTCTGAGAATCC
TTCTGTCTCGTTTTTATGGCCACAAATTGTTATCCGCTCACAATTCCACATGTGGTCCAA
ATGTCCACATCCAGATACTCCAGAAAGAGTGTTTCAAACCTGCTCTATGAAAGGCAATCT
TCAACTCTATGAGTTGAATGCAGACATCAGAAAGAAATTTCTGAGAATGCTGCTGTCTAC
CTTTTATTGCTAGACCCTAGCTATCTTACCTGAAATCTAGCTAGTCCCTGAAATGGGGCT
TTTTGCCCGAATTCTCTAGTGATCCCTCTTCCAACGATATCCTCCAAGCTATCCAAATAT
CCACCTGCATTTTCCACAAAAAGAGTGTTTCAAAACTGCTCTATCAATAGAAATGTTCAA
CTCCTTTGGCTGGGTACACACATCAAAAACAAGTTTCTGAGCATGCTTCTGTCTCGTTTT
TATGGGCCACAAATTGTTATCCGCTCACAATTCCACATGTGGTCCAAATGTCCACTTCCA
GACACTACAAAAAGAGTGTTTCCAACGTGCTCTAAGAAAGCGAATGTTCAACTCTGTGAC
TTGAATGCAGATATCACAAAGTAGTTTCTGAGAGGGCTTCTGTCTAGATTTTAGATGATG
ATATTCCCTTTTCCAACGATATCATTAGAGCTATCCAAATATCCACTTACAGTTTCTACA
AAAAGAGTGTTTCCAAACTGCTGCATCAAAAGAGAGGTTCCACTCTGTTAGCTGAGTACA
CACATCACAAGCTTGTTTCTCAGAATCCTTCTGTCTCGTTTTTATGGGCCACAAATTGTT
ATCCGCTCACAATTCCACATGTGGTCCAAATGTCCACATCCAGATACTCCAGAAAGAGTG
TTTCAAACCTGCTCTATGAAAGGGAATGTTCAACTCTATGAGTTGAATGCAGTCATCAGA
AAGAAATTTCTGAGAATGCTGCTGTCTACCTTTTATTTGCTAGTGATCCCTTTTCCAACG
ATATCTGAGTCAGCTAGTCAAATATCCACTTGCAGATTCCACAAAAAGAGTGTTTCAAAA
CTGCTCTCTATCAATGGCAAAGTTCAACTCTGTTAGTTGAGGACACATATCACCAACAAG
TTTCTGAGAATGCTTCTGTCTATTTTTATGGGCCACAAATTGTTATCCGCTCACAATTCC
ACATGTGGTCGAAATGTCCACTTCCACAAACTACAAAAAGAGTGTTTCAAACCTGCTCTA
TGAAAGGCCATGTTCATCTCTATGAGTTGAATGGAAATATCCCAAAGAAATTTCTGGGAA
TGCTGCTGTCTAGTTTTTATAGCTAGTGATCCCTCTTCCAACGATATCCTCAAAGCAATC
CAAATATCCACTTGCAGAATCCACAAAAAGAGTGTTTCAAAACTGCTCTATCAATAGAAA
GGTTCAACTCTTTTAGTTGAGTACACACATCACGAACAAGTTTCTGAGAAAGCTTCTGTC
TGGCTTTTATTGGCCACAAATTGTTATCCGCTCACAATTCCACATGTGGTCCAAATGTCC
ACTTCCAGATTCTTCCAAAAGAGTGTTTCAAACGTGCTCAAAGTAAGGGAATGTTCAACT
CTGTGACTTGAATGCAGACATCAGAAAGAAATTTCTGAGAATGCTGCTGTCTACCTTTTA
TTGCTAGACCCTAGCTATCTTACCTGAAATCTAGCTAGTCCCCGAAACGGGGCTTTTTCC
CCGAATTCTCTAGTGATCCCGCTTCCAACGAAATCCTCCAAGCTATCCAAATATCCACCT
GCATTTTCCACAAAAAGAGTGTTTCAAAACTGCTCTATCAATAGAAATGTTCAACTCCTT
TGGCTGGGTACACACATCAAAAACAAGTTTCTGAGCATGCTTCTGTCTAGTTTTTATGGG
CTAGTCTCTATCACTGATAGGGAGAGCTCTGCTGCTAGTAAATGTCCACTTCCAGACACT
ACAAAAAGAGTGTTTCCAACGTGCTCTAAGAAAGCGAATGTTCAACTCTGTGACTTGAAT
GCAGATATCACAAAGTAGTTTCTGAGAGGGCTTCTGTCTAGATTTTAGATGATGATATTC
CCTTTTCCAACGATATCATTAGAGCTATCCAAATATCCACTTACAGTTTCTACAAAAAGA
GTGTTTCCAAACTGCTGCATCAAAAGAGAGGTTCCACTCTGTTAGCTGAGTACACACATC
ACAAGCTTGTTTCTCAGAATCCTTCTGTCTCGTTTTTATGGGCCACAAATTGTTATCCGC
TCACAATTCCACATGTGGTCCAAATGTCCACATCCAGATACTCCAGAAAGAGTGTTTCAA
ACCTGCTCTATGAAAGGGAATGTTCAACTCTATGAGTTGAATGCAGTCATCAGAAAGAAA
TTTCTGAGAATGCTGCTGTCTACCTTTTATTTGCTAGTGATCCCTTTTCCAACGATATCT
GAGTCAGCTAGTCAAATATCCACTTGCAGATTCCACAAAAAGAGTGTTTCAAAACTGCTC
TCTATCAATGGCAAAGTTCAACTCTGTTAGTTGAGGACACATATCACCAACAAGTTTCTG
AGAATGCTTCTGTCTATTTTTATGGGCCACAAATTGTTATCCGCTCACAATTCCACATGT
GGTCGAAATGTCCACTTCCACAAACTACAAAAAGAGTGTTTCAAACCTGCTCTATGAAAG
GCCATGTTCATCTCTATGAGTTGAATGGAAATATCCCAAAGAAATTTCTGGGAATGCTGC
TGTCTAGTTTTTATAGCTAGTGATCCCTCTTCCAACGATATCCTCAAAGCAATCCAAATA
TCCACTTGCAGAATCCACAAAAAGAGTGTTTCAAAACTGCTCTATCAATAGAAAGGTTCA
ACTCTTTTAGTTGAGTACACACATCACGAACAAGTTTCTGAGAAAGCTTCTGTCTGGCTT
TTATTGGCCACAAATTGTTATCCGCTCACAATTCCACATGTGGTCCAAATGTCCACTTCC
AGATTCTTCCAAAAGAGTGTTTCAAACGTGCTCAAAGTAAGGGAATGTTCAACTCTGTGA
CTTGAATGCAGATATCACCAAGTAGTTTCTAATAGTGCTTCTGTCTAGATTTTAGATCAT
GATATTCCCTTTTCCAACGATATCGTTAGAGCTATCCAAATATCCACTTACAGTTTCTAC
AAAAAGAGTGTTTCCAAACTGCTGCATCAAAAGAAAGGTTCAACTCTGTTAGTTGAGGAC
ACACATCACAAAGAAGTTTGTGAGAATGCTTCTGTCTAGATTTTGTATCCACAAATTGTT
ATCCGCTCACAATTCCACATGTGGTCCTAAATATCAATTTGCAGAATCCACAAAAATAGA
GTTTCAAAGCTGCTCTGTAAAAAGAAAGGTTCCACTCTGTTAGCTGAGTACACACATCAC
AAACTTGTTTCTGAGAATCCTTCTGTCTCGTTTTTATGGCCACAAATTGTTATCCGCTCA
CAATTCCACATGTGGTCCAAATGTCCACATCCAGATACTCCAGAAAGAGTGTTTCAAACC
TGCTCTATGAAAGGCAATCTTCAACTCTATGAGTTGAATGCAGACATCAGAAAGAAATTT
CTGAGAATGCTGCTGTCTACCTTTTATTGCTAGACCCTAGCTATCTTACCTGAAATCTAG
CTAGTCCCAAAAAAAGGGATTTTTGCCCGAATTCTCTAGTGATCCCTCTTCCAACGATAT
CCTCCAAGCTATCCAAATATCCACCTGCATTTTCCACAAAAAGAGTGTTTCAAAACTGCT
CTATCAATAGAAATGTTCAACTCCTTTGGCTGGGTACACACATCAAAAACAAGTTTCTGA
GCATGCTTCTGTCTCGTTTTTATGGGCCACAAATTGTTATCCGCTCACAATTCCACATGT
GGTCCAAATGTCCACTTCCAGACACTACAAAAAGAGTGTTTCCAACGTGCTCTAAGAAAG
CGAATGTTCAACTCTGTGACTTGAATGCAGATATCACAAAGTAGTTTCTGAGAGGGCTTC
TGTCTAGATTTTAGATGATGATATTCCCTTTTCCAACGATATCATTAGAGCTATCCAAAT
ATCCACTTACAGTTTCTACAAAAAGAGTGTTTCCAAACTGCTGCATCAAAAGAGAGGTTC
CACTCTGTTAGCTGAGTACACACATCACAAGCTTGTTTCTCAGAATCCTTCTGTCTCGTT
TTTATGGGCCACAAATTGTTATCCGCTCACAATTCCACATGTGGTCCAAATGTCCACATC
CAGATACTCCAGAAAGAGTGTTTCAAACCTGCTCTATGAAAGGGAATGTTCAACTCTATG
AGTTGAATGCAGTCATCAGAAAGAAATTTCTGAGAATGCTGCTGTCTACCTTTTATTTGC
TAGTGATCCCTTTTCCAACGATATCTGAGTCAGCTAGTCAAATATCCACTTGCAGATTCC
ACAAAAAGAGTGTTTCAAAACTGCTCTCTATCAATGGCAAAGTTCAACTCTGTTAGTTGA
GGACACATATCACCAACAAGTTTCTGAGAATGCTTCTGTCTATTTTTATGGGCCACAAAT
TGTTATCCGCTCACAATTCCACATGTGGTCGAAATGTCCACTTCCACAAACTACAAAAAG
AGTGTTTCAAACCTGCTCTATGAAAGGCCATGTTCATCTCTATGAGTTGAATGGAAATAT
CCCAAAGAAATTTCTGGGAATGCTGCTGTCTAGTTTTTATAGCTAGTGATCCCTCTTCCA
ACGATATCCTCAAAGCAATCCAAATATCCACTTGCAGAATCCACAAAAAGAGTGTTTCAA
AACTGCTCTATCAATAGAAAGGTTCAACTCTTTTAGTTGAGTACACACATCACGAACAAG
TTTCTGAGAAAGCTTCTGTCTGGCTTTTATTGGCCACAAATTGTTATCCGCTCACAATTC
CACATGTGGTCCAAATGTCCACTTCCAGATTCTTCCAAAAGAGTGTTTCAAACGTGCTCA
AAGTAAGGGAATGTTCAACTCTGTGACTTGAATGCAGATATCACCAAGTAGTTTCTAATA
GTGCTTCTGTCTAGATTTTAGATCATGATATTCCCTTTTCCAACGATATCGTTAGAGCTA
TCCAAATATCCACTTACAGTTTCTACAAAAAGAGTGTTTCCAAACTGCTGCATCAAAAGA
AAGGTTCAACTCTGTTAGTTGAGGACACACATCACAAAGAAGTTTGTGAGAATGCTTCTG
TCTAGATTTTGTATCCACAAATTGTTATCCGCTCACAATTCCACATGTGGTCCTAAATAT
CAATTTGCAGAATCCACAAAAATAGAGTTTCAAAGCTGCTCTGTAAAAAGAAAGGTTCCA
CTCTGTTAGCTGAGTACACACATCACAAACTTGTTTCTGAGAATCCTTCTGTCTCGTTTT
TATGGCCACAAATTGTTATCCGCTCACAATTCCACATGTGGTCCAAATGTCCACATCCAG
ATACTCCAGAAAGAGTGTTTCAAACCTGCTCTATGAAAGGCAATCTTCAACTCTATGAGT
TGAATGCAGACATCAGAAAGAAATTTCTGAGAATGCTGCTGTCTACCTTTTATTGCTAGA
CCCTAGCTATCTTACCTGAAATCTAGCTAGTCCCTAAAATAGGGATTTTTGCCCGAATTC
TCTAGTGATCCCTCTTCCAACGATATCCTCCAAGCTATCCAAATATCCACCTGCATTTTC
CACAAAAAGAGTGTTTCAAAACTGCTCTATCAATAGAAATGTTCAACTCCTTTGGCTGGG
TACACACATCAAAAACAAGTTTCTGAGCATGCTTCTGTCTCGTTTTTATGGGCCACAAAT
TGTTATCCGCTCACAATTCCACATGTGGTCCAAATGTCCACTTCCAGACACTACAAAAAG
AGTGTTTCCAACGTGCTCTAAGAAAGCGAATGTTCAACTCTGTGACTTGAATGCAGATAT
CACCAAGTAGTTTCTAATAGTGCTTCTGTCTAGATTTTAGATCATGATATTCCCTTTTCC
AACGATATCGTTAGAGCTATCCAAATATCCACCTGCATTTTCCACAAAAAGAGTGTTTCC
AAACTGCTCTATCAATAGAAATGTTCAACTCCTTTGGCTGGGTACACACATCAAAAACAA
GTTTCTGAGCATGCTTCTGTCTCGTTTTTATGGGCCACAAATTGTTATCCGCTCACAATT
CCACATGTGGTCCAAATGTCCACTTCCAGACACTACAAAAAGAGTGTTTCCAACGTGCTC
TAAGAAAGCGAATGTTCAACTCTGTGACTTGAATGCAGATATCACAAAGTAGTTTCTGAG
AGGGCTTCTGTCTAGATTTTAGATGATGATATTCCCTTTTCCAACGATATCATTAGAGCT
ATCCAAATATCCACTTACAGTTTCTACAAAAAGAGTGTTTCCAAACTGCTGCATCAAAAG
AGAGGTTCCACTCTGTTAGCTGAGTACACACATCACAAGCTTGTTTCTCAGAATCCTTCT
GTCTCGTTTTTATGGGCCACAAATTGTTATCCGCTCACAATTCCACATGTGGTCCAAATG
TCCACATCCAGATACTCCAGAAAGAGTGTTTCAAACCTGCTCTATGAAAGGGAATGTTCA
ACTCTATGAGTTGAATGCAGTCATCAGAAAGAAATTTCTGAGAATGCTGCTGTCTACCTT
TTATTTGCTAGTGATCCCTTTTCCAACGATATCCTCCAAGCTATCCAAATATCCACCTGC
ATTTTCCACAAAAAGAGTGTTTCAAAACTGCTCTATCAATAGAAATGTTCAACTCCTTTG
GCTGGGTACACACATCAAAAACAAGTTTCTGAGCATGCTTCTGTCTCGTTTTTATGGGCC
ACAAATTGTTATCCGCTCACAATTCCACATGTGGTCCAAATGTCCACTTCCACAAACTAC
AAAAAGAGTGTTTCAAACCTGCTCTATGAAAGGCCATGTTCATCTCTATGAGTTGAATGG
AAATATCCCAAAGAAATTTCTGGGAATGCTGCTGTCTAGTTTTTATAGCTAGTGATCCCT
CTTCCAACGATATCCTCAAAGCAATCCAAATATCCACTTGCAGAATCCACAAAAAGAGTG
TTTCAAAACTGCTCTATCAATAGAAAGGTTCAACTCTTTTAGTTGAGTACACACATCACG
AACAAGTTTCTGAGAAAGCTTCTGTCTGGCTTTTATTGGCCACAAATTGTTATCCGCTCA
CAATTCCACATGTGGTCCAAATGTCCACTTCCAGATTCTTCCAAAAGAGTGTTTCAAACG
TGCTCAAAGTAAGGGAATGTTCAACTCTGTGACTTGAATGCAGATATCACCAAGTAGTTT
CTAATAGTGCTTCTGTCTAGATTTTAGATCATGATATTCCCTTTTCCAACGATATCGTTA
GAGCTATCCAAATATCCACTTACAGTTTCTACAAAAAGAGTGTTTCCAAACTGCTGCATC
AAAAGAAAGGTTCAACTCTGTTAGTTGAGGACACACATCACAAAGAAGTTTGTGAGAATG
CTTCTGTCTAGATTTTGTATCCACAAATTGTTATCCGCTCACAATTCCACATGTGGTCCT
AAATATCAATTTGCAGAATCCACAAAAATAGAGTTTCAAAGCTGCTCTGTAAAAAGAAAG
GTTCCACTCTGTTAGCTGAGTACACACATCACAAACTTGTTTCTGAGAATCCTTCTGTCT
CGTTTTTATGGCCACAAATTGTTATCCGCTCACAATTCCACATGTGGTCCAAATGTCCAC
ATCCAGATACTCCAGAAAGAGTGTTTCAAACCTGCTCTATGAAAGGCAATCTTCAACTCT
ATGAGTTGAATGCAGACATCAGAAAGAAATTTCTGAGAATGCTGCTGTCTACCTTTTATT
GCTAGACCCTAGCTATCTTACCTGAAATCTAGCTAGTCCCCAAAACAGGGTATTTTGCCC
GAATTCTCTAGTGATCCCTCTTCCAACGATATCCTCCAAGCTATCCAAATATCCACCTGC
ATTTTCCACAAAAAGAGTGTTTCAAAACTGCTCTATCAATAGAAATGTTCAACTCCTTTG
GCTGGGTACACACATCAAAAACAAGTTTCTGAGCATGCTTCTGTCTCGTTTTTATGGGCC
ACAAATTGTTATCCGCTCACAATTCCACATGTGGTCCAAATGTCCACTTCCAGACACTAC
AAAAAGAGTGTTTCCAACGTGCTCTAAGAAAGCGAATGTTCAACTCTGTGACTTGAATGC
AGATATCACAAAGTAGTTTCTGAGAGGGCTTCTGTCTAGATTTTAGATGATGATATTCCC
TTTTCCAACGATATCATTAGAGCTATCCAAATATCCACTTACAGTTTCTACAAAAAGAGT
GTTTCCAAACTGCTGCATCAAAAGAGAGGTTCCACTCTGTTAGCTGAGTACACACATCAC
AAGCTTGTTTCTCAGAATCCTTCTGTCTCGTTTTTATGGGCCACAAATTGTTATCCGCTC
ACAATTCCACATGTGGTCCAAATGTCCACATCCAGATACTCCAGAAAGAGTGTTTCAAAC
CTGCTCTATGAAAGGGAATGTTCAACTCTATGAGTTGAATGCAGTCATCAGAAAGAAATT
TCTGAGAATGCTGCTGTCTACCTTTTATTTGCTAGTGATCCCTTTTCCAACGATATCTGA
GTCAGCTAGTCAAATATCCACTTGCAGATTCCACAAAAAGAGTGTTTCAAAACTGCTCTC
TATCAATGGCAAAGTTCAACTCTGTTAGTTGAGGACACATATCACCAACAAGTTTCTGAG
AATGCTTCTGTCTATTTTTATGGGCCACAAATTGTTATCCGCTCACAATTCCACATGTGG
TCGAAATGTCCACTTCCACAAACTACAAAAAGAGTGTTTCAAACCTGCTCTATGAAAGGC
CATGTTCATCTCTATGAGTTGAATGGAAATATCCCAAAGAAATTTCTGGGAATGCTGCTG
TCTAGTTTTTATAGCTAGTGATCCCTCTTCCAACGATATCCTCAAAGCAATCCAAATATC
CACTTGCAGAATCCACAAAAAGAGTGTTTCAAAACTGCTCTATCAATAGAAAGGTTCAAC
TCTTTTAGTTGAGTACACACATCACGAACAAGTTTCTGAGAAAGCTTCTGTCTGGCTTTT
ATTGGCCACAAATTGTTATCCGCTCACAATTCCACATGTGGTCCAAATGTCCACTTCCAG
ATTCTTCCAAAAGAGTGTTTCAAACGTGCTCAAAGTAAGGGAATGTTCAACTCTGTGACT
TGAATGCAGATATCACCAAGTAGTTTCTAATAGTGCTTCTGTCTAGATTTTAGATCATGA
TATTCCCTTTTCCAACGATATCGTTAGAGCTATCCAAATATCCACTTACAGTTTCTACAA
AAAGAGTGTTTCCAAACTGCTGCATCAAAAGAAAGGTTCAACTCTGTTAGTTGAGGACAC
ACATCACAAAGAAGTTTGTGAGAATGCTTCTGTCTAGATTTTGTATCCACAAATTGTTAT
CCGCTCACAATTCCACATGTGGTCCTAAATATCAATTTGCAGAATCCACAAAAATAGAGT
TTCAAAGCTGCTCTGTAAAAAGAAAGGTTCCACTCTGTTAGCTGAGTACACACATCACAA
ACTTGTTTCTGAGAATCCTTCTGTCTCGTTTTTATGGCCACAAATTGTTATCCGCTCACA
ATTCCACATGTGGTCCAAATGTCCACATCCAGATACTCCAGAAAGAGTGTTTCAAACCTG
CTCTATGAAAGGCAATCTTCAACTCTATGAGTTGAATGCAGACATCAGAAAGAAATTTCT
GAGAATGCTGCTGTCTACCTTTTATTGCTAGACCCTAGCTATCTTACCTGAAATCTAGCT
AGTCCCAAAAAAAGGGTATTTTGCCCGAATTCTCTAGTGATCCCTCTTCCAACGATATCC
TCCAAGCTATCCAAATATCCACCTGCATTTTCCACAAAAAGAGTGTTTCAAAACTGCTCT
ATCAATAGAAATGTTCAACTCCTTTGGCTGGGTACACACATCAAAAACAAGTTTCTGAGC
ATGCTTCTGTCTCGTTTTTATGGGCCACAAATTGTTATCCGCTCACAATTCCACATGTGG
TCCAAATGTCCACTTCCAGACACTACAAAAAGAGTGTTTCCAACGTGCTCTAAGAAAGCG
AATGTTCAACTCTGTGACTTGAATGCAGATATCACAAAGTAGTTTCTGAGAGGGCTTCTG
TCTAGATTTTAGATGATGATATTCCCTTTTCCAACGATATCATTAGAGCTATCCAAATAT
CCACTTACAGTTTCTACAAAAAGAGTGTTTCCAAACTGCTGCATCAAAAGAGAGGTTCCA
CTCTGTTAGCTGAGTACACACATCACAAGCTTGTTTCTCAGAATCCTTCTGTCTCGTTTT
TATGGGCCACAAATTGTTATCCGCTCACAATTCCACATGTGGTCCAAATGTCCACATCCA
GATACTCCAGAAAGAGTGTTTCAAACCTGCTCTATGAAAGGGAATGTTCAACTCTATGAG
TTGAATGCAGTCATCAGAAAGAAATTTCTGAGAATGCTGCTGTCTACCTTTTATTTGCTA
GTGATCCCTTTTCCAACGATATCTGAGTCAGCTAGTCAAATATCCACTTGCAGATTCCAC
AAAAAGAGTGTTTCAAAACTGCTCTCTATCAATGGCAAAGTTCAACTCTGTTAGTTGAGG
ACACATATCACCAACAAGTTTCTGAGAATGCTTCTGTCTATTTTTATGGGCCACAAATTG
TTATCCGCTCACAATTCCACATGTGGTCGAAATGTCCACTTCCACAAACTACAAAAAGAG
TGTTTCAAACCTGCTCTATGAAAGGCCATGTTCATCTCTATGAGTTGAATGGAAATATCC
CAAAGAAATTTCTGGGAATGCTGCTGTCTAGTTTTTATAGCTAGTGATCCCTCTTCCAAC
GATATCCTCAAAGCAATCCAAATATCCACTTGCAGAATCCACAAAAAGAGTGTTTCAAAA
CTGCTCTATCAATAGAAAGGTTCAACTCTTTTAGTTGAGTACACACATCACGAACAAGTT
TCTGAGAAAGCTTCTGTCTGGCTTTTATTGGCCACAAATTGTTATCCGCTCACAATTCCA
CATGTGGTCCAAATGTCCACTTCCACAAACTACAAAAAGAGTGTTTCAAACCTGCTCTAT
GAAAGGCCATGTTCATCTCTATGAGTTGAATGGAAATATCCCAAAGAAATTTCTGGGAAT
GCTGCTGTCTAGTTTTTATAGCTAGTGATCCCTCTTCCAACGATATCCTCAAAGCAATCC
AAATATCCACTTGCAGAATCCACAAAAAGAGTGTTTCAAAACTGCTCTATCAATAGAAAG
GTTCAACTCTTTTAGTTGAGTACACACATCACGAACAAGTTTCTGAGAAAGCTTCTGTCT
GGCTTTTATTGGCCACAAATTGTTATCCGCTCACAATTCCACATGTGGTCCAAATGTCCA
CTTCCAGATTCTTCCAAAAGAGTGTTTCAAACGTGCTCAAAGTAAGGGAATGTTCAACTC
TGTGACTTGAATGCAGATATCACCAAGTAGTTTCTAATAGTGCTTCTGTCTAGATTTTAG
ATCATGATATTCCCTTTTCCAACGATATCGTTAGAGCTATCCAAATATCCACTTACAGTT
TCTACAAAAAGAGTGTTTCCAAACTGCTGCATCAAAAGAAAGGTTCAACTCTGTTAGTTG
AGGACACACATCACAAAGAAGTTTGTGAGAATGCTTCTGTCTAGATTTTGTATCCACAAA
TTGTTATCCGCTCACAATTCCACATGTGGTCCTAAATATCAATTTGCAGAATCCACAAAA
ATAGAGTTTCAAAGCTGCTCTGTAAAAAGAAAGGTTCCACTCTGTTAGCTGAGTACACAC
ATCACAAACTTGTTTCTGAGAATCCTTCTGTCTCGTTTTTATGGCCACAAATTGTTATCC
GCTCACAATTCCACATGTGGTCCAAATGTCCACATCCAGATACTCCAGAAAGAGTGTTTC
AAACCTGCTCTATGAAAGGCAATCTTCAACTCTATGAGTTGAATGCAGACATCAGAAAGA
AATTTCTGAGAATGCTGCTGTCTACCTTTTATTGCTAGACCCTAGCTATCTTACCTGAAA
TCTAGCTAGTCCCCTAAACTGGGAATTTTGCCCGAATTCTCTAGTGATCCCTCTTCCAAC
GATATCCTCCAAGCTATCCAAATATCCACCTGCATTTTCCACAAAAAGAGTGTTTCAAAA
CTGCTCTATCAATAGAAATGTTCAACTCCTTTGGCTGGGTACACACATCAAAAACAAGTT
TCTGAGCATGCTTCTGTCTCGTTTTTATGGGCCACAAATTGTTATCCGCTCACAATTCCA
CATGTGGTCCAAATGTCCACTTCCAGACACTACAAAAAGAGTGTTTCCAACGTGCTCTAA
GAAAGCGAATGTTCAACTCTGTGACTTGAATGCAGATATCACAAAGTAGTTTCTGAGAGG
GCTTCTGTCTAGATTTTAGATGATGATATTCCCTTTTCCAACGATATCATTAGAGCTATC
CAAATATCCACTTACAGTTTCTACAAAAAGAGTGTTTCCAAACTGCTGCATCAAAAGAGA
GGTTCCACTCTGTTAGCTGAGTACACACATCACAAGCTTGTTTCTCAGAATCCTTCTGTC
TCGTTTTTATGGGCCACAAATTGTTATCCGCTCACAATTCCACATGTGGTCCAAATGTCC
ACATCCAGATACTCCAGAAAGAGTGTTTCAAACCTGCTCTATGAAAGGGAATGTTCAACT
CTATGAGTTGAATGCAGTCATCAGAAAGAAATTTCTGAGAATGCTGCTGTCTACCTTTTA
TTTGCTAGTGATCCCTTTTCCAACGATATCTGAGTCAGCTAGTCAAATATCCACTTGCAG
ATTCCACAAAAAGAGTGTTTCAAAACTGCTCTCTATCAATGGCAAAGTTCAACTCTGTTA
GTTGAGGACACATATCACCAACAAGTTTCTGAGAATGCTTCTGTCTATTTTTATGGGCCA
CAAATTGTTATCCGCTCACAATTCCACATGTGGTCGAAATGTCCACTTCCACAAACTACA
AAAAGAGTGTTTCAAACCTGCTCTATGAAAGGCCATGTTCATCTCTATGAGTTGAATGGA
AATATCCCAAAGAAATTTCTGGGAATGCTGCTGTCTAGTTTTTATAGCTAGTGATCCCTC
TTCCAACGATATCCTCAAAGCAATCCAAATATCCACTTGCAGAATCCACAAAAAGAGTGT
TTCAAAACTGCTCTATCAATAGAAAGGTTCAACTCTTTTAGTTGAGTACACACATCACGA
ACAAGTTTCTGAGAAAGCTTCTGTCTGGCTTTTATTGGCCACAAATTGTTATCCGCTCAC
AATTCCACATGTGGTCCAAATGTCCACTTCCAGATTCTTCCAAAAGAGTGTTTCAAACGT
GCTCAAAGTAAGGGAATGTTCAACTCTGTGACTTGAATGCAGATATCACCAAGTAGTTTC
TAATAGTGCTTCTGTCTAGATTTTAGATCATGATATTCCCTTTTCCAACGATATCGTTAG
AGCTATCCAAATATCCACTTACAGTTTCTACAAAAAGAGTGTTTCCAAACTGCTGCATCA
AAAGAAAGGTTCAACTCTGTTAGTTGAGGACACACATCACAAAGAAGTTTGTGAGAATGC
TTCTGTCTAGATTTTGTATCCACAAATTGTTATCCGCTCACAATTCCACATGTGGTCCTA
AATATCAATTTGCAGAATCCACAAAAATAGAGTTTCAAAGCTGCTCTGTAAAAAGAAAGG
TTCCACTCTGTTAGCTGAGTACACACATCACAAACTTGTTTCTGAGAATCCTTCTGTCTC
GTTTTTATGGCCACAAATTGTTATCCGCTCACAATTCCACATGTGGTCCAAATGTCCACA
TCCAGATACTCCAGAAAGAGTGTTTCAAACCTGCTCTATGAAAGGCAATCTTCAACTCTA
TGAGTTGAATGCAGACATCAGAAAGAAATTTCTGAGAATGCTGCTGTCTACCTTTTATTG
CTAGACCCTAGCTATCTTACCTGAAATCTAGCTAGTCCCACAAAACGGGCTTTTTGCCCG
AATTCTCTAGTGATCCCTCTTCCAACGATATCCTCCAAGCTATCCAAATATCCACCTGCA
TTTTCCACAAAAAGAGTGTTTCAAAACTGCTCTATCAATAGAAATGTTCAACTCCTTTGG
CTGGGTACACACATCAAAAACAAGTTTCTGAGCATGCTTCTGTCTCGTTTTTATGGGCCA
CAAATTGTTATCCGCTCACAATTCCACATGTGGTCCAAATGTCCACTTCCAGACACTACA
AAAAGAGTGTTTCCAACGTGCTCTAAGAAAGCGAATGTTCAACTCTGTGACTTGAATGCA
GATATCACAAAGTAGTTTCTGAGAGGGCTTCTGTCTAGATTTTAGATGATGATATTCCCT
TTTCCAACGATATCATTAGAGCTATCCAAATATCCACTTACAGTTTCTACAAAAAGAGTG
TTTCCAAACTGCTGCATCAAAAGAGAGGTTCCACTCTGTTAGCTGAGTACACACATCACA
AAGAAGTTTGTGAGAATGCTTCTGTCTAGATTTTGTATCCACAAATTGTTATCCGCTCAC
AATTCCACATGTGGTCCTAAATATCAATTTGCAGAATCCACAAAAATAGAGTTTCAAAGC
TGCTCTGTAAAAAGAAAGGTTCCACTCTGTTAGCTGAGTACACACATCACAAACTTGTTT
CTGAGAATCCTTCTGTCTCGTTTTTATGGCCACAAATTGTTATCCGCTCACAATTCCACA
TGTGGTCCAAATGTCCACATCCAGATACTCCAGAAAGAGTGTTTCAAACCTGCTCTATGA
AAGGCAATCTTCAACTCTATGAGTTGAATGCAGACATCAGAAAGAAATTTCTGAGAATGC
TGCTGTCTACCTTTTATTGCTAGACCCTAGCTATCTTACCTGAAATCTAGCTAGTCCCCA
AAACAGGGCTTTTTGCCCGAATTCTCTAGTGATCCCTCTTCCAACGATATCCTCCAAGCT
ATCCAAATATCCACCTGCATTTTCCACAAAAAGAGTGTTTCAAAACTGCTCTATCAATAG
AAATGTTCAACTCCTTTGGCTGGGTACACACATCAAAAACAAGTTTCTGAGCATGCTTCT
GTCTCGTTTTTATGGGCCACAAATTGTTATCCGCTCACAATTCCACATGTGGTCCAAATG
TCCACTTCCAGACACTACAAAAAGAGTGTTTCCAACGTGCTCTAAGAAAGCGAATGTTCA
ACTCTGTGACTTGAATGCAGATATCACAAAGTAGTTTCTGAGAGGGCTTCTGTCTAGATT
TTAGATGATGATATTCCCTTTTCCAACGATATCATTAGAGCTATCCAAATATCCACTTAC
AGTTTCTACAAAAAGAGTGTTTCCAAACTGCTGCATCAAAAGAGAGGTTCCACTCTGTTA
GCTGAGTACACACATCACAAGCTTGTTTCTCAGAATCCTTCTGTCTCGTTTTTATGGGCC
ACAAATTGTTATCCGCTCACAATTCCACATGTGGTCCAAATGTCCACATCCAGATACTCC
AGAAAGAGTGTTTCAAACCTGCTCTATGAAAGGGAATGTTCAACTCTATGAGTTGAATGC
AGTCATCAGAAAGAAATTTCTGAGAATGCTGCTGTCTACCTTTTATTTGCTAGTGATCCC
TTTTCCAACGATATCTGAGTCAGCTAGTCAAATATCCACTTGCAGATTCCACAAAAAGAG
TGTTTCAAAACTGCTCTCTATCAATGGCAAAGTTCAACTCTGTTAGTTGAGGACACATAT
CACCAACAAGTTTCTGAGAATGCTTCTGTCTATTTTTATGGGCCACAAATTGTTATCCGC
TCACAATTCCACATGTGGTCGAAATGTCCACTTCCACAAACTACAAAAAGAGTGTTTCAA
ACCTGCTCTATGAAAGGCCATGTTCATCTCTATGAGTTGAATGGAAATATCCCAAAGAAA
TTTCTGGGAATGCTGCTGTCTAGTTTTTATAGCTAGTGATCCCTCTTCCAACGATATCCT
CAAAGCAATCCAAATATCCACTTGCAGAATCCACAAAAAGAGTGTTTCAAAACTGCTCTA
TCAATAGAAAGGTTCAACTCTTTTAGTTGAGTACACACATCACGAACAAGTTTCTGAGAA
AGCTTCTGTCTGGCTTTTATTGGCCACAAATTGTTATCCGCTCACAATTCCACATGTGGT
CCAAATGTCCACTTCCAGATTCTTCCAAAAGAGTGTTTCAAACGTGCTCAAAGTAAGGGA
ATGTTCAACTCTGTGACTTGAATGCAGATATCACCAAGTAGTTTCTAATAGTGCTTCTGT
CTAGATTTTAGATCATGATATTCCCTTTTCCAACGATATCGTTAGAGCTATCCAAATATC
CACTTACAGTTTCTACAAAAAGAGTGTTTCCAAACTGCTGCATCAAAAGAAAGGTTCAAC
TCTGTTAGTTGAGGACACACATCACAAAGAAGTTTGTGAGAATGCTTCTGTCTAGATTTT
GTATCCACAAATTGTTATCCGCTCACAATTCCACATGTGGTCCTAAATATCAATTTGCAG
AATCCACAAAAATAGAGTTTCAAAGCTGCTCTGTAAAAAGAAAGGTTCCACTCTGTTAGC
TGAGTACACACATCACAAACTTGTTTCTGAGAATCCTTCTGTCTCGTTTTTATGGCCACA
AATTGTTATCCGCTCACAATTCCACATGTGGTCCAAATGTCCACATCCAGATACTCCAGA
AAGAGTGTTTCAAACCTGCTCTATGAAAGGCAATCTTCAACTCTATGAGTTGAATGCAGA
CATCAGAAAGAAATTTCTGAGAATGCTGCTGTCTACCTTTTATTGCTAGACCCTAGCTAT
CTTACCTGAAATCTAGCTAGTCCCAAAAAAAGGGTATTTTGCCCGAATTCTCTAGTGATC
CCTCTTCCAACGATATCCTCCAAGCTATCCAAATATCCACCTGCATTTTCCACAAAAAGA
GTGTTTCAAAACTGCTCTATCAATAGAAATGTTCAACTCCTTTGGCTGGGTACACACATC
AAAAACAAGTTTCTGAGCATGCTTCTGTCTCGTTTTTATGGGCCACAAATTGTTATCCGC
TCACAATTCCACATGTGGTCCAAATGTCCACTTCCAGACACTACAAAAAGAGTGTTTCCA
ACGTGCTCTAAGAAAGCGAATGTTCAACTCTGTGACTTGAATGCAGATATCACAAAGTAG
TTTCTGAGAGGGCTTCTGTCTAGATTTTAGATGATGATATTCCCTTTTCCAACGATATCA
TTAGAGCTATCCAAATATCCACTTACAGTTTCTACAAAAAGAGTGTTTCCAAACTGCTGC
ATCAAAAGAGAGGTTCCACTCTGTTAGCTGAGTACACACATCACAAGCTTGTTTCTCAGA
ATCCTTCTGTCTCGTTTTTATGGGCCACAAATTGTTATCCGCTCACAATTCCACATGTGG
TCCAAATGTCCACATCCAGATACTCCAGAAAGAGTGTTTCAAACCTGCTCTATGAAAGGG
AATGTTCAACTCTATGAGTTGAATGCAGTCATCAGAAAGAAATTTCTGAGAATGCTGCTG
TCTACCTTTTATTTGCTAGTGATCCCTTTTCCAACGATATCTGAGTCAGCTAGTCAAATA
TCCACTTGCAGATTCCACAAAAAGAGTGTTTCAAAACTGCTCTCTATCAATGGCAAAGTT
CAACTCTGTTAGTTGAGGACACATATCACCAACAAGTTTCTGAGAATGCTTCTGTCTATT
TTTATGGGCCACAAATTGTTATCCGCTCACAATTCCACATGTGGTCGAAATGTCCACTTC
CACAAACTACAAAAAGAGTGTTTCAAACCTGCTCTATGAAAGGCCATGTTCATCTCTATG
AGTTGAATGGAAATATCCCAAAGAAATTTCTGGGAATGCTGCTGTCTAGTTTTTATAGCT
AGTGATCCCTCTTCCAACGATATCCTCAAAGCAATCCAAATATCCACTTGCAGAATCCAC
AAAAAGAGTGTTTCAAAACTGCTCTATCAATAGAAAGGTTCAACTCTTTTAGTTGAGTAC
ACACATCACGAACAAGTTTCTGAGAAAGCTTCTGTCTGGCTTTTATTGGCCACAAATTGT
TATCCGCTCACAATTCCACATGTGGTCCAAATGTCCACTTCCAGATTCTTCCAAAAGAGT
GTTTCAAACGTGCTCAAAGTAAGGGAATGTTCAACTCTGTGACTTGAATGCAGATATCAC
CAAGTAGTTTCTAATAGTGCTTCTGTCTAGATTTTAGATCATGATATTCCCTTTTCCAAC
GATATCGTTAGAGCTATCCAAATATCCACTTACAGTTTCTACAAAAAGAGTGTTTCCAAA
CTGCTGCATCAAAAGAAAGGTTCAACTCTGTTAGTTGAGGACACACATCACAAAGAAGTT
TGTGAGAATGCTTCTGTCTAGATTTTGTATCCACAAATTGTTATCCGCTCACAATTCCAC
ATGTGGTCCTAAATATCAATTTGCAGAATCCACAAAAATAGAGTTTCAAAGCTGCTCTGT
AAAAAGAAAGGTTCCACTCTGTTAGCTGAGTACACACATCACAAACTTGTTTCTGAGAAT
CCTTCTGTCTCGTTTTTATGGCCACAAATTGTTATCCGCTCACAATTCCACATGTGGTCC
AAATGTCCACATCCAGATACTCCAGAAAGAGTGTTTCAAACCTGCTCTATGAAAGGCAAT
CTTCAACTCTATGAGTTGAATGCAGACATCAGAAAGAAATTTCTGAGAATGCTGCTGTCT
ACCTTTTATTGCTAGACCCTAGCTATCTTACCTGAAATCTAGCTAGTCCCTAAAATAGGG
AATTTTGCCCGAATTCTCTAGTGATCCCTCTTCCAACGATATCCTCCAAGCTATCCAAAT
ATCCACCTGCATTTTCCACAAAAAGAGTGTTTCAAAACTGCTCTATCAATAGAAATGTTC
AACTCCTTTGGCTGGGTACACACATCAAAAACAAGTTTCTGAGCATGCTTCTGTCTCGTT
TTTATGGGCCACAAATTGTTATCCGCTCACAATTCCACATGTGGTCCAAATGTCCACTTC
CAGACACTACAAAAAGAGTGTTTCCAACGTGCTCTAAGAAAGCGAATGTTCAACTCTGTG
ACTTGAATGCAGATATCACAAAGTAGTTTCTGAGAGGGCTTCTGTCTAGATTTTAGATGA
TGATATTCCCTTTTCCAACGATATCATTAGAGCTATCCAAATATCCACTTACAGTTTCTA
CAAAAAGAGTGTTTCCAAACTGCTGCATCAAAAGAGAGGTTCCACTCTGTTAGCTGAGTA
CACACATCACAAGCTTGTTTCTCAGAATCCTTCTGTCTCGTTTTTATGGGCCACAAATTG
TTATCCGCTCACAATTCCACATGTGGTCCAAATGTCCACATCCAGATACTCCAGAAAGAG
TGTTTCAAACCTGCTCTATGAAAGGGAATGTTCAACTCTATGAGTTGAATGCAGTCATCA
GAAAGAAATTTCTGAGAATGCTGCTGTCTACCTTTTATTTGCTAGTGATCCCTTTTCCAA
CGATATCTGAGTCAGCTAGTCAAATATCCACTTGCAGATTCCACAAAAAGAGTGTTTCAA
AACTGCTCTCTATCAATGGCAAAGTTCAACTCTGTTAGTTGAGGACACATATCACCAACA
AGTTTCTGAGAATGCTTCTGTCTATTTTTATGGGCCACAAATTGTTATCCGCTCACAATT
CCACATGTGGTCGAAATGTCCACTTCCACAAACTACAAAAAGAGTGTTTCAAACCTGCTC
TATGAAAGGCCATGTTCATCTCTATGAGTTGAATGGAAATATCCCAAAGAAATTTCTGGG
AATGCTGCTGTCTAGTTTTTATAGCTAGTGATCCCTCTTCCAACGATATCCTCAAAGCAA
TCCAAATATCCACTTGCAGAATCCACAAAAAGAGTGTTTCAAAACTGCTCTATCAATAGA
AAGGTTCAACTCTTTTAGTTGAGTACACACATCACGAACAAGTTTCTGAGAAAGCTTCTG
TCTGGCTTTTATTGGCCACAAATTGTTATCCGCTCACAATTCCACATGTGGTCCAAATGT
CCACTTCCAGATTCTTCCAAAAGAGTGTTTCAAACGTGCTCAAAGTAAGGGAATGTTCAA
CTCTGTGACTTGAATGCAGATATCACCAAGTAGTTTCTAATAGTGCTTCTGTCTAGATTT
TAGATCATGATATTCCCTTTTCCAACGATATCGTTAGAGCTATCCAAATATCCACTTACA
GTTTCTACAAAAAGAGTGTTTCCAAACTGCTGCATCAAAAGAAAGGTTCAACTCTGTTAG
TTGAGGACACACATCACAAAGAAGTTTGTGAGAATGCTTCTGTCTAGATTTTGTATCCAC
AAATTGTTATCCGCTCACAATTCCACATGTGGTCCTAAATATCAATTTGCAGAATCCACA
AAAATAGAGTTTCAAAGCTGCTCTGTAAAAAGAAAGGTTCCACTCTGTTAGCTGAGTACA
CACATCACAAACTTGTTTCTGAGAATCCTTCTGTCTCGTTTTTATGGCCACAAATTGTTA
TCCGCTCACAATTCCACATGTGGTCCAAATGTCCACATCCAGATACTCCAGAAAGAGTGT
TTCAAACCTGCTCTATGAAAGGCAATCTTCAACTCTATGAGTTGAATGCAGACATCAGAA
AGAAATTTCTGAGAATGCTGCTGTCTACCTTTTATTGCTAGACCCTAGCTATCTTACCTG
AAATCTAGCTAGTCCCGTAAAGTGGGAATTTTGCCCGAATTCTCTAGTGATCCCTCTTCC
AACGATATCCTCCAAGCTATCCAAATATCCACCTGCATTTTCCACAAAAAGAGTGTTTCA
AAACTGCTCTATCAATAGAAATGTTCAACTCCTTTGGCTGGGTACACACATCAAAAACAA
GTTTCTGAGCATGCTTCTGTCTCGTTTTTATGGGCCACAAATTGTTATCCGCTCACAATT
CCACATGTGGTCCAAATGTCCACTTCCAGACACTACAAAAAGAGTGTTTCCAACGTGCTC
TAAGAAAGCGAATGTTCAACTCTGTGACTTGAATGCAGATATCACAAAGTAGTTTCTGAG
AGGGCTTCTGTCTAGATTTTAGATGATGATATTCCCTTTTCCAACGATATCATTAGAGCT
ATCCAAATATCCACTTACAGTTTCTACAAAAAGAGTGTTTCCAAACTGCTGCATCAAAAG
AGAGGTTCCACTCTGTTAGCTGAGTACACACATCACAAGCTTGTTTCTCAGAATCCTTCT
GTCTCGTTTTTATGGGCCACAAATTGTTATCCGCTCACAATTCCACATGTGGTCCAAATG
TCCACATCCAGATACTCCAGAAAGAGTGTTTCAAACCTGCTCTATGAAAGGGAATGTTCA
ACTCTATGAGTTGAATGCAGTCATCAGAAAGAAATTTCTGAGAATGCTGCTGTCTACCTT
TTATTTGCTAGTGATCCCTTTTCCAACGATATCTGAGTCAGCTAGTCAAATATCCACTTG
CAGATTCCACAAAAAGAGTGTTTCAAAACTGCTCTCTATCAATGGCAAAGTTCAACTCTG
TTAGTTGAGGACACATATCACCAACAAGTTTCTGAGAATGCTTCTGTCTATTTTTATGGG
CCACAAATTGTTATCCGCTCACAATTCCACATGTGGTCGAAATGTCCACTTCCACAAACT
ACAAAAAGAGTGTTTCAAACCTGCTCTATGAAAGGCCATGTTCATCTCTATGAGTTGAAT
GGAAATATCCCAAAGAAATTTCTGGGAATGCTGCTGTCTAGTTTTTATAGCTAGTGATCC
CTCTTCCAACGATATCCTCAAAGCAATCCAAATATCCACTTGCAGAATCCACAAAAAGAG
TGTTTCAAAACTGCTCTATCAATAGAAAGGTTCAACTCTTTTAGTTGAGTACACACATCA
CGAACAAGTTTCTGAGAAAGCTTCTGTCTGGCTTTTATTGGCCACAAATTGTTATCCGCT
CACAATTCCACATGTGGTCCAAATGTCCACTTCCAGATTCTTCCAAAAGAGTGTTTCAAA
CGTGCTCAAAGTAAGGGAATGTTCAACTCTGTGACTTGAATGCAGATATCACCAAGTAGT
TTCTAATAGTGCTTCTGTCTAGATTTTAGATCATGATATTCCCTTTTCCAACGATATCGT
TAGAGCTATCCAAATATCCACTTACAGTTTCTACAAAAAGAGTGTTTCCAAACTGCTGCA
TCAAAAGAAAGGTTCAACTCTGTTAGTTGAGGACACACATCACAAAGAAGTTTGTGAGAA
TGCTTCTGTCTAGATTTTGTATCCACAAATTGTTATCCGCTCACAATTCCACATGTGGTC
CTAAATATCAATTTGCAGAATCCACAAAAATAGAGTTTCAAAGCTGCTCTGTAAAAAGAA
AGGTTCCACTCTGTTAGCTGAGTACACACATCACAAACTTGTTTCTGAGAATCCTTCTGT
CTCGTTTTTATGGCCACAAATTGTTATCCGCTCACAATTCCACATGTGGTCCAAATGTCC
ACATCCAGATACTCCAGAAAGAGTGTTTCAAACCTGCTCTATGAAAGGCAATCTTCAACT
CTATGAGTTGAATGCAGACATCAGAAAGAAATTTCTGAGAATGCTGCTGTCTACCTTTTA
TTGCTAGACCCTAGCTATCTTACCTGAAATCTAGCTAGTCCCCTAAACTGGGAATTTTGC
CCGAATTCTCTAGTGATCCCTCTTCCAACGATATCCTCCAAGCTATCCAAATATCCACCT
GCATTTTCCACAAAAAGAGTGTTTCAAAACTGCTCTATCAATAGAAATGTTCAACTCCTT
TGGCTGGGTACACACATCAAAAACAAGTTTCTGAGCATGCTTCTGTCTCGTTTTTATGGG
CCACAAATTGTTATCCGCTCACAATTCCACATGTGGTCCAAATGTCCACTTCCAGACACT
ACAAAAAGAGTGTTTCCAACGTGCTCTAAGAAAGCGAATGTTCAACTCTGTGACTTGAAT
GCAGATATCACAAAGTAGTTTCTGAGAGGGCTTCTGTCTAGATTTTAGATGATGATATTC
CCTTTTCCAACGATATCATTAGAGCTATCCAAATATCCACTTACAGTTTCTACAAAAAGA
GTGTTTCCAAACTGCTGCATCAAAAGAGAGGTTCCACTCTGTTAGCTGAGTACACACATC
ACAAGCTTGTTTCTCAGAATCCTTCTGTCTCGTTTTTATGGGCCACAAATTGTTATCCGC
TCACAATTCCACATGTGGTCCAAATGTCCACATCCAGATACTCCAGAAAGAGTGTTTCAA
ACCTGCTCTATGAAAGGGAATGTTCAACTCTATGAGTTGAATGCAGTCATCAGAAAGAAA
TTTCTGAGAATGCTGCTGTCTACCTTTTATTTGCTAGTGATCCCTTTTCCAACGATATCT
GAGTCAGCTAGTCAAATATCCACTTGCAGATTCCACAAAAAGAGTGTTTCAAAACTGCTC
TCTATCAATGGCAAAGTTCAACTCTGTTAGTTGAGGACACATATCACCAACAAGTTTCTG
AGAATGCTTCTGTCTATTTTTATGGGCCACAAATTGTTATCCGCTCACAATTCCACATGT
GGTCGAAATGTCCACTTCCACAAACTACAAAAAGAGTGTTTCAAACCTGCTCTATGAAAG
GCCATGTTCATCTCTATGAGTTGAATGGAAATATCCCAAAGAAATTTCTGGGAATGCTGC
TGTCTAGTTTTTATAGCTAGTGATCCCTCTTCCAACGATATCCTCAAAGCAATCCAAATA
TCCACTTGCAGAATCCACAAAAAGAGTGTTTCAAAACTGCTCTATCAATAGAAAGGTTCA
ACTCTTTTAGTTGAGTACACACATCACGAACAAGTTTCTGAGAAAGCTTCTGTCTGGCTT
TTATTGGCCACAAATTGTTATCCGCTCACAATTCCACATGTGGTCCAAATGTCCACTTCC
AGATTCTTCCAAAAGAGTGTTTCAAACGTGCTCAAAGTAAGGGAATGTTCAACTCTGTGA
CTTGAATGCAGATATCACCAAGTAGTTTCTAATAGTGCTTCTGTCTAGATTTTAGATCAT
GATATTCCCTTTTCCAACGATATCGTTAGAGCTATCCAAATATCCACTTACAGTTTCTAC
AAAAAGAGTGTTTCCAAACTGCTGCATCAAAAGAAAGGTTCAACTCTGTTAGTTGAGGAC
ACACATCACAAAGAAGTTTGTGAGAATGCTTCTGTCTAGATTTTGTATCCACAAATTGTT
ATCCGCTCACAATTCCACATGTGGTCCTAAATATCAATTTGCAGAATCCACAAAAATAGA
GTTTCAAAGCTGCTCTGTAAAAAGAAAGGTTCCACTCTGTTAGCTGAGTACACACATCAC
AAACTTGTTTCTGAGAATCCTTCTGTCTCGTTTTTATGGCCACAAATTGTTATCCGCTCA
CAATTCCACATGTGGTCCAAATGTCCACATCCAGATACTCCAGAAAGAGTGTTTCAAACC
TGCTCTATGAAAGGCAATCTTCAACTCTATGAGTTGAATGCAGACATCAGAAAGAAATTT
CTGAGAATGCTGCTGTCTACCTTTTATTGCTAGACCCTAGCTATCTTACCTGAAATCTAG
CTAGTCCCGGAAAGGGGGGTTTTTGCCCGAATTCTCTAGTGATCCCTCTTCCAACGATAT
CCTCCAAGCTATCCAAATATCCACCTGCATTTTCCACAAAAAGAGTGTTTCAAAACTGCT
CTATCAATAGAAATGTTCAACTCCTTTGGCTGGGTACACACATCAAAAACAAGTTTCTGA
GCATGCTTCTGTCTCGTTTTTATGGGCCACAAATTGTTATCCGCTCACAATTCCACATGT
GGTCCAAATGTCCACTTCCAGACACTACAAAAAGAGTGTTTCCAACGTGCTCTAAGAAAG
CGAATGTTCAACTCTGTGACTTGAATGCAGATATCACAAAGTAGTTTCTGAGAGGGCTTC
TGTCTAGATTTTAGATGATGATATTCCCTTTTCCAACGATATCATTAGAGCTATCCAAAT
ATCCACTTACAGTTTCTACAAAAAGAGTGTTTCCAAACTGCTGCATCAAAAGAGAGGTTC
CACTCTGTTAGCTGAGTACACACATCACAAGCTTGTTTCTCAGAATCCTTCTGTCTCGTT
TTTATGGGCCACAAATTGTTATCCGCTCACAATTCCACATGTGGTCCAAATGTCCACATC
CAGATACTCCAGAAAGAGTGTTTCAAACCTGCTCTATGAAAGGGAATGTTCAACTCTATG
AGTTGAATGCAGTCATCAGAAAGAAATTTCTGAGAATGCTGCTGTCTACCTTTTATTTGC
TAGTGATCCCTTTTCCAACGATATCTGAGTCAGCTAGTCAAATATCCACTTGCAGATTCC
ACAAAAAGAGTGTTTCAAAACTGCTCTCTATCAATGGCAAAGTTCAACTCTGTTAGTTGA
GGACACATATCACCAACAAGTTTCTGAGAATGCTTCTGTCTATTTTTATGGGCCACAAAT
TGTTATCCGCTCACAATTCCACATGTGGTCGAAATGTCCACTTCCACAAACTACAAAAAG
AGTGTTTCAAACCTGCTCTATGAAAGGCCATGTTCATCTCTATGAGTTGAATGGAAATAT
CCCAAAGAAATTTCTGGGAATGCTGCTGTCTAGTTTTTATAGCTAGTGATCCCTCTTCCA
ACGATATCCTCAAAGCAATCCAAATATCCACTTGCAGAATCCACAAAAAGAGTGTTTCAA
AACTGCTCTATCAATAGAAAGGTTCAACTCTTTTAGTTGAGTACACACATCACGAACAAG
TTTCTGAGAAAGCTTCTGTCTGGCTTTTATTGGCCACAAATTGTTATCCGCTCACAATTC
CACATGTGGTCCAAATGTCCACTTCCAGATTCTTCCAAAAGAGTGTTTCAAACGTGCTCA
AAGTAAGGGAATGTTCAACTCTGTGACTTGAATGCAGATATCACCAAGTAGTTTCTAATA
GTGCTTCTGTCTAGATTTTAGATCATGATATTCCCGTTTCCAACGAAATCGTTAGAGCTA
TCCAAATATCCACTTACAGTTTCTACAAAAAGAGTGTTTCCAAACTGCTGCATCAAAAGA
GAGGTTCCACTCTGTTAGCTGAGTACACACATCACAAACTTGTTTCTGAGAATCCTTCTG
TCTCGTTTTTATGGCCACAAATTGTTATCCGCTCACAATTCCACATGTGGTCCAAATGTC
CACATCCAGATACTCCAGAAAGAGTGTTTCAAACCTGCTCTATGAAAGGCAATCTTCAAC
TCTATGAGTTGAATGCAGACATCAGAAAGAAATTTCTGAGAATGCTGCTGTCTACCTTTT
ATTGCTAGACCCTAGCTATCTTACCTGAAATCTAGCTAGTCCCCCAAACCGGGTATTTTG
CCCGAATTCTCTAGTGATCCCTCTTCCAACGATATCCTCCAAGCTATCCAAATATCCACC
TGCATTTTCCACAAAAAGAGTGTTTCAAAACTGCTCTATCAATAGAAATGTTCAACTCCT
TTGGCTGGGTACACACATCAAAAACAAGTTTCTGAGCATGCTTCTGTCTCGTTTTTATGG
GCCACAAATTGTTATCCGCTCACAATTCCACATGTGGTCCAAATGTCCACTTCCAGACAC
TACAAAAAGAGTGTTTCCAACGTGCTCTAAGAAAGCGAATGTTCAACTCTGTGACTTGAA
TGCAGATATCACAAAGTAGTTTCTGAGAGGGCTTCTGTCTAGATTTTAGATGATGATATT
CCCTTTTCCAACGATATCATTAGAGCTATCCAAATATCCACTTACAGTTTCTACAAAAAG
AGTGTTTCCAAACTGCTGCATCAAAAGAGAGGTTCCACTCTGTTAGCTGAGTACACACAT
CACAAGCTTGTTTCTCAGAATCCTTCTGTCTCGTTTTTATGGGCCACAAATTGTTATCCG
CTCACAATTCCACATGTGGTCCAAATGTCCACATCCAGATACTCCAGAAAGAGTGTTTCA
AACCTGCTCTATGAAAGGGAATGTTCAACTCTATGAGTTGAATGCAGTCATCAGAAAGAA
ATTTCTGAGAATGCTGCTGTCTACCTTTTATTTGCTAGTGATCCCTTTTCCAACGATATC
TGAGTCAGCTAGTCAAATATCCACTTGCAGATTCCACAAAAAGAGTGTTTCAAAACTGCT
CTCTATCAATGGCAAAGTTCAACTCTGTTAGTTGAGGACACATATCACCAACAAGTTTCT
GAGAATGCTTCTGTCTATTTTTATGGGCCACAAATTGTTATCCGCTCACAATTCCACATG
TGGTCGAAATGTCCACTTCCACAAACTACAAAAAGAGTGTTTCAAACCTGCTCTATGAAA
GGCCATGTTCATCTCTATGAGTTGAATGGAAATATCCCAAAGAAATTTCTGGGAATGCTG
CTGTCTAGTTTTTATAGCTAGTGATCCCTCTTCCAACGATATCCTCAAAGCAATCCAAAT
ATCCACTTGCAGAATCCACAAAAAGAGTGTTTCAAAACTGCTCTATCAATAGAAAGGTTC
AACTCTTTTAGTTGAGTACACACATCACGAACAAGTTTCTGAGAAAGCTTCTGTCTGGCT
TTTATTGGCCACAAATTGTTATCCGCTCACAATTCCACATGTGGTCCAAATGTCCACTTC
CAGATTCTTCCAAAAGAGTGTTTCAAACGTGCTCAAAGTAAGGGAATGTTCAACTCTGTG
ACTTGAATGCAGATATCACCAAGTAGTTTCTAATAGTGCTTCTGTCTAGATTTTAGATCA
TGATATTCCCTTTTCCAACGATATCGTTAGAGCTATCCAAATATCCACTTACAGTTTCTA
CAAAAAGAGTGTTTCCAAACTGCTGCATCAAAAGAAAGGTTCAACTCTGTTAGTTGAGGA
CACACATCACAAAGAAGTTTGTGAGAATGCTTCTGTCTAGATTTTGTATCCACAAATTGT
TATCCGCTCACAATTCCACATGTGGTCCTAAATATCAATTTGCAGAATCCACAAAAATAG
AGTTTCAAAGCTGCTCTGTAAAAAGAAAGGTTCCACTCTGTTAGCTGAGTACACACATCA
CAAACTTGTTTCTGAGAATCCTTCTGTCTCGTTTTTATGGCCACAAATTGTTATCCGCTC
ACAATTCCACATGTGGTCCAAATGTCCACATCCAGATACTCCAGAAAGAGTGTTTCAAAC
CTGCTCTATGAAAGGCAATCTTCAACTCTATGAGTTGAATGCAGACATCAGAAAGAAATT
TCTGAGAATGCTGCTGTCTACCTTTTATTGCTAGACCCTAGCTATCTTACCTGAAATCTA
GCTAGTCCCACAAAACGGGTATTTTGCCCGAATTCTCTAGTGATCCCTCTTCCAACGATA
TCCTCCAAGCTATCCAAATATCCACCTGCATTTTCCACAAAAAGAGTGTTTCAAAACTGC
TCTATCAATAGAAATGTTCAACTCCTTTGGCTGGGTACACACATCAAAAACAAGTTTCTG
AGCATGCTTCTGTCTCGTTTTTATGGGCCACAAATTGTTATCCGCTCACAATTCCACATG
TGGTCCAAATGTCCACTTCCAGACACTACAAAAAGAGTGTTTCCAACGTGCTCTAAGAAA
GCGAATGTTCAACTCTGTGACTTGAATGCAGATATCACAAAGTAGTTTCTGAGAGGGCTT
CTGTCTAGATTTTAGATGATGATATTCCCTTTTCCAACGATATCATTAGAGCTATCCAAA
TATCCACTTACAGTTTCTACAAAAAGAGTGTTTCCAAACTGCTGCATCAAAAGAGAGGTT
CCACTCTGTTAGCTGAGTACACACATCACAAGCTTGTTTCTCAGAATCCTTCTGTCTCGT
TTTTATGGGCCACAAATTGTTATCCGCTCACAATTCCACATGTGGTCCAAATGTCCACAT
CCAGATACTCCAGAAAGAGTGTTTCAAACCTGCTCTATGAAAGGGAATGTTCAACTCTAT
GAGTTGAATGCAGTCATCAGAAAGAAATTTCTGAGAATGCTGCTGTCTACCTTTTATTTG
CTAGTGATCCCTTTTCCAACGATATCTGAGTCAGCTAGTCAAATATCCACTTGCAGATTC
CACAAAAAGAGTGTTTCAAAACTGCTCTCTATCAATGGCAAAGTTCAACTCTGTTAGTTG
AGGACACATATCACCAACAAGTTTCTGAGAATGCTTCTGTCTATTTTTATGGGCCACAAA
TTGTTATCCGCTCACAATTCCACATGTGGTCGAAATGTCCACTTCCACAAACTACAAAAA
GAGTGTTTCAAACCTGCTCTATGAAAGGCCATGTTCATCTCTATGAGTTGAATGGAAATA
TCCCAAAGAAATTTCTGGGAATGCTGCTGTCTAGTTTTTATAGCTAGTGATCCCTCTTCC
AACGATATCCTCAAAGCAATCCAAATATCCACTTGCAGAATCCACAAAAAGAGTGTTTCA
AAACTGCTCTATCAATAGAAAGGTTCAACTCTTTTAGTTGAGTACACACATCACGAACAA
GTTTCTGAGAAAGCTTCTGTCTGGCTTTTATTGGCCACAAATTGTTATCCGCTCACAATT
CCACATGTGGTCCAAATGTCCACTTCCAGATTCTTCCAAAAGAGTGTTTCAAACGTGCTC
AAAGTAAGGGAATGTTCAACTCTGTGACTTGAATGCAGATATCACCAAGTAGTTTCTAAT
AGTGCTTCTGTCTAGATTTTAGATCATGATATTCCCTTTTCCAACGATATCGTTAGAGCT
ATCCAAATATCCACTTACAGTTTCTACAAAAAGAGTGTTTCCAAACTGCTGCATCAAAAG
AAAGGTTCAACTCTGTTAGTTGAGGACACACATCACAAAGAAGTTTGTGAGAATGCTTCT
GTCTAGATTTTGTATCCACAAATTGTTATCCGCTCACAATTCCACATGTGGTCCTAAATA
TCAATTTGCAGAATCCACAAAAATAGAGTTTCAAAGCTGCTCTGTAAAAAGAAAGGTTCC
ACTCTGTTAGCTGAGTACACACATCACAAACTTGTTTCTGAGAATCCTTCTGTCTCGTTT
TTATGGCCACAAATTGTTATCCGCTCACAATTCCACATGTGGTCCAAATGTCCACATCCA
GATACTCCAGAAAGAGTGTTTCAAACCTGCTCTATGAAAGGCAATCTTCAACTCTATGAG
TTGAATGCAGACATCAGAAAGAAATTTCTGAGAATGCTGCTGTCTACCTTTTATTGCTAG
ACCCTAGCTATCTTACCTGAAATCTAGCTAGTCCCTCAAATCGGGTATTTTGCCCGAATT
CTCTAGTGATCCCTCTTCCAACGATATCCTCCAAGCTATCCAAATATCCACCTGCATTTT
CCACAAAAAGAGTGTTTCAAAACTGCTCTATCAATAGAAATGTTCAACTCCTTTGGCTGG
GTACACACATCAAAAACAAGTTTCTGAGCATGCTTCTGTCTCGTTTTTATGGGCCACAAA
TTGTTATCCGCTCACAATTCCACATGTGGTCCAAATGTCCACTTCCAGACACTACAAAAA
GAGTGTTTCCAACGTGCTCTAAGAAAGCGAATGTTCAACTCTGTGACTTGAATGCAGATA
TCACAAAGTAGTTTCTGAGAGGGCTTCTGTCTAGATTTTAGATGATGATATTCCCTTTTC
CAACGATATCATTAGAGCTATCCAAATATCCACTTACAGTTTCTACAAAAAGAGTGTTTC
CAAACTGCTGCATCAAAAGAGAGGTTCCACTCTGTTAGCTGAGTACACACATCACAAGCT
TGTTTCTCAGAATCCTTCTGTCTCGTTTTTATGGGCCACAAATTGTTATCCGCTCACAAT
TCCACATGTGGTCCAAATGTCCACATCCAGATACTCCAGAAAGAGTGTTTCAAACCTGCT
CTATGAAAGGGAATGTTCAACTCTATGAGTTGAATGCAGTCATCAGAAAGAAATTTCTGA
GAATGCTGCTGTCTACCTTTTATTTGCTAGTGATCCCTTTTCCAACGATATCTGAGTCAG
CTAGTCAAATATCCACTTGCAGATTCCACAAAAAGAGTGTTTCAAAACTGCTCTCTATCA
ATGGCAAAGTTCAACTCTGTTAGTTGAGGACACATATCACCAACAAGTTTCTGAGAATGC
TTCTGTCTATTTTTATGGGCCACAAATTGTTATCCGCTCACAATTCCACATGTGGTCGAA
ATGTCCACTTCCACAAACTACAAAAAGAGTGTTTCAAACCTGCTCTATGAAAGGCCATGT
TCATCTCTATGAGTTGAATGGAAATATCCCAAAGAAATTTCTGGGAATGCTGCTGTCTAG
TTTTTATAGCTAGTGATCCCTCTTCCAACGATATCCTCAAAGCAATCCAAATATCCACTT
GCAGAATCCACAAAAAGAGTGTTTCAAAACTGCTCTATCAATAGAAAGGTTCAACTCTTT
TAGTTGAGTACACACATCACGAACAAGTTTCTGAGAAAGCTTCTGTCTGGCTTTTATTGG
CCACAAATTGTTATCCGCTCACAATTCCACATGTGGTCCAAATGTCCACTTCCAGATTCT
TCCAAAAGAGTGTTTCAAACGTGCTCAAAGTAAGGGAATGTTCAACTCTGTGACTTGAAT
GCAGATATCACCAAGTAGTTTCTAATAGTGCTTCTGTCTAGATTTTAGATCATGATATTC
CCTTTTCCAACGATATCGTTAGAGCTATCCAAATATCCACTTACAGTTTCTACAAAAAGA
GTGTTTCCAAACTGCTGCATCAAAAGAAAGGTTCAACTCTGTTAGTTGAGGACACACATC
ACAAAGAAGTTTGTGAGAATGCTTCTGTCTAGATTTTGTATCCACAAATTGTTATCCGCT
CACAATTCCACATGTGGTCCTAAATATCAATTTGCAGAATCCACAAAAATAGAGTTTCAA
AGCTGCTCTGTAAAAAGAAAGGTTCCACTCTGTTAGCTGAGTACACACATCACAAACTTG
TTTCTGAGAATCCTTCTGTCTCGTTTTTATGGCCACAAATTGTTATCCGCTCACAATTCC
ACATGTGGTCCAAATGTCCACATCCAGATACTCCAGAAAGAGTGTTTCAAACCTGCTCTA
TGAAAGGCAATCTTCAACTCTATGAGTTGAATGCAGACATCAGAAAGAAATTTCTGAGAA
TGCTGCTGTCTACCTTTTATTGCTAGACCCTAGCTATCTTACCTGAAATCTAGCTAGTCC
CGCAAAGCGGGTTTTTTGCCCGAATTCTCTAGTGATCCCTCTTCCAACGATATCCTCCAA
GCTATCCAAATATCCACCTGCATTTTCCACAAAAAGAGTGTTTCAAAACTGCTCTATCAA
TAGAAATGTTCAACTCCTTTGGCTGGGTACACACATCAAAAACAAGTTTCTGAGCATGCT
TCTGTCTCGTTTTTATGGGCCACAAATTGTTATCCGCTCACAATTCCACATGTGGTCCAA
ATGTCCACTTCCAGACACTACAAAAAGAGTGTTTCCAACGTGCTCTAAGAAAGCGAATGT
TCAACTCTGTGACTTGAATGCAGATATCACAAAGTAGTTTCTGAGAGGGCTTCTGTCTAG
ATTTTAGATGATGATATTCCCTTTTCCAACGATATCATTAGAGCTATCCAAATATCCACT
TACAGTTTCTACAAAAAGAGTGTTTCCAAACTGCTGCATCAAAAGAGAGGTTCCACTCTG
TTAGCTGAGTACACACATCACAAGCTTGTTTCTCAGAATCCTTCTGTCTCGTTTTTATGG
GCCACAAATTGTTATCCGCTCACAATTCCACATGTGGTCCAAATGTCCACATCCAGATAC
TCCAGAAAGAGTGTTTCAAACCTGCTCTATGAAAGGGAATGTTCAACTCTATGAGTTGAA
TGCAGTCATCAGAAAGAAATTTCTGAGAATGCTGCTGTCTACCTTTTATTTGCTAGTGAT
CCCTTTTCCAACGATATCTGAGTCAGCTAGTCAAATATCCACTTGCAGATTCCACAAAAA
GAGTGTTTCAAAACTGCTCTCTATCAATGGCAAAGTTCAACTCTGTTAGTTGAGGACACA
TATCACCAACAAGTTTCTGAGAATGCTTCTGTCTATTTTTATGGGCCACAAATTGTTATC
CGCTCACAATTCCACATGTGGTCGAAATGTCCACTTCCACAAACTACAAAAAGAGTGTTT
CAAACCTGCTCTATGAAAGGCCATGTTCATCTCTATGAGTTGAATGGAAATATCCCAAAG
AAATTTCTGGGAATGCTGCTGTCTAGTTTTTATAGCTAGTGATCCCTCTTCCAACGATAT
CCTCAAAGCAATCCAAATATCCACTTGCAGAATCCACAAAAAGAGTGTTTCAAAACTGCT
CTATCAATAGAAAGGTTCAACTCTTTTAGTTGAGTACACACATCACGAACAAGTTTCTGA
GAAAGCTTCTGTCTGGCTTTTATTGGCCACAAATTGTTATCCGCTCACAATTCCACATGT
GGTCCAAATGTCCACTTCCAGATTCTTCCAAAAGAGTGTTTCAAACGTGCTCAAAGTAAG
GGAATGTTCAACTCTGTGACTTGAATGCAGATATCACCAAGTAGTTTCTAATAGTGCTTC
TGTCTAGATTTTAGATCATGATATTCCCTTTTCCAACGATATCGTTAGAGCTATCCAAAT
ATCCACTTACAGTTTCTACAAAAAGAGTGTTTCCAAACTGCTGCATCAAAAGAAAGGTTC
AACTCTGTTAGTTGAGGACACACATCACAAAGAAGTTTGTGAGAATGCTTCTGTCTAGAT
TTTGTATCCACAAATTGTTATCCGCTCACAATTCCACATGTGGTCCTAAATATCAATTTG
CAGAATCCACAAAAATAGAGTTTCAAAGCTGCTCTGTAAAAAGAAAGGTTCCACTCTGTT
AGCTGAGTACACACATCACAAACTTGTTTCTGAGAATCCTTCTGTCTCGTTTTTATGGCC
ACAAATTGTTATCCGCTCACAATTCCACATGTGGTCCAAATGTCCACATCCAGATACTCC
AGAAAGAGTGTTTCAAACCTGCTCTATGAAAGGCAATCTTCAACTCTATGAGTTGAATGC
AGACATCAGAAAGAAATTTCTGAGAATGCTGCTGTCTACCTTTTATTGCTAGACCCTAGC
TATCTTACCTGAAATCTAGCTAGTCCCCCAAACCGGGTTTTTTGCCCGAATTCTCTAGTG
ATCCCTCTTCCAACGATATCCTCCAAGCTATCCAAATATCCACCTGCATTTTCCACAAAA
AGAGTGTTTCAAAACTGCTCTATCAATAGAAATGTTCAACTCCTTTGGCTGGGTACACAC
ATCAAAAACAAGTTTCTGAGCATGCTTCTGTCTCGTTTTTATGGGCCACAAATTGTTATC
CGCTCACAATTCCACATGTGGTCCAAATGTCCACTTCCAGACACTACAAAAAGAGTGTTT
CCAACGTGCTCTAAGAAAGCGAATGTTCAACTCTGTGACTTGAATGCAGATATCACAAAG
TAGTTTCTGAGAGGGCTTCTGTCTAGATTTTAGATGATGATATTCCCTTTTCCAACGATA
TCATTAGAGCTATCCAAATATCCACTTACAGTTTCTACAAAAAGAGTGTTTCCAAACTGC
TGCATCAAAAGAGAGGTTCCACTCTGTTAGCTGAGTACACACATCACAAGCTTGTTTCTC
AGAATCCTTCTGTCTCGTTTTTATGGGCCACAAATTGTTATCCGCTCACAATTCCACATG
TGGTCCAAATGTCCACAAACTACAAAAAGAGTGTTTCAAACCTGCTCTATGAAAGGCCAT
GTTCATCTCTATGAGTTGAATGGAAATATCCCAAAGAAATTTCTGGGAATGCTGCTGTCT
AGTTTTTATAGCTAGTGATCCCTCTTCCAACGATATCCTCAAAGCAATCCAAATATCCAC
TTGCAGAATCCACAAAAAGAGTGTTTCAAAACTGCTCTATCAATAGAAAGGTTCAACTCT
TTTAGTTGAGTACACACATCACGAACAAGTTTCTGAGAAAGCTTCTGTCTGGCTTTTATT
GGCCACAAATTGTTATCCGCTCACAATTCCACATGTGGTCCAAATGTCCACTTCCAGATT
CTTCCAAAAGAGTGTTTCAAACGTGCTCAAAGTAAGGGAATGTTCAACTCTGTGACTTGA
ATGCAGATATCACCAAGTAGTTTCTAATAGTGCTTCTGTCTAGATTTTAGATCATGATAT
TCCCTTTTCCAACGATATCGTTAGAGCTATCCAAATATCCACTTACAGTTTCTACAAAAA
GAGTGTTTCCAAACTGCTGCATCAAAAGAAAGGTTCAACTCTGTTAGTTGAGGACACACA
TCACAAAGAAGTTTGTGAGAATGCTTCTGTCTAGATTTTGTATCCACAAATTGTTATCCG
CTCACAATTCCACATGTGGTCCTAAATATCAATTTGCAGAATCCACAAAAATAGAGTTTC
AAAGCTGCTCTGTAAAAAGAAAGGTTCCACTCTGTTAGCTGAGTACACACATCACAAACT
TGTTTCTGAGAATCCTTCTGTCTCGTTTTTATGGCCACAAATTGTTATCCGCTCACAATT
CCACATGTGGTCCAAATGTCCACATCCAGATACTCCAGAAAGAGTGTTTCAAACCTGCTC
TATGAAAGGCAATCTTCAACTCTATGAGTTGAATGCAGACATCAGAAAGAAATTTCTGAG
AATGCTGCTGTCTACCTTTTATTGCTAGACCCTAGCTATCTTACCTGAAATCTAGCTAGT
CCCAGAAAAGGGGAATTTTGCCCGAATTCTCTAGTGATCCCTCTTCCAACGATATCCTCC
AAGCTATCCAAATATCCACCTGCATTTTCCACAAAAAGAGTGTTTCAAAACTGCTCTATC
AATAGAAATGTTCAACTCCTTTGGCTGGGTACACACATCAAAAACAAGTTTCTGAGCATG
CTTCTGTCTCGTTTTTATGGGCCACAAATTGTTATCCGCTCACAATTCCACATGTGGTCC
AAATGTCCACTTCCAGACACTACAAAAAGAGTGTTTCCAACGTGCTCTAAGAAAGCGAAT
GTTCAACTCTGTGACTTGAATGCAGATATCACAAAGTAGTTTCTGAGAGGGCTTCTGTCT
AGATTTTAGATGATGATATTCCCTTTTCCAACGATATCATTAGAGCTATCCAAATATCCA
CTTACAGTTTCTACAAAAAGAGTGTTTCCAAACTGCTGCATCAAAAGAGAGGTTCCACTC
TGTTAGCTGAGTACACACATCACAAGCTTGTTTCTCAGAATCCTTCTGTCTCGTTTTTAT
GGGCCACAAATTGTTATCCGCTCACAATTCCACATGTGGTCCAAATGTCCACATCCAGAT
ACTCCAGAAAGAGTGTTTCAAACCTGCTCTATGAAAGGGAATGTTCAACTCTATGAGTTG
AATGCAGTCATCAGAAAGAAATTTCTGAGAATGCTGCTGTCTACCTTTTATTGCTAGACC
CTAGCTATCTTACCTGAAATCTAGCTAGTCCCCTAAACTGGGAATTTTGCCCGAATTCTC
TAGTGATCCCTCTTCCAACGATATCCTCCAAGCTATCCAAATATCCACCTGCATTTTCCA
CAAAAAGAGTGTTTCAAAACTGCTCTATCAATAGAAATGTTCAACTCCTTTGGCTGGGTA
CACACATCAAAAACAAGTTTCTGAGAATCCTTCTGTCTCGTTTTTATGGCCACAAATTGT
TATCCGCTCACAATTCCACATGTGGTCCAAATGTCCACATCCAGATACTCCAGAAAGAGT
GTTTCAAACCTGCTCTATGAAAGGCAATCTTCAACTCTATGAGTTGAATGCAGACATCAG
AAAGAAATTTCTGAGAATGCTGCTGTCTACCTTTTATTGCTAGACCCTAGCTATCTTACC
TGAAATCTAGCTAGTCCCCCAAACCGGGTATTTTGCCCGAATTCTCTAGTGATCCCTCTT
CCAACGATATCCTCCAAGCTATCCAAATATCCACCTGCATTTTCCACAAAAAGAGTGTTT
CAAAACTGCTCTATCAATAGAAATGTTCAACTCCTTTGGCTGGGTACACACATCAAAAAC
AAGTTTCTGAGCATGCTTCTGTCTCGTTTTTATGGGCCACAAATTGTTATCCGCTCACAA
TTCCACATGTGGTCCAAATGTCCACTTCCAGACACTACAAAAAGAGTGTTTCCAACGTGC
TCTAAGAAAGCGAATGTTCAACTCTGTGACTTGAATGCAGATATCACAAAGTAGTTTCTG
AGAGGGCTTCTGTCTAGATTTTAGATGATGATATTCCCTTTTCCAACGATATCATTAGAG
CTATCCAAATATCCACTTACAGTTTCTACAAAAAGAGTGTTTCCAAACTGCTGCATCAAA
AGAGAGGTTCCACTCTGTTAGCTGAGTACACACATCACAAGCTTGTTTCTCAGAATCCTT
CTGTCTCGTTTTTATGGGCCACAAATTGTTATCCGCTCACAATTCCACATGTGGTCCAAA
TGTCCACATCCAGATACTCCAGAAAGAGTGTTTCAAACCTGCTCTATGAAAGGGAATGTT
CAACTCTATGAGTTGAATGCAGTCATCAGAAAGAAATTTCTGAGAATGCTGCTGTCTACC
TTTTATTTGCTAGTGATCCCTTTTCCAACGATATCTGAGTCAGCTAGTCAAATATCCACT
TGCAGATTCCACAAAAAGAGTGTTTCAAAACTGCTCTCTATCAATGGCAAAGTTCAACTC
TGTTAGTTGAGGACACATATCACCAACAAGTTTCTGAGAATGCTTCTGTCTATTTTTATG
GGCCACAAATTGTTATCCGCTCACAATTCCACATGTGGTCGAAATGTCCACTTCCACAAA
CTACAAAAAGAGTGTTTCAAACCTGCTCTATGAAAGGCCATGTTCATCTCTATGACTTGA
ATGCAGATATCACCAAGTAGTTTCTAATAGTGCTTCTGTCTAGATTTTAGATCATGATAT
TCCCTTTTCCAACGATATCGTTAGAGCTATCCAAATATCCACTTACAGTTTCTACAAAAA
GAGTGTTTCCAAACTGCTGCATCAAAAGAAAGGTTCAACTCTGTTAGTTGAGGACACACA
TCACAAAGAAGTTTGTGAGAATGCTTCTGTCTAGATTTTGTATCCACAAATTGTTATCCG
CTCACAATTCCACATGTGGTCCTAAATATCAATTTGCAGAATCCACAAAAATAGAGTTTC
AAAACTGCTCTATCAATAGAAATGTTCAACTCCTTTGGCTGGGTACACACATCACAAACT
TGTTTCTGAGAATCCTTCTGTCTCGTTTTTATGGCCACAAATTGTTATCCGCTCACAATT
CCACATGTGGTCCAAATGTCCACATCCAGATACTCCAGAAAGAGTGTTTCAAACCTGCTC
TATGAAAGGCAATCTTCAACTCTATGAGTTGAATGCAGACATCAGAAAGAAATTTCTGAG
AATGCTGCTGTCTACCTTTTATTGCTAGACCCTAGCTATCTTACCTGAAATCTAGCTAGT
CCCCCAAACCGGGTATTTTGCCCGAATTCTCTAGTGATCCCTCTTCCAACGATATCCTCC
AAGCTATCCAAATATCCACCTGCATTTTCCACAAAAAGAGTGTTTCAAAACTGCTCTATC
AATAGAAATGTTCAACTCCTTTGGCTGGGTACACACATCAAAAACAAGTTTCTGAGCATG
CTTCTGTCTCGTTTTTATGGGCCACAAATTGTTATCCGCTCACAATTCCACATGTGGTCC
AAATGTCCACTTCCAGACACTACAAAAAGAGTGTTTCCAACGTGCTCTAAGAAAGCGAAT
GTTCAACTCTGTGACTTGAATGCAGATATCACAAAGTAGTTTCTGAGAGGGCTTCTGTCT
AGATTTTAGATGATGATATTCCCTTTTCCAACGATATCATTAGAGCTATCCAAATATCCA
CTTACAGTTTCTACAAAAAGAGTGTTTCCAAACTGCTGCATCAAAAGAGAGGTTCCACTC
TGTTAGCTGAGTACACACATCACAAGCTTGTTTCTCAGAATCCTTCTGTCTCGTTTTTAT
GGGCCACAAATTGTTATCCGCTCACAATTCCACATGTGGTCCAAATGTCCACATCCAGAT
ACTCCAGAAAGAGTGTTTCAAACCTGCTCTATGAAAGGGAATGTTCAACTCTATGAGTTG
AATGCAGTCATCAGAAAGAAATTTCTGAGAATGCTGCTGTCTACCTTTTATTTGCTAGTG
ATCCCTTTTCCAACGATATCTGAGTCAGCTAGTCAAATATCCACTTGCAGATTCCACAAA
AAGAGTGTTTCAAAACTGCTCTCTATCAATGGCAAAGTTCAACTCTGTTAGTTGAGGACA
CATATCACCAACAAGTTTCTGAGAATGCTTCTGTCTATTTTTATGGGCCACAAATTGTTA
TCCGCTCACAATTCCACATGTGGTCGAAATGTCCACTTCCACAAACTACAAAAAGAGTGT
TTCAAACCTGCTCTATGAAAGGCCATGTTCATCTCTATGAGTTGAATGGAAATATCCCAA
AGAAATTTCTGGGAATGCTGCTGTCTAGTTTTTATAGCTAGTGATCCCTCTTCCAACGAT
ATCCTCAAAGCAATCCAAATATCCACTTGCAGAATCCACAAAAAGAGTGTTTCAAAACTG
CTCTATCAATAGAAAGGTTCAACTCTTTTAGTTGAGTACACACATCACGAACAAGTTTCT
GAGAAAGCTTCTGTCTGGCTTTTATTGGCCACAAATTGTTATCCGCTCACAATTCCACAT
GTGGTCCAAATGTCCACTTCCAGATTCTTCCAAAAGAGTGTTTCAAACGTGCTCAAAGTA
AGGGAATGTTCAACTCTGTGACTTGAATGCAGATATCACCAAGTAGTTTCTAATAGTGCT
TCTGTCTAGATTTTAGATCATGATATTCCCTTTTCCAACGATATCGTTAGAGCTATCCAA
ATATCCACTTACAGTTTCTACAAAAAGAGTGTTTCCAAACTGCTGCATCAAAAGAAAGGT
TCAACTCTGTTAGTTGAGGACACACATCACAAAGAAGTTTGTGAGAATGCTTCTGTCTAG
ATTTTGTATCCACAAATTGTTATCCGCTCACAATTCCACATGTGGTCCTAAATATCAATT
TGCAGAATCCACAAAAATAGAGTTTCAAAGCTGCTCTGTAAAAAGAAAGGTTCCACTCTG
TTAGCTGAGTACACACATCACAAACTTGTTTCTGAGAATCCTTCTGTCTCGTTTTTATGG
CCACAAATTGTTATCCGCTCACAATTCCACATGTGGTCCAAATGTCCACATCCAGATACT
CCAGAAAGAGTGTTTCAAACCTGCTCTATGAAAGGCAATCTTCAACTCTATGAGTTGAAT
GCAGACATCAGAAAGAAATTTCTGAGAATGCTGCTGTCTACCTTTTATTGCTAGACCCTA
GCTATCTTACCTGAAATCTAGCTAGTCCCACAAAACGGGTATTTTGCCCGAATTCTCTAG
TGATCCCTCTTCCAACGATATCCTCCAAGCTATCCAAATATCCACCTGCATTTTCCACAA
AAAGAGTGTTTCAAAACTGCTCTATCAATAGAAATGTTCAACTCCTTTGGCTGGGTACAC
ACATCAAAAACAAGTTTCTGAGCATGCTTCTGTCTCGTTTTTATGGGCCACAAATTGTTA
TCCGCTCACAATTCCACATGTGGTCCAAATGTCCACTTCCAGACACTACAAAAAGAGTGT
TTCCAACGTGCTCTAAGAAAGCGAATGTTCAACTCTGTGACTTGAATGCAGATATCACAA
AGTAGTTTCTGAGAGGGCTTCTGTCTAGATTTTAGATGATGATATTCCCTTTTCCAACGA
TATCATTAGAGCTATCCAAATATCCACTTACAGTTTCTACAAAAAGAGTGTTTCCAAACT
GCTGCATCAAAAGAGAGGTTCCACTCTGTTAGCTGAGTACACACATCACAAGCTTGTTTC
TCAGAATCCTTCTGTCTCGTTTTTATGGGCCACAAATTGTTATCCGCTCACAATTCCACA
TGTGGTCCAAATGTCCACATCCAGATACTCCAGAAAGAGTGTTTCAAACCTGCTCTATGA
AAGGGAATGTTCAACTCTATGAGTTGAATGCAGTCATCAGAAAGAAATTTCTGAGAATGC
TGCTGTCTACCTTTTATTTGCTAGTGATCCCTTTTCCAACGATATCTGAGTCAGCTAGTC
AAATATCCACTTGCAGATTCCACAAAAAGAGTGTTTCAAAACTGCTCTCTATCAATGGCA
AAGTTCAACTCTGTTAGTTGAGGACACATATCACCAACAAGTTTCTGAGAATGCTTCTGT
CTATTTTTATGGGCCACAAATTGTTATCCGCTCACAATTCCACATGTGGTCGAAATGTCC
ACTTCCACAAACTACAAAAAGAGTGTTTCAAACCTGCTCTATGAAAGGCCATGTTCATCT
CTATGAGTTGAATGGAAATATCCCAAAGAAATTTCTGGGAATGCTGCTGTCTAGTTTTTA
TAGCTAGTGATCCCTCTTCCAACGATATCCTCAAAGCAATCCAAATATCCACTTGCAGAA
TCCACAAAAAGAGTGTTTCAAAACTGCTCTATCAATAGAAAGGTTCAACTCTTTTAGTTG
AGTACACACATCACGAACAAGTTTCTGAGAAAGCTTCTGTCTGGCTTTTATTGGCCACAA
ATTGTTATCCGCTCACAATTCCACATGTGGTCCAAATGTCCACTTCCAGATTCTTCCAAA
AGAGTGTTTCAAACGTGCTCAAAGTAAGGGAATGTTCAACTCTGTGACTTGAATGCAGAT
ATCACCAAGTAGTTTCTAATAGTGCTTCTGTCTAGATTTTAGATCATGATATTCCCTTTT
CCAACGATATCGTTAGAGCTATCCAAATATCCACTTACAGTTTCTACAAAAAGAGTGTTT
CCAAACTGCTGCATCAAAAGAAAGGTTCAACTCTGTTAGTTGAGGACACACATCACAAAG
AAGTTTGTGAGAATGCTTCTGTCTAGATTTTGTATCCACAAATTGTTATCCGCTCACAAT
TCCACATGTGGTCCTAAATATCAATTTGCAGAATCCACAAAAATAGAGTTTCAAAGCTGC
TCTGTAAAAAGAAAGGTTCCACTCTGTTAGCTGAGTACACACATCACAAACTTGTTTCTG
AGAATCCTTCTGTCTCGTTTTTATGGCCACAAATTGTTATCCGCTCACAATTCCACATGT
GGTCCAAATGTCCACATCCAGATACTCCAGAAAGAGTGTTTCAAACCTGCTCTATGAAAG
GCAATCTTCAACTCTATGAGTTGAATGCAGACATCAGAAAGAAATTTCTGAGAATGCTGC
TGTCTACCTTTTATTGCTAGACCCTAGCTATCTTACCTGAAATCTAGCTAGTCCCTCAAA
TCGGGTATTTTGCCCGAATTCTCTAGTGATCCCTCTTCCAACGATATCCTCCAAGCTATC
CAAATATCCACCTGCATTTTCCACAAAAAGAGTGTTTCAAAACTGCTCTATCAATAGAAA
TGTTCAACTCCTTTGGCTGGGTACACACATCAAAAACAAGTTTCTGAGCATGCTTCTGTC
TCGTTTTTATGGGCCACAAATTGTTATCCGCTCACAATTCCACATGTGGTCCAAATGTCC
ACTTCCAGACACTACAAAAAGAGTGTTTCCAACGTGCTCTAAGAAAGCGAATGTTCAACT
CTGTGACTTGAATGCAGATATCACAAAGTAGTTTCTGAGAGGGCTTCTGTCTAGATTTTA
GATGATGATATTCCCTTTTCCAACGATATCATTAGAGCTATCCAAATATCCACTTACAGT
TTCTACAAAAAGAGTGTTTCCAAACTGCTGCATCAAAAGAGAGGTTCCACTCTGTTAGCT
GAGTACACACATCACAAGCTTGTTTCTCAGAATCCTTCTGTCTCGTTTTTATGGGCCACA
AATTGTTATCCGCTCACAATTCCACATGTGGTCCAAATGTCCACATCCAGATACTCCAGA
AAGAGTGTTTCAAACCTGCTCTATGAAAGGGAATGTTCAACTCTATGAGTTGAATGCAGT
CATCAGAAAGAAATTTCTGAGAATGCTGCTGTCTACCTTTTATTTGCTAGTGATCCCTTT
TCCAACGATATCTGAGTCAGCTAGTCAAATATCCACTTGCAGATTCCACAAAAAGAGTGT
TTCAAAACTGCTCTCTATCAATGGCAAAGTTCAACTCTGTTAGTTGAGGACACATATCAC
CAACAAGTTTCTGAGAATGCTTCTGTCTATTTTTATGGGCCACAAATTGTTATCCGCTCA
CAATTCCACATGTGGTCGAAATGTCCACTTCCACAAACTACAAAAAGAGTGTTTCAAACC
TGCTCTATGAAAGGCCATGTTCATCTCTATGAGTTGAATGGAAATATCCCAAAGAAATTT
CTGGGAATGCTGCTGTCTAGTTTTTATAGCTAGTGATCCCTCTTCCAACGATATCCTCAA
AGCAATCCAAATATCCACTTGCAGAATCCACAAAAAGAGTGTTTCAAAACTGCTCTATCA
ATAGAAAGGTTCAACTCTGTTAGTTGAGGACACACATCAAAAACAAGTTTCTGAGCATGC
TTCTGTCTCGTTTTTATGGACCACATGTGGAATTGTGAGCGGATAACAATTTGTGGCCCA
TAAAAACGAGACAGAAGCATGCTCAGAAACTTGTTTTTGATGTGTGTACCCAGCCAAAGG
AGTTGAACATTTCTATTGATAGAGCAGTTTTGAAACACTCTTTTTGTGGAAAATGCAGGT
GGATATTTGGATAGCTTGGAGGATATCGTTGGAAGAGGGATCACTAGAGAATTCGGGCAA
AATTCCCAATTTAAGGGACTAGCTAGATTTCAGGTAAGATAGCTAGGGTCTAGCAATAAA
AGGTAGACAGCAGCATTCTCAGAAATTTCTTTCTGATGTCTGCATTCAACTCATAGAGTT
GAAGATTGCCTTTCATAGAGCAGGTTTGAAACACTCTTTCTGGAGTATCTGGATGTGGAC
ATTTGGACCACATGTGGAATTGTGAGCGGATAACAATTTGTGGCCATAAAAACGAGACAG
AAGGATTCTCAGAAACAAGTTTGTGATGTGTGTACTCAGCTAACAGAGTGGAACCTTTCT
TTTTACAGAGCAGCTTTGAAACTCTATTTTTGTGGATTCTGCAAATTGATATTTAGGACC
ACATGTGGAATTGTGAGCGGATAACAATTTGTGGATACAAAATCTAGACAGAAGCATTCT
CACAAACTTCTTTGTGATGTGTGTCCTCAACTAACAGAGTTGAACCTTTCTTTTGATGCA
GCAGTTTGGAAACACTCTTTTTGTAGAAACTGTAAGTGGATATTTGGATAGCTCTAACGA
TATCGTTGGAAAAGGGAATATCATGATCTAAAATCTAGACAGAAGCACTATTAGAAACTA
CTTGGTGATATCTGCATTCAAGTCACAGAGTTGAACATTCCCTTACTTTGAGCACGTTTG
AAACACTCTTTTGGAAGAATCTGGAAGTGGACATTTGGACCACATGTGGAATTGTGAGCG
GATAACAATTTGTGGCCAATAAAAGCCAGACAGAAGCTTTCTCAGAAACTTGTTCGTGAT
GTGTGTACTCAACTAAAAGAGTTGAACCTTTCTATTGATAGAGCAGTTTTGAAACACTCT
TTTTGTGGATTCTGCAAGTGGATATTTGGATTGCTTTGAGGATATCGTTGGAAGAGGGAT
CACTAGCTATAAAAACTAGACAGCAGCATTCCCAGAAATTTCTTTGGGATATTTCCATTC
AACTCATAGAGATGAACATGGCCTTTCATAGAGCAGGTTTGAAACACTCTTTTTGTAGTT
TGTGGAAGTGGACATTTCGACCACATGTGGAATTGTGAGCGGATAACAATTTGTGGCCCA
TAAAAATAGACAGAAGCATTCTCAGAAACTTGTTGGTGATATGTGTCCTCAACTAACAGA
GTTGAACTTTGCCATTGATAGAGAGCAGTTTTGAAACACTCTTTTTGTGGAATCTGCAAG
TGGATATTTGACTAGCTGACTCAGATATCGTTGGAAAAGGGATCACTAGCAAATAAAAGG
TAGACAGCAGCATTCTCAGAAATTTCTTTCTGATGACTGCATTCAACTCATAGAGTTGAA
CATTCCCTTTCATAGAGCAGGTTTGAAACACTCTTTCTGGAGTATCTGGATGTGGACATT
TGGACCACATGTGGAATTGTGAGCGGATAACAATTTGTGGCCCATAAAAACGAGACAGAA
GGATTCTGAGAAACAAGCTTGTGATGTGTGTACTCAGCTAACAGAGTGGAACCTCTCTTT
TGATGCAGCAGTTTGGAAACACTCTTTTTGTAGAAACTGTAAGTGGATATTTGGATAGCT
CTAATGATATCGTTGGAAAAGGGAATATCATCATCTAAAATCTAGACAGAAGCCCTCTCA
GAAACTACTTTGTGATATCTGCATTCAAGTCACAGAGTTGAACATTCGCTTTCTTAGAGC
ACGTTGGAAACACTCTTTTTGTAGTGTCTGGAAGTGGACATTTGGACCACATGTGGAATT
GTGAGCGGATAACAATTTGTGGCCCATAAAAACGAGACAGAAGCATGCTCAGAAACTTGT
TTTTGATGTGTGTACCCAGCCAAAGGAGTTGAACATTTCTATTGATAGAGCAGTTTTGAA
ACACTCTTTTTGTGGAAAATGCAGGTGGATATTTGGATAGCTTGGAGGATATCGTTGGAA
GAGGGATCACTAGAGAATTCGGGCAAAATTCCCATTTTATGGGACTAGCTAGATTTCAGG
TAAGATAGCTAGGGTCTAGCAATAAAAGGTAGACAGCAGCATTCTCAGAAATTTCTTTCT
GATGTCTGCATTCAACTCATAGAGTTGAAGATTGCCTTTCATAGAGCAGGTTTGAAACAC
TCTTTCTGGAGTATCTGGATGTGGACATTTGGACCACATGTGGAATTGTGAGCGGATAAC
AATTTGTGGCCATAAAAACGAGACAGAAGGATTCTCAGAAACAAGTTTGTGATGTGTGTA
CTCAGCTAACAGAGTGGAACCTTTCTTTTTACAGAGCAGCTTTGAAACTCTATTTTTGTG
GATTCTGCAAATTGATATTTAGGACCACATGTGGAATTGTGAGCGGATAACAATTTGTGG
ATACAAAATCTAGACAGAAGCATTCTCACAAACTTCTTTGTGATGTGTGTCCTCAACTAA
CAGAGTTGAACCTTTCTTTTGATGCAGCAGTTTGGAAACACTCTTTTTGTAGAAACTGTA
AGTGGATATTTGGATAGCTCTAACGATATCGTTGGAAAAGGGAATATCATGATCTAAAAT
CTAGACAGAAGCACTATTAGAAACTACTTGGTGATATCTGCATTCAAGTCACAGAGTTGA
ACATTCCCTTACTTTGAGCACGTTTGAAACACTCTTTTGGAAGAATCTGGAAGTGGACAT
TTGGACCACATGTGGAATTGTGAGCGGATAACAATTTGTGGCCAATAAAAGCCAGACAGA
AGCTTTCTCAGAAACTTGTTCGTGATGTGTGTACTCAACTAAAAGAGTTGAACCTTTCTA
TTGATAGAGCAGTTTTGAAACACTCTTTTTGTGGATTCTGCAAGTGGATATTTGGATTGC
TTTGAGGATATCGTTGGAAGAGGGATCACTAGCTATAAAAACTAGACAGCAGCATTCCCA
GAAATTTCTTTGGGATATTTCCATTCAACTCATAGAGATGAACATGGCCTTTCATAGAGC
AGGTTTGAAACACTCTTTTTGTAGTTTGTGGAAGTGGACATTTCGACCACATGTGGAATT
GTGAGCGGATAACAATTTGTGGCCCATAAAAATAGACAGAAGCATTCTCAGAAACTTGTT
GGTGATATGTGTCCTCAACTAACAGAGTTGAACTTTGCCATTGATAGAGAGCAGTTTTGA
AACACTCTTTTTGTGGAATCTGCAAGTGGATATTTGACTAGCTGACTCAGATATCGTTGG
AAAAGGGATCACTAGCAAATAAAAGGTAGACAGCAGCATTCTCAGAAATTTCTTTCTGAT
GACTGCATTCAACTCATAGAGTTGAACATTCCCTTTCATAGAGCAGGTTTGAAACACTCT
TTCTGGAGTATCTGGATGTGGACATTTGGACCACATGTGGAATTGTGAGCGGATAACAAT
TTGTGGCCCATAAAAACGAGACAGAAGGATTCTGAGAAACAAGCTTGTGATGTGTGTACT
CAGCTAACAGAGTGGAACCTCTCTTTTGATGCAGCAGTTTGGAAACACTCTTTTTGTAGA
AACTGTAAGTGGATATTTGGATAGCTCTAATGATATCGTTGGAAAAGGGAATATCATCAT
CTAAAATCTAGACAGAAGCCCTCTCAGAAACTACTTTGTGATATCTGCATTCAAGTCACA
GAGTTGAACATTCGCTTTCTTAGAGCACGTTGGAAACACTCTTTTTGTAGTGTCTGGAAG
TGGACATTTGGACCACATGTGGAATTGTGAGCGGATAACAATTTGTGGCCCATAAAAACG
AGACAGAAGCATGCTCAGAAACTTGTTTTTGATGTGTGTACCCAGCCAAAGGAGTTGAAC
ATTTCTATTGATAGAGCAGTTTTGAAACACTCTTTTTGTGGAAAATGCAGGTGGATATTT
GGATAGCTTGGAGGATATCGTTGGAAGAGGGATCACTAGAGAATTCGGGCAAAATTCCCA
GTTTAGGGGACTAGCTAGATTTCAGGTAAGATAGCTAGGGTCTAGCAATAAAAGGTAGAC
AGCAGCATTCTCAGAAATTTCTTTCTGATGTCTGCATTCAACTCATAGAGTTGAAGATTG
CCTTTCATAGAGCAGGTTTGAAACACTCTTTCTGGAGTATCTGGATGTGGACATTTGGAC
CACATGTGGAATTGTGAGCGGATAACAATTTGTGGCCATAAAAACGAGACAGAAGGATTC
TCAGAAACAAGTTTGTGATGTGTGTACTCAGCTAACAGAGTGGAACCTTTCTTTTTACAG
AGCAGCTTTGAAACTCTATTTTTGTGGATTCTGCAAATTGATATTTAGGACCACATGTGG
AATTGTGAGCGGATAACAATTTGTGGATACAAAATCTAGACAGAAGCATTCTCACAAACT
TCTTTGTGATGTGTGTCCTCAACTAACAGAGTTGAACCTTTCTTTTGATGCAGCAGTTTG
GAAACACTCTTTTTGTAGAAACTGTAAGTGGATATTTGGATAGCTCTAACGATATCGTTG
GAAAAGGGAATATCATGATCTAAAATCTAGACAGAAGCACTATTAGAAACTACTTGGTGA
TATCTGCATTCAAGTCACAGAGTTGAACATTCCCTTACTTTGAGCACGTTTGAAACACTC
TTTTGGAAGAATCTGGAAGTGGACATTTGGACCACATGTGGAATTGTGAGCGGATAACAA
TTTGTGGCCAATAAAAGCCAGACAGAAGCTTTCTCAGAAACTTGTTCGTGATGTGTGTAC
TCAACTAAAAGAGTTGAACCTTTCTATTGATAGAGCAGTTTTGAAACACTCTTTTTGTGG
ATTCTGCAAGTGGATATTTGGATTGCTTTGAGGATATCGTTGGAAGAGGGATCACTAGCT
ATAAAAACTAGACAGCAGCATTCCCAGAAATTTCTTTGGGATATTTCCATTCAACTCATA
GAGATGAACATGGCCTTTCATAGAGCAGGTTTGAAACACTCTTTTTGTAGTTTGTGGAAG
TGGACATTTCGACCACATGTGGAATTGTGAGCGGATAACAATTTGTGGCCCATAAAAATA
GACAGAAGCATTCTCAGAAACTTGTTGGTGATATGTGTCCTCAACTAACAGAGTTGAACT
TTGCCATTGATAGAGAGCAGTTTTGAAACACTCTTTTTGTGGAATCTGCAAGTGGATATT
TGACTAGCTGACTCAGATATCGTTGGAAAAGGGATCACTAGCAAATAAAAGGTAGACAGC
AGCATTCTCAGAAATTTCTTTCTGATGACTGCATTCAACTCATAGAGTTGAACATTCCCT
TTCATAGAGCAGGTTTGAAACACTCTTTCTGGAGTATCTGGATGTGGACATTTGGACCAC
ATGTGGAATTGTGAGCGGATAACAATTTGTGGCCCATAAAAACGAGACAGAAGGATTCTG
AGAAACAAGCTTGTGATGTGTGTACTCAGCTAACAGAGTGGAACCTCTCTTTTGATGCAG
CAGTTTGGAAACACTCTTTTTGTAGAAACTGTAAGTGGATATTTGGATAGCTCTAATGAT
ATCGTTGGAAAAGGGAATATCATCATCTAAAATCTAGACAGAAGCCCTCTCAGAAACTAC
TTTGTGATATCTGCATTCAAGTCACAGAGTTGAACATTCGCTTTCTTAGAGCACGTTGGA
AACACTCTTTTTGTAGTGTCTGGAAGTGGACATTTGGACCACATGTGGAATTGTGAGCGG
ATAACAATTTGTGGCCCATAAAAACGAGACAGAAGCATGCTCAGAAACTTGTTTTTGATG
TGTGTACCCAGCCAAAGGAGTTGAACATTTCTATTGATAGAGCAGTTTTGAAACACTCTT
TTTGTGGAAAATGCAGGTGGATATTTGGATAGCTTGGAGGATATCGTTGGAAGAGGGATC
ACTAGAGAATTCGGGCAAAATTCCCACTTTACGGGACTAGCTAGATTTCAGGTAAGATAG
CTAGGGTCTAGCAATAAAAGGTAGACAGCAGCATTCTCAGAAATTTCTTTCTGATGTCTG
CATTCAACTCATAGAGTTGAAGATTGCCTTTCATAGAGCAGGTTTGAAACACTCTTTCTG
GAGTATCTGGATGTGGACATTTGGACCACATGTGGAATTGTGAGCGGATAACAATTTGTG
GCCATAAAAACGAGACAGAAGGATTCTCAGAAACAAGTTTGTGATGTGTGTACTCAGCTA
ACAGAGTGGAACCTTTCTTTTTACAGAGCAGCTTTGAAACTCTATTTTTGTGGATTCTGC
AAATTGATATTTAGGACCACATGTGGAATTGTGAGCGGATAACAATTTGTGGATACAAAA
TCTAGACAGAAGCATTCTCACAAACTTCTTTGTGATGTGTGTCCTCAACTAACAGAGTTG
AACCTTTCTTTTGATGCAGCAGTTTGGAAACACTCTTTTTGTAGAAACTGTAAGTGGATA
TTTGGATAGCTCTAACGATATCGTTGGAAAAGGGAATATCATGATCTAAAATCTAGACAG
AAGCACTATTAGAAACTACTTGGTGATATCTGCATTCAAGTCACAGAGTTGAACATTCCC
TTACTTTGAGCACGTTTGAAACACTCTTTTGGAAGAATCTGGAAGTGGACATTTGGACCA
CATGTGGAATTGTGAGCGGATAACAATTTGTGGCCAATAAAAGCCAGACAGAAGCTTTCT
CAGAAACTTGTTCGTGATGTGTGTACTCAACTAAAAGAGTTGAACCTTTCTATTGATAGA
GCAGTTTTGAAACACTCTTTTTGTGGATTCTGCAAGTGGATATTTGGATTGCTTTGAGGA
TATCGTTGGAAGAGGGATCACTAGCTATAAAAACTAGACAGCAGCATTCCCAGAAATTTC
TTTGGGATATTTCCATTCAACTCATAGAGATGAACATGGCCTTTCATAGAGCAGGTTTGA
AACACTCTTTTTGTAGTTTGTGGAAGTGGACATTTCGACCACATGTGGAATTGTGAGCGG
ATAACAATTTGTGGCCCATAAAAATAGACAGAAGCATTCTCAGAAACTTGTTGGTGATAT
GTGTCCTCAACTAACAGAGTTGAACTTTGCCATTGATAGAGAGCAGTTTTGAAACACTCT
TTTTGTGGAATCTGCAAGTGGATATTTGACTAGCTGACTCAGATATCGTTGGAAAAGGGA
TCACTAGCAAATAAAAGGTAGACAGCAGCATTCTCAGAAATTTCTTTCTGATGACTGCAT
TCAACTCATAGAGTTGAACATTCCCTTTCATAGAGCAGGTTTGAAACACTCTTTCTGGAG
TATCTGGATGTGGACATTTGGACCACATGTGGAATTGTGAGCGGATAACAATTTGTGGCC
CATAAAAACGAGACAGAAGGATTCTGAGAAACAAGCTTGTGATGTGTGTACTCAGCTAAC
AGAGTGGAACCTCTCTTTTGATGCAGCAGTTTGGAAACACTCTTTTTGTAGAAACTGTAA
GTGGATATTTGGATAGCTCTAATGATATCGTTGGAAAAGGGAATATCATCATCTAAAATC
TAGACAGAAGCCCTCTCAGAAACTACTTTGTGATATCTGCATTCAAGTCACAGAGTTGAA
CATTCGCTTTCTTAGAGCACGTTGGAAACACTCTTTTTGTAGTGTCTGGAAGTGGACATT
TGGACCACATGTGGAATTGTGAGCGGATAACAATTTGTGGCCCATAAAAACGAGACAGAA
GCATGCTCAGAAACTTGTTTTTGATGTGTGTACCCAGCCAAAGGAGTTGAACATTTCTAT
TGATAGAGCAGTTTTGAAACACTCTTTTTGTGGAAAATGCAGGTGGATATTTGGATAGCT
TGGAGGATATCGTTGGAAGAGGGATCACTAGAGAATTCGGGCAAAATTCCCTATTTTAGG
GACTAGCTAGATTTCAGGTAAGATAGCTAGGGTCTAGCAATAAAAGGTAGACAGCAGCAT
TCTCAGAAATTTCTTTCTGATGTCTGCATTCAACTCATAGAGTTGAAGATTGCCTTTCAT
AGAGCAGGTTTGAAACACTCTTTCTGGAGTATCTGGATGTGGACATTTGGACCACATGTG
GAATTGTGAGCGGATAACAATTTGTGGCCATAAAAACGAGACAGAAGGATTCTCAGAAAC
AAGTTTGTGATGTGTGTACTCAGCTAACAGAGTGGAACCTTTCTTTTTACAGAGCAGCTT
TGAAACTCTATTTTTGTGGATTCTGCAAATTGATATTTAGGACCACATGTGGAATTGTGA
GCGGATAACAATTTGTGGATACAAAATCTAGACAGAAGCATTCTCACAAACTTCTTTGTG
ATGTGTGTCCTCAACTAACAGAGTTGAACCTTTCTTTTGATGCAGCAGTTTGGAAACACT
CTTTTTGTAGAAACTGTAAGTGGATATTTGGATAGCTCTAACGATATCGTTGGAAAAGGG
AATATCATGATCTAAAATCTAGACAGAAGCACTATTAGAAACTACTTGGTGATATCTGCA
TTCAAGTCACAGAGTTGAACATTCCCTTACTTTGAGCACGTTTGAAACACTCTTTTGGAA
GAATCTGGAAGTGGACATTTGGACCACATGTGGAATTGTGAGCGGATAACAATTTGTGGC
CAATAAAAGCCAGACAGAAGCTTTCTCAGAAACTTGTTCGTGATGTGTGTACTCAACTAA
AAGAGTTGAACCTTTCTATTGATAGAGCAGTTTTGAAACACTCTTTTTGTGGATTCTGCA
AGTGGATATTTGGATTGCTTTGAGGATATCGTTGGAAGAGGGATCACTAGCTATAAAAAC
TAGACAGCAGCATTCCCAGAAATTTCTTTGGGATATTTCCATTCAACTCATAGAGATGAA
CATGGCCTTTCATAGAGCAGGTTTGAAACACTCTTTTTGTAGTTTGTGGAAGTGGACATT
TCGACCACATGTGGAATTGTGAGCGGATAACAATTTGTGGCCCATAAAAATAGACAGAAG
CATTCTCAGAAACTTGTTGGTGATATGTGTCCTCAACTAACAGAGTTGAACTTTGCCATT
GATAGAGAGCAGTTTTGAAACACTCTTTTTGTGGAATCTGCAAGTGGATATTTGACTAGC
TGACTCAGATATCGTTGGAAAAGGGATCACTAGCAAATAAAAGGTAGACAGCAGCATTCT
CAGAAATTTCTTTCTGATGACTGCATTCAACTCATAGAGTTGAACATTCCCTTTCATAGA
GCAGGTTTGAAACACTCTTTCTGGAGTATCTGGATGTGGACATTTGGACCACATGTGGAA
TTGTGAGCGGATAACAATTTGTGGCCCATAAAAACGAGACAGAAGGATTCTGAGAAACAA
GCTTGTGATGTGTGTACTCAGCTAACAGAGTGGAACCTCTCTTTTGATGCAGCAGTTTGG
AAACACTCTTTTTGTAGAAACTGTAAGTGGATATTTGGATAGCTCTAATGATATCGTTGG
AAAAGGGAATATCATCATCTAAAATCTAGACAGAAGCCCTCTCAGAAACTACTTTGTGAT
ATCTGCATTCAAGTCACAGAGTTGAACATTCGCTTTCTTAGAGCACGTTGGAAACACTCT
TTTTGTAGTGTCTGGAAGTGGACATTTGGACCACATGTGGAATTGTGAGCGGATAACAAT
TTGTGGCCCATAAAAACGAGACAGAAGCATGCTCAGAAACTTGTTTTTGATGTGTGTACC
CAGCCAAAGGAGTTGAACATTTCTATTGATAGAGCAGTTTTGAAACACTCTTTTTGTGGA
AAATGCAGGTGGATATTTGGATAGCTTGGAGGATATCGTTGGAAGAGGGATCACTAGAGA
ATTCGGGCAAAATTCCCTTTTTTTGGGACTAGCTAGATTTCAGGTAAGATAGCTAGGGTC
TAGCAATAAAAGGTAGACAGCAGCATTCTCAGAAATTTCTTTCTGATGTCTGCATTCAAC
TCATAGAGTTGAAGATTGCCTTTCATAGAGCAGGTTTGAAACACTCTTTCTGGAGTATCT
GGATGTGGACATTTGGACCACATGTGGAATTGTGAGCGGATAACAATTTGTGGCCATAAA
AACGAGACAGAAGGATTCTCAGAAACAAGTTTGTGATGTGTGTACTCAGCTAACAGAGTG
GAACCTTTCTTTTTACAGAGCAGCTTTGAAACTCTATTTTTGTGGATTCTGCAAATTGAT
ATTTAGGACCACATGTGGAATTGTGAGCGGATAACAATTTGTGGATACAAAATCTAGACA
GAAGCATTCTCACAAACTTCTTTGTGATGTGTGTCCTCAACTAACAGAGTTGAACCTTTC
TTTTGATGCAGCAGTTTGGAAACACTCTTTTTGTAGAAACTGTAAGTGGATATTTGGATA
GCTCTAACGATATCGTTGGAAAAGGGAATATCATGATCTAAAATCTAGACAGAAGCACTA
TTAGAAACTACTTGGTGATATCTGCATTCAAGTCACAGAGTTGAACATTCCCTTACTTTG
AGCACGTTTGAAACACTCTTTTGGAAGAATCTGGAAGTGGACATTTGGACCACATGTGGA
ATTGTGAGCGGATAACAATTTGTGGCCAATAAAAGCCAGACAGAAGCTTTCTCAGAAACT
TGTTCGTGATGTGTGTACTCAACTAAAAGAGTTGAACCTTTCTATTGATAGAGCAGTTTT
GAAACACTCTTTTTGTGGATTCTGCAAGTGGATATTTGGATTGCTTTGAGGATATCGTTG
GAAGAGGGATCACTAGCTATAAAAACTAGACAGCAGCATTCCCAGAAATTTCTTTGGGAT
ATTTCCATTCAACTCATAGAGATGAACATGGCCTTTCATAGAGCAGGTTTGAAACACTCT
TTTTGTAGTTTGTGGAAGTGGACATTTCGACCACATGTGGAATTGTGAGCGGATAACAAT
TTGTGGCCCATAAAAATAGACAGAAGCATTCTCAGAAACTTGTTGGTGATATGTGTCCTC
AACTAACAGAGTTGAACTTTGCCATTGATAGAGAGCAGTTTTGAAACACTCTTTTTGTGG
AATCTGCAAGTGGATATTTGACTAGCTGACTCAGATATCGTTGGAAAAGGGATCACTAGC
AAATAAAAGGTAGACAGCAGCATTCTCAGAAATTTCTTTCTGATGACTGCATTCAACTCA
TAGAGTTGAACATTCCCTTTCATAGAGCAGGTTTGAAACACTCTTTCTGGAGTATCTGGA
TGTGGACATTTGGACCACATGTGGAATTGTGAGCGGATAACAATTTGTGGCCCATAAAAA
CGAGACAGAAGGATTCTGAGAAACAAGCTTGTGATGTGTGTACTCAGCTAACAGAGTGGA
ACCTCTCTTTTGATGCAGCAGTTTGGAAACACTCTTTTTGTAGAAACTGTAAGTGGATAT
TTGGATAGCTCTAATGATATCGTTGGAAAAGGGAATATCATCATCTAAAATCTAGACAGA
AGCCCTCTCAGAAACTACTTTGTGATATCTGCATTCAAGTCACAGAGTTGAACATTCGCT
TTCTTAGAGCACGTTGGAAACACTCTTTTTGTAGTGTCTGGAAGTGGACATTTGGACCAC
ATGTGGAATTGTGAGCGGATAACAATTTGTGGCCCATAAAAACGAGACAGAAGCATGCTC
AGAAACTTGTTTTTGATGTGTGTACCCAGCCAAAGGAGTTGAACATTTCTATTGATAGAG
CAGTTTTGAAACACTCTTTTTGTGGAAAATGCAGGTGGATATTTGGATAGCTTGGAGGAT
ATCGTTGGAAGAGGGATCACTAGAGAATTCGGGCAAAATTCCCTGTTTTGGGGACTAGCT
AGATTTCAGGTAAGATAGCTAGGGTCTAGCAATAAAAGGTAGACAGCAGCATTCTCAGAA
ATTTCTTTCTGATGTCTGCATTCAACTCATAGAGTTGAAGATTGCCTTTCATAGAGCAGG
TTTGAAACACTCTTTCTGGAGTATCTGGATGTGGACATTTGGACCACATGTGGAATTGTG
AGCGGATAACAATTTGTGGCCATAAAAACGAGACAGAAGGATTCTCAGAAACAAGTTTGT
GATGTGTGTACTCAGCTAACAGAGTGGAACCTTTCTTTTTACAGAGCAGCTTTGAAACTC
TATTTTTGTGGATTCTGCAAATTGATATTTAGGACCACATGTGGAATTGTGAGCGGATAA
CAATTTGTGGATACAAAATCTAGACAGAAGCATTCTCACAAACTTCTTTGTGATGTGTGT
CCTCAACTAACAGAGTTGAACCTTTCTTTTGATGCAGCAGTTTGGAAACACTCTTTTTGT
AGAAACTGTAAGTGGATATTTGGATAGCTCTAACGATATCGTTGGAAAAGGGAATATCAT
GATCTAAAATCTAGACAGAAGCACTATTAGAAACTACTTGGTGATATCTGCATTCAAGTC
ACAGAGTTGAACATTCCCTTACTTTGAGCACGTTTGAAACACTCTTTTGGAAGAATCTGG
AAGTGGACATTTGGACCACATGTGGAATTGTGAGCGGATAACAATTTGTGGCCAATAAAA
GCCAGACAGAAGCTTTCTCAGAAACTTGTTCGTGATGTGTGTACTCAACTAAAAGAGTTG
AACCTTTCTATTGATAGAGCAGTTTTGAAACACTCTTTTTGTGGATTCTGCAAGTGGATA
TTTGGATTGCTTTGAGGATATCGTTGGAAGAGGGATCACTAGCTATAAAAACTAGACAGC
AGCATTCCCAGAAATTTCTTTGGGATATTTCCATTCAACTCATAGAGATGAACATGGCCT
TTCATAGAGCAGGTTTGAAACACTCTTTTTGTAGTTTGTGGAAGTGGACATTTCGACCAC
ATGTGGAATTGTGAGCGGATAACAATTTGTGGCCCATAAAAATAGACAGAAGCATTCTCA
GAAACTTGTTGGTGATATGTGTCCTCAACTAACAGAGTTGAACTTTGCCATTGATAGAGA
GCAGTTTTGAAACACTCTTTTTGTGGAATCTGCAAGTGGATATTTGACTAGCTGACTCAG
ATATCGTTGGAAAAGGGATCACTAGCAAATAAAAGGTAGACAGCAGCATTCTCAGAAATT
TCTTTCTGATGACTGCATTCAACTCATAGAGTTGAACATTCCCTTTCATAGAGCAGGTTT
GAAACACTCTTTCTGGAGTATCTGGATGTGGACATTTGGACCACATGTGGAATTGTGAGC
GGATAACAATTTGTGGCCCATAAAAACGAGACAGAAGGATTCTGAGAAACAAGCTTGTGA
TGTGTGTACTCAGCTAACAGAGTGGAACCTCTCTTTTGATGCAGCAGTTTGGAAACACTC
TTTTTGTAGAAACTGTAAGTGGATATTTGGATAGCTCTAATGATATCGTTGGAAAAGGGA
ATATCATCATCTAAAATCTAGACAGAAGCCCTCTCAGAAACTACTTTGTGATATCTGCAT
TCAAGTCACAGAGTTGAACATTCGCTTTCTTAGAGCACGTTGGAAACACTCTTTTTGTAG
TGTCTGGAAGTGGA
>ptg000002l
TATTGCTAGACCCTAGCTATCTTACCTGAAATCTAGCTAGTCCCTGAAATGGGGTTTTTT
GCCCGAATTCTCTAGTGATCCCTCTTCCAACGATATCCTCCAAGCTATCCAAATATCCAC
CTGCATTTTCCACAAAAAGAGTGTTTCAAAACTGCTCTATCAATAGAAATGTTCAACTCC
TTTGGCTGGGTACACACATCAAAAACAAGTTTCTGAGCATGCTTCTGTCTCGTTTTTATG
GGCCACAAATTGTTATCCGCTCACAATTCCACATGTGGTCCAAATGTCCACTTCCAGACA
CTACAAAAAGAGTGTTTCCAACGTGCTCTAAGAAAGCGAATGTTCAACTCTGTGACTTGA
ATGCAGATATCACAAAGTAGTTTCTGAGAGGGCTTCTGTCTAGATTTTAGATGATGATAT
TCCCTTTTCCAACGATATCATTAGAGCTATCCAAATATCCACTTACAGTTTCTACAAAAA
GAGTGTTTCCAAACTGCTGCATCAAAAGAGAGGTTCCACTCTGTTAGCTGAGTACACACA
TCACAAGCTTGTTTCTCAGAATCCTTCTGTCTCGTTTTTATGGGCCACAAATTGTTATCC
GCTCACAATTCCACATGTGGTCCAAATGTCCACATCCAGATACTCCAGAAAGAGTGTTTC
AAACCTGCTCTATGAAAGGGAATGTTCAACTCTATGAGTTGAATGCAGTCATCAGAAAGA
AATTTCTGAGAATGCTGCTGTCTACCTTTTATTTGCTAGTGATCCCTTTTCCAACGATAT
CTGAGTCAGCTAGTCAAATATCCACTTGCAGATTCCACAAAAAGAGTGTTTCAAAACTGC
TCTCTATCAATGGCAAAGTTCAACTCTGTTAGTTGAGGACACATATCACCAACAAGTTTC
TGAGAATGCTTCTGTCTATTTTTATGGGCCACAAATTGTTATCCGCTCACAATTCCACAT
GTGGTCGAAATGTCCACTTCCACAAACTACAAAAAGAGTGTTTCAAACCTGCTCTATGAA
AGGCCATGTTCATCTCTATGAGTTGAATGGAAATATCCCAAAGAAATTTCTGGGAATGCT
GCTGTCTAGTTTTTATAGCTAGTGATCCCTCTTCCAACGATATCCTCAAAGCAATCCAAA
TATCCACTTGCAGAATCCACAAAAAGAGTGTTTCAAAACTGCTCTATCAATAGAAAGGTT
CAACTCTTTTAGTTGAGTACACACATCACGAACAAGTTTCTGAGAAAGCTTCTGTCTGGC
TTTTATTGGCCACAAATTGTTATCCGCTCACAATTCCACATGTGGTCCAAATGTCCACTT
CCAGATTCTTCCAAAAGAGTGTTTCAAACGTGCTCAAAGTAAGGGAATGTTCAACTCTGT
GACTTGAATGCAGATATCACCAAGTAGTTTCTAATAGTGCTTCTGTCTAGATTTTAGATC
ATGATATTCCCTTTTCCAACGATATCGTTAGAGCTATCCAAATATCCACTTACAGTTTCT
ACAAAAAGAGTGTTTCCAAACTGCTGCATCAAAAGAAAGGTTCAACTCTGTTAGTTGAGG
ACACACATCACAAAGAAGTTTGTGAGAATGCTTCTGTCTAGATTTTGTATCCACAAATTG
TTATCCGCTCACAATTCCACATGTGGTCCTAAATATCAATTTGCAGAATCCACAAAAATA
GAGTTTCAAAGCTGCTCTGTAAAAAGAAAGGTTCCACTCTGTTAGCTGAGTACACACATC
ACAAACTTGTTTCTGAGAATCCTTCTGTCTCGTTTTTATGGCCACAAATTGTTATCCGCT
CACAATTCCACATGTGGTCCAAATGTCCACATCCAGATACTCCAGAAAGAGTGTTTCAAA
CCTGCTCTATGAAAGGCAATCTTCAACTCTATGAGTTGAATGCAGACATCAGAAAGAAAT
TTCTGAGAATGCTGCTGTCTACCTTTTATTGCTAGACCCTAGCTATCTTACCTGAAATCT
AGCTAGTCCCGCAAAGCGGGTTTTTTGCCCGAATTCTCTAGTGATCCCTCTTCCAACGAT
ATCCTCCAAGCTATCCAAATATCCACCTGCATTTTCCACAAAAAGAGTGTTTCAAAACTG
CTCTATCAATAGAAATGTTCAACTCCTTTGGCTGGGTACACACATCAAAAACAAGTTTCT
GAGCATGCTTCTGTCTCGTTTTTATGGGCCACAAATTGTTATCCGCTCACAATTCCACAT
GTGGTCCAAATGTCCACTTCCAGACACTACAAAAAGAGTGTTTCCAACGTGCTCTAAGAA
AGCGAATGTTCAACTCTGTGACTTGAATGCAGATATCACAAAGTAGTTTCTGAGAGGGCT
TCTGTCTAGATTTTAGATGATGATATTCCCTTTTCCAACGATATCATTAGAGCTATCCAA
ATATCCACTTACAGTTTCTACAAAAAGAGTGTTTCCAAACTGCTGCATCAAAAGAGAGGT
TCCACTCTGTTAGCTGAGTACACACATCACAAGCTTGTTTCTCAGAATCCTTCTGTCTCG
TTTTTATGGGCCACAAATTGTTATCCGCTCACAATTCCACATGTGGTCCAAATGTCCACA
TCCAGATACTCCAGAAAGAGTGTTTCAAACCTGCTCTATGAAAGGGAATGTTCAACTCTA
TGAGTTGAATGCAGTCATCAGAAAGAAATTTCTGAGAATGCTGCTGTCTACCTTTTATTT
GCTAGTGATCCCTTTTCCAACGATATCTGAGTCAGCTAGTCAAATATCCACTTGCAGATT
CCACAAAAAGAGTGTTTCAAAACTGCTCTCTATCAATGGCAAAGTTCAACTCTGTTAGTT
GAGGACACATATCACCAACAAGTTTCTGAGAATGCTTCTGTCTATTTTTATGGGCCACAA
ATTGTTATCCGCTCACAATTCCACATGTGGTCGAAATGTCCACTTCCACAAACTACAAAA
AGAGTGTTTCAAACCTGCTCTATGAAAGGCCATGTTCATCTCTATGAGTTGAATGGAAAT
ATCCCAAAGAAATTTCTGGGAATGCTGCTGTCTAGTTTTTATAGCTAGTGATCCCTCTTC
CAACGATATCCTCAAAGCAATCCAAATATCCACTTGCAGAATCCACAAAAAGAGTGTTTC
AAAACTGCTCTATCAATAGAAAGGTTCAACTCTTTTAGTTGAGTACACACATCACGAACA
AGTTTCTGAGAAAGCTTCTGTCTGGCTTTTATTGGCCACAAATTGTTATCCGCTCACAAT
TCCACATGTGGTCCAAATGTCCACTTCCAGATTCTTCCAAAAGAGTGTTTCAAACGTGCT
CAAAGTAAGGGAATGTTCAACTCTGTGACTTGAATGCAGATATCACCAAGTAGTTTCTAA
TAGTGCTTCTGTCTAGATTTTAGATCATGATATTCCCTTTTCCAACGATATCGTTAGAGC
TATCCAAATATCCACTTACAGTTTCTACAAAAAGAGTGTTTCCAAACTGCTGCATCAAAA
GAAAGGTTCAACTCTGTTAGTTGAGGACACACATCACAAAGAAGTTTGTGAGAATGCTTC
TGTCTAGATTTTGTATCCACAAATTGTTATCCGCTCACAATTCCACATGTGGTCCTAAAT
ATCAATTTGCAGAATCCACAAAAATAGAGTTTCAAAGCTGCTCTGTAAAAAGAAAGGTTC
CACTCTGTTAGCTGAGTACACACATCACAAACTTGTTTCTGAGAATCCTTCTGTCTCGTT
TTTATGGCCACAAATTGTTATCCGCTCACAATTCCACATGTGGTCCAAATGTCCACATCC
AGATACTCCAGAAAGAGTGTTTCAAACCTGCTCTATGAAAGGCAATCTTCAACTCTATGA
GTTGAATGCAGACATCAGAAAGAAATTTCTGAGAATGCTGCTGTCTACCTTTTATTGCTA
GACCCTAGCTATCTTACCTGAAATCTAGCTAGTCCCCCAAACCGGGTTTTTTGCCCGAAT
TCTCTAGTGATCCCTCTTCCAACGATATCCTCCAAGCTATCCAAATATCCACCTGCATTT
TCCACAAAAAGAGTGTTTCAAAACTGCTCTATCAATAGAAATGTTCAACTCCTTTGGCTG
GGTACACACATCAAAAACAAGTTTCTGAGCATGCTTCTGTCTCGTTTTTATGGGCCACAA
ATTGTTATCCGCTCACAATTCCACATGTGGTCCAAATGTCCACTTCCAGACACTACAAAA
AGAGTGTTTCCAACGTGCTCTAAGAAAGCGAATGTTCAACTCTGTGACTTGAATGCAGAT
ATCACAAAGTAGTTTCTGAGAGGGCTTCTGTCTAGATTTTAGATGATGATATTCCCTTTT
CCAACGATATCATTAGAGCTATCCAAATATCCACTTACAGTTTCTACAAAAAGAGTGTTT
CCAAACTGCTGCATCAAAAGAGAGGTTCCACTCTGTTAGCTGAGTACACACATCACAAGC
TTGTTTCTCAGAATCCTTCTGTCTCGTTTTTATGGGCCACAAATTGTTATCCGCTCACAA
TTCCACATGTGGTCCAAATGTCCACATCCAGATACTCCAGAAAGAGTGTTTCAAACCTGC
TCTATGAAAGGGAATGTTCAACTCTATGAGTTGAATGCAGTCATCAGAAAGAAATTTCTG
AGAATGCTGCTGTCTACCTTTTATTTGCTAGTGATCCCTTTTCCAACGATATCTGAGTCA
GCTAGTCAAATATCCACTTGCAGATTCCACAAAAAGAGTGTTTCAAAACTGCTCTCTATC
AATGGCAAAGTTCAACTCTGTTAGTTGAGGACACATATCACCAACAAGTTTCTGAGAATG
CTTCTGTCTATTTTTATGGGCCACAAATTGTTATCCGCTCACAATTCCACATGTGGTCGA
AATGTCCACTTCCACAAACTACAAAAAGAGTGTTTCAAACCTGCTCTATGAAAGGCCATG
TTCATCTCTATGAGTTGAATGGAAATATCCCAAAGAAATTTCTGGGAATGCTGCTGTCTA
GTTTTTATAGCTAGTGATCCCTCTTCCAACGATATCCTCAAAGCAATCCAAATATCCACT
TGCAGAATCCACAAAAAGAGTGTTTCAAAACTGCTCTATCAATAGAAAGGTTCAACTCTT
TTAGTTGAGTACACACATCACGAACAAGTTTCTGAGAAAGCTTCTGTCTGGCTTTTATTG
GCCACAAATTGTTATCCGCTCACAATTCCACATGTGGTCCAAATGTCCACTTCCAGATTC
TTCCAAAAGAGTGTTTCAAACGTGCTCAAAGTAAGGGAATGTTCAACTCTGTGACTTGAA
TGCAGATATCACCAAGTAGTTTCTAATAGTGCTTCTGTCTAGATTTTAGATCATGATATT
CCCTTTTCCAACGATATCGTTAGAGCTATCCAAATATCCACTTACAGTTTCTACAAAAAG
AGTGTTTCCAAACTGCTGCATCAAAAGAAAGGTTCAACTCTGTTAGTTGAGGACACACAT
CACAAAGAAGTTTGTGAGAATGCTTCTGTCTAGATTTTGTATCCACAAATTGTTATCCGC
TCACAATTCCACATGTGGTCCTAAATATCAATTTGCAGAATCCACAAAAATAGAGTTTCA
AAGCTGCTCTGTAAAAAGAAAGGTTCCACTCTGTTAGCTGAGTACACACATCACAAACTT
GTTTCTGAGAATCCTTCTGTCTCGTTTTTATGGCCACAAATTGTTATCCGCTCACAATTC
CACATGTGGTCCAAATGTCCACATCCAGATACTCCAGAAAGAGTGTTTCAAACCTGCTCT
ATGAAAGGCAATCTTCAACTCTATGAGTTGAATGCAGACATCAGAAAGAAATTTCTGAGA
ATGCTGCTGTCTACCTTTTATTGCTAGACCCTAGCTATCTTACCTGAAATCTAGCTAGTC
CCACAAAACGGGTTTTTTGCCCGAATTCTCTAGTGATCCCTCTTCCAACGATATCCTCCA
AGCTATCCAAATATCCACCTGCATTTTCCACAAAAAGAGTGTTTCAAAACTGCTCTATCA
ATAGAAATGTTCAACTCCTTTGGCTGGGTACACACATCAAAAACAAGTTTCTGAGCATGC
TTCTGTCTCGTTTTTATGGGCCACAAATTGTTATCCGCTCACAATTCCACATGTGGTCCA
AATGTCCACTTCCAGACACTACAAAAAGAGTGTTTCCAACGTGCTCTAAGAAAGCGAATG
TTCAACTCTGTGACTTGAATGCAGATATCACAAAGTAGTTTCTGAGAGGGCTTCTGTCTA
GATTTTAGATGATGATATTCCCTTTTCCAACGATATCATTAGAGCTATCCAAATATCCAC
TTACAGTTTCTACAAAAAGAGTGTTTCCAAACTGCTGCATCAAAAGAGAGGTTCCACTCT
GTTAGCTGAGTACACACATCACAAGCTTGTTTCTCAGAATCCTTCTGTCTCGTTTTTATG
GGCCACAAATTGTTATCCGCTCACAATTCCACATGTGGTCCAAATGTCCACATCCAGATA
CTCCAGAAAGAGTGTTTCAAACCTGCTCTATGAAAGGGAATGTTCAACTCTATGAGTTGA
ATGCAGTCATCAGAAAGAAATTTCTGAGAATGCTGCTGTCTACCTTTTATTTGCTAGTGA
TCCCTTTTCCAACGATATCTGAGTCAGCTAGTCAAATATCCACTTGCAGATTCCACAAAA
AGAGTGTTTCAAAACTGCTCTCTATCAATGGCAAAGTTCAACTCTGTTAGTTGAGGACAC
ATATCACCAACAAGTTTCTGAGAATGCTTCTGTCTATTTTTATGGGCCACAAATTGTTAT
CCGCTCACAATTCCACATGTGGTCGAAATGTCCACTTCCACAAACTACAAAAAGAGTGTT
TCAAACCTGCTCTATGAAAGGCCATGTTCATCTCTATGAGTTGAATGGAAATATCCCAAA
GAAATTTCTGGGAATGCTGCTGTCTAGTTTTTATAGCTAGTGATCCCTCTTCCAACGATA
TCCTCAAAGCAATCCAAATATCCACTTGCAGAATCCACAAAAAGAGTGTTTCAAAACTGC
TCTATCAATAGAAAGGTTCAACTCTTTTAGTTGAGTACACACATCACGAACAAGTTTCTG
AGAAAGCTTCTGTCTGGCTTTTATTGGCCACAAATTGTTATCCGCTCACAATTCCACATG
TGGTCCAAATGTCCACTTCCAGATTCTTCCAAAAGAGTGTTTCAAACGTGCTCAAAGTAA
GGGAATGTTCAACTCTGTGACTTGAATGCAGATATCACCAAGTAGTTTCTAATAGTGCTT
CTGTCTAGATTTTAGATCATGATATTCCCTTTTCCAACGATATCGTTAGAGCTATCCAAA
TATCCACTTACAGTTTCTACAAAAAGAGTGTTTCCAAACTGCTGCATCAAAAGAAAGGTT
CAACTCTGTTAGTTGAGGACACACATCACAAAGAAGTTTGTGAGAATGCTTCTGTCTAGA
TTTTGTATCCACAAATTGTTATCCGCTCACAATTCCACATGTGGTCCTAAATATCAATTT
GCAGAATCCACAAAAATAGAGTTTCAAAGCTGCTCTGTAAAAAGAAAGGTTCCACTCTGT
TAGCTGAGTACACACATCACAAACTTGTTTCTGAGAATCCTTCTGTCTCGTTTTTATGGC
CACAAATTGTTATCCGCTCACAATTCCACATGTGGTCCAAATGTCCACATCCAGATACTC
CAGAAAGAGTGTTTCAAACCTGCTCTATGAAAGGCAATCTTCAACTCTATGAGTTGAATG
CAGACATCAGAAAGAAATTTCTGAGAATGCTGCTGTCTACCTTTTATTGCTAGACCCTAG
CTATCTTACCTGAAATCTAGCTAGTCCCTCAAATCGGGTTTTTTGCCCGAATTCTCTAGT
GATCCCTCTTCCAACGATATCCTCCAAGCTATCCAAATATCCACCTGCATTTTCCACAAA
AAGAGTGTTTCAAAACTGCTCTATCAATAGAAATGTTCAACTCCTTTGGCTGGGTACACA
CATCAAAAACAAGTTTCTGAGCATGCTTCTGTCTCGTTTTTATGGGCCACAAATTGTTAT
CCGCTCACAATTCCACATGTGGTCCAAATGTCCACTTCCAGACACTACAAAAAGAGTGTT
TCCAACGTGCTCTAAGAAAGCGAATGTTCAACTCTGTGACTTGAATGCAGATATCACAAA
GTAGTTTCTGAGAGGGCTTCTGTCTAGATTTTAGATGATGATATTCCCTTTTCCAACGAT
ATCATTAGAGCTATCCAAATATCCACTTACAGTTTCTACAAAAAGAGTGTTTCCAAACTG
CTGCATCAAAAGAGAGGTTCCACTCTGTTAGCTGAGTACACACATCACAAGCTTGTTTCT
CAGAATCCTTCTGTCTCGTTTTTATGGGCCACAAATTGTTATCCGCTCACAATTCCACAT
GTGGTCCAAATGTCCACATCCAGATACTCCAGAAAGAGTGTTTCAAACCTGCTCTATGAA
AGGGAATGTTCAACTCTATGAGTTGAATGCAGTCATCAGAAAGAAATTTCTGAGAATGCT
GCTGTCTACCTTTTATTTGCTAGTGATCCCTTTTCCAACGATATCTGAGTCAGCTAGTCA
AATATCCACTTGCAGATTCCACAAAAAGAGTGTTTCAAAACTGCTCTCTATCAATGGCAA
AGTTCAACTCTGTTAGTTGAGGACACATATCACCAACAAGTTTCTGAGAATGCTTCTGTC
TATTTTTATGGGCCACAAATTGTTATCCGCTCACAATTCCACATGTGGTCGAAATGTCCA
CTTCCACAAACTACAAAAAGAGTGTTTCAAACCTGCTCTATGAAAGGCCATGTTCATCTC
TATGAGTTGAATGGAAATATCCCAAAGAAATTTCTGGGAATGCTGCTGTCTAGTTTTTAT
AGCTAGTGATCCCTCTTCCAACGATATCCTCAAAGCAATCCAAATATCCACTTGCAGAAT
CCACAAAAAGAGTGTTTCAAAACTGCTCTATCAATAGAAAGGTTCAACTCTTTTAGTTGA
GTACACACATCACGAACAAGTTTCTGAGAAAGCTTCTGTCTGGCTTTTATTGGCCACAAA
TTGTTATCCGCTCACAATTCCACATGTGGTCCAAATGTCCACTTCCAGATTCTTCCAAAA
GAGTGTTTCAAACGTGCTCAAAGTAAGGGAATGTTCAACTCTGTGACTTGAATGCAGATA
TCACCAAGTAGTTTCTAATAGTGCTTCTGTCTAGATTTTAGATCATGATATTCCCTTTTC
CAACGATATCGTTAGAGCTATCCAAATATCCACTTACAGTTTCTACAAAAAGAGTGTTTC
CAAACTGCTGCATCAAAAGAAAGGTTCAACTCTGTTAGTTGAGGACACACATCACAAAGA
AGTTTGTGAGAATGCTTCTGTCTAGATTTTGTATCCACAAATTGTTATCCGCTCACAATT
CCACATGTGGTCCTAAATATCAATTTGCAGAATCCACAAAAATAGAGTTTCAAAGCTGCT
CTGTAAAAAGAAAGGTTCCACTCTGTTAGCTGAGTACACACATCACAAACTTGTTTCTGA
GAATCCTTCTGTCTCGTTTTTATGGCCACAAATTGTTATCCGCTCACAATTCCACATGTG
GTCCAAATGTCCACATCCAGATACTCCAGAAAGAGTGTTTCAAACCTGCTCTATGAAAGG
CAATCTTCAACTCTATGAGTTGAATGCAGACATCAGAAAGAAATTTCTGAGAATGCTGCT
GTCTACCTTTTATTGCTAGACCCTAGCTATCTTACCTGAAATCTAGCTAGTCCCGAAAAG
AGGGTTTTTTGCCCGAATTCTCTAGTGATCCCTCTTCCAACGATATCCTCCAAGCTATCC
AAATATCCACCTGCATTTTCCACAAAAAGAGTGTTTCAAAACTGCTCTATCAATAGAAAT
GTTCAACTCCTTTGGCTGGGTACACACATCAAAAACAAGTTTCTGAGCATGCTTCTGTCT
CGTTTTTATGGGCCACAAATTGTTATCCGCTCACAATTCCACATGTGGTCCAAATGTCCA
CTTCCAGACACTACAAAAAGAGTGTTTCCAACGTGCTCTAAGAAAGCGAATGTTCAACTC
TGTGACTTGAATGCAGATATCACAAAGTAGTTTCTGAGAGGGCTTCTGTCTAGATTTTAG
ATGATGATATTCCCTTTTCCAACGATATCATTAGAGCTATCCAAATATCCACTTACAGTT
TCTACAAAAAGAGTGTTTCCAAACTGCTGCATCAAAAGAGAGGTTCCACTCTGTTAGCTG
AGTACACACATCACAAGCTTGTTTCTCAGAATCCTTCTGTCTCGTTTTTATGGGCCACAA
ATTGTTATCCGCTCACAATTCCACATGTGGTCCAAATGTCCACATCCAGATACTCCAGAA
AGAGTGTTTCAAACCTGCTCTATGAAAGGGAATGTTCAACTCTATGAGTTGAATGCAGTC
ATCAGAAAGAAATTTCTGAGAATGCTGCTGTCTACCTTTTATTTGCTAGTGATCCCTTTT
CCAACGATATCTGAGTCAGCTAGTCAAATATCCACTTGCAGATTCCACAAAAAGAGTGTT
TCAAAACTGCTCTCTATCAATGGCAAAGTTCAACTCTGTTAGTTGAGGACACATATCACC
AACAAGTTTCTGAGAATGCTTCTGTCTATTTTTATGGGCCACAAATTGTTATCCGCTCAC
AATTCCACATGTGGTCGAAATGTCCACTTCCACAAACTACAAAAAGAGTGTTTCAAACCT
GCTCTATGAAAGGCCATGTTCATCTCTATGAGTTGAATGGAAATATCCCAAAGAAATTTC
TGGGAATGCTGCTGTCTAGTTTTTATAGCTAGTGATCCCTCTTCCAACGATATCCTCAAA
GCAATCCAAATATCCACTTGCAGAATCCACAAAAAGAGTGTTTCAAAACTGCTCTATCAA
TAGAAAGGTTCAACTCTTTTAGTTGAGTACACACATCACGAACAAGTTTCTGAGAAAGCT
TCTGTCTGGCTTTTATTGGCCACAAATTGTTATCCGCTCACAATTCCACATGTGGTCCAA
ATGTCCACTTCCAGATTCTTCCAAAAGAGTGTTTCAAACGTGCTCAAAGTAAGGGAATGT
TCAACTCTGTGACTTGAATGCAGATATCACCAAGTAGTTTCTAATAGTGCTTCTGTCTAG
ATTTTAGATCATGATATTCCCTTTTCCAACGATATCGTTAGAGCTATCCAAATATCCACT
TACAGTTTCTACAAAAAGAGTGTTTCCAAACTGCTGCATCAAAAGAAAGGTTCAACTCTG
TTAGTTGAGGACACACATCACAAAGAAGTTTGTGAGAATGCTTCTGTCTAGATTTTGTAT
CCACAAATTGTTATCCGCTCACAATTCCACATGTGGTCCTAAATATCAATTTGCAGAATC
CACAAAAATAGAGTTTCAAAGCTGCTCTGTAAAAAGAAAGGTTCCACTCTGTTAGCTGAG
TACACACATCACAAACTTGTTTCTGAGAATCCTTCTGTCTCGTTTTTATGGCCACAAATT
GTTATCCGCTCACAATTCCACATGTGGTCCAAATGTCCACATCCAGATACTCCAGAAAGA
GTGTTTCAAACCTGCTCTATGAAAGGCAATCTTCAACTCTATGAGTTGAATGCAGACATC
AGAAAGAAATTTCTGAGAATGCTGCTGTCTACCTTTTATTGCTAGACCCTAGCTATCTTA
CCTGAAATCTAGCTAGTCCCCAAAACAGGGTTTTTTGCCCGAATTCTCTAGTGATCCCTC
TTCCAACGATATCCTCCAAGCTATCCAAATATCCACCTGCATTTTCCACAAAAAGAGTGT
TTCAAAACTGCTCTATCAATAGAAATGTTCAACTCCTTTGGCTGGGTACACACATCAAAA
ACAAGTTTCTGAGCATGCTTCTGTCTCGTTTTTATGGGCCACAAATTGTTATCCGCTCAC
AATTCCACATGTGGTCCAAATGTCCACTTCCAGACACTACAAAAAGAGTGTTTCCAACGT
GCTCTAAGAAAGCGAATGTTCAACTCTGTGACTTGAATGCAGATATCACAAAGTAGTTTC
TGAGAGGGCTTCTGTCTAGATTTTAGATGATGATATTCCCTTTTCCAACGATATCATTAG
AGCTATCCAAATATCCACTTACAGTTTCTACAAAAAGAGTGTTTCCAAACTGCTGCATCA
AAAGAGAGGTTCCACTCTGTTAGCTGAGTACACACATCACAAGCTTGTTTCTCAGAATCC
TTCTGTCTCGTTTTTATGGGCCACAAATTGTTATCCGCTCACAATTCCACATGTGGTCCA
AATGTCCACATCCAGATACTCCAGAAAGAGTGTTTCAAACCTGCTCTATGAAAGGGAATG
TTCAACTCTATGAGTTGAATGCAGTCATCAGAAAGAAATTTCTGAGAATGCTGCTGTCTA
CCTTTTATTTGCTAGTGATCCCTTTTCCAACGATATCTGAGTCAGCTAGTCAAATATCCA
CTTGCAGATTCCACAAAAAGAGTGTTTCAAAACTGCTCTCTATCAATGGCAAAGTTCAAC
TCTGTTAGTTGAGGACACATATCACCAACAAGTTTCTGAGAATGCTTCTGTCTATTTTTA
TGGGCCACAAATTGTTATCCGCTCACAATTCCACATGTGGTCGAAATGTCCACTTCCACA
AACTACAAAAAGAGTGTTTCAAACCTGCTCTATGAAAGGCCATGTTCATCTCTATGAGTT
GAATGGAAATATCCCAAAGAAATTTCTGGGAATGCTGCTGTCTAGTTTTTATAGCTAGTG
ATCCCTCTTCCAACGATATCCTCAAAGCAATCCAAATATCCACTTGCAGAATCCACAAAA
AGAGTGTTTCAAAACTGCTCTATCAATAGAAAGGTTCAACTCTTTTAGTTGAGTACACAC
ATCACGAACAAGTTTCTGAGAAAGCTTCTGTCTGGCTTTTATTGGCCACAAATTGTTATC
CGCTCACAATTCCACATGTGGTCCAAATGTCCACTTCCAGATTCTTCCAAAAGAGTGTTT
CAAACGTGCTCAAAGTAAGGGAATGTTCAACTCTGTGACTTGAATGCAGATATCACCAAG
TAGTTTCTAATAGTGCTTCTGTCTAGATTTTAGATCATGATATTCCCTTTTCCAACGATA
TCGTTAGAGCTATCCAAATATCCACTTACAGTTTCTACAAAAAGAGTGTTTCCAAACTGC
TGCATCAAAAGAAAGGTTCAACTCTGTTAGTTGAGGACACACATCACAAAGAAGTTTGTG
AGAATGCTTCTGTCTAGATTTTGTATCCACAAATTGTTATCCGCTCACAATTCCACATGT
GGTCCTAAATATCAATTTGCAGAATCCACAAAAATAGAGTTTCAAAGCTGCTCTGTAAAA
AGAAAGGTTCCACTCTGTTAGCTGAGTACACACATCACAAACTTGTTTCTGAGAATCCTT
CTGTCTCGTTTTTATGGCCACAAATTGTTATCCGCTCACAATTCCACATGTGGTCCAAAT
GTCCACATCCAGATACTCCAGAAAGAGTGTTTCAAACCTGCTCTATGAAAGGCAATCTTC
AACTCTATGAGTTGAATGCAGACATCAGAAAGAAATTTCTGAGAATGCTGCTGTCTACCT
TTTATTGCTAGACCCTAGCTATCTTACCTGAAATCTAGCTAGTCCCAAAAAAAGGGTTTT
TTGCCCGAATTCTCTAGTGATCCCTCTTCCAACGATATCCTCCAAGCTATCCAAATATCC
ACCTGCATTTTCCACAAAAAGAGTGTTTCAAAACTGCTCTATCAATAGAAATGTTCAACT
CCTTTGGCTGGGTACACACATCAAAAACAAGTTTCTGAGCATGCTTCTGTCTCGTTTTTA
TGGGCCACAAATTGTTATCCGCTCACAATTCCACATGTGGTCCAAATGTCCACTTCCAGA
CACTACAAAAAGAGTGTTTCCAACGTGCTCTAAGAAAGCGAATGTTCAACTCTGTGACTT
GAATGCAGATATCACAAAGTAGTTTCTGAGAGGGCTTCTGTCTAGATTTTAGATGATGAT
ATTCCCTTTTCCAACGATATCATTAGAGCTATCCAAATATCCACTTACAGTTTCTACAAA
AAGAGTGTTTCCAAACTGCTGCATCAAAAGAGAGGTTCCACTCTGTTAGCTGAGTACACA
CATCACAAGCTTGTTTCTCAGAATCCTTCTGTCTCGTTTTTATGGGCCACAAATTGTTAT
CCGCTCACAATTCCACATGTGGTCCAAATGTCCACATCCAGATACTCCAGAAAGAGTGTT
TCAAACCTGCTCTATGAAAGGGAATGTTCAACTCTATGAGTTGAATGCAGTCATCAGAAA
GAAATTTCTGAGAATGCTGCTGTCTACCTTTTATTTGCTAGTGATCCCTTTTCCAACGAT
ATCTGAGTCAGCTAGTCAAATATCCACTTGCAGATTCCACAAAAAGAGTGTTTCAAAACT
GCTCTCTATCAATGGCAAAGTTCAACTCTGTTAGTTGAGGACACATATCACCAACAAGTT
TCTGAGAATGCTTCTGTCTATTTTTATGGGCCACAAATTGTTATCCGCTCACAATTCCAC
ATGTGGTCGAAATGTCCACTTCCACAAACTACAAAAAGAGTGTTTCAAACCTGCTCTATG
AAAGGCCATGTTCATCTCTATGAGTTGAATGGAAATATCCCAAAGAAATTTCTGGGAATG
CTGCTGTCTAGTTTTTATAGCTAGTGATCCCTCTTCCAACGATATCCTCAAAGCAATCCA
AATATCCACTTGCAGAATCCACAAAAAGAGTGTTTCAAAACTGCTCTATCAATAGAAAGG
TTCAACTCTTTTAGTTGAGTACACACATCACGAACAAGTTTCTGAGAAAGCTTCTGTCTG
GCTTTTATTGGCCACAAATTGTTATCCGCTCACAATTCCACATGTGGTCCAAATGTCCAC
TTCCAGATTCTTCCAAAAGAGTGTTTCAAACGTGCTCAAAGTAAGGGAATGTTCAACTCT
GTGACTTGAATGCAGATATCACCAAGTAGTTTCTAATAGTGCTTCTGTCTAGATTTTAGA
TCATGATATTCCCTTTTCCAACGATATCGTTAGAGCTATCCAAATATCCACTTACAGTTT
CTACAAAAAGAGTGTTTCCAAACTGCTGCATCAAAAGAAAGGTTCAACTCTGTTAGTTGA
GGACACACATCACAAAGAAGTTTGTGAGAATGCTTCTGTCTAGATTTTGTATCCACAAAT
TGTTATCCGCTCACAATTCCACATGTGGTCCTAAATATCAATTTGCAGAATCCACAAAAA
TAGAGTTTCAAAGCTGCTCTGTAAAAAGAAAGGTTCCACTCTGTTAGCTGAGTACACACA
TCACAAACTTGTTTCTGAGAATCCTTCTGTCTCGTTTTTATGGCCACAAATTGTTATCCG
CTCACAATTCCACATGTGGTCCAAATGTCCACATCCAGATACTCCAGAAAGAGTGTTTCA
AACCTGCTCTATGAAAGGCAATCTTCAACTCTATGAGTTGAATGCAGACATCAGAAAGAA
ATTTCTGAGAATGCTGCTGTCTACCTTTTATTGCTAGACCCTAGCTATCTTACCTGAAAT
CTAGCTAGTCCCTAAAATAGGGTTTTTTGCCCGAATTCTCTAGTGATCCCTCTTCCAACG
ATATCCTCCAAGCTATCCAAATATCCACCTGCATTTTCCACAAAAAGAGTGTTTCAAAAC
TGCTCTATCAATAGAAATGTTCAACTCCTTTGGCTGGGTACACACATCAAAAACAAGTTT
CTGAGCATGCTTCTGTCTCGTTTTTATGGGCCACAAATTGTTATCCGCTCACAATTCCAC
ATGTGGTCCAAATGTCCACTTCCAGACACTACAAAAAGAGTGTTTCCAACGTGCTCTAAG
AAAGCGAATGTTCAACTCTGTGACTTGAATGCAGATATCACAAAGTAGTTTCTGAGAGGG
CTTCTGTCTAGATTTTAGATGATGATATTCCCTTTTCCAACGATATCATTAGAGCTATCC
AAATATCCACTTACAGTTTCTACAAAAAGAGTGTTTCCAAACTGCTGCATCAAAAGAGAG
GTTCCACTCTGTTAGCTGAGTACACACATCACAAGCTTGTTTCTCAGAATCCTTCTGTCT
CGTTTTTATGGGCCACAAATTGTTATCCGCTCACAATTCCACATGTGGTCCAAATGTCCA
CATCCAGATACTCCAGAAAGAGTGTTTCAAACCTGCTCTATGAAAGGGAATGTTCAACTC
TATGAGTTGAATGCAGTCATCAGAAAGAAATTTCTGAGAATGCTGCTGTCTACCTTTTAT
TTGCTAGTGATCCCTTTTCCAACGATATCTGAGTCAGCTAGTCAAATATCCACTTGCAGA
TTCCACAAAAAGAGTGTTTCAAAACTGCTCTCTATCAATGGCAAAGTTCAACTCTGTTAG
TTGAGGACACATATCACCAACAAGTTTCTGAGAATGCTTCTGTCTATTTTTATGGGCCAC
AAATTGTTATCCGCTCACAATTCCACATGTGGTCGAAATGTCCACTTCCACAAACTACAA
AAAGAGTGTTTCAAACCTGCTCTATGAAAGGCCATGTTCATCTCTATGAGTTGAATGGAA
ATATCCCAAAGAAATTTCTGGGAATGCTGCTGTCTAGTTTTTATAGCTAGTGATCCCTCT
TCCAACGATATCCTCAAAGCAATCCAAATATCCACTTGCAGAATCCACAAAAAGAGTGTT
TCAAAACTGCTCTATCAATAGAAAGGTTCAACTCTTTTAGTTGAGTACACACATCACGAA
CAAGTTTCTGAGAAAGCTTCTGTCTGGCTTTTATTGGCCACAAATTGTTATCCGCTCACA
ATTCCACATGTGGTCCAAATGTCCACTTCCAGATTCTTCCAAAAGAGTGTTTCAAACGTG
CTCAAAGTAAGGGAATGTTCAACTCTGTGACTTGAATGCAGATATCACCAAGTAGTTTCT
AATAGTGCTTCTGTCTAGATTTTAGATCATGATATTCCCGTTTCCAACGAAATCGTTAGA
GCTATCCAAATATCCACTTACAGTTTCTACAAAAAGAGTGTTTCCAAACTGCTGCATCAA
AAGAAAGGTTCAACTCTGTTAGTTGAGGACACACATCACAAAGAAGTTTGTGAGAATGCT
TCTGTCTAGATTTTGTATCTAGTCTCTATCACTGATAGGGAGAGCTCTGCTGCTAGTTAA
ATATCAATTTGCAGAATCCACAAAAATAGAGTTTCAAAGCTGCTCTGTAAAAAGAAAGGT
TCCACTCTGTTAGCTGAGTACACACATCACAAACTTGTTTCTGAGAATCCTTCTGTCTCG
TTTTTATGGCTAGTCTCTATCACTGATAGGGAGAGCTCTGCTGCTAGTAAATGTCCACAT
CCAGATACTCCAGAAAGAGTGTTTCAAACCTGCTCTATGAAAGGCAATCTTCAACTCTAT
GAGTTGAATGCAGACATCAGAAAGAAATTTCTGAGAATGCTGCTGTCTACCTTTTATTGC
TAGACCCTAGCTATCTTACCTGAAATCTAGCTAGTCCCTAAAATAGGGTTTTTTCCCCGA
ATTCTCTAGTGATCCCGCTTCCAACGAAATCCTCCAAGCTATCCAAATATCCACCTGCAT
TTTCCACAAAAAGAGTGTTTCAAAACTGCTCTATCAATAGAAATGTTCAACTCCTTTGGC
TGGGTACACACATCAAAAACAAGTTTCTGAGCATGCTTCTGTCTAGTTTTTATGGGCTAG
TCTCTATCACTGATAGGGAGAGCTCTGCTGCTAGTAAATGTCCACTTCCAGACACTACAA
AAAGAGTGTTTCCAACGTGCTCTAAGAAAGCGAATGTTCAACTCTGTGACTTGAATGCAG
ATATCACAAAGTAGTTTCTGAGAGGGCTTCTGTCTAGATTTTAGATGATGATATTCCCGT
TTCCAACGAAATCATTAGAGCTATCCAAATATCCACTTACAGTTTCTACAAAAAGAGTGT
TTCCAAACTGCTGCATCAAAAGAGAGGTTCCACTCTGTTAGCTGAGTACACACATCACAA
GCTTGTTTCTCAGAATCCTTCTGTCTCGTTTTTATGGGCTAGTCTCTATCACTGATAGGG
AGAGCTCTGCTGCTAGTAAATGTCCACATCCAGATACTCCAGAAAGAGTGTTTCAAACCT
GCTCTATGAAAGGGAATGTTCAACTCTATGAGTTGAATGCAGTCATCAGAAAGAAATTTC
TGAGAATGCTGCTGTCTACCTTTTATTTGCTAGTGATCCCGTTTCCAACGAATTCTGAGT
CAGCTAGTCAAATATCCACTTGCAGATTCCACAAAAAGAGTGTTTCAAAACTGCTCTCTA
TCAATGGCAAAGTTCAACTCTGTTAGTTGAGGACACATATCACCAACAAGTTTCTGAGAA
TGCTTCTGTCTATTTTTATGGGCTAGTCTCTATCACTGATAGGGAGAGCTCTGCTGCTAG
TAAATGTCCACTTCCACAAACTACAAAAAGAGTGTTTCAAACCTGCTCTATGAAAGGCCA
TGTTCATCTCTATGAGTTGAATGGAAATATCCCAAAGAAATTTCTGGGAATGCTGCTGTC
TAGTTTTTATAGCTAGTGATCCCGCTTCCAACGAAATCCTCAAAGCAATCCAAATATCCA
CTTGCAGAATCCACAAAAAGAGTGTTTCAAAACTGCTCTATCAATAGAAAGGTTCAACTC
TTTTAGTTGAGTACACACATCACGAACAAGTTTCTGAGAAAGCTTCTGTCTGGCTTTTAT
TGGCTAGTCTCTATCACTGATAGGGAGAGCTCTGCTGCTAGTAAATGTCCACTTCCAGAT
TCTTCCAAAAGAGTGTTTCAAACGTGCTCAAAGTAAGGGAATGTTCAACTCTGTGACTTG
AATGCAGATATCACCAAGTAGTTTCTAATAGTGCTTCTGTCTAGATTTTAGATCATGATA
TTCCCGTTTCCAACGAAATCGTTAGAGCTATCCAAATATCCACTTACAGTTTCTACAAAA
AGAGTGTTTCCAAACTGCTGCATCAAAAGAAAGGTTCAACTCTGTTAGTTGAGGACACAC
ATCACAAAGAAGTTTGTGAGAATGCTTCTGTCTAGATTTTGTATCTAGTCTCTATCACTG
ATAGGGAGAGCTCTGCTGCTAGTTAAATATCAATTTGCAGAATCCACAAAAATAGAGTTT
CAAAGCTGCTCTGTAAAAAGAAAGGTTCCACTCTGTTAGCTGAGTACACACATCACAAAC
TTGTTTCTGAGAATCCTTCTGTCTCGTTTTTATGGCTAGTCTCTATCACTGATAGGGAGA
GCTCTGCTGCTAGTAAATGTCCACATCCAGATACTCCAGAAAGAGTGTTTCAAACCTGCT
CTATGAAAGGCAATCTTCAACTCTATGAGTTGAATGCAGACATCAGAAAGAAATTTCTGA
GAATGCTGCTGTCTACCTTTTATTGCTAGACCCTAGCTATCTTACCTGAAATCTAGCTAG
CTTTGGATCCTTTAAGCTTTTTGTTAACGTGCCGGCACGGCCTGGGTAACCAGGTATTTT
GTCCACATAACCGTGCGCAAAATGTTGTGGATAAGCAGGACACAGCAGCAATCCACAGCA
GGCATACAACCGCACACCGAGGTTACTCCGTTCTACAGGTTACGACGACATGTCAATACT
TGCCCTTGACAGGCATTGATGGAATCGTAGTCTCACGCTGATAGTCTGATCGACAATACA
AGTGGGACCGTGGTCCCAGACCGATAATCAGACCGACAACACGAGTGGGACCGTGGTCCC
AGACTAATAATCAGACCGACGATACGAGTGGGACCGTGGTCCCAGACTAATAATCAGACC
GACGATACGAGTGGGACCGTGGTTCCAGACTAATAATCAGACCGACGATACGAGTGGGAC
CGTGGTCCCAGACTAATAATCAGACCGACGATACGAGTGGGACCATGGTCCCAGACTAAT
AATCAGACCGACGATACGAGTGGGACCGTGGTCCCAGACTAATAATCAGACCGACGATAC
GAGTGGGACCGTGGTCCCAGTCTGATTATCAGACCGACGATACAAGTGGAACAGTGGGCC
CAGAGAGAATATTCAGGCCAGTTATGCTTTCTGGCCTGTAACAAAGGACATTAAGTAAAG
ACAGATAAACGTAGACTAAAACGTGGTCGCATCAGGGTGCTGGCTTTTCAAGTTCCTTAA
GAATGGCCTCAATTTTCTCTATACACTCAGTTGGAACACGAGACCTGTCCAGGTTAAGCA
CCATTTTATCGCCCTTATACAATACTGTCGCTCCAGGAGCAAACTGATGTCGTGAGCTTA
AGCTAGTTCTTGATGCAGATGACGTTTTAAGCACAGAAGTTAAAAGAGTGATAACTTCTT
CAGCTTCAAATATCACCCCAGCTTTTTTCTGCTCATGAAGGTTAGATGCCTGCTGCTTAA
GTAATTCCTCTTTATCTGTAAAGGCTTTTTGAAGTGCATCACCTGACCGGGCAGATAGTT
CACCGGGGTGAGAAAAAAGAGCAACAACTGATTTAGGCAATTTGGCGGTGTTGATACAGC
GGGTAATAATCTTACGTGAAATATTTTCCGCATCAGCCAGCGCAGAAATATTTCCAGCAA
ATTCATTCTGCAATCGGCTTGCATAACGCTGACCACGTTCATAAGCACTTGTTGGGCGAT
AATCGTTACCCAATCTGGATAATGCAGCCATCTGCTCATCATCCAGCTCGCCAACCAGAA
CACGATAATCACTTTCGGTAAGTGCAGCAGCTTTACGACGGCGACTCCCATCGGCAATTT
CTATGACACCAGATACTCTTCGACCGAACGCCGGTGTCTGTTGACCAGTCAGTAGAAAAG
AAGGGATGAGATCATCCAGTGCGTCCTCAGTAAGCAGCTCCTGGTCACGTTCATTACCTG
ACCATACCCGAGAGGTCTTCTCAACACTATCACCCCGGAGCACTTCAAGAGTAAACTTCA
CATCCCGACCACATACAGGCAAAGTAATGGCATTACCGCGAGCCATTACTCCTACGCGCG
CAATTAACGAATCCACCATCGGGGCAGCTGGTGTCGATAACGAAGTATCTTCAACCGGTT
GAGTATTGAGCGTATGTTTTGGAATAACAGGCGCACGCTTCATTATCTAATCTCCCAGCG
TGGTTTAATCAGACGATCGAAAATTTCATTGCAGACAGGTTCCCAAATAGAAAGAGCATT
TCTCCAGGCACCAGTTGAAGAGCGTTGATCAATGGCCTGTTCAAAAACAGTTCTCATCCG
GATCTGACCTTTACCAACTTCATCCGTTTCACGTACAACATTTTTTAGAACCATGCTTCC
CCAGGCATCCCGAATTTGCTCCTCCATCCACGGGGACTGAGAGCCATTACTATTGCTGTA
TTTGGTAAGCAAAATACGTACATCAGGCTCGAACCCTTTAAGATCAACGTTCTTGAGCAG
ATCACGAAGCATATCGAAAAACTGCAGTGCGGAGGTGTAGTCAAACAACTCAGCAGGCGT
GGGAACAATCAGCACATCAGCAGCACATACGACATTAATCGTGCCGATACCCAGGTTAGG
CGCGCTGTCAATAACTATGACATCATAGTCATGAGCAACAGTTTCAATGGCCAGTCGGAG
CATCAGGTGTGGATCGGTGGGCAGTTTACCTTCATCAAATTTGCCCATTAACTCAGTTTC
AATACGGTGCAGAGCCAGACAGGAAGGAATAATGTCAAGCCCCGGCCAGCAAGTGGGCTT
TATTGCATAAGTGACATCGTCCTTTTCCCCAAGATAGAAAGGCAGGAGAGTGTCTTCTGC
ATGAATATGAAGATCTGGTACCCATCCGTGATACATTGAGGCTGTTCCCTGGGGGTCGTT
ACCTTCCACGAGCAAAACACGTAGCCCCTTCAGAGCCAGATCCTGAGCAAGATGAACAGA
AACTGAGGTTTTGTAAACGCCACCTTTATGGGCAGCAACCCCGATCACCGGTGGAAATAC
GTCTTCAGCACGTCGCAATCGCGTACCAAACACATCACGCATATGATTAATTTGTTCAAT
TGTATAACCAACACGTTGCTCAACCCGTCCTCGAATTTCCATATCCGGGTGCGGTAGTCG
CCCTGCTTTCTCGGCATCTCTGATAGCCTGAGAAGAAACCCCAACTAAATCCGCTGCTTC
ACCTATTCTCCAGCGCCGGGTTATTTTCCTCGCTTCCGGGCTGTCATCATTAAACTGTGC
AATGGCGATAGCCTTCGTCATTTCATGACCAGCGTTTATGCACTGGTTAAGTGTTTCCAT
GAGTTTCATTCTGAACATCCTTTAATCATTGCTTTGCGTTTTTTTATTAAATCTTGCAAT
TTACTGCAAAGCAACAACAAAATCGCAAAGTCATCAAAAAACCGCAAAGTTGTTTAAAAT
AAGAGCAACACTACAAAAGGAGATAAGAAGAGCACATACCTCAGTCACTTATTATCACTA
GCGCTCGCCGCAGCCGTGTAACCGAGCATAGCGAGCGAACTGGCGAGGAAGCAAAGAAGA
ACTGTTCTGTCAGATAGCTCTTACGCTCAGCGCAAGAAGAAATATCCACCGTGGGAAAAA
CTCCAGGTAGAGGTACACACGCGGATAGCCAATTCAGAGTAATAAACTGTGATAATCAAC
CCTCATCAATGATGACGAACTAACCCCCGATATCAGGTCACATGACGAAGGGAAAGAGAA
GGAAATCAACTGTGACAAACTGCCCTCAAATTTGGCTTCCTTAAAAATTACAGTTCAAAA
AGTATGAGAAAATCCATGCAGGCTGAAGGAAACAGCAAAACTGTGACAAATTACCCTCAG
TAGGTCAGAACAAATGTGACGAACCACCCTCAAATCTGTGACAGATAACCCTCAGACTAT
CCTGTCGTCATGGAAGTGATATCGCGGAAGGAAAATACGATATGAGTCGTCTGGCGGCCT
TTCTTTTTCTCAATGTATGAGAGGCGCATTGGAGTTCTGCTGTTGATCTCATTAACACAG
ACCTGCAGGAAGCGGCGGCGGAAGTCAGGCATACGCTGGTAACTTTGAGGCAGCTGGTAA
CGCTCTATGATCCAGTCGATTTTCAGAGAGACGATGCCTGAGCCATCCGGCTTACGATAC
TGACACAGGGATTCGTATAAACGCATGGCATACGGATTGGTGATTTCTTTTGTTTCACTA
AGCCGAAACTGCGTAAACCGGTTCTGTAACCCGATAAAGAAGGGAATGAGATATGGGTTG
ATATGTACACTGTAAAGCCCTCTGGATGGACTGTGCGCACGTTTGATAAACCAAGGAAAA
GATTCATAGCCTTTTTCATCGCCGGCATCCTCTTCAGGGCGATAAAAAACCACTTCCTTC
CCCGCGAAACTCTTCAATGCCTGCCGTATATCCTTACTGGCTTCCGCAGAGGTCAATCCG
AATATTTCAGCATATTTAGCAACATGGATCTCGCAGATACCGTCATGTTCCTGTAGGGTG
CCATCAGATTTTCTGATCTGGTCAACGAACAGATACAGCATACGTTTTTGATCCCGGGAG
AGACTATATGCCGCCTCAGTGAGGTCGTTTGACTGGACGATTCGCGGGCTATTTTTACGT
TTCTTGTGATTGATAACCGCTGTTTCCGCCATGACAGATCCATGTGAAGTGTGACAAGTT
TTTAGATTGTCACACTAAATAAAAAAGAGTCAATAAGCAGGGATAACTTTGTGAAAAAAC
AGCTTCTTCTGAGGGCAATTTGTCACAGGGTTAAGGGCAATTTGTCACAGACAGGACTGT
CATTTGAGGGTGATTTGTCACACTGAAAGGGCAATTTGTCACAACACCTTCTCTAGAACC
AGCATGGATAAAGGCCTACAAGGCGCTCTAAAAAAGAAGATCTAAAAACTATAAAAAAAA
TAATTATAAAAATATCCCCGTGGATAAGTGGATAACCCCAAGGGAAGTTTTTTCAGGCAT
CGTGTGTAAGCAGAATATATAAGTGCTGTTCCCTGGTGCTTCCTCGCTCACTCGAGGGCT
TCGCCCTGTTTAAACTTTGGATCTTACGGGGTCTGACGCTCAGTGGAACGAAAACTCACG
TTAAGGGATTTTGGTCATGAGATTATCAAAAAGGATCTTCACCTAGATCCTTTTAAATTA
AAAATGAAGTTTTAAATCAATCTAAAGTATATATGAGTAAACTTGGTCTGACAGTTACCA
ATGCTTAATCAGTGAGGCACCTATCTCAGCGATCTGTCTATTTCGTTCATCCATAGTTGC
CTGACTCCCCGTCGTGTAGATAACTACGATACGGGAGGGCTTACCATCTGGCCCCAGTGC
TGCAATGATACCGCGAGACCCACGCTCACCGGCTCCAGATTTATCAGCAATAAACCAGCC
AGCCGGAAGGGCCGAGCGCAGAAGTGGTCCTGCAACTTTATCCGCCTCCATCCAGTCTAT
TAATTGTTGCCGGGAAGCTAGAGTAAGTAGTTCGCCAGTTAATAGTTTGCGCAACGTTGT
TGCCATTGCTACAGGCATCGTGGTGTCACGCTCGTCGTTTGGTATGGCTTCATTCAGCTC
CGGTTCCCAACGATCAAGGCGAGTTACATGATCCCCCATGTTGTGCAAAAAAGCGGTTAG
CTCCTTCGGTCCTCCGATCGTTGTCAGAAGTAAGTTGGCCGCAGTGTTATCACTCATGGT
TATGGCAGCACTGCATAATTCTCTTACTGTCATGCCATCCGTAAGATGCTTTTCTGTGAC
TGGTGAGTACTCAACCAAGTCATTCTGAGAATAGTGTATGCGGCGACCGAGTTGCTCTTG
CCCGGCGTCAATACGGGATAATACCGCGCCACATAGCAGAACTTTAAAAGTGCTCATCAT
TGGAAAACGTTCTTCGGGGCGAAAACTCTCAAGGATCTTACCGCTGTTGAGATCCAGTTC
GATGTAACCCACTCGTGCACCCAACTGATCTTCAGCATCTTTTACTTTCACCAGCGTTTC
TGGGTGAGCAAAAACAGGAAGGCAAAATGCCGCAAAAAAGGGAATAAGGGCGACACGGAA
ATGTTGAATACTCATACTCTTCCTTTTTCAATATTATTGAAGCATTTATCAGGGTTATTG
TCTCATGAGCGGATACATATTTGAATGTATTTAGAAAAATAAACAAATAGGGGTTCCGCG
CACATTTCCCCGAAAGTGCCACGCGGCCGCCTAACTAGTCCCGGAAAGGGGGAATTTTCC
CCGAATTCTCTAGTGATCCCGCTTCCAACGAAATCCTCCAAGCTATCCAAATATCCACCT
GCATTTTCCACAAAAAGAGTGTTTCAAAACTGCTCTATCAATAGAAATGTTCAACTCCTT
TGGCTGGGTACACACATCAAAAACAAGTTTCTGAGCATGCTTCTGTCTAGTTTTTATGGG
CTAGTCTCTATCACTGATAGGGAGAGCTCTGCTGCTAGTAAATGTCCACTTCCAGACACT
ACAAAAAGAGTGTTTCCAACGTGCTCTAAGAAAGCGAATGTTCAACTCTGTGACTTGAAT
GCAGATATCACAAAGTAGTTTCTGAGAGGGCTTCTGTCTAGATTTTAGATGATGATATTC
CCGTTTCCAACGAAATCATTAGAGCTATCCAAATATCCACTTACAGTTTCTACAAAAAGA
GTGTTTCCAAACTGCTGCATCAAAAGAGAGGTTCCACTCTGTTAGCTGAGTACACACATC
ACAAGCTTGTTTCTCAGAATCCTTCTGTCTCGTTTTTATGGGCTAGTCTCTATCACTGAT
AGGGAGAGCTCTGCTGCTAGTAAATGTCCACATCCAGATACTCCAGAAAGAGTGTTTCAA
ACCTGCTCTATGAAAGGGAATGTTCAACTCTATGAGTTGAATGCAGTCATCAGAAAGAAA
TTTCTGAGAATGCTGCTGTCTACCTTTTATTTGCTAGTGATCCCGTTTCCAACGAATTCT
GAGTCAGCTAGTCAAATATCCACTTGCAGATTCCACAAAAAGAGTGTTTCAAAACTGCTC
TCTATCAATGGCAAAGTTCAACTCTGTTAGTTGAGGACACATATCACCAACAAGTTTCTG
AGAATGCTTCTGTCTATTTTTATGGGCTAGTCTCTATCACTGATAGGGAGAGCTCTGCTG
CTAGTAAATGTCCACTTCCACAAACTACAAAAAGAGTGTTTCAAACCTGCTCTATGAAAG
GCCATGTTCATCTCTATGAGTTGAATGGAAATATCCCAAAGAAATTTCTGGGAATGCTGC
TGTCTAGTTTTTATAGCTAGTGATCCCGCTTCCAACGAAATCCTCAAAGCAATCCAAATA
TCCACTTGCAGAATCCACAAAAAGAGTGTTTCAAAACTGCTCTATCAATAGAAAGGTTCA
ACTCTTTTAGTTGAGTACACACATCACGAACAAGTTTCTGAGAAAGCTTCTGTCTGGCTT
TTATTGGCTAGTCTCTATCACTGATAGGGAGAGCTCTGCTGCTAGTAAATGTCCACTTCC
AGATTCTTCCAAAAGAGTGTTTCAAACGTGCTCAAAGTAAGGGAATGTTCAACTCTGTGA
CTTGAATGCAGATATCACCAAGTAGTTTCTAATAGTGCTTCTGTCTAGATTTTAGATCAT
GATATTCCCGTTTCCAACGAAATCGTTAGAGCTATCCAAATATCCACTTACAGTTTCTAC
AAAAAGAGTGTTTCCAAACTGCTGCATCAAAAGAAAGGTTCAACTCTGTTAGTTGAGGAC
ACACATCACAAAGAAGTTTGTGAGAATGCTTCTGTCTAGATTTTGTATCTAGTCTCTATC
ACTGATAGGGAGAGCTCTGCTGCTAGTTAAATATCAATTTGCAGAATCCACAAAAATAGA
GTTTCAAAGCTGCTCTGTAAAAAGAAAGGTTCCACTCTGTTAGCTGAGTACACACATCAC
AAACTTGTTTCTGAGAATCCTTCTGTCTCGTTTTTATGGCTAGTCTCTATCACTGATAGG
GAGAGCTCTGCTGCTAGTAAATGTCCACATCCAGATACTCCAGAAAGAGTGTTTCAAACC
TGCTCTATGATTTCAGGTAAGATAGCTAGGGTCTAGCAATAAAAGGTAGACAGCAGCATT
CTCAGAAATTTCTTTCTGATGTCTGCATTCAACTCATAGAGTTGAAGATTGCCTTTCATA
GAGCAGGTTTGAAACACTCTTTCTGGAGTATCTGGATGTGGACATTTGGACCACATGTGG
AATTGTGAGCGGATAACAATTTGTGGCCATAAAAACGAGACAGAAGGATTCTCAGAAACA
AGTTTGTGATGTGTGTACTCAGCTAACAGAGTGGAACCTTTCTTTTTACAGAGCAGCTTT
GAAACTCTATTTTTGTGGATTCTGCAAATTGATATTTAGGACCACATGTGGAATTGTGAG
CGGATAACAATTTGTGGATACAAAATCTAGACAGAAGCATTCTCACAAACTTCTTTGTGA
TGTGTGTCCTCAACTAACAGAGTTGAACCTTTCTTTTGATGCAGCAGTTTGGAAACACTC
TTTTTGTAGAAACTGTAAGTGGATATTTGGATAGCTCTAACGATATCGTTGGAAAAGGGA
ATATCATGATCTAAAATCTAGACAGAAGCACTATTAGAAACTACTTGGTGATATCTGCAT
TCAAGTCACAGAGTTGAACATTCCCTTACTTTGAGCACGTTTGAAACACTCTTTTGGAAG
AATCTGGAAGTGGACATTTGGACCACATGTGGAATTGTGAGCGGATAACAATTTGTGGCC
AATAAAAGCCAGACAGAAGCTTTCTCAGAAACTTGTTCGTGATGTGTGTACTCAACTAAA
AGAGTTGAACCTTTCTATTGATAGAGCAGTTTTGAAACACTCTTTTTGTGGATTCTGCAA
GTGGATATTTGGATTGCTTTGAGGATATCGTTGGAAGAGGGATCACTAGCTATAAAAACT
AGACAGCAGCATTCCCAGAAATTTCTTTGGGATATTTCCATTCAACTCATAGAGATGAAC
ATGGCCTTTCATAGAGCAGGTTTGAAACACTCTTTTTGTAGTTTGTGGAAGTGGACATTT
CGACCACATGTGGAATTGTGAGCGGATAACAATTTGTGGCCCATAAAAATAGACAGAAGC
ATTCTCAGAAACTTGTTGGTGATATGTGTCCTCAACTAACAGAGTTGAACTTTGCCATTG
ATAGAGAGCAGTTTTGAAACACTCTTTTTGTGGAATCTGCAAGTGGATATTTGACTAGCT
GACTCAGATATCGTTGGAAAAGGGATCACTAGCAAATAAAAGGTAGACAGCAGCATTCTC
AGAAATTTCTTTCTGATGACTGCATTCAACTCATAGAGTTGAACATTCCCTTTCATAGAG
CAGGTTTGAAACACTCTTTCTGGAGTATCTGGATGTGGACATTTGGACCACATGTGGAAT
TGTGAGCGGATAACAATTTGTGGCCCATAAAAACGAGACAGAAGGATTCTGAGAAACAAG
CTTGTGATGTGTGTACTCAGCTAACAGAGTGGAACCTCTCTTTTGATGCAGCAGTTTGGA
AACACTCTTTTTGTAGAAACTGTAAGTGGATATTTGGATAGCTCTAATGATATCGTTGGA
AAAGGGAATATCATCATCTAAAATCTAGACAGAAGCCCTCTCAGAAACTACTTTGTGATA
TCTGCATTCAAGTCACAGAGTTGAACATTCGCTTTCTTAGAGCACGTTGGAAACACTCTT
TTTGTAGTGTCTGGAAGTGGACATTTGGACCACATGTGGAATTGTGAGCGGATAACAATT
TGTGGCCCATAAAAACGAGACAGAAGCATGCTCAGAAACTTGTTTTTGATGTGTGTACCC
AGCCAAAGGAGTTGAACATTTCTATTGATAGAGCAGTTTTGAAACACTCTTTTTGTGGAA
AATGCAGGTGGATATTTGGATAGCTTGGAGGATATCGTTGGAAGAGGGATCACTAGAGAA
TTCGGGCAAAAAGCCCAATTTAAGGGACTAGCTAGATTTCAGGTAAGATAGCTAGGGTCT
AGCAATAAAAGGTAGACAGCAGCATTCTCAGAAATTTCTTTCTGATGTCTGCATTCAACT
CATAGAGTTGAAGATTGCCTTTCATAGAGCAGGTTTGAAACACTCTTTCTGGAGTATCTG
GATGTGGACATTTGGACCACATGTGGAATTGTGAGCGGATAACAATTTGTGGCCATAAAA
ACGAGACAGAAGGATTCTCAGAAACAAGTTTGTGATGTGTGTACTCAGCTAACAGAGTGG
AACCTTTCTTTTTACAGAGCAGCTTTGAAACTCTATTTTTGTGGATTCTGCAAATTGATA
TTTAGGACCACATGTGGAATTGTGAGCGGATAACAATTTGTGGATACAAAATCTAGACAG
AAGCATTCTCACAAACTTCTTTGTGATGTGTGTCCTCAACTAACAGAGTTGAACCTTTCT
TTTGATGCAGCAGTTTGGAAACACTCTTTTTGTAGAAACTGTAAGTGGATATTTGGATAG
CTCTAACGATATCGTTGGAAAAGGGAATATCATGATCTAAAATCTAGACAGAAGCACTAT
TAGAAACTACTTGGTGATATCTGCATTCAAGTCACAGAGTTGAACATTCCCTTACTTTGA
GCACGTTTGAAACACTCTTTTGGAAGAATCTGGAAGTGGACATTTGGACCACATGTGGAA
TTGTGAGCGGATAACAATTTGTGGCCAATAAAAGCCAGACAGAAGCTTTCTCAGAAACTT
GTTCGTGATGTGTGTACTCAACTAAAAGAGTTGAACCTTTCTATTGATAGAGCAGTTTTG
AAACACTCTTTTTGTGGATTCTGCAAGTGGATATTTGGATTGCTTTGAGGATATCGTTGG
AAGAGGGATCACTAGCTATAAAAACTAGACAGCAGCATTCCCAGAAATTTCTTTGGGATA
TTTCCATTCAACTCATAGAGATGAACATGGCCTTTCATAGAGCAGGTTTGAAACACTCTT
TTTGTAGTTTGTGGAAGTGGACATTTCGACCACATGTGGAATTGTGAGCGGATAACAATT
TGTGGCCCATAAAAATAGACAGAAGCATTCTCAGAAACTTGTTGGTGATATGTGTCCTCA
ACTAACAGAGTTGAACTTTGCCATTGATAGAGAGCAGTTTTGAAACACTCTTTTTGTGGA
ATCTGCAAGTGGATATTTGACTAGCTGACTCAGATATCGTTGGAAAAGGGATCACTAGCA
AATAAAAGGTAGACAGCAGCATTCTCAGAAATTTCTTTCTGATGACTGCATTCAACTCAT
AGAGTTGAACATTCCCTTTCATAGAGCAGGTTTGAAACACTCTTTCTGGAGTATCTGGAT
GTGGACATTTGGACCACATGTGGAATTGTGAGCGGATAACAATTTGTGGCCCATAAAAAC
GAGACAGAAGGATTCTGAGAAACAAGCTTGTGATGTGTGTACTCAGCTAACAGAGTGGAA
CCTCTCTTTTGATGCAGCAGTTTGGAAACACTCTTTTTGTAGAAACTGTAAGTGGATATT
TGGATAGCTCTAATGATATCGTTGGAAAAGGGAATATCATCATCTAAAATCTAGACAGAA
GCCCTCTCAGAAACTACTTTGTGATATCTGCATTCAAGTCACAGAGTTGAACATTCGCTT
TCTTAGAGCACGTTGGAAACACTCTTTTTGTAGTGTCTGGAAGTGGACATTTGGACCACA
TGTGGAATTGTGAGCGGATAACAATTTGTGGCCCATAAAAACGAGACAGAAGCATGCTCA
GAAACTTGTTTTTGATGTGTGTACCCAGCCAAAGGAGTTGAACATTTCTATTGATAGAGC
AGTTTTGAAACACTCTTTTTGTGGAAAATGCAGGTGGATATTTGGATAGCTTGGAGGATA
TCGTTGGAAGAGGGATCACTAGAGAATTCGGGCAAAAAACCCCCTTTCCGGGACTAGCTA
GATTTCAGGTAAGATAGCTAGGGTCTAGCAATAAAAGGTAGACAGCAGCATTCTCAGAAA
TTTCTTTCTGATGTCTGCATTCAACTCATAGAGTTGAAGATTGCCTTTCATAGAGCAGGT
TTGAAACACTCTTTCTGGAGTATCTGGATGTGGACATTTGGACCACATGTGGAATTGTGA
GCGGATAACAATTTGTGGCCATAAAAACGAGACAGAAGGATTCTCAGAAACAAGTTTGTG
ATGTGTGTACTCAGCTAACAGAGTGGAACCTTTCTTTTTACAGAGCAGCTTTGAAACTCT
ATTTTTGTGGATTCTGCAAATTGATATTTAGGACCACATGTGGAATTGTGAGCGGATAAC
AATTTGTGGATACAAAATCTAGACAGAAGCATTCTCACAAACTTCTTTGTGATGTGTGTC
CTCAACTAACAGAGTTGAACCTTTCTTTTGATGCAGCAGTTTGGAAACACTCTTTTTGTA
GAAACTGTAAGTGGATATTTGGATAGCTCTAACGATATCGTTGGAAAAGGGAATATCATG
ATCTAAAATCTAGACAGAAGCACTATTAGAAACTACTTGGTGATATCTGCATTCAAGTCA
CAGAGTTGAACATTCCCTTACTTTGAGCACGTTTGAAACACTCTTTTGGAAGAATCTGGA
AGTGGACATTTGGACCACATGTGGAATTGTGAGCGGATAACAATTTGTGGCCAATAAAAG
CCAGACAGAAGCTTTCTCAGAAACTTGTTCGTGATGTGTGTACTCAACTAAAAGAGTTGA
ACCTTTCTATTGATAGAGCAGTTTTGAAACACTCTTTTTGTGGATTCTGCAAGTGGATAT
TTGGATTGCTTTGAGGATATCGTTGGAAGAGGGATCACTAGCTATAAAAACTAGACAGCA
GCATTCCCAGAAATTTCTTTGGGATATTTCCATTCAACTCATAGAGATGAACATGGCCTT
TCATAGAGCAGGTTTGAAACACTCTTTTTGTAGTTTGTGGAAGTGGACATTTCGACCACA
TGTGGAATTGTGAGCGGATAACAATTTGTGGCCCATAAAAATAGACAGAAGCATTCTCAG
AAACTTGTTGGTGATATGTGTCCTCAACTAACAGAGTTGAACTTTGCCATTGATAGAGAG
CAGTTTTGAAACACTCTTTTTGTGGAATCTGCAAGTGGATATTTGACTAGCTGACTCAGA
TATCGTTGGAAAAGGGATCACTAGCAAATAAAAGGTAGACAGCAGCATTCTCAGAAATTT
CTTTCTGATGACTGCATTCAACTCATAGAGTTGAACATTCCCTTTCATAGAGCAGGTTTG
AAACACTCTTTCTGGAGTATCTGGATGTGGACATTTGGACCACATGTGGAATTGTGAGCG
GATAACAATTTGTGGCCAATAAAAGCCAGACAGAAGCTTTCTCAGAAACTTGTTCGTGAT
GTGTGTACTCAACTAAAAGAGTTGAACCTTTCTATTGATAGAGCAGTTTTGAAACACTCT
TTTTGTGGATTCTGCAAGTGGATATTTGGATTGCTTTGAGGATATCGTTGGAAGAGGGAT
CACTAGCTATAAAAACTAGACAGCAGCATTCCCAGAAATTTCTTTGGGATATTTCCATTC
AACTCATAGAGATGAACATGGCCTTTCATAGAGCAGGTTTGAAACACTCTTTTTGTAGTT
TGTGGAAGTGGACATTTCGACCACATGTGGAATTGTGAGCGGATAACAATTTGTGGCCCA
TAAAAATAGACAGAAGCATTCTCAGAAACTTGTTGGTGATATGTGTCCTCAACTAACAGA
GTTGAACTTTGCCATTGATAGAGAGCAGTTTTGAAACACTCTTTTTGTGGAATCTGCAAG
TGGATATTTGACTAGCTGACTCAGATATCGTTGGAAAAGGGATCACTAGCAAATAAAAGG
TAGACAGCAGCATTCTCAGAAATTTCTTTCTGATGACTGCATTCAACTCATAGAGTTGAA
CATTCCCTTTCATAGAGCAGGTTTGAAACACTCTTTCTGGAGTATCTGGATGTGGACATT
TGGACCACATGTGGAATTGTGAGCGGATAACAATTTGTGGCCCATAAAAACGAGACAGAA
GGATTCTGAGAAACAAGCTTGTGATGTGTGTACTCAGCTAACAGAGTGGAACCTCTCTTT
TGATGCAGCAGTTTGGAAACACTCTTTTTGTAGAAACTGTAAGTGGATATTTGGATAGCT
CTAATGATATCGTTGGAAAAGGGAATATCATCATCTAAAATCTAGACAGAAGCCCTCTCA
GAAACTACTTTGTGATATCTGCATTCAAGTCACAGAGTTGAACATTCGCTTTCTTAGAGC
ACGTTGGAAACACTCTTTTTGTAGTGTCTGGAAGTGGACATTTGGACCACATGTGGAATT
GTGAGCGGATAACAATTTGTGGCCCATAAAAACGAGACAGAAGCATGCTCAGAAACTTGT
TTTTGATGTGTGTACCCAGCCAAAGGAGTTGAACATTTCTATTGATAGAGCAGTTTTGAA
ACACTCTTTTTGTGGAAAATGCAGGTGGATATTTGGATAGCTTGGAGGATATCGTTGGAA
GAGGGATCACTAGAGAATTCGGGCAAAATACCCTGTTTTGGGGACTAGCTAGATTTCAGG
TAAGATAGCTAGGGTCTAGCAATAAAAGGTAGACAGCAGCATTCTCAGAAATTTCTTTCT
GATGTCTGCATTCAACTCATAGAGTTGAAGATTGCCTTTCATAGAGCAGGTTTGAAACAC
TCTTTCTGGAGTATCTGGATGTGGACATTTGGACCACATGTGGAATTGTGAGCGGATAAC
AATTTGTGGCCATAAAAACGAGACAGAAGGATTCTCAGAAACAAGTTTGTGATGTGTGTA
CTCAGCTAACAGAGTGGAACCTTTCTTTTTACAGAGCAGCTTTGAAACTCTATTTTTGTG
GATTCTGCAAATTGATATTTAGGACCACATGTGGAATTGTGAGCGGATAACAATTTGTGG
ATACAAAATCTAGACAGAAGCATTCTCACAAACTTCTTTGTGATGTGTGTCCTCAACTAA
CAGAGTTGAACCTTTCTTTTGATGCAGCAGTTTGGAAACACTCTTTTTGTAGAAACTGTA
AGTGGATATTTGGATAGCTCTAACGATATCGTTGGAAAAGGGAATATCATGATCTAAAAT
CTAGACAGAAGCACTATTAGAAACTACTTGGTGATATCTGCATTCAAGTCACAGAGTTGA
ACATTCCCTTACTTTGAGCACGTTTGAAACACTCTTTTGGAAGAATCTGGAAGTGGACAT
TTGGACCACATGTGGAATTGTGAGCGGATAACAATTTGTGGCCAATAAAAGCCAGACAGA
AGCTTTCTCAGAAACTTGTTCGTGATGTGTGTACTCAACTAAAAGAGTTGAACCTTTCTA
TTGATAGAGCAGTTTTGAAACACTCTTTTTGTGGATTCTGCAAGTGGATATTTGGATTGC
TTTGAGGATATCGTTGGAAGAGGGATCACTAGCTATAAAAACTAGACAGCAGCATTCCCA
GAAATTTCTTTGGGATATTTCCATTCAACTCATAGAGATGAACATGGCCTTTCATAGAGC
AGGTTTGAAACACTCTTTTTGTAGTTTGTGGAAGTGGACATTTCGACCACATGTGGAATT
GTGAGCGGATAACAATTTGTGGCCCATAAAAATAGACAGAAGCATTCTCAGAAACTTGTT
GGTGATATGTGTCCTCAACTAACAGAGTTGAACTTTGCCATTGATAGAGAGCAGTTTTGA
AACACTCTTTTTGTGGAATCTGCAAGTGGATATTTGACTAGCTGACTCAGATATCGTTGG
AAAAGGGATCACTAGCAAATAAAAGGTAGACAGCAGCATTCTCAGAAATTTCTTTCTGAT
GACTGCATTCAACTCATAGAGTTGAACATTCCCTTTCATAGAGCAGGTTTGAAACACTCT
TTCTGGAGTATCTGGATGTGGACATTTGGACCACATGTGGAATTGTGAGCGGATAACAAT
TTGTGGCCCATAAAAACGAGACAGAAGGATTCTGAGAAACAAGCTTGTGATGTGTGTACT
CAGCTAACAGAGTGGAACCTCTCTTTTGATGCAGCAGTTTGGAAACACTCTTTTTGTAGA
AACTGTAAGTGGATATTTGGATAGCTCTAATGATATCGTTGGAAAAGGGAATATCATCAT
CTAAAATCTAGACAGAAGCCCTCTCAGAAACTACTTTGTGATATCTGCATTCAAGTCACA
GAGTTGAACATTCGCTTTCTTAGAGCACGTTGGAAACACTCTTTTTGTAGTGTCTGGAAG
TGGACATTTGGACCACATGTGGAATTGTGAGCGGATAACAATTTGTGGCCCATAAAAACG
AGACAGAAGCATGCTCAGAAACTTGTTTTTGATGTGTGTACCCAGCCAAAGGAGTTGAAC
ATTTCTATTGATAGAGCAGTTTTGAAACACTCTTTTTGTGGAAAATGCAGGTGGATATTT
GGATAGCTTGGAGGATATCGTTGGAAGAGGGATCACTAGAGAATTCGGGCAAAATACCCT
CTTTTCGGGACTAGCTAGATTTCAGGTAAGATAGCTAGGGTCTAGCAATAAAAGGTAGAC
AGCAGCATTCTCAGAAATTTCTTTCTGATGTCTGCATTCAACTCATAGAGTTGAAGATTG
CCTTTCATAGAGCAGGTTTGAAACACTCTTTCTGGAGTATCTGGATGTGGACATTTGGAC
CACATGTGGAATTGTGAGCGGATAACAATTTGTGGCCATAAAAACGAGACAGAAGGATTC
TCAGAAACAAGTTTGTGATGTGTGTACTCAGCTAACAGAGTGGAACCTTTCTTTTTACAG
AGCAGCTTTGAAACTCTATTTTTGTGGATTCTGCAAATTGATATTTAGGACCACATGTGG
AATTGTGAGCGGATAACAATTTGTGGATACAAAATCTAGACAGAAGCATTCTCACAAACT
TCTTTGTGATGTGTGTCCTCAACTAACAGAGTTGAACCTTTCTTTTGATGCAGCAGTTTG
GAAACACTCTTTTTGTAGAAACTGTAAGTGGATATTTGGATAGCTCTAACGATATCGTTG
GAAAAGGGAATATCATGATCTAAAATCTAGACAGAAGCACTATTAGAAACTACTTGGTGA
TATCTGCATTCAAGTCACAGAGTTGAACATTCCCTTACTTTGAGCACGTTTGAAACACTC
TTTTGGAAGAATCTGGAAGTGGACATTTGGACCACATGTGGAATTGTGAGCGGATAACAA
TTTGTGGCCAATAAAAGCCAGACAGAAGCTTTCTCAGAAACTTGTTCGTGATGTGTGTAC
TCAACTAAAAGAGTTGAACCTTTCTATTGATAGAGCAGTTTTGAAACACTCTTTTTGTGG
ATTCTGCAAGTGGATATTTGGATTGCTTTGAGGATATCGTTGGAAGAGGGATCACTAGCT
ATAAAAACTAGACAGCAGCATTCCCAGAAATTTCTTTGGGATATTTCCATTCAACTCATA
GAGATGAACATGGCCTTTCATAGAGCAGGTTTGAAACACTCTTTTTGTAGTTTGTGGAAG
TGGACATTTCGACCACATGTGGAATTGTGAGCGGATAACAATTTGTGGCCCATAAAAATA
GACAGAAGCATTCTCAGAAACTTGTTGGTGATATGTGTCCTCAACTAACAGAGTTGAACT
TTGCCATTGATAGAGAGCAGTTTTGAAACACTCTTTTTGTGGAATCTGCAAGTGGATATT
TGACTAGCTGACTCAGATATCGTTGGAAAAGGGATCACTAGCAAATAAAAGGTAGACAGC
AGCATTCTCAGAAATTTCTTTCTGATGACTGCATTCAACTCATAGAGTTGAACATTCCCT
TTCATAGAGCAGGTTTGAAACACTCTTTCTGGAGTATCTGGATGTGGACATTTGGACCAC
ATGTGGAATTGTGAGCGGATAACAATTTGTGGCCCATAAAAACGAGACAGAAGGATTCTG
AGAAACAAGCTTGTGATGTGTGTACTCAGCTAACAGAGTGGAACCTCTCTTTTGATGCAG
CAGTTTGGAAACACTCTTTTTGTAGAAACTGTAAGTGGATATTTGGATAGCTCTAATGAT
ATCGTTGGAAAAGGGAATATCATCATCTAAAATCTAGACAGAAGCCCTCTCAGAAACTAC
TTTGTGATATCTGCATTCAAGTCACAGAGTTGAACATTCGCTTTCTTAGAGCACGTTGGA
AACACTCTTTTTGTAGTGTCTGGAAGTGGACATTTGGACCACATGTGGAATTGTGAGCGG
ATAACAATTTGTGGCCCATAAAAACGAGACAGAAGCATGCTCAGAAACTTGTTTTTGATG
TGTGTACCCAGCCAAAGGAGTTGAACATTTCTATTGATAGAGCAGTTTTGAAACACTCTT
TTTGTGGAAAATGCAGGTGGATATTTGGATAGCTTGGAGGATATCGTTGGAAGAGGGATC
ACTAGAGAATTCGGGCAAAAAGCCCGGTTTGGGGGACTAGCTAGATTTCAGGTAAGATAG
CTAGGGTCTAGCAATAAAAGGTAGACAGCAGCATTCTCAGAAATTTCTTTCTGATGTCTG
CATTCAACTCATAGAGTTGAAGATTGCCTTTCATAGAGCAGGTTTGAAACACTCTTTCTG
GAGTATCTGGATGTGGACATTTGGACCACATGTGGAATTGTGAGCGGATAACAATTTGTG
GCCATAAAAACGAGACAGAAGGATTCTCAGAAACAAGTTTGTGATGTGTGTACTCAGCTA
ACAGAGTGGAACCTTTCTTTTTACAGAGCAGCTTTGAAACTCTATTTTTGTGGATTCTGC
AAATTGATATTTAGGACCACATGTGGAATTGTGAGCGGATAACAATTTGTGGATACAAAA
TCTAGACAGAAGCATTCTCACAAACTTCTTTGTGATGTGTGTCCTCAACTAACAGAGTTG
AACCTTTCTTTTGATGCAGCAGTTTGGAAACACTCTTTTTGTAGAAACTGTAAGTGGATA
TTTGGATAGCTCTAACGATATCGTTGGAAAAGGGAATATCATGATCTAAAATCTAGACAG
AAGCACTATTAGAAACTACTTGGTGATATCTGCATTCAAGTCACAGAGTTGAACATTCCC
TTACTTTGAGCACGTTTGAAACACTCTTTTGGAAGAATCTGGAAGTGGACATTTGGACCA
CATGTGGAATTGTGAGCGGATAACAATTTGTGGCCAATAAAAGCCAGACAGAAGCTTTCT
CAGAAACTTGTTCGTGATGTGTGTACTCAACTAAAAGAGTTGAACCTTTCTATTGATAGA
GCAGTTTTGAAACACTCTTTTTGTGGATTCTGCAAGTGGATATTTGGATTGCTTTGAGGA
TATCGTTGGAAGAGGGATCACTAGCTATAAAAACTAGACAGCAGCATTCCCAGAAATTTC
TTTGGGATATTTCCATTCAACTCATAGAGATGAACATGGCCTTTCATAGAGCAGGTTTGA
AACACTCTTTTTGTAGTTTGTGGAAGTGGACATTTCGACCACATGTGGAATTGTGAGCGG
ATAACAATTTGTGGCCCATAAAAATAGACAGAAGCATTCTCAGAAACTTGTTGGTGATAT
GTGTCCTCAACTAACAGAGTTGAACTTTGCCATTGATAGAGAGCAGTTTTGAAACACTCT
TTTTGTGGAATCTGCAAGTGGATATTTGACTAGCTGACTCAGATATCGTTGGAAAAGGGA
TCACTAGCAAATAAAAGGTAGACAGCAGCATTCTCAGAAATTTCTTTCTGATGACTGCAT
TCAACTCATAGAGTTGAACATTCCCTTTCATAGAGCAGGTTTGAAACACTCTTTCTGGAG
TATCTGGATGTGGACATTTGGACCACATGTGGAATTGTGAGCGGATAACAATTTGTGGCC
CATAAAAACGAGACAGAAGGATTCTGAGAAACAAGCTTGTGATGTGTGTACTCAGCTAAC
AGAGTGGAACCTCTCTTTTGATGCAGCAGTTTGGAAACACTCTTTTTGTAGAAACTGTAA
GTGGATATTTGGATAGCTCTAATGATATCGTTGGAAAAGGGAATATCATCATCTAAAATC
TAGACAGAAGCCCTCTCAGAAACTACTTTGTGATATCTGCATTCAAGTCACAGAGTTGAA
CATTCGCTTTCTTAGAGCACGTTGGAAACACTCTTTTTGTAGTGTCTGGAAGTGGACATT
TGGACCACATGTGGAATTGTGAGCGGATAACAATTTGTGGCCCATAAAAACGAGACAGAA
GCATGCTCAGAAACTTGTTTTTGATGTGTGTACCCAGCCAAAGGAGTTGAACATTTCTAT
TGATAGAGCAGTTTTGAAACACTCTTTTTGTGGAAAATGCAGGTGGATATTTGGATAGCT
TGGAGGATATCGTTGGAAGAGGGATCACTAGAGAATTCGGGCAAAAAGCCCGCTTTGCGG
GACTAGCTAGATTTCAGGTAAGATAGCTAGGGTCTAGCAATAAAAGGTAGACAGCAGCAT
TCTCAGAAATTTCTTTCTGATGTCTGCATTCAACTCATAGAGTTGAAGATTGCCTTTCAT
AGAGCAGGTTTGAAACACTCTTTCTGGAGTATCTGGATGTGGACATTTGGACCACATGTG
GAATTGTGAGCGGATAACAATTTGTGGCCATAAAAACGAGACAGAAGGATTCTCAGAAAC
AAGTTTGTGATGTGTGTACTCAGCTAACAGAGTGGAACCTTTCTTTTTACAGAGCAGCTT
TGAAACTCTATTTTTGTGGATTCTGCAAATTGATATTTAGGACCACATGTGGAATTGTGA
GCGGATAACAATTTGTGGATACAAAATCTAGACAGAAGCATTCTCACAAACTTCTTTGTG
ATGTGTGTCCTCAACTAACAGAGTTGAACCTTTCTTTTGATGCAGCAGTTTGGAAACACT
CTTTTTGTAGAAACTGTAAGTGGATATTTGGATAGCTCTAACGATATCGTTGGAAAAGGG
AATATCATGATCTAAAATCTAGACAGAAGCACTATTAGAAACTACTTGGTGATATCTGCA
TTCAAGTCACAGAGTTGAACATTCCCTTACTTTGAGCACGTTTGAAACACTCTTTTGGAA
GAATCTGGAAGTGGACATTTGGACCACATGTGGAATTGTGAGCGGATAACAATTTGTGGC
CAATAAAAGCCAGACAGAAGCTTTCTCAGAAACTTGTTCGTGATGTGTGTACTCAACTAA
AAGAGTTGAACCTTTCTATTGATAGAGCAGTTTTGAAACACTCTTTTTGTGGATTCTGCA
AGTGGATATTTGGATTGCTTTGAGGATATCGTTGGAAGAGGGATCACTAGCTATAAAAAC
TAGACAGCAGCATTCCCAGAAATTTCTTTGGGATATTTCCATTCAACTCATAGAGATGAA
CATGGCCTTTCATAGAGCAGGTTTGAAACACTCTTTTTGTAGTTTGTGGAAGTGGACATT
TCGACCACATGTGGAATTGTGAGCGGATAACAATTTGTGGCCCATAAAAATAGACAGAAG
CATTCTCAGAAACTTGTTGGTGATATGTGTCCTCAACTAACAGAGTTGAACTTTGCCATT
GATAGAGAGCAGTTTTGAAACACTCTTTTTGTGGAATCTGCAAGTGGATATTTGACTAGC
TGACTCAGATATCGTTGGAAAAGGGATCACTAGCAAATAAAAGGTAGACAGCAGCATTCT
CAGAAATTTCTTTCTGATGACTGCATTCAACTCATAGAGTTGAACATTCCCTTTCATAGA
GCAGGTTTGAAACACTCTTTCTGGAGTATCTGGATGTGGACATTTGGACCACATGTGGAA
TTGTGAGCGGATAACAATTTGTGGCCCATAAAAACGAGACAGAAGGATTCTGAGAAACAA
GCTTGTGATGTGTGTACTCAGCTAACAGAGTGGAACCTCTCTTTTGATGCAGCAGTTTGG
AAACACTCTTTTTGTAGAAACTGTAAGTGGATATTTGGATAGCTCTAATGATATCGTTGG
AAAAGGGAATATCATCATCTAAAATCTAGACAGAAGCCCTCTCAGAAACTACTTTGTGAT
ATCTGCATTCAAGTCACAGAGTTGAACATTCGCTTTCTTAGAGCACGTTGGAAACACTCT
TTTTGTAGTGTCTGGAAGTGGACATTTGGACCACATGTGGAATTGTGAGCGGATAACAAT
TTGTGGCCCATAAAAACGAGACAGAAGCATGCTCAGAAACTTGTTTTTGATGTGTGTACC
CAGCCAAAGGAGTTGAACATTTCTATTGATAGAGCAGTTTTGAAACACTCTTTTTGTGGA
AAATGCAGGTGGATATTTGGATAGCTTGGAGGATATCGTTGGAAGAGGGATCACTAGAGA
ATTCGGGCAAAAAGCCCCATTTCAGGGACTAGCTAGATTTCAGGTAAGATAGCTAGGGTC
TAGCAATAAAAGGTAGACAGCAGCATTCTCAGAAATTTCTTTCTGATGTCTGCATTCAAC
TCATAGAGTTGAAGATTGCCTTTCATAGAGCAGGTTTGAAACACTCTTTCTGGAGTATCT
GGATGTGGACATTTGGACCACATGTGGAATTGTGAGCGGATAACAATTTGTGGCCATAAA
AACGAGACAGAAGGATTCTCAGAAACAAGTTTGTGATGTGTGTACTCAGCTAACAGAGTG
GAACCTTTCTTTTTACAGAGCAGCTTTGAAACTCTATTTTTGTGGATTCTGCAAATTGAT
ATTTAGGACCACATGTGGAATTGTGAGCGGATAACAATTTGTGGATACAAAATCTAGACA
GAAGCATTCTCACAAACTTCTTTGTGATGTGTGTCCTCAACTAACAGAGTTGAACCTTTC
TTTTGATGCAGCAGTTTGGAAACACTCTTTTTGTAGAAACTGTAAGTGGATATTTGGATA
GCTCTAACGATATCGTTGGAAAAGGGAATATCATGATCTAAAATCTAGACAGAAGCACTA
TTAGAAACTACTTGGTGATATCTGCATTCAAGTCACAGAGTTGAACATTCCCTTACTTTG
AGCACGTTTGAAACACTCTTTTGGAAGAATCTGGAAGTGGACATTTGGACCACATGTGGA
ATTGTGAGCGGATAACAATTTGTGGCCAATAAAAGCCAGACAGAAGCTTTCTCAGAAACT
TGTTCGTGATGTGTGTACTCAACTAAAAGAGTTGAACCTTTCTATTGATAGAGCAGTTTT
GAAACACTCTTTTTGTGGATTCTGCAAGTGGATATTTGGATTGCTTTGAGGATATCGTTG
GAAGAGGGATCACTAGCTATAAAAACTAGACAGCAGCATTCCCAGAAATTTCTTTGGGAT
ATTTCCATTCAACTCATAGAGATGAACATGGCCTTTCATAGAGCAGGTTTGAAACACTCT
TTTTGTAGTTTGTGGAAGTGGACATTTCGACCACATGTGGAATTGTGAGCGGATAACAAT
TTGTGGCCCATAAAAATAGACAGAAGCATTCTCAGAAACTTGTTGGTGATATGTGTCCTC
AACTAACAGAGTTGAACTTTGCCATTGATAGAGAGCAGTTTTGAAACACTCTTTTTGTGG
AATCTGCAAGTGGATATTTGACTAGCTGACTCAGATATCGTTGGAAAAGGGATCACTAGC
AAATAAAAGGTAGACAGCAGCATTCTCAGAAATTTCTTTCTGATGACTGCATTCAACTCA
TAGAGTTGAACATTCCCTTTCATAGAGCAGGTTTGAAACACTCTTTCTGGAGTATCTGGA
TGTGGACATTTGGACCACATGTGGAATTGTGAGCGGATAACAATTTGTGGCCCATAAAAA
CGAGACAGAAGGATTCTGAGAAACAAGCTTGTGATGTGTGTACTCAGCTAACAGAGTGGA
ACCTCTCTTTTGATGCAGCAGTTTGGAAACACTCTTTTTGTAGAAACTGTAAGTGGATAT
TTGGATAGCTCTAATGATATCGTTGGAAAAGGGAATATCATCATCTAAAATCTAGACAGA
AGCCCTCTCAGAAACTACTTTGTGATATCTGCATTCAAGTCACAGAGTTGAACATTCGCT
TTCTTAGAGCACGTTGGAAACACTCTTTTTGTAGTGTCTGGAAGTGGACATTTGGACCAC
ATGTGGAATTGTGAGCGGATAACAATTTGTGGCCCATAAAAACGAGACAGAAGCATGCTC
AGAAACTTGTTTTTGATGTGTGTACCCAGCCAAAGGAGTTGAACATTTCTATTGATAGAG
CAGTTTTGAAACACTCTTTTTGTGGAAAATGCAGGTGGATATTTGGATAGCTTGGAGGAT
ATCGTTGGAAGAGGGATCACTAGAGAATTCGGGCAAAAAGCCCCTTTTCTGGGACTAGCT
AGATTTCAGGTAAGATAGCTAGGGTCTAGCAATAAAAGGTAGACAGCAGCATTCTCAGAA
ATTTCTTTCTGATGTCTGCATTCAACTCATAGAGTTGAAGATTGCCTTTCATAGAGCAGG
TTTGAAACACTCTTTCTGGAGTATCTGGATGTGGACATTTGGACCACATGTGGAATTGTG
AGCGGATAACAATTTGTGGCCATAAAAACGAGACAGAAGGATTCTCAGAAACAAGTTTGT
GATGTGTGTACTCAGCTAACAGAGTGGAACCTTTCTTTTTACAGAGCAGCTTTGAAACTC
TATTTTTGTGGATTCTGCAAATTGATATTTAGGACCACATGTGGAATTGTGAGCGGATAA
CAATTTGTGGATACAAAATCTAGACAGAAGCATTCTCACAAACTTCTTTGTGATGTGTGT
CCTCAACTAACAGAGTTGAACCTTTCTTTTGATGCAGCAGTTTGGAAACACTCTTTTTGT
AGAAACTGTAAGTGGATATTTGGATAGCTCTAACGATATCGTTGGAAAAGGGAATATCAT
GATCTAAAATCTAGACAGAAGCACTATTAGAAACTACTTGGTGATATCTGCATTCAAGTC
ACAGAGTTGAACATTCCCTTACTTTGAGCACGTTTGAAACACTCTTTTGGAAGAATCTGG
AAGTGGACATTTGGACCACATGTGGAATTGTGAGCGGATAACAATTTGTGGCCAATAAAA
GCCAGACAGAAGCTTTCTCAGAAACTTGTTCGTGATGTGTGTACTCAACTAAAAGAGTTG
AACCTTTCTATTGATAGAGCAGTTTTGAAACACTCTTTTTGTGGATTCTGCAAGTGGATA
TTTGGATTGCTTTGAGGATATCGTTGGAAGAGGGATCACTAGCTATAAAAACTAGACAGC
AGCATTCCCAGAAATTTCTTTGGGATATTTCCATTCAACTCATAGAGATGAACATGGCCT
TTCATAGAGCAGGTTTGAAACACTCTTTTTGTAGTTTGTGGAAGTGGACATTTCGACCAC
ATGTGGAATTGTGAGCGGATAACAATTTGTGGCCCATAAAAATAGACAGAAGCATTCTCA
GAAACTTGTTGGTGATATGTGTCCTCAACTAACAGAGTTGAACTTTGCCATTGATAGAGA
GCAGTTTTGAAACACTCTTTTTGTGGAATCTGCAAGTGGATATTTGACTAGCTGACTCAG
ATATCGTTGGAAAAGGGATCACTAGCAAATAAAAGGTAGACAGCAGCATTCTCAGAAATT
TCTTTCTGATGACTGCATTCAACTCATAGAGTTGAACATTCCCTTTCATAGAGCAGGTTT
GAAACACTCTTTCTGGAGTATCTGGATGTGGACATTTGGACCACATGTGGAATTGTGAGC
GGATAACAATTTGTGGCCCATAAAAACGAGACAGAAGGATTCTGAGAAACAAGCTTGTGA
TGTGTGTACTCAGCTAACAGAGTGGAACCTCTCTTTTGATGCAGCAGTTTGGAAACACTC
TTTTTGTAGAAACTGTAAGTGGATATTTGGATAGCTCTAATGATATCGTTGGAAAAGGGA
ATATCATCATCTAAAATCTAGACAGAAGCCCTCTCAGAAACTACTTTGTGATATCTGCAT
TCAAGTCACAGAGTTGAACATTCGCTTTCTTAGAGCACGTTGGAAACACTCTTTTTGTAG
TGTCTGGAAGTGGACATTTGGACCACATGTGGAATTGTGAGCGGATAACAATTTGTGGCC
CATAAAAACGAGACAGAAGCATGCTCAGAAACTTGTTTTTGATGTGTGTACCCAGCCAAA
GGAGTTGAACATTTCTATTGATAGAGCAGTTTTGAAACACTCTTTTTGTGGAAAATGCAG
GTGGATATTTGGATAGCTTGGAGGATATCGTTGGAAGAGGGATCACTAGAGAATTCGGGC
AAAAAGCCCCGTTTCGGGGACTAGCTAGATTTCAGGTAAGATAGCTAGGGTCTAGCAATA
AAAGGTAGACAGCAGCATTCTCAGAAATTTCTTTCTGATGTCTGCATTCAACTCATAGAG
TTGAAGATTGCCTTTCATAGAGCAGGTTTGAAACACTCTTTCTGGAGTATCTGGATGTGG
ACATTTGGACCACATGTGGAATTGTGAGCGGATAACAATTTGTGGCCATAAAAACGAGAC
AGAAGGATTCTCAGAAACAAGTTTGTGATGTGTGTACTCAGCTAACAGAGTGGAACCTTT
CTTTTTACAGAGCAGCTTTGAAACTCTATTTTTGTGGATTCTGCAAATTGATATTTAGGA
CCACATGTGGAATTGTGAGCGGATAACAATTTGTGGATACAAAATCTAGACAGAAGCATT
CTCACAAACTTCTTTGTGATGTGTGTCCTCAACTAACAGAGTTGAACCTTTCTTTTGATG
CAGCAGTTTGGAAACACTCTTTTTGTAGAAACTGTAAGTGGATATTTGGATAGCTCTAAC
GATATCGTTGGAAAAGGGAATATCATGATCTAAAATCTAGACAGAAGCACTATTAGAAAC
TACTTGGTGATATCTGCATTCAAGTCACAGAGTTGAACATTCCCTTACTTTGAGCACGTT
TGAAACACTCTTTTGGAAGAATCTGGAAGTGGACATTTGGACCACATGTGGAATTGTGAG
CGGATAACAATTTGTGGCCAATAAAAGCCAGACAGAAGCTTTCTCAGAAACTTGTTCGTG
ATGTGTGTACTCAACTAAAAGAGTTGAACCTTTCTATTGATAGAGCAGTTTTGAAACACT
CTTTTTGTGGATTCTGCAAGTGGATATTTGGATTGCTTTGAGGATATCGTTGGAAGAGGG
ATCACTAGCTATAAAAACTAGACAGCAGCATTCCCAGAAATTTCTTTGGGATATTTCCAT
TCAACTCATAGAGATGAACATGGCCTTTCATAGAGCAGGTTTGAAACACTCTTTTTGTAG
TTTGTGGAAGTGGACATTTCGACCACATGTGGAATTGTGAGCGGATAACAATTTGTGGCC
CATAAAAATAGACAGAAGCATTCTCAGAAACTTGTTGGTGATATGTGTCCTCAACTAACA
GAGTTGAACTTTGCCATTGATAGAGAGCAGTTTTGAAACACTCTTTTTGTGGAATCTGCA
AGTGGATATTTGACTAGCTGACTCAGAATTCGTTGGAAACGGGATCACTAGCAAATAAAA
GGTAGACAGCAGCATTCTCAGAAATTTCTTTCTGATGACTGCATTCAACTCATAGAGTTG
AACATTCCCTTTCATAGAGCAGGTTTGAAACACTCTTTCTGGAGTATCTGGATGTGGACA
TTTACTAGCAGCAGAGCTCTCCCTATCAGTGATAGAGACTAGCCCATAAAAACGAGACAG
AAGGATTCTGAGAAACAAGCTTGTGATGTGTGTACTCAGCTAACAGAGTGGAACCTCTCT
TTTGATGCAGCAGTTTGGAAACACTCTTTTTGTAGAAACTGTAAGTGGATATTTGGATAG
CTCTAATGATTTCGTTGGAAACGGGAATATCATCATCTAAAATCTAGACAGAAGCCCTCT
CAGAAACTACTTTGTGATATCTGCATTCAAGTCACAGAGTTGAACATTCGCTTTCTTAGA
GCACGTTGGAAACACTCTTTTTGTAGTGTCTGGAAGTGGACATTTACTAGCAGCAGAGCT
CTCCCTATCAGTGATAGAGACTAGCCCATAAAAACTAGACAGAAGCATGCTCAGAAACTT
GTTTTTGATGTGTGTACCCAGCCAAAGGAGTTGAACATTTCTATTGATAGAGCAGTTTTG
AAACACTCTTTTTGTGGAAAATGCAGGTGGATATTTGGATAGCTTGGAGGATTTCGTTGG
AAGCGGGATCACTAGAGAATTCGGGGAAAAACCCCAGTTTAGGGGACTAGCTAGATTTCA
GGTAAGATAGCTAGGGTCTAGCAATAAAAGGTAGACAGCAGCATTCTCAGAAATTTCTTT
CTGATGTCTGCATTCAACTCATAGAGTTGAAGATTGCCTTTCATAGAGCAGGTTTGAAAC
ACTCTTTCTGGAGTATCTGGATGTGGACATTTACTAGCAGCAGAGCTCTCCCTATCAGTG
ATAGAGACTAGCCATAAAAACGAGACAGAAGGATTCTCAGAAACAAGTTTGTGATGTGTG
TACTCAGCTAACAGAGTGGAACCTTTCTTTTTACAGAGCAGCTTTGAAACTCTATTTTTG
TGGATTCTGCAAATTGATATTTAACTAGCAGCAGAGCTCTCCCTATCAGTGATAGAGACT
AGATACAAAATCTAGACAGAAGCATTCTCACAAACTTCTTTGTGATGTGTGTCCTCAACT
AACAGAGTTGAACCTTTCTTTTGATGCAGCAGTTTGGAAACACTCTTTTTGTAGAAACTG
TAAGTGGATATTTGGATAGCTCTAACGATTTCGTTGGAAACGGGAATATCATGATCTAAA
ATCTAGACAGAAGCACTATTAGAAACTACTTGGTGATATCTGCATTCAAGTCACAGAGTT
GAACATTCCCTTACTTTGAGCACGTTTGAAACACTCTTTTGGAAGAATCTGGAAGTGGAC
ATTTACTAGCAGCAGAGCTCTCCCTATCAGTGATAGAGACTAGCCAATAAAAGCCAGACA
GAAGCTTTCTCAGAAACTTGTTCGTGATGTGTGTACTCAACTAAAAGAGTTGAACCTTTC
TATTGATAGAGCAGTTTTGAAACACTCTTTTTGTGGATTCTGCAAGTGGATATTTGGATT
GCTTTGAGGATTTCGTTGGAAGCGGGATCACTAGCTATAAAAACTAGACAGCAGCATTCC
CAGAAATTTCTTTGGGATATTTCCATTCAACTCATAGAGATGAACATGGCCTTTCATAGA
GCAGGTTTGAAACACTCTTTTTGTAGTTTGTGGAAGTGGACATTTACTAGCAGCAGAGCT
CTCCCTATCAGTGATAGAGACTAGCCCATAAAAATAGACAGAAGCATTCTCAGAAACTTG
TTGGTGATATGTGTCCTCAACTAACAGAGTTGAACTTTGCCATTGATAGAGAGCAGTTTT
GAAACACTCTTTTTGTGGAATCTGCAAGTGGATATTTGACTAGCTGACTCAGAATTCGTT
GGAAACGGGATCACTAGCAAATAAAAGGTAGACAGCAGCATTCTCAGAAATTTCTTTCTG
ATGACTGCATTCAACTCATAGAGTTGAACATTCCCTTTCATAGAGCAGGTTTGAAACACT
CTTTCTGGAGTATCTGGATGTGGACATTTACTAGCAGCAGAGCTCTCCCTATCAGTGATA
GAGACTAGCCCATAAAAACGAGACAGAAGGATTCTGAGAAACAAGCTTGTGATGTGTGTA
CTCAGCTAACAGAGTGGAACCTCTCTTTTGATGCAGCAGTTTGGAAACACTCTTTTTGTA
GAAACTGTAAGTGGATATTTGGATAGCTCTAATGATTTCGTTGGAAACGGGAATATCATC
ATCTAAAATCTAGACAGAAGCCCTCTCAGAAACTACTTTGTGATATCTGCATTCAAGTCA
CAGAGTTGAACATTCGCTTTCTTAGAGCACGTTGGAAACACTCTTTTTGTAGTGTCTGGA
AGTGGACATTTACTAGCAGCAGAGCTCTCCCTATCAGTGATAGAGACTAGCCCATAAAAA
CTAGACAGAAGCATGCTCAGAAACTTGTTTTTGATGTGTGTACCCAGCCAAAGGAGTTGA
ACATTTCTATTGATAGAGCAGTTTTGAAACACTCTTTTTGTGGAAAATGCAGGTGGATAT
TTGGATAGCTTGGAGGATTTCGTTGGAAGCGGGATCACTAGAGAATTCGGGGAAAAACCC
CACTTTACGGGACTAGCTAGATTTCAGGTAAGATAGCTAGGGTCTAGCAATAAAAGGTAG
ACAGCAGCATTCTCAGAAATTTCTTTCTGATGTCTGCATTCAACTCATAGAGTTGAAGAT
TGCCTTTCATAGAGCAGGTTTGAAACACTCTTTCTGGAGTATCTGGATGTGGACATTTAC
TAGCAGCAGAGCTCTCCCTATCAGTGATAGAGACTAGCCATAAAAACGAGACAGAAGGAT
TCTCAGAAACAAGTTTGTGATGTGTGTACTCAGCTAACAGAGTGGAACCTTTCTTTTTAC
AGAGCAGCTTTGAAACTCTATTTTTGTGGATTCTGCAAATTGATATTTAACTAGCAGCAG
AGCTCTCCCTATCAGTGATAGAGACTAGATACAAAATCTAGACAGAAGCATTCTCACAAA
CTTCTTTGTGATGTGTGTCCTCAACTAACAGAGTTGAACCTTTCTTTTGATGCAGCAGTT
TGGAAACACTCTTTTTGTAGAAACTGTAAGTGGATATTTGGATAGCTCTAACGATTTCGT
TGGAAACGGGAATATCATGATCTAAAATCTAGACAGAAGCACTATTAGAAACTACTTGGT
GATATCTGCATTCAAGTCACAGAGTTGAACATTCCCTTACTTTGAGCACGTTTGAAACAC
TCTTTTGGAAGAATCTGGAAGTGGACATTTACTAGCAGCAGAGCTCTCCCTATCAGTGAT
AGAGACTAGCCAATAAAAGCCAGACAGAAGCTTTCTCAGAAACTTGTTCGTGATGTGTGT
ACTCAACTAAAAGAGTTGAACCTTTCTATTGATAGAGCAGTTTTGAAACACTCTTTTTGT
GGATTCTGCAAGTGGATATTTGGATTGCTTTGAGGATTTCGTTGGAAGCGGGATCACTAG
CTATAAAAACTAGACAGCAGCATTCCCAGAAATTTCTTTGGGATATTTCCATTCAACTCA
TAGAGATGAACATGGCCTTTCATAGAGCAGGTTTGAAACACTCTTTTTGTAGTTTGTGGA
AGTGGACATTTACTAGCAGCAGAGCTCTCCCTATCAGTGATAGAGACTAGCCCATAAAAA
TAGACAGAAGCATTCTCAGAAACTTGTTGGTGATATGTGTCCTCAACTAACAGAGTTGAA
CTTTGCCATTGATAGAGAGCAGTTTTGAAACACTCTTTTTGTGGAATCTGCAAGTGGATA
TTTGACTAGCTGACTCAGAATTCGTTGGAAACGGGATCACTAGCAAATAAAAGGTAGACA
GCAGCATTCTCAGAAATTTCTTTCTGATGACTGCATTCAACTCATAGAGTTGAACATTCC
CTTTCATAGAGCAGGTTTGAAACACTCTTTCTGGAGTATCTGGATGTGGACATTTACTAG
CAGCAGAGCTCTCCCTATCAGTGATAGAGACTAGCCCATAAAAACGAGACAGAAGGATTC
TGAGAAACAAGCTTGTGATGTGTGTACTCAGCTAACAGAGTGGAACCTCTCTTTTGATGC
AGCAGTTTTAGATCATGATATTCCCTTTTCCAACGATATCGTTAGAGCTATCCAAATATC
CACTTACAGTTTCTACAAAAAGAGTGTTTCCAAACTGCTGCATCAAAAGAAAGGTTCAAC
TCTGTTAGTTGAGGACACACATCACAAAGAAGTTTGTGAGAATGCTTCTGTCTAGATTTT
GTATCCACAAATTGTTATCCGCTCACAATTCCACATGTGGTCCTAAATATCAATTTGCAG
AATCCACAAAAATAGAGTTTCAAAGCTGCTCTGTAAAAAGAAAGGTTCCACTCTGTTAGC
TGAGTACACACATCACAAACTTGTTTCTGAGAATCCTTCTGTCTCGTTTTTATGGCCACA
AATTGTTATCCGCTCACAATTCCACATGTGGTCCAAATGTCCACATCCAGATACTCCAGA
AAGAGTGTTTCAAACCTGCTCTATGAAAGGCAATCTTCAACTCTATGAGTTGAATGCAGA
CATCAGAAAGAAATTTCTGAGAATGCTGCTGTCTACCTTTTATTGCTAGACCCTAGCTAT
CTTACCTGAAATCTAGCTAGTCCCGAAAAGAGGGAATTTTGCCCGAATTCTCTAGTGATC
CCTCTTCCAACGATATCCTCCAAGCTATCCAAATATCCACCTGCATTTTCCACAAAAAGA
GTGTTTCAAAACTGCTCTATCAATAGAAATGTTCAACTCCTTTGGCTGGGTACACACATC
AAAAACAAGTTTCTGAGCATGCTTCTGTCTCGTTTTTATGGGCCACAAATTGTTATCCGC
TCACAATTCCACATGTGGTCCAAATGTCCACTTCCAGACACTACAAAAAGAGTGTTTCCA
ACGTGCTCTAAGAAAGCGAATGTTCAACTCTGTGACTTGAATGCAGATATCACAAAGTAG
TTTCTGAGAGGGCTTCTGTCTAGATTTTAGATGATGATATTCCCTTTTCCAACGATATCA
TTAGAGCTATCCAAATATCCACTTACAGTTTCTACAAAAAGAGTGTTTCCAAACTGCTGC
ATCAAAAGAGAGGTTCCACTCTGTTAGCTGAGTACACACATCACAAGCTTGTTTCTCAGA
ATCCTTCTGTCTCGTTTTTATGGGCCACAAATTGTTATCCGCTCACAATTCCACATGTGG
TCCAAATGTCCACATCCAGATACTCCAGAAAGAGTGTTTCAAACCTGCTCTATGAAAGGG
AATGTTCAACTCTATGAGTTGAATGCAGTCATCAGAAAGAAATTTCTGAGAATGCTGCTG
TCTACCTTTTATTTGCTAGTGATCCCTTTTCCAACGATATCTGAGTCAGCTAGTCAAATA
TCCACTTGCAGATTCCACAAAAAGAGTGTTTCAAAACTGCTCTCTATCAATGGCAAAGTT
CAACTCTGTTAGTTGAGGACACATATCACCAACAAGTTTCTGAGAATGCTTCTGTCTATT
TTTATGGGCCACAAATTGTTATCCGCTCACAATTCCACATGTGGTCGAAATGTCCACTTC
CACAAACTACAAAAAGAGTGTTTCAAACCTGCTCTATGAAAGGCCATGTTCATCTCTATG
AGTTGAATGGAAATATCCCAAAGAAATTTCTGGGAATGCTGCTGTCTAGTTTTTATAGCT
AGTGATCCCTCTTCCAACGATATCCTCAAAGCAATCCAAATATCCACTTGCAGAATCCAC
AAAAAGAGTGTTTCAAAACTGCTCTATCAATAGAAAGGTTCAACTCTTTTAGTTGAGTAC
ACACATCACGAACAAGTTTCTGAGAAAGCTTCTGTCTGGCTTTTATTGGCCACAAATTGT
TATCCGCTCACAATTCCACATGTGGTCCAAATGTCCACTTCCAGATTCTTCCAAAAGAGT
GTTTCAAACGTGCTCAAAGTAAGGGAATGTTCAACTCTGTGACTTGAATGCAGATATCAC
CAAGTAGTTTCTAATAGTGCTTCTGTCTAGATTTTAGATCATGATATTCCCTTTTCCAAC
GATATCGTTAGAGCTATCCAAATATCCACTTACAGTTTCTACAAAAAGAGTGTTTCCAAA
CTGCTGCATCAAAAGAAAGGTTCAACTCTGTTAGTTGAGGACACACATCACAAAGAAGTT
TGTGAGAATGCTTCTGTCTAGATTTTGTATCCACAAATTGTTATCCGCTCACAATTCCAC
ATGTGGTCCTAAATATCAATTTGCAGAATCCACAAAAATAGAGTTTCAAAGCTGCTCTGT
AAAAAGAAAGGTTCCACTCTGTTAGCTGAGTACACACATCACAAACTTGTTTCTGAGAAT
CCTTCTGTCTCGTTTTTATGGCCACAAATTGTTATCCGCTCACAATTCCACATGTGGTCC
AAATGTCCACATCCAGATACTCCAGAAAGAGTGTTTCAAACCTGCTCTATGAAAGGCAAT
CTTCAACTCTATGAGTTGAATGCAGACATCAGAAAGAAATTTCTGAGAATGCTGCTGTCT
ACCTTTTATTGCTAGACCCTAGCTATCTTACCTGAAATCTAGCTAGTCCCCAAAACAGGG
AATTTTGCCCGAATTCTCTAGTGATCCCTCTTCCAACGATATCCTCCAAGCTATCCAAAT
ATCCACCTGCATTTTCCACAAAAAGAGTGTTTCAAAACTGCTCTATCAATAGAAATGTTC
AACTCCTTTGGCTGGGTACACACATCAAAAACAAGTTTCTGAGCATGCTTCTGTCTCGTT
TTTATGGGCCACAAATTGTTATCCGCTCACAATTCCACATGTGGTCCAAATGTCCACTTC
CAGACACTACAAAAAGAGTGTTTCCAACGTGCTCTAAGAAAGCGAATGTTCAACTCTGTG
ACTTGAATGCAGATATCACAAAGTAGTTTCTGAGAGGGCTTCTGTCTAGATTTTAGATGA
TGATATTCCCTTTTCCAACGATATCATTAGAGCTATCCAAATATCCACTTACAGTTTCTA
CAAAAAGAGTGTTTCCAAACTGCTGCATCAAAAGAGAGGTTCCACTCTGTTAGCTGAGTA
CACACATCACAAGCTTGTTTCTCAGAATCCTTCTGTCTCGTTTTTATGGGCCACAAATTG
TTATCCGCTCACAATTCCACATGTGGTCCAAATGTCCACATCCAGATACTCCAGAAAGAG
TGTTTCAAACCTGCTCTATGAAAGGGAATGTTCAACTCTATGAGTTGAATGCAGTCATCA
GAAAGAAATTTCTGAGAATGCTGCTGTCTACCTTTTATTTGCTAGTGATCCCTTTTCCAA
CGATATCTGAGTCAGCTAGTCAAATATCCACTTGCAGATTCCACAAAAAGAGTGTTTCAA
AACTGCTCTCTATCAATGGCAAAGTTCAACTCTGTTAGTTGAGGACACATATCACCAACA
AGTTTCTGAGAATGCTTCTGTCTATTTTTATGGGCCACAAATTGTTATCCGCTCACAATT
CCACATGTGGTCGAAATGTCCACTTCCACAAACTACAAAAAGAGTGTTTCAAACCTGCTC
TATGAAAGGCCATGTTCATCTCTATGAGTTGAATGGAAATATCCCAAAGAAATTTCTGGG
AATGCTGCTGTCTAGTTTTTATAGCTAGTGATCCCTCTTCCAACGATATCCTCAAAGCAA
TCCAAATATCCACTTGCAGAATCCACAAAAAGAGTGTTTCAAAACTGCTCTATCAATAGA
AAGGTTCAACTCTTTTAGTTGAGTACACACATCACGAACAAGTTTCTGAGAAAGCTTCTG
TCTGGCTTTTATTGGCCACAAATTGTTATCCGCTCACAATTCCACATGTGGTCCAAATGT
CCACTTCCAGATTCTTCCAAAAGAGTGTTTCAAACGTGCTCAAAGTAAGGGAATGTTCAA
CTCTGTGACTTGAATGCAGATATCACCAAGTAGTTTCTAATAGTGCTTCTGTCTAGATTT
TAGATCATGATATTCCCTTTTCCAACGATATCGTTAGAGCTATCCAAATATCCACTTACA
GTTTCTACAAAAAGAGTGTTTCCAAACTGCTGCATCAAAAGAAAGGTTCAACTCTGTTAG
TTGAGGACACACATCACAAAGAAGTTTGTGAGAATGCTTCTGTCTAGATTTTGTATCCAC
AAATTGTTATCCGCTCACAATTCCACATGTGGTCCTAAATATCAATTTGCAGAATCCACA
AAAATAGAGTTTCAAAGCTGCTCTGTAAAAAGAAAGGTTCCACTCTGTTAGCTGAGTACA
CACATCACAAACTTGTTTCTGAGAATCCTTCTGTCTCGTTTTTATGGCCACAAATTGTTA
TCCGCTCACAATTCCACATGTGGTCCAAATGTCCACATCCAGATACTCCAGAAAGAGTGT
TTCAAACCTGCTCTATGAAAGGCAATCTTCAACTCTATGAGTTGAATGCAGACATCAGAA
AGAAATTTCTGAGAATGCTGCTGTCTACCTTTTATTGCTAGACCCTAGCTATCTTACCTG
AAATCTAGCTAGTCCCAAAAAAAGGGAATTTTGCCCGAATTCTCTAGTGATCCCTCTTCC
AACGATATCCTCCAAGCTATCCAAATATCCACCTGCATTTTCCACAAAAAGAGTGTTTCA
AAACTGCTCTATCAATAGAAATGTTCAACTCCTTTGGCTGGGTACACACATCAAAAACAA
GTTTCTGAGCATGCTTCTGTCTCGTTTTTATGGGCCACAAATTGTTATCCGCTCACAATT
CCACATGTGGTCCAAATGTCCACTTCCAGACACTACAAAAAGAGTGTTTCCAACGTGCTC
TAAGAAAGCGAATGTTCAACTCTGTGACTTGAATGCAGATATCACAAAGTAGTTTCTGAG
AGGGCTTCTGTCTAGATTTTAGATGATGATATTCCCTTTTCCAACGATATCATTAGAGCT
ATCCAAATATCCACTTACAGTTTCTACAAAAAGAGTGTTTCCAAACTGCTGCATCAAAAG
AGAGGTTCCACTCTGTTAGCTGAGTACACACATCACAAGCTTGTTTCTCAGAATCCTTCT
GTCTCGTTTTTATGGGCCACAAATTGTTATCCGCTCACAATTCCACATGTGGTCCAAATG
TCCACATCCAGATACTCCAGAAAGAGTGTTTCAAACCTGCTCTATGAAAGGGAATGTTCA
ACTCTATGAGTTGAATGCAGTCATCAGAAAGAAATTTCTGAGAATGCTGCTGTCTACCTT
TTATTTGCTAGTGATCCCTTTTCCAACGATATCTGAGTCAGCTAGTCAAATATCCACTTG
CAGATTCCACAAAAAGAGTGTTTCAAAACTGCTCTCTATCAATGGCAAAGTTCAACTCTG
TTAGTTGAGGACACATATCACCAACAAGTTTCTGAGAATGCTTCTGTCTATTTTTATGGG
CCACAAATTGTTATCCGCTCACAATTCCACATGTGGTCGAAATGTCCACTTCCACAAACT
ACAAAAAGAGTGTTTCAAACCTGCTCTATGAAAGGCCATGTTCATCTCTATGAGTTGAAT
GGAAATATCCCAAAGAAATTTCTGGGAATGCTGCTGTCTAGTTTTTATAGCTAGTGATCC
CTCTTCCAACGATATCCTCAAAGCAATCCAAATATCCACTTGCAGAATCCACAAAAAGAG
TGTTTCAAAACTGCTCTATCAATAGAAAGGTTCAACTCTTTTAGTTGAGTACACACATCA
CGAACAAGTTTCTGAGAAAGCTTCTGTCTGGCTTTTATTGGCCACAAATTGTTATCCGCT
CACAATTCCACATGTGGTCCAAATGTCCACTTCCAGATTCTTCCAAAAGAGTGTTTCAAA
CGTGCTCAAAGTAAGGGAATGTTCAACTCTGTGACTTGAATGCAGATATCACCAAGTAGT
TTCTAATAGTGCTTCTGTCTAGATTTTAGATCATGATATTCCCTTTTCCAACGATATCGT
TAGAGCTATCCAAATATCCACTTACAGTTTCTACAAAAAGAGTGTTTCCAAACTGCTGCA
TCAAAAGAAAGGTTCAACTCTGTTAGTTGAGGACACACATCACAAAGAAGTTTGTGAGAA
TGCTTCTGTCTAGATTTTGTATCCACAAATTGTTATCCGCTCACAATTCCACATGTGGTC
CTAAATATCAATTTGCAGAATCCACAAAAATAGAGTTTCAAAGCTGCTCTGTAAAAAGAA
AGGTTCCACTCTGTTAGCTGAGTACACACATCACAAACTTGTTTCTGAGAATCCTTCTGT
CTCGTTTTTATGGCCACAAATTGTTATCCGCTCACAATTCCACATGTGGTCCAAATGTCC
ACATCCAGATACTCCAGAAAGAGTGTTTCAAACCTGCTCTATGAAAGGCAATCTTCAACT
CTATGAGTTGAATGCAGACATCAGAAAGAAATTTCTGAGAATGCTGCTGTCTACCTTTTA
TTGCTAGACCCTAGCTATCTTACCTGAAATCTAGCTAGTCCCTAAAATAGGGAATTTTGC
CCGAATTCTCTAGTGATCCCTCTTCCAACGATATCCTCCAAGCTATCCAAATATCCACCT
GCATTTTCCACAAAAAGAGTGTTTCAAAACTGCTCTATCAATAGAAATGTTCAACTCCTT
TGGCTGGGTACACACATCAAAAACAAGTTTCTGAGCATGCTTCTGTCTCGTTTTTATGGG
CCACAAATTGTTATCCGCTCACAATTCCACATGTGGTCCAAATGTCCACTTCCAGACACT
ACAAAAAGAGTGTTTCCAACGTGCTCTAAGAAAGCGAATGTTCAACTCTGTGACTTGAAT
GCAGATATCACAAAGTAGTTTCTGAGAGGGCTTCTGTCTAGATTTTAGATGATGATATTC
CCTTTTCCAACGATATCATTAGAGCTATCCAAATATCCACTTACAGTTTCTACAAAAAGA
GTGTTTCCAAACTGCTGCATCAAAAGAGAGGTTCCACTCTGTTAGCTGAGTACACACATC
ACAAGCTTGTTTCTCAGAATCCTTCTGTCTCGTTTTTATGGGCCACAAATTGTTATCCGC
TCACAATTCCACATGTGGTCCAAATGTCCACATCCAGATACTCCAGAAAGAGTGTTTCAA
ACCTGCTCTATGAAAGGGAATGTTCAACTCTATGAGTTGAATGCAGTCATCAGAAAGAAA
TTTCTGAGAATGCTGCTGTCTACCTTTTATTTGCTAGTGATCCCTTTTCCAACGATATCT
GAGTCAGCTAGTCAAATATCCACTTGCAGATTCCACAAAAAGAGTGTTTCAAAACTGCTC
TCTATCAATGGCAAAGTTCAACTCTGTTAGTTGAGGACACATATCACCAACAAGTTTCTG
AGAATGCTTCTGTCTATTTTTATGGGCCACAAATTGTTATCCGCTCACAATTCCACATGT
GGTCGAAATGTCCACTTCCACAAACTACAAAAAGAGTGTTTCAAACCTGCTCTATGAAAG
GCCATGTTCATCTCTATGAGTTGAATGGAAATATCCCAAAGAAATTTCTGGGAATGCTGC
TGTCTAGTTTTTATAGCTAGTGATCCCTCTTCCAACGATATCCTCAAAGCAATCCAAATA
TCCACTTGCAGAATCCACAAAAAGAGTGTTTCAAAACTGCTCTATCAATAGAAAGGTTCA
ACTCTTTTAGTTGAGTACACACATCACGAACAAGTTTCTGAGAAAGCTTCTGTCTGGCTT
TTATTGGCCACAAATTGTTATCCGCTCACAATTCCACATGTGGTCCAAATGTCCACTTCC
AGATTCTTCCAAAAGAGTGTTTCAAACGTGCTCAAAGTAAGGGAATGTTCAACTCTGTGA
CTTGAATGCAGATATCACCAAGTAGTTTCTAATAGTGCTTCTGTCTAGATTTTAGATCAT
GATATTCCCTTTTCCAACGATATCGTTAGAGCTATCCAAATATCCACTTACAGTTTCTAC
AAAAAGAGTGTTTCCAAACTGCTGCATCAAAAGAAAGGTTCAACTCTGTTAGTTGAGGAC
ACACATCACAAAGAAGTTTGTGAGAATGCTTCTGTCTAGATTTTGTATCCACAAATTGTT
ATCCGCTCACAATTCCACATGTGGTCCTAAATATCAATTTGCAGAATCCACAAAAATAGA
GTTTCAAAGCTGCTCTGTAAAAAGAAAGGTTCCACTCTGTTAGCTGAGTACACACATCAC
AAACTTGTTTCTGAGAATCCTTCTGTCTCGTTTTTATGGCCACAAATTGTTATCCGCTCA
CAATTCCACATGTGGTCCAAATGTCCACATCCAGATACTCCAGAAAGAGTGTTTCAAACC
TGCTCTATGAAAGGCAATCTTCAACTCTATGAGTTGAATGCAGACATCAGAAAGAAATTT
CTGAGAATGCTGCTGTCTACCTTTTATTGCTAGACCCTAGCTATCTTACCTGAAATCTAG
CTAGTCCCGAAAAGAGGGTATTTTGCCCGAATTCTCTAGTGATCCCTCTTCCAACGATAT
CCTCAAAGCAATCCAAATATCCACTTGCAGAATCCACAAAAAGAGTGTTTCAAAACTGCT
CTCTATCAATGGCAAAGTTCAACTCTGTTAGTTGAGGACACATATCACCAACAAGTTTCT
GAGAATGCTTCTGTCTATTTTTATGGGCCACAAATTGTTATCCGCTCACAATTCCACATG
TGGTCGAAATGTCCACTTCCACAAACTACAAAAAGAGTGTTTCAAACCTGCTCTATGAAA
GGCCATGTTCATCTCTATGAGTTGAATGGAAATATCCCAAAGAAATTTCTGGGAATGCTG
CTGTCTAGTTTTTATAGCTAGTGATCCCTCTTCCAACGATATCCTCAAAGCAATCCAAAT
ATCCACTTGCAGAATCCACAAAAAGAGTGTTTCAAAACTGCTCTATCAATAGAAAGGTTC
AACTCTTTTAGTTGAGTACACACATCACGAACAAGTTTCTGAGAAAGCTTCTGTCTGGCT
TTTATTGGCCACAAATTGTTATCCGCTCACAATTCCACATGTGGTCCAAATGTCCACTTC
CAGATTCTTCCAAAAGAGTGTTTCAAACGTGCTCAAAGTAAGGGAATGTTCAACTCTGTG
ACTTGAATGCAGATATCACCAAGTAGTTTCTAATAGTGCTTCTGTCTAGATTTTAGATCA
TGATATTCCCTTTTCCAACGATATCGTTAGAGCTATCCAAATATCCACTTACAGTTTCTA
CAAAAAGAGTGTTTCCAAACTGCTGCATCAAAAGAAAGGTTCAACTCTGTTAGTTGAGGA
CACACATCACAAAGAAGTTTGTGAGAATGCTTCTGTCTAGATTTTGTATCCACAAATTGT
TATCCGCTCACAATTCCACATGTGGTCCTAAATATCAATTTGCAGAATCCACAAAAATAG
AGTTTCAAAGCTGCTCTGTAAAAAGAAAGGTTCCACTCTGTTAGCTGAGTACACACATCA
AAAACAAGTTTCTGAGCATGCTTCTGTCTCGTTTTTATGGGCCACAAATTGTTATCCGCT
CACAATTCCACATGTGGTCCAAATGTCCACTTCCAGACACTACAAAAAGAGTGTTTCCAA
CGTGCTCTAAGAAAGCGAATGTTCAACTCTGTGACTTGAATGCAGATATCACAAAGTAGT
TTCTGAGAGGGCTTCTGTCTAGATTTTAGATGATGATATTCCCTTTTCCAACGATATCAT
TAGAGCTATCCAAATATCCACTTACAGTTTCTACAAAAAGAGTGTTTCCAAACTGCTGCA
TCAAAAGAGAGGTTCCACTCTGTTAGCTGAGTACACACATCACAAGCTTGTTTCTCAGAA
TCCTTCTGTCTCGTTTTTATGGGCCACAAATTGTTATCCGCTCACAATTCCACATGTGGT
CCAAATGTCCACATCCAGATACTCCAGAAAGAGTGTTTCAAACCTGCTCTATGAAAGGGA
ATGTTCAACTCTATGAGTTGAATGCAGTCATCAGAAAGAAATTTCTGAGAATGCTGCTGT
CTACCTTTTATTTGCTAGTGATCCCTTTTCCAACGATATCTGAGTCAGCTAGTCAAATAT
CCACTTGCAGATTCCACAAAAAGAGTGTTTCAAAACTGCTCTCTATCAATGGCAAAGTTC
AACTCTGTTAGTTGAGGACACATATCACCAACAAGTTTCTGAGAATGCTTCTGTCTATTT
TTATGGGCCACAAATTGTTATCCGCTCACAATTCCACATGTGGTCGAAATGTCCACTTCC
ACAAACTACAAAAAGAGTGTTTCAAACCTGCTCTATGAAAGGCCATGTTCATCTCTATGA
GTTGAATGGAAATATCCCAAAGAAATTTCTGGGAATGCTGCTGTCTAGTTTTTATAGCTA
GTGATCCCTCTTCCAACGATATCCTCAAAGCAATCCAAATATCCACTTGCAGAATCCACA
AAAATAGAGTTTCAAAGCTGCTCTGTAAAAAGAAAGGTTCCACTCTGTTAGCTGAGTACA
CACATCACAAACTTGTTTCTGAGAATCCTTCTGTCTCGTTTTTATGGCTAGTCTCTATCA
CTGATAGGGAGAGCTCTGCTGCTAGTAAATGTCCACATCCAGATACTCCAGAAAGAGTGT
TTCAAACCTGCTCTATGAAAGGCAATCTTCAACTCTATGAGTTGAATGCAGACATCAGAA
AGAAATTTCTGAGAATGCTGCTGTCTACCTTTTATTGCTAGACCCTAGCTATCTTACCTG
AAATCTAGCTAGTCCCTGAAATGGGGTATTTTCCCCGAATTCTCTAGTGATCCCGCTTCC
AACGAAATCCTCCAAGCTATCCAAATATCCACCTGCATTTTCCACAAAAAGAGTGTTTCA
AAACTGCTCTATCAATAGAAATGTTCAACTCCTTTGGCTGGGTACACACATCAAAAACAA
GTTTCTGAGCATGCTTCTGTCTAGTTTTTATGGGCTAGTCTCTATCACTGATAGGGAGAG
CTCTGCTGCTAGTAAATGTCCACTTCCAGACACTACAAAAAGAGTGTTTCCAACGTGCTC
TAAGAAAGCGAATGTTCAACTCTGTGACTTGAATGCAGATATCACAAAGTAGTTTCTGAG
AGGGCTTCTGTCTAGATTTTAGATGATGATATTCCCGTTTCCAACGAAATCATTAGAGCT
ATCCAAATATCCACTTACAGTTTCTACAAAAAGAGTGTTTCCAAACTGCTGCATCAAAAG
AGAGGTTCCACTCTGTTAGCTGAGTACACACATCACAAGCTTGTTTCTCAGAATCCTTCT
GTCTCGTTTTTATGGGCTAGTCTCTATCACTGATAGGGAGAGCTCTGCTGCTAGTAAATG
TCCACATCCAGATACTCCAGAAAGAGTGTTTCAAACCTGCTCTATGAAAGGGAATGTTCA
ACTCTATGAGTTGAATGCAGTCATCAGAAAGAAATTTCTGAGAATGCTGCTGTCTACCTT
TTATTTGCTAGTGATCCCGTTTCCAACGAATTCTGAGTCAGCTAGTCAAATATCCACTTG
CAGATTCCACAAAAAGAGTGTTTCAAAACTGCTCTCTATCAATGGCAAAGTTCAACTCTG
TTAGTTGAGGACACATATCACCAACAAGTTTCTGAGAATGCTTCTGTCTATTTTTATGGG
CTAGTCTCTATCACTGATAGGGAGAGCTCTGCTGCTAGTAAATGTCCACTTCCACAAACT
ACAAAAAGAGTGTTTCAAACCTGCTCTATGAAAGGCCATGTTCATCTCTATGAGTTGAAT
GGAAATATCCCAAAGAAATTTCTGGGAATGCTGCTGTCTAGTTTTTATAGCTAGTGATCC
CGCTTCCAACGAAATCCTCAAAGCAATCCAAATATCCACTTGCAGAATCCACAAAAAGAG
TGTTTCAAAACTGCTCTATCAATAGAAATGTTCAACTCCTTTGGCTGGGTACACACATCA
AAAACAAGTTTCTGAGAATGCTTCTGTCTATTTTTATGGGCCACAAATTGTTATCCGCTC
ACAATTCCACATGTGGTCGAAATGTCCACTTCCACAAACTACAAAAAGAGTGTTTCAAAC
CTGCTCTATGAAAGGCCATGTTCATCTCTATGAGTTGAATGGAAATATCCCAAAGAAATT
TCTGGGAATGCTGCTGTCTAGTTTTTATAGCTAGTGATCCCTCTTCCAACGATATCCTCA
AAGCAATCCAAATATCCACTTGCAGAATCCACAAAAAGAGTGTTTCAAAACTGCTCTATC
AATAGAAAGGTTCAACTCTTTTAGTTGAGTACACACATCACGAACAAGTTTCTGAGAAAG
CTTCTGTCTGGCTTTTATTGGCCACAAATTGTTATCCGCTCACAATTCCACATGTGGTCC
AAATGTCCACTTCCAGATTCTTCCAAAAGAGTGTTTCAAACGTGCTCAAAGTAAGGGAAT
GTTCAACTCTGTGACTTGAATGCAGATATCACCAAGTAGTTTCTAATAGTGCTTCTGTCT
AGATTTTAGATCATGATATTCCCTTTTCCAACGATATCGTTAGAGCTATCCAAATATCCA
CTTACAGTTTCTACAAAAAGAGTGTTTCCAAACTGCTGCATCAAAAGAAAGGTTCAACTC
TGTTAGTTGAGGACACACATCACAAAGAAGTTTGTGAGAATGCTTCTGTCTAGATTTTGT
ATCCACAAATTGTTATCCGCTCACAATTCCACATGTGGTCCTAAATATCAATTTGCAGAA
TCCACAAAAATAGAGTTTCAAAGCTGCTCTGTAAAAAGAAAGGTTCCACTCTGTTAGCTG
AGTACACACATCACAAACTTGTTTCTGAGAATCCTTCTGTCTCGTTTTTATGGCCACAAA
TTGTTATCCGCTCACAATTCCACATGTGGTCCAAATGTCCACATCCAGATACTCCAGAAA
GAGTGTTTCAAACCTGCTCTATGAAAGGCAATCTTCAACTCTATGAGTTGAATGCAGACA
TCAGAAAGAAATTTCTGAGAATGCTGCTGTCTACCTTTTATTGCTAGACCCTAGCTATCT
TACCTGAAATCTAGCTAGTCCCTCAAATCGGGTATTTTGCCCGAATTCTCTAGTGATCCC
TCTTCCAACGATATCCTCCAAGCTATCCAAATATCCACCTGCATTTTCCACAAAAAGAGT
GTTTCAAAACTGCTCTATCAATAGAAATGTTCAACTCCTTTGGCTGGGTACACACATCAA
AAACAAGTTTCTGAGCATGCTTCTGTCTCGTTTTTATGGGCCACAAATTGTTATCCGCTC
ACAATTCCACATGTGGTCCAAATGTCCACTTCCAGACACTACAAAAAGAGTGTTTCCAAC
GTGCTCTAAGAAAGCGAATGTTCAACTCTGTGACTTGAATGCAGATATCACAAAGTAGTT
TCTGAGAGGGCTTCTGTCTAGATTTTAGATGATGATATTCCCTTTTCCAACGATATCATT
AGAGCTATCCAAATATCCACTTACAGTTTCTACAAAAAGAGTGTTTCCAAACTGCTGCAT
CAAAAGAGAGGTTCCACTCTGTTAGCTGAGTACACACATCACAAGCTTGTTTCTCAGAAT
CCTTCTGTCTCGTTTTTATGGGCCACAAATTGTTATCCGCTCACAATTCCACATGTGGTC
CAAATGTCCACATCCAGATACTCCAGAAAGAGTGTTTCAAACCTGCTCTATGAAAGGGAA
TGTTCAACTCTATGAGTTGAATGCAGTCATCAGAAAGAAATTTCTGAGAATGCTGCTGTC
TACCTTTTATTTGCTAGTGATCCCTTTTCCAACGATATCTGAGTCAGCTAGTCAAATATC
CACTTGCAGATTCCACAAAAAGAGTGTTTCAAAACTGCTCTCTATCAATGGCAAAGTTCA
ACTCTGTTAGTTGAGGACACATATCACCAACAAGTTTCTGAGAATGCTTCTGTCTATTTT
TATGGGCCACAAATTGTTATCCGCTCACAATTCCACATGTGGTCCAAATGTCCACTTCCA
GACACTACAAAAAGAGTGTTTCAAACCTGCTCTATGAAAGGCCATGTTCATCTCTATGAG
TTGAATGGAAATATCCCAAAGAAATTTCTGGGAATGCTGCTGTCTAGTTTTTATAGCTAG
TGATCCCTCTTCCAACGATATCCTCAAAGCAATCCAAATATCCACTTGCAGAATCCACAA
AAAGAGTGTTTCAAAACTGCTCTATCAATAGAAAGGTTCAACTCTTTTAGTTGAGTACAC
ACATCACGAACAAGTTTCTGAGAAAGCTTCTGTCTGGCTTTTATTGGCCACAAATTGTTA
TCCGCTCACAATTCCACATGTGGTCCAAATGTCCACTTCCAGATTCTTCCAAAAGAGTGT
TTCAAACGTGCTCAAAGTAAGGGAATGTTCAACTCTGTGACTTGAATGCAGATATCACCA
AGTAGTTTCTAATAGTGCTTCTGTCTAGATTTTAGATCATGATATTCCCTTTTCCAACGA
TATCGTTAGAGCTATCCAAATATCCACTTACAGTTTCTACAAAAAGAGTGTTTCCAAACT
GCTGCATCAAAAGAAAGGTTCAACTCTGTTAGTTGAGGACACACATCACAAAGAAGTTTG
TGAGAATGCTTCTGTCTAGATTTTGTATCCACAAATTGTTATCCGCTCACAATTCCACAT
GTGGTCCTAAATATCAATTTGCAGAATCCACAAAAATAGAGTTTCAAAGCTGCTCTGTAA
AAAGAAAGGTTGGAGTATCTGGATGTGGACATTTGGACCACATGTGGAATTGTGAGCGGA
TAACAATTTGTGGCCCATAAAAACGAGACAGAAGGATTCTGAGAAACAAGCTTGTGATGT
GTGTACTCAGCTAACAGAGTGGAACCTCTCTTTTGATGCAGCAGTTTGGAAACACTCTTT
TTGTAGAAACTGTAAGTGGATATTTGGATAGCTCTAATGATATCGTTGGAAAAGGGAATA
TCATCATCTAAAATCTAGACAGAAGCCCTCTCAGAAACTACTTTGTGATATCTGCATTCA
AGTCACAGAGTTGAACATTCGCTTTCTTAGAGCACGTTGGAAACACTCTTTTTGTAGTGT
CTGGAAGTGGACATTTGGACCACATGTGGAATTGTGAGCGGATAACAATTTGTGGCCCAT
AAAAACGAGACAGAAGCATGCTCAGAAACTTGTTTTTGATGTGTGTACCCAGCCAAAGGA
GTTGAACATTTCTATTGATAGAGCAGTTTTGAAACACTCTTTTTGTGGAAAATGCAGGTG
GATATTTGGATAGCTTGGAGGATATCGTTGGAAGAGGGATCACTAGCTATAAAAACTAGA
CAGCAGCATTCCCAGAAATTTCTTTGGGATATTTCCATTCAACTCATAGAGATGAACATG
GCCTTTCATAGAGCAGGTTTGAAACACTCTTTTTGTAGTTTGTGGAAGTGGACATTTCGA
CCACATGTGGAATTGTGAGCGGATAACAATTTGTGGCCCATAAAAATAGACAGAAGCATT
CTCAGAAACTTGTTGGTGATATGTGTCCTCAACTAACAGAGTTGAACTTTGCCATTGATA
GAGAGCAGTTTTGAAACACTCTTTTTGTGGAATCTGCAAGTGGATATTTGACTAGCTGAC
TCAGATATCGTTGGAAAAGGGATCACTAGCAAATAAAAGGTAGACAGCAGCATTCTCAGA
AATTTCTTTCTGATGACTGCATTCAACTCATAGAGTTGAACATTCCCTTTCATAGAGCAG
GTTTGAAACACTCTTTCTGGAGTATCTGGATGTGGACATTTGGACCACATGTGGAATTGT
GAGCGGATAACAATTTGTGGCCCATAAAAACGAGACAGAAGGATTCTGAGAAACAAGCTT
GTGATGTGTGTACTCAGCTAACAGAGTGGAACCTCTCTTTTGATGCAGCAGTTTGGAAAC
ACTCTTTTTGTAGAAACTGTAAGTGGATATTTGGATAGCTCTAATGATATCGTTGGAAAA
GGGAATATCATCATCTAAAATCTAGACAGAAGCCCTCTCAGAAACTACTTTGTGATATCT
GCATTCAAGTCACAGAGTTGAACATTCGCTTTCTTAGAGCACGTTGGAAACACTCTTTTT
GTAGTGTCTGGAAGTGGACATTTGGACCACATGTGGAATTGTGAGCGGATAACAATTTGT
GGCCCATAAAAACGAGACAGAAGCATGCTCAGAAACTTGTTTTTGATGTGTGTACCCAGC
CAAAGGAGTTGAACATTTCTATTGATAGAGCAGTTTTGAAACACTCTTTTTGTGGAAAAT
GCAGGTGGATATTTGGATAGCTTGGAGGATATCGTTGGAAGAGGGATCACTAGAGAATTC
GGGCAAAAAACCCAGTTTAGGGGACTAGCTAGATTTCAGGTAAGATAGCTAGGGTCTAGC
AATAAAAGGTAGACAGCAGCATTCTCAGAAATTTCTTTCTGATGTCTGCATTCAACTCAT
AGAGTTGAAGATTGCCTTTCATAGAGCAGGTTTGAAACACTCTTTCTGGAGTATCTGGAT
GTGGACATTTGGACCACATGTGGAATTGTGAGCGGATAACAATTTGTGGCCATAAAAACG
AGACAGAAGGATTCTCAGAAACAAGTTTGTGATGTGTGTACTCAGCTAACAGAGTGGAAC
CTTTCTTTTTACAGAGCAGCTTTGAAACTCTATTTTTGTGGATTCTGCAAATTGATATTT
AGGACCACATGTGGAATTGTGAGCGGATAACAATTTGTGGATACAAAATCTAGACAGAAG
CATTCTCACAAACTTCTTTGTGATGTGTGTCCTCAACTAACAGAGTTGAACCTTTCTTTT
GATGCAGCAGTTTGGAAACACTCTTTTTGTAGAAACTGTAAGTGGATATTTGGATAGCTC
TAACGATATCGTTGGAAAAGGGAATATCATGATCTAAAATCTAGACAGAAGCACTATTAG
AAACTACTTGGTGATATCTGCATTCAAGTCACAGAGTTGAACATTCCCTTACTTTGAGCA
CGTTTGAAACACTCTTTTGGAAGAATCTGGAAGTGGACATTTGGACCACATGTGGAATTG
TGAGCGGATAACAATTTGTGGCCAATAAAAGCCAGACAGAAGCTTTCTCAGAAACTTGTT
CGTGATGTGTGTACTCAACTAAAAGAGTTGAACCTTTCTATTGATAGAGCAGTTTTGAAA
CACTCTTTTTGTGGATTCTGCAAGTGGATATTTGGATTGCTTTGAGGATATCGTTGGAAG
AGGGATCACTAGCTATAAAAACTAGACAGCAGCATTCCCAGAAATTTCTTTGGGATATTT
CCATTCAACTCATAGAGATGAACATGGCCTTTCATAGAGCAGGTTTGAAACACTCTTTTT
GTAGTTTGTGGAAGTGGACATTTCGACCACATGTGGAATTGTGAGCGGATAACAATTTGT
GGCCCATAAAAATAGACAGAAGCATTCTCAGAAACTTGTTGGTGATATGTGTCCTCAACT
AACAGAGTTGAACTTTGCCATTGATAGAGAGCAGTTTTGAAACACTCTTTTTGTGGAATC
TGCAAGTGGATATTTGACTAGCTGACTCAGATATCGTTGGAAAAGGGATCACTAGCAAAT
AAAAGGTAGACAGCAGCATTCTCAGAAATTTCTTTCTGATGACTGCATTCAACTCATAGA
GTTGAACATTCCCTTTCATAGAGCAGGTTTGAAACACTCTTTCTGGAGTATCTGGATGTG
GACATTTGGACCACATGTGGAATTGTGAGCGGATAACAATTTGTGGCCCATAAAAACGAG
ACAGAAGGATTCTGAGAAACAAGCTTGTGATGTGTGTACTCAGCTAACAGAGTGGAACCT
CTCTTTTGATGCAGCAGTTTGGAAACACTCTTTTTGTAGAAACTGTAAGTGGATATTTGG
ATAGCTCTAATGATATCGTTGGAAAAGGGAATATCATCATCTAAAATCTAGACAGAAGCC
CTCTCAGAAACTACTTTGTGATATCTGCATTCAAGTCACAGAGTTGAACATTCGCTTTCT
TAGAGCACGTTGGAAACACTCTTTTTGTAGTGTCTGGAAGTGGACATTTGGACCACATGT
GGAATTGTGAGCGGATAACAATTTGTGGCCCATAAAAACGAGACAGAAGCATGCTCAGAA
ACTTGTTTTTGATGTGTGTACCCAGCCAAAGGAGTTGAACATTTCTATTGATAGAGCAGT
TTTGAAACACTCTTTTTGTGGAAAATGCAGGTGGATATTTGGATAGCTTGGAGGATATCG
TTGGAAGAGGGATCACTAGAGAATTCGGGCAAAAAACCCACTTTACGGGACTAGCTAGAT
TTCAGGTAAGATAGCTAGGGTCTAGCAATAAAAGGTAGACAGCAGCATTCTCAGAAATTT
CTTTCTGATGTCTGCATTCAACTCATAGAGTTGAAGATTGCCTTTCATAGAGCAGGTTTG
AAACACTCTTTCTGGAGTATCTGGATGTGGACATTTGGACCACATGTGGAATTGTGAGCG
GATAACAATTTGTGGCCATAAAAACGAGACAGAAGGATTCTCAGAAACAAGTTTGTGATG
TGTGTACTCAGCTAACAGAGTGGAACCTTTCTTTTTACAGAGCAGCTTTGAAACTCTATT
TTTGTGGATTCTGCAAATTGATATTTAGGACCACATGTGGAATTGTGAGCGGATAACAAT
TTGTGGATACAAAATCTAGACAGAAGCATTCTCACAAACTTCTTTGTGATGTGTGTCCTC
AACTAACAGAGTTGAACCTTTCTTTTGATGCAGCAGTTTGGAAACACTCTTTTTGTAGAA
ACTGTAAGTGGATATTTGGATAGCTCTAACGATATCGTTGGAAAAGGGAATATCATGATC
TAAAATCTAGACAGAAGCACTATTAGAAACTACTTGGTGATATCTGCATTCAAGTCACAG
AGTTGAACATTCCCTTACTTTGAGCACGTTTGAAACACTCTTTTGGAAGAATCTGGAAGT
GGACATTTGGACCACATGTGGAATTGTGAGCGGATAACAATTTGTGGCCAATAAAAGCCA
GACAGAAGCTTTCTCAGAAACTTGTTCGTGATGTGTGTACTCAACTAAAAGAGTTGAACC
TTTCTATTGATAGAGCAGTTTTGAAACACTCTTTTTGTGGATTCTGCAAGTGGATATTTG
GATTGCTTTGAGGATATCGTTGGAAGAGGGATCACTAGCTATAAAAACTAGACAGCAGCA
TTCCCAGAAATTTCTTTGGGATATTTCCATTCAACTCATAGAGATGAACATGGCCTTTCA
TAGAGCAGGTTTGAAACACTCTTTTTGTAGTTTGTGGAAGTGGACATTTCGACCACATGT
GGAATTGTGAGCGGATAACAATTTGTGGCCCATAAAAATAGACAGAAGCATTCTCAGAAA
CTTGTTGGTGATATGTGTCCTCAACTAACAGAGTTGAACTTTGCCATTGATAGAGAGCAG
TTTTGAAACACTCTTTTTGTGGAATCTGCAAGTGGATATTTGACTAGCTGACTCAGATAT
CGTTGGAAAAGGGATCACTAGCAAATAAAAGGTAGACAGCAGCATTCTCAGAAATTTCTT
TCTGATGACTGCATTCAACTCATAGAGTTGAACATTCCCTTTCATAGAGCAGGTTTGAAA
CACTCTTTCTGGAGTATCTGGATGTGGACATTTGGACCACATGTGGAATTGTGAGCGGAT
AACAATTTGTGGCCCATAAAAACGAGACAGAAGGATTCTGAGAAACAAGCTTGTGATGTG
TGTACTCAGCTAACAGAGTGGAACCTCTCTTTTGATGCAGCAGTTTGGAAACACTCTTTT
TGTAGAAACTGTAAGTGGATATTTGGATAGCTCTAATGATATCGTTGGAAAAGGGAATAT
CATCATCTAAAATCTAGACAGAAGCCCTCTCAGAAACTACTTTGTGATATCTGCATTCAA
GTCACAGAGTTGAACATTCGCTTTCTTAGAGCACGTTGGAAACACTCTTTTTGTAGTGTC
TGGAAGTGGACATTTGGACCACATGTGGAATTGTGAGCGGATAACAATTTGTGGCCCATA
AAAACGAGACAGAAGCATGCTCAGAAACTTGTTTTTGATGTGTGTACCCAGCCAAAGGAG
TTGAACATTTCTATTGATAGAGCAGTTTTGAAACACTCTTTTTGTGGAAAATGCAGGTGG
ATATTTGGATAGCTTGGAGGATATCGTTGGAAGAGGGATCACTAGAGAATTCGGGCAAAA
AACCCTATTTTAGGGACTAGCTAGATTTCAGGTAAGATAGCTAGGGTCTAGCAATAAAAG
GTAGACAGCAGCATTCTCAGAAATTTCTTTCTGATGTCTGCATTCAACTCATAGAGTTGA
AGATTGCCTTTCATAGAGCAGGTTTGAAACACTCTTTCTGGAGTATCTGGATGTGGACAT
TTGGACCACATGTGGAATTGTGAGCGGATAACAATTTGTGGCCATAAAAACGAGACAGAA
GGATTCTCAGAAACAAGTTTGTGATGTGTGTACTCAGCTAACAGAGTGGAACCTTTCTTT
TTACAGAGCAGCTTTGAAACTCTATTTTTGTGGATTCTGCAAATTGATATTTAGGACCAC
ATGTGGAATTGTGAGCGGATAACAATTTGTGGATACAAAATCTAGACAGAAGCATTCTCA
CAAACTTCTTTGTGATGTGTGTCCTCAACTAACAGAGTTGAACCTTTCTTTTGATGCAGC
AGTTTGGAAACACTCTTTTTGTAGAAACTGTAAGTGGATATTTGGATAGCTCTAACGATA
TCGTTGGAAAAGGGAATATCATGATCTAAAATCTAGACAGAAGCACTATTAGAAACTACT
TGGTGATATCTGCATTCAAGTCACAGAGTTGAACATTCCCTTACTTTGAGCACGTTTGAA
ACACTCTTTTGGAAGAATCTGGAAGTGGACATTTGGACCACATGTGGAATTGTGAGCGGA
TAACAATTTGTGGCCAATAAAAGCCAGACAGAAGCTTTCTCAGAAACTTGTTCGTGATGT
GTGTACTCAACTAAAAGAGTTGAACCTTTCTATTGATAGAGCAGTTTTGAAACACTCTTT
TTGTGGATTCTGCAAGTGGATATTTGGATTGCTTTGAGGATATCGTTGGAAGAGGGATCA
CTAGCTATAAAAACTAGACAGCAGCATTCCCAGAAATTTCTTTGGGATATTTCCATTCAA
CTCATAGAGATGAACATGGCCTTTCATAGAGCAGGTTTGAAACACTCTTTTTGTAGTTTG
TGGAAGTGGACATTTCGACCACATGTGGAATTGTGAGCGGATAACAATTTGTGGCCCATA
AAAATAGACAGAAGCATTCTCAGAAACTTGTTGGTGATATGTGTCCTCAACTAACAGAGT
TGAACTTTGCCATTGATAGAGAGCAGTTTTGAAACACTCTTTTTGTGGAATCTGCAAGTG
GATATTTGACTAGCTGACTCAGATATCGTTGGAAAAGGGATCACTAGCAAATAAAAGGTA
GACAGCAGCATTCTCAGAAATTTCTTTCTGATGACTGCATTCAACTCATAGAGTTGAACA
TTCCCTTTCATAGAGCAGGTTTGAAACACTCTTTCTGGAGTATCTGGATGTGGACATTTG
GACCACATGTGGAATTGTGAGCGGATAACAATTTGTGGCCCATAAAAACGAGACAGAAGG
ATTCTGAGAAACAAGCTTGTGATGTGTGTACTCAGCTAACAGAGTGGAACCTCTCTTTTG
ATGCAGCAGTTTGGAAACACTCTTTTTGTAGAAACTGTAAGTGGATATTTGGATAGCTCT
AATGATATCGTTGGAAAAGGGAATATCATCATCTAAAATCTAGACAGAAGCCCTCTCAGA
AACTACTTTGTGATATCTGCATTCAAGTCACAGAGTTGAACATTCGCTTTCTTAGAGCAC
GTTGGAAACACTCTTTTTGTAGTGTCTGGAAGTGGACATTTGGACCACATGTGGAATTGT
GAGCGGATAACAATTTGTGGCCCATAAAAACGAGACAGAAGCATGCTCAGAAACTTGTTT
TTGATGTGTGTACCCAGCCAAAGGAGTTGAACATTTCTATTGATAGAGCAGTTTTGAAAC
ACTCTTTTTGTGGAAAATGCAGGTGGATATTTGGATAGCTTGGAGGATATCGTTGGAAGA
GGGATCACTAGAGAATTCGGGCAAAAAACCCTTTTTTTGGGACTAGCTAGATTTCAGGTA
AGATAGCTAGGGTCTAGCAATAAAAGGTAGACAGCAGCATTCTCAGAAATTTCTTTCTGA
TGTCTGCATTCAACTCATAGAGTTGAAGATTGCCTTTCATAGAGCAGGTTTGAAACACTC
TTTCTGGAGTATCTGGATGTGGACATTTGGACCACATGTGGAATTGTGAGCGGATAACAA
TTTGTGGCCATAAAAACGAGACAGAAGGATTCTCAGAAACAAGTTTGTGATGTGTGTACT
CAGCTAACAGAGTGGAACCTTTCTTTTTACAGAGCAGCTTTGAAACTCTATTTTTGTGGA
TTCTGCAAATTGATATTTAGGACCACATGTGGAATTGTGAGCGGATAACAATTTGTGGAT
ACAAAATCTAGACAGAAGCATTCTCACAAACTTCTTTGTGATGTGTGTCCTCAACTAACA
GAGTTGAACCTTTCTTTTGATGCAGCAGTTTGGAAACACTCTTTTTGTAGAAACTGTAAG
TGGATATTTGGATAGCTCTAACGATATCGTTGGAAAAGGGAATATCATGATCTAAAATCT
AGACAGAAGCACTATTAGAAACTACTTGGTGATATCTGCATTCAAGTCACAGAGTTGAAC
ATTCCCTTACTTTGAGCACGTTTGAAACACTCTTTTGGAAGAATCTGGAAGTGGACATTT
GGACCACATGTGGAATTGTGAGCGGATAACAATTTGTGGCCAATAAAAGCCAGACAGAAG
CTTTCTCAGAAACTTGTTCGTGATGTGTGTACTCAACTAAAAGAGTTGAACCTTTCTATT
GATAGAGCAGTTTTGAAACACTCTTTTTGTGGATTCTGCAAGTGGATATTTGGATTGCTT
TGAGGATATCGTTGGAAGAGGGATCACTAGCTATAAAAACTAGACAGCAGCATTCCCAGA
AATTTCTTTGGGATATTTCCATTCAACTCATAGAGATGAACATGGCCTTTCATAGAGCAG
GTTTGAAACACTCTTTCTGGAGTATCTGGATGTGGACATTTGGACCACATGTGGAATTGT
GAGCGGATAACAATTTGTGGCCCATAAAAACGAGACAGAAGGATTCTGAGAAACAAGCTT
GTGATGTGTGTACTCAGCTAACAGAGTGGAACCTCTCTTTTGATGCAGCAGTTTGGAAAC
ACTCTTTTTGTAGAAACTGTAAGTGGATATTTGGATAGCTCTAATGATATCGTTGGAAAA
GGGAATATCATCATCTAAAATCTAGACAGAAGCCCTCTCAGAAACTACTTTGTGATATCT
GCATTCAAGTCACAGAGTTGAACATTCGCTTTCTTAGAGCACGTTGGAAACACTCTTTTT
GTAGTGTCTGGAAGTGGACATTTGGACCACATGTGGAATTGTGAGCGGATAACAATTTGT
GGCCCATAAAAACGAGACAGAAGCATGCTCAGAAACTTGTTTTTGATGTGTGTACCCAGC
CAAAGGAGTTGAACATTTCTATTGATAGAGCAGTTTTGAAACACTCTTTTTGTGGAAAAT
GCAGGTGGATATTTGGATAGCTTGGAGGATATCGTTGGAAGAGGGATCACTAGAGAATTC
GGGCAAAATACCCGGTTTGGGGGACTAGCTAGATTTCAGGTAAGATAGCTAGGGTCTAGC
AATAAAAGGTAGACAGCAGCATTCTCAGAAATTTCTTTCTGATGTCTGCATTCAACTCAT
AGAGTTGAAGATTGCCTTTCATAGAGCAGGTTTGAAACACTCTTTCTGGAGTATCTGGAT
GTGGACATTTGGACCACATGTGGAATTGTGAGCGGATAACAATTTGTGGCCATAAAAACG
AGACAGAAGGATTCTCAGAAACAAGTTTGTGATGTGTGTACTCAGCTAACAGAGTGGAAC
CTTTCTTTTTACAGAGCAGCTTTGAAACTCTATTTTTGTGGATTCTGCAAATTGATATTT
AGGACCACATGTGGAATTGTGAGCGGATAACAATTTGTGGATACAAAATCTAGACAGAAG
CATTCTCACAAACTTCTTTGTGATGTGTGTCCTCAACTAACAGAGTTGAACCTTTCTTTT
GATGCAGCAGTTTGGAAACACTCTTTTTGTAGAAACTGTAAGTGGATATTTGGATAGCTC
TAACGATATCGTTGGAAAAGGGAATATCATGATCTAAAATCTAGACAGAAGCACTATTAG
AAACTACTTGGTGATATCTGCATTCAAGTCACAGAGTTGAACATTCCCTTACTTTGAGCA
CGTTTGAAACACTCTTTTGGAAGAATCTGGAAGTGGACATTTGGACCACATGTGGAATTG
TGAGCGGATAACAATTTGTGGCCAATAAAAGCCAGACAGAAGCTTTCTCAGAAACTTGTT
CGTGATGTGTGTACTCAACTAAAAGAGTTGAACCTTTCTATTGATAGAGCAGTTTTGAAA
CACTCTTTTTGTGGATTCTGCAAGTGGATATTTGGATTGCTTTGAGGATATCGTTGGAAG
AGGGATCACTAGCTATAAAAACTAGACAGCAGCATTCCCAGAAATTTCTTTGGGATATTT
CCATTCAACTCATAGAGATGAACATGGCCTTTCATAGAGCAGGTTTGAAACACTCTTTTT
GTAGTTTGTGGAAGTGGACATTTCGACCACATGTGGAATTGTGAGCGGATAACAATTTGT
GGCCCATAAAAATAGACAGAAGCATTCTCAGAAACTTGTTGGTGATATGTGTCCTCAACT
AACAGAGTTGAACTTTGCCATTGATAGAGAGCAGTTTTGAAACACTCTTTTTGTGGAATC
TGCAAGTGGATATTTGACTAGCTGACTCAGATATCGTTGGAAAAGGGATCACTAGCAAAT
AAAAGGTAGACAGCAGCATTCTCAGAAATTTCTTTCTGATGACTGCATTCAACTCATAGA
GTTGAACATTCCCTTTCATAGAGCAGGTTTGAAACACTCTTTCTGGAGTATCTGGATGTG
GACATTTGGACCACATGTGGAATTGTGAGCGGATAACAATTTGTGGCCCATAAAAACGAG
ACAGAAGGATTCTGAGAAACAAGCTTGTGATGTGTGTACTCAGCTAACAGAGTGGAACCT
CTCTTTTGATGCAGCAGTTTGGAAACACTCTTTTTGTAGAAACTGTAAGTGGATATTTGG
ATAGCTCTAATGATATCGTTGGAAAAGGGAATATCATCATCTAAAATCTAGACAGAAGCC
CTCTCAGAAACTACTTTGTGATATCTGCATTCAAGTCACAGAGTTGAACATTCGCTTTCT
TAGAGCACGTTGGAAACACTCTTTTTGTAGTGTCTGGAAGTGGACATTTGGACCACATGT
GGAATTGTGAGCGGATAACAATTTGTGGCCCATAAAAACGAGACAGAAGCATGCTCAGAA
ACTTGTTTTTGATGTGTGTACCCAGCCAAAGGAGTTGAACATTTCTATTGATAGAGCAGT
TTTGAAACACTCTTTTTGTGGAAAATGCAGGTGGATATTTGGATAGCTTGGAGGATATCG
TTGGAAGAGGGATCACTAGAGAATTCGGGCAAAATACCCGCTTTGCGGGACTAGCTAGAT
TTCAGGTAAGATAGCTAGGGTCTAGCAATAAAAGGTAGACAGCAGCATTCTCAGAAATTT
CTTTCTGATGTCTGCATTCAACTCATAGAGTTGAAGATTGCCTTTCATAGAGCAGGTTTG
AAACACTCTTTCTGGAGTATCTGGATGTGGACATTTGGACCACATGTGGAATTGTGAGCG
GATAACAATTTGTGGCCATAAAAACGAGACAGAAGGATTCTCAGAAACAAGTTTGTGATG
TGTGTACTCAGCTAACAGAGTGGAACCTTTCTTTTTACAGAGCAGCTTTGAAACTCTATT
TTTGTGGATTCTGCAAATTGATATTTAGGACCACATGTGGAATTGTGAGCGGATAACAAT
TTGTGGATACAAAATCTAGACAGAAGCATTCTCACAAACTTCTTTGTGATGTGTGTCCTC
AACTAACAGAGTTGAACCTTTCTTTTGATGCAGCAGTTTGGAAACACTCTTTTTGTAGAA
ACTGTAAGTGGATATTTGGATAGCTCTAACGATATCGTTGGAAAAGGGAATATCATGATC
TAAAATCTAGACAGAAGCACTATTAGAAACTACTTGGTGATATCTGCATTCAAGTCACAG
AGTTGAACATTCCCTTACTTTGAGCACGTTTGAAACACTCTTTTGGAAGAATCTGGAAGT
GGACATTTGGACCACATGTGGAATTGTGAGCGGATAACAATTTGTGGCCAATAAAAGCCA
GACAGAAGCTTTCTCAGAAACTTGTTCGTGATGTGTGTACTCAACTAAAAGAGTTGAACC
TTTCTATTGATAGAGCAGTTTTGAAACACTCTTTTTGTGGATTCTGCAAGTGGATATTTG
GATTGCTTTGAGGATATCGTTGGAAGAGGGATCACTAGCTATAAAAACTAGACAGCAGCA
TTCCCAGAAATTTCTTTGGGATATTTCCATTCAACTCATAGAGATGAACATGGCCTTTCA
TAGAGCAGGTTTGAAACACTCTTTTTGTAGTTTGTGGAAGTGGACATTTCGACCACATGT
GGAATTGTGAGCGGATAACAATTTGTGGCCCATAAAAATAGACAGAAGCATTCTCAGAAA
CTTGTTGGTGATATGTGTCCTCAACTAACAGAGTTGAACTTTGCCATTGATAGAGAGCAG
TTTTGAAACACTCTTTTTGTGGAATCTGCAAGTGGATATTTGACTAGCTGACTCAGATAT
CGTTGGAAAAGGGATCACTAGCAAATAAAAGGTAGACAGCAGCATTCTCAGAAATTTCTT
TCTGATGACTGCATTCAACTCATAGAGTTGAACATTCCCTTTCATAGAGCAGGTTTGAAA
CACTCTTTCTGGAGTATCTGGATGTGGACATTTGGACCACATGTGGAATTGTGAGCGGAT
AACAATTTGTGGCCCATAAAAACGAGACAGAAGGATTCTGAGAAACAAGCTTGTGATGTG
TGTACTCAGCTAACAGAGTGGAACCTCTCTTTTGATGCAGCAGTTTGGAAACACTCTTTT
TGTAGAAACTGTAAGTGGATATTTGGATAGCTCTAATGATATCGTTGGAAAAGGGAATAT
CATCATCTAAAATCTAGACAGAAGCCCTCTCAGAAACTACTTTGTGATATCTGCATTCAA
GTCACAGAGTTGAACATTCGCTTTCTTAGAGCACGTTGGAAACACTCTTTTTGTAGTGTC
TGGAAGTGGACATTTGGACCACATGTGGAATTGTGAGCGGATAACAATTTGTGGCCCATA
AAAACGAGACAGAAGCATGCTCAGAAACTTGTTTTTGATGTGTGTACCCAGCCAAAGGAG
TTGAACATTTCTATTGATAGAGCAGTTTTGAAACACTCTTTTTGTGGAAAATGCAGGTGG
ATATTTGGATAGCTTGGAGGATATCGTTGGAAGAGGGATCACTAGAGAATTCGGGCAAAA
TACCCCATTTCAGGGACTAGCTAGATTTCAGGTAAGATAGCTAGGGTCTAGCAATAAAAG
GTAGACAGCAGCATTCTCAGAAATTTCTTTCTGATGTCTGCATTCAACTCATAGAGTTGA
AGATTGCCTTTCATAGAGCAGGTTTGAAACACTCTTTCTGGAGTATCTGGATGTGGACAT
TTGGACCACATGTGGAATTGTGAGCGGATAACAATTTGTGGCCATAAAAACGAGACAGAA
GGATTCTCAGAAACAAGTTTGTGATGTGTGTACTCAGCTAACAGAGTGGAACCTTTCTTT
TTACAGAGCAGCTTTGAAACTCTATTTTTGTGGATTCTGCAAATTGATATTTAGGACCAC
ATGTGGAATTGTGAGCGGATAACAATTTGTGGATACAAAATCTAGACAGAAGCATTCTCA
CAAACTTCTTTGTGATGTGTGTCCTCAACTAACAGAGTTGAACCTTTCTTTTGATGCAGC
AGTTTGGAAACACTCTTTTTGTAGAAACTGTAAGTGGATATTTGGATAGCTCTAACGATA
TCGTTGGAAAAGGGAATATCATGATCTAAAATCTAGACAGAAGCACTATTAGAAACTACT
TGGTGATATCTGCATTCAAGTCACAGAGTTGAACATTCCCTTACTTTGAGCACGTTTGAA
ACACTCTTTTGGAAGAATCTGGAAGTGGACATTTGGACCACATGTGGAATTGTGAGCGGA
TAACAATTTGTGGCCAATAAAAGCCAGACAGAAGCTTTCTCAGAAACTTGTTCGTGATGT
GTGTACTCAACTAAAAGAGTTGAACCTTTCTATTGATAGAGCAGTTTTGAAACACTCTTT
TTGTGGATTCTGCAAGTGGATATTTGGATTGCTTTGAGGATATCGTTGGAAGAGGGATCA
CTAGCTATAAAAACTAGACAGCAGCATTCCCAGAAATTTCTTTGGGATATTTCCATTCAA
CTCATAGAGATGAACATGGCCTTTCATAGAGCAGGTTTGAAACACTCTTTTTGTAGTTTG
TGGAAGTGGACATTTCGACCACATGTGGAATTGTGAGCGGATAACAATTTGTGGCCCATA
AAAATAGACAGAAGCATTCTCAGAAACTTGTTGGTGATATGTGTCCTCAACTAACAGAGT
TGAACTTTGCCATTGATAGAGAGCAGTTTTGAAACACTCTTTTTGTGGAATCTGCAAGTG
GATATTTGACTAGCTGACTCAGATATCGTTGGAAAAGGGATCACTAGCAAATAAAAGGTA
GACAGCAGCATTCTCAGAAATTTCTTTCTGATGACTGCATTCAACTCATAGAGTTGAACA
TTCCCTTTCATAGAGCAGGTTTGAAACACTCTTTCTGGAGTATCTGGATGTGGACATTTG
GACCACATGTGGAATTGTGAGCGGATAACAATTTGTGGCCCATAAAAACGAGACAGAAGG
ATTCTGAGAAACAAGCTTGTGATGTGTGTACTCAGCTAACAGAGTGGAACCTCTCTTTTG
ATGCAGCAGTTTGGAAACACTCTTTTTGTAGAAACTGTAAGTGGATATTTGGATAGCTCT
AATGATATCGTTGGAAAAGGGAATATCATCATCTAAAATCTAGACAGAAGCACTATTAGA
AACTACTTGGTGATATCTGCATTCAAGTCACAGAGTTGAACATTCCCTTACTTTGAGCAC
GTTTGAAACACTCTTTTGGAAGAATCTGGAAGTGGACATTTGGACCACATGTGGAATTGT
GAGCGGATAACAATTTGTGGCCAATAAAAGCCAGACAGAAGCTTTCTCAGAAACTTGTTC
GTGATGTGTGTACTCAACTAAAAGAGTTGAACCTTTCTATTGATAGAGCAGTTTTGAAAC
ACTCTTTTTGTGGATTCTGCAAGTGGATATTTGGATTGCTTTGAGGATATCGTTGGAAGA
GGGATCACTAGCTATAAAAACTAGACAGCAGCATTCCCAGAAATTTCTTTGGGATATTTC
CATTCAACTCATAGAGATGAACATGGCCTTTCATAGAGCAGGTTTGAAACACTCTTTTTG
TAGTTTGTGGAAGTGGACATTTCGACCACATGTGGAATTGTGAGCGGATAACAATTTGTG
GCCCATAAAAATAGACAGAAGCATTCTCAGAAACTTGTTGGTGATATGTGTCCTCAACTA
ACAGAGTTGAACTTTGCCATTGATAGAGAGCAGTTTTGAAACACTCTTTTTGTGGAATCT
GCAAGTGGATATTTGACTAGCTGACTCAGATATCGTTGGAAAAGGGATCACTAGCAAATA
AAAGGTAGACAGCAGCATTCTCAGAAATTTCTTTCTGATGACTGCATTCAACTCATAGAG
TTGAACATTCCCTTTCATAGAGCAGGTTTGAAACACTCTTTCTGGAGTATCTGGATGTGG
ACATTTGGACCACATGTGGAATTGTGAGCGGATAACAATTTGTGGCCCATAAAAACGAGA
CAGAAGGATTCTGAGAAACAAGCTTGTGATGTGTGTACTCAGCTAACAGAGTGGAACCTC
TCTTTTGATGCAGCAGTTTGGAAACACTCTTTTTGTAGAAACTGTAAGTGGATATTTGGA
TAGCTCTAATGATATCGTTGGAAAAGGGAATATCATCATCTAAAATCTAGACAGAAGCCC
TCTCAGAAACTACTTTGTGATATCTGCATTCAAGTCACAGAGTTGAACATTCGCTTTCTT
AGAGCACGTTGGAAACACTCTTTTTGTAGTGTCTGGAAGTGGACATTTGGACCACATGTG
GAATTGTGAGCGGATAACAATTTGTGGCCCATAAAAACGAGACAGAAGCATGCTCAGAAA
CTTGTTTTTGATGTGTGTACCCAGCCAAAGGAGTTGAACATTTCTATTGATAGAGCAGTT
TTGAAACACTCTTTTTGTGGAAAATGCAGGTGGATATTTGGATAGCTTGGAGGATATCGT
TGGAAGAGGGATCACTAGAGAATTCGGGCAAAAAACCCCATTTCAGGGACTAGCTAGATT
TCAGGTAAGATAGCTAGGGTCTAGCAATAAAAGGTAGACAGCAGCATTCTCAGAAATTTC
TTTCTGATGTCTGCATTCAACTCATAGAGTTGAAGATTGCCTTTCATAGAGCAGGTTTGA
AACACTCTTTCTGGAGTATCTGGATGTGGACATTTGGACCACATGTGGAATTGTGAGCGG
ATAACAATTTGTGGCCATAAAAACGAGACAGAAGGATTCTCAGAAACAAGTTTGTGATGT
GTGTACTCAGCTAACAGAGTGGAACCTTTCTTTTTACAGAGCAGCTTTGAAACTCTATTT
TTGTGGATTCTGCAAATTGATATTTAGGACCACATGTGGAATTGTGAGCGGATAACAATT
TGTGGATACAAAATCTAGACAGAAGCATTCTCACAAACTTCTTTGTGATGTGTGTCCTCA
ACTAACAGAGTTGAACCTTTCTTTTGATGCAGCAGTTTGGAAACACTCTTTTTGTAGAAA
CTGTAAGTGGATATTTGGATAGCTCTAACGATATCGTTGGAAAAGGGAATATCATGATCT
AAAATCTAGACAGAAGCACTATTAGAAACTACTTGGTGATATCTGCATTCAAGTCACAGA
GTTGAACATTCCCTTACTTTGAGCACGTTTGAAACACTCTTTTGGAAGAATCTGGAAGTG
GACATTTGGACCACATGTGGAATTGTGAGCGGATAACAATTTGTGGCCAATAAAAGCCAG
ACAGAAGCTTTCTCAGAAACTTGTTCGTGATGTGTGTACTCAACTAAAAGAGTTGAACCT
TTCTATTGATAGAGCAGTTTTGAAACACTCTTTTTGTGGATTCTGCAAGTGGATATTTGG
ATTGCTTTGAGGATATCGTTGGAAGAGGGATCACTAGCTATAAAAACTAGACAGCAGCAT
TCCCAGAAATTTCTTTGGGATATTTCCATTCAACTCATAGAGATGAACATGGCCTTTCAT
AGAGCAGGTTTGAAACACTCTTTTTGTAGTTTGTGGAAGTGGACATTTCGACCACATGTG
GAATTGTGAGCGGATAACAATTTGTGGCCCATAAAAATAGACAGAAGCATTCTCAGAAAC
TTGTTGGTGATATGTGTCCTCAACTAACAGAGTTGAACTTTGCCATTGATAGAGAGCAGT
TTTGAAACACTCTTTTTGTGGAATCTGCAAGTGGATATTTGACTAGCTGACTCAGATATC
GTTGGAAAAGGGATCACTAGCAAATAAAAGGTAGACAGCAGCATTCTCAGAAATTTCTTT
CTGATGACTGCATTCAACTCATAGAGTTGAACATTCCCTTTCATAGAGCAGGTTTGAAAC
ACTCTTTCTGGAGTATCTGGATGTGGACATTTGGACCACATGTGGAATTGTGAGCGGATA
ACAATTTGTGGCCCATAAAAACGAGACAGAAGGATTCTGAGAAACAAGCTTGTGATGTGT
GTACTCAGCTAACAGAGTGGAACCTCTCTTTTGATGCAGCAGTTTGGAAACACTCTTTTT
GTAGAAACTGTAAGTGGATATTTGGATAGCTCTAATGATATCGTTGGAAAAGGGAATATC
ATCATCTAAAATCTAGACAGAAGCCCTCTCAGAAACTACTTTGTGATATCTGCATTCAAG
TCACAGAGTTGAACATTCGCTTTCTTAGAGCACGTTGGAAACACTCTTTTTGTAGTGTCT
GGAAGTGGACATTTGGACCACATGTGGAATTGTGAGCGGATAACAATTTGTGGCCCATAA
AAACGAGACAGAAGCATGCTCAGAAACTTGTTTTTGATGTGTGTACCCAGCCAAAGGAGT
TGAACATTTCTATTGATAGAGCAGTTTTGAAACACTCTTTTTGTGGAAAATGCAGGTGGA
TATTTGGATAGCTTGGAGGATATCGTTGGAAGAGGGATCACTAGAGAATTCGGGCAAAAA
ACCCCTTTTCTGGGACTAGCTAGATTTCAGGTAAGATAGCTAGGGTCTAGCAATAAAAGG
TAGACAGCAGCATTCTCAGAAATTTCTTTCTGATGTCTGCATTCAACTCATAGAGTTGAA
GATTGCCTTTCATAGAGCAGGTTTGAAACACTCTTTCTGGAGTATCTGGATGTGGACATT
TGGACCACATGTGGAATTGTGAGCGGATAACAATTTGTGGCCATAAAAACGAGACAGAAG
GATTCTCAGAAACAAGTTTGTGATGTGTGTACTCAGCTAACAGAGTGGAACCTTTCTTTT
TACAGAGCAGCTTTGAAACTCTATTTTTGTGGATTCTGCAAATTGATATTTAGGACCACA
TGTGGAATTGTGAGCGGATAACAATTTGTGGATACAAAATCTAGACAGAAGCATTCTCAC
AAACTTCTTTGTGATGTGTGTCCTCAACTAACAGAGTTGAACCTTTCTTTTGATGCAGCA
GTTTGGAAACACTCTTTTTGTAGAAACTGTAAGTGGATATTTGGATAGCTCTAACGATAT
CGTTGGAAAAGGGAATATCATGATCTAAAATCTAGACAGAAGCACTATTAGAAACTACTT
GGTGATATCTGCATTCAAGTCACAGAGTTGAACATTCCCTTACTTTGAGCACGTTTGAAA
CACTCTTTTGGAAGAATCTGGAAGTGGACATTTGGACCACATGTGGAATTGTGAGCGGAT
AACAATTTGTGGCCAATAAAAGCCAGACAGAAGCTTTCTCAGAAACTTGTTCGTGATGTG
TGTACTCAACTAAAAGAGTTGAACCTTTCTATTGATAGAGCAGTTTTGAAACACTCTTTT
TGTGGATTCTGCAAGTGGATATTTGGATTGCTTTGAGGATATCGTTGGAAGAGGGATCAC
TAGCTATAAAAACTAGACAGCAGCATTCCCAGAAATTTCTTTGGGATATTTCCATTCAAC
TCATAGAGATGAACATGGCCTTTCATAGAGCAGGTTTGAAACACTCTTTTTGTAGTTTGT
GGAAGTGGACATTTCGACCACATGTGGAATTGTGAGCGGATAACAATTTGTGGCCCATAA
AAATAGACAGAAGCATTCTCAGAAACTTGTTGGTGATATGTGTCCTCAACTAACAGAGTT
GAACTTTGCCATTGATAGAGAGCAGTTTTGAAACACTCTTTTTGTGGAATCTGCAAGTGG
ATATTTGACTAGCTGACTCAGATATCGTTGGAAAAGGGATCACTAGCAAATAAAAGGTAG
ACAGCAGCATTCTCAGAAATTTCTTTCTGATGACTGCATTCAACTCATAGAGTTGAACAT
TCCCTTTCATAGAGCAGGTTTGAAACACTCTTTCTGGAGTATCTGGATGTGGACATTTGG
ACCACATGTGGAATTGTGAGCGGATAACAATTTGTGGCCCATAAAAACGAGACAGAAGGA
TTCTGAGAAACAAGCTTGTGATGTGTGTACTCAGCTAACAGAGTGGAACCTCTCTTTTGA
TGCAGCAGTTTGGAAACACTCTTTTTGTAGAAACTGTAAGTGGATATTTGGATAGCTCTA
ATGATATCGTTGGAAAAGGGAATATCATCATCTAAAATCTAGACAGAAGCCCTCTCAGAA
ACTACTTTGTGATATCTGCATTCAAGTCACAGAGTTGAACATTCGCTTTCTTAGAGCACG
TTGGAAACACTCTTTTTGTAGTGTCTGGAAGTGGACATTTGGACCACATGTGGAATTGTG
AGCGGATAACAATTTGTGGCCCATAAAAACGAGACAGAAGCATGCTCAGAAACTTGTTTT
TGATGTGTGTACCCAGCCAAAGGAGTTGAACATTTCTATTGATAGAGCAGTTTTGAAACA
CTCTTTTTGTGGAAAATGCAGGTGGATATTTGGATAGCTTGGAGGATATCGTTGGAAGAG
GGATCACTAGAGAATTCGGGCAAAAAACCCCGTTTCGGGGACTAGCTAGATTTCAGGTAA
GATAGCTAGGGTCTAGCAATAAAAGGTAGACAGCAGCATTCTCAGAAATTTCTTTCTGAT
GTCTGCATTCAACTCATAGAGTTGAAGATTGCCTTTCATAGAGCAGGTTTGAAACACTCT
TTCTGGAGTATCTGGATGTGGACATTTGGACCACATGTGGAATTGTGAGCGGATAACAAT
TTGTGGCCATAAAAACGAGACAGAAGGATTCTCAGAAACAAGTTTGTGATGTGTGTACTC
AGCTAACAGAGTGGAACCTTTCTTTTTACAGAGCAGCTTTGAAACTCTATTTTTGTGGAT
TCTGCAAATTGATATTTAGGACCACATGTGGAATTGTGAGCGGATAACAATTTGTGGATA
CAAAATCTAGACAGAAGCATTCTCACAAACTTCTTTGTGATGTGTGTCCTCAACTAACAG
AGTTGAACCTTTCTTTTGATGCAGCAGTTTGGAAACACTCTTTTTGTAGAAACTGTAAGT
GGATATTTGGATAGCTCTAACGATATCGTTGGAAAAGGGAATATCATGATCTAAAATCTA
GACAGAAGCACTATTAGAAACTACTTGGTGATATCTGCATTCAAGTCACAGAGTTGAACA
TTCCCTTACTTTGAGCACGTTTGAAACACTCTTTTGGAAGAATCTGGAAGTGGACATTTG
GACCACATGTGGAATTGTGAGCGGATAACAATTTGTGGCCAATAAAAGCCAGACAGAAGC
TTTCTCAGAAACTTGTTCGTGATGTGTGTACTCAACTAAAAGAGTTGAACCTTTCTATTG
ATAGAGCAGTTTTGAAACACTCTTTTTGTGGATTCTGCAAGTGGATATTTGGATTGCTTT
GAGGATATCGTTGGAAGAGGGATCACTAGCTATAAAAACTAGACAGCAGCATTCCCAGAA
ATTTCTTTGGGATATTTCCATTCAACTCATAGAGATGAACATGGCCTTTCATAGAGCAGG
TTTGAAACACTCTTTTTGTAGTTTGTGGAAGTGGACATTTCGACCACATGTGGAATTGTG
AGCGGATAACAATTTGTGGCCCATAAAAATAGACAGAAGCATTCTCAGAAACTTGTTGGT
GATATGTGTCCTCAACTAACAGAGTTGAACTTTGCCATTGATAGAGAGCAGTTTTGAAAC
ACTCTTTTTGTGGAATCTGCAAGTGGATATTTGACTAGCTGACTCAGATATCGTTGGAAA
AGGGATCACTAGCAAATAAAAGGTAGACAGCAGCATTCTCAGAAATTTCTTTCTGATGAC
TGCATTCAACTCATAGAGTTGAACATTCCCTTTCATAGAGCAGGTTTGAAACACTCTTTC
TGGAGTATCTGGATGTGGACATTTGGACCACATGTGGAATTGTGAGCGGATAACAATTTG
TGGCCCATAAAAACGAGACAGAAGGATTCTGAGAAACAAGCTTGTGATGTGTGTACTCAG
CTAACAGAGTGGAACCTCTCTTTTGATGCAGCAGTTTGGAAACACTCTTTTTGTAGAAAC
TGTAAGTGGATATTTGGATAGCTCTAATGATATCGTTGGAAAAGGGAATATCATCATCTA
AAATCTAGACAGAAGCCCTCTCAGAAACTACTTTGTGATATCTGCATTCAAGTCACAGAG
TTGAACATTCGCTTTCTTAGAGCACGTTGGAAACACTCTTTTTGTAGTGTCTGGAAGTGG
ACATTTGGACCACATGTGGAATTGTGAGCGGATAACAATTTGTGGCCCATAAAAACGAGA
CAGAAGCATGCTCAGAAACTTGTTTTTGATGTGTGTACCCAGCCAAAGGAGTTGAACATT
TCTATTGATAGAGCAGTTTTGAAACACTCTTTTTGTGGAAAATGCAGGTGGATATTTGGA
TAGCTTGGAGGATATCGTTGGAAGAGGGATCACTAGAGAATTCGGGCAAAAAACCCCCTT
TCCGGGACTAGCTAGATTTCAGGTAAGATAGCTAGGGTCTAGCAATAAAAGGTAGACAGC
AGCATTCTCAGAAATTTCTTTCTGATGTCTGCATTCAACTCATAGAGTTGAAGATTGCCT
TTCATAGAGCAGGTTTGAAACACTCTTTCTGGAGTATCTGGATGTGGACATTTGGACCAC
ATGTGGAATTGTGAGCGGATAACAATTTGTGGCCATAAAAACGAGACAGAAGGATTCTCA
GAAACAAGTTTGTGATGTGTGTACTCAGCTAACAGAGTGGAACCTTTCTTTTTACAGAGC
AGCTTTGAAACTCTATTTTTGTGGATTCTGCAAATTGATATTTAGGACCACATGTGGAAT
TGTGAGCGGATAACAATTTGTGGATACAAAATCTAGACAGAAGCATTCTCACAAACTTCT
TTGTGATGTGTGTCCTCAACTAACAGAGTTGAACCTTTCTTTTGATGCAGCAGTTTGGAA
ACACTCTTTTTGTAGAAACTGTAAGTGGATATTTGGATAGCTCTAACGATATCGTTGGAA
AAGGGAATATCATGATCTAAAATCTAGACAGAAGCACTATTAGAAACTACTTGGTGATAT
CTGCATTCAAGTCACAGAGTTGAACATTCCCTTACTTTGAGCACGTTTGAAACACTCTTT
TGGAAGAATCTGGAAGTGGACATTTGGACCACATGTGGAATTGTGAGCGGATAACAATTT
GTGGCCAATAAAAGCCAGACAGAAGCTTTCTCAGAAACTTGTTCGTGATGTGTGTACTCA
ACTAAAAGAGTTGAACCTTTCTATTGATAGAGCAGTTTTGAAACACTCTTTTTGTGGATT
CTGCAAGTGGATATTTGGATTGCTTTGAGGATATCGTTGGAAGAGGGATCACTAGCTATA
AAAACTAGACAGCAGCATTCCCAGAAATTTCTTTGGGATATTTCCATTCAACTCATAGAG
ATGAACATGGCCTTTCATAGAGCAGGTTTGAAACACTCTTTTTGTAGTTTGTGGAAGTGG
ACATTTCGACCACATGTGGAATTGTGAGCGGATAACAATTTGTGGCCCATAAAAATAGAC
AGAAGCATTCTCAGAAACTTGTTGGTGATATGTGTCCTCAACTAACAGAGTTGAACTTTG
CCATTGATAGAGAGCAGTTTTGAAACACTCTTTTTGTGGAATCTGCAAGTGGATATTTGA
CTAGCTGACTCAGATATCGTTGGAAAAGGGATCACTAGCAAATAAAAGGTAGACAGCAGC
ATTCTCAGAAATTTCTTTCTGATGACTGCATTCAACTCATAGAGTTGAACATTCCCTTTC
ATAGAGCAGGTTTGAAACACTCTTTCTGGAGTATCTGGATGTGGACATTTGGACCACATG
TGGAATTGTGAGCGGATAACAATTTGTGGCCCATAAAAACGAGACAGAAGGATTCTGAGA
AACAAGCTTGTGATGTGTGTACTCAGCTAACAGAGTGGAACCTCTCTTTTGATGCAGCAG
TTTGGAAACACTCTTTTTGTAGAAACTGTAAGTGGATATTTGGATAGCTCTAATGATATC
GTTGGAAAAGGGAATATCATCATCTAAAATCTAGACAGAAGCCCTCTCAGAAACTACTTT
GTGATATCTGCATTCAAGTCACAGAGTTGAACATTCGCTTTCTTAGAGCACGTTGGAAAC
ACTCTTTTTGTAGTGTCTGGAAGTGGACATTTGGACCACATGTGGAATTGTGAGCGGATA
ACAATTTGTGGCCCATAAAAACGAGACAGAAGCATGCTCAGAAACTTGTTTTTGATGTGT
GTACCCAGCCAAAGGAGTTGAACATTTCTATTGATAGAGCAGTTTTGAAACACTCTTTTT
GTGGAAAATGCAGGTGGATATTTGGATAGCTTGGAGGATATCGTTGGAAGAGGGATCACT
AGAGAATTCGGGCAAAAATCCCAATTTAAGGGACTAGCTAGATTTCAGGTAAGATAGCTA
GGGTCTAGCAATAAAAGGTAGACAGCAGCATTCTCAGAAATTTCTTTCTGATGTCTGCAT
TCAACTCATAGAGTTGAAGATTGCCTTTCATAGAGCAGGTTTGAAACACTCTTTCTGGAG
TATCTGGATGTGGACATTTGGACCACATGTGGAATTGTGAGCGGATAACAATTTGTGGCC
ATAAAAACGAGACAGAAGGATTCTCAGAAACAAGTTTGTGATGTGTGTACTCAGCTAACA
GAGTGGAACCTTTCTTTTTACAGAGCAGCTTTGAAACTCTATTTTTGTGGATTCTGCAAA
TTGATATTTAGGACCACATGTGGAATTGTGAGCGGATAACAATTTGTGGATACAAAATCT
AGACAGAAGCATTCTCACAAACTTCTTTGTGATGTGTGTCCTCAACTAACAGAGTTGAAC
CTTTCTTTTGATGCAGCAGTTTGGAAACACTCTTTTTGTAGAAACTGTAAGTGGATATTT
GGATAGCTCTAACGATATCGTTGGAAAAGGGAATATCATGATCTAAAATCTAGACAGAAG
CACTATTAGAAACTACTTGGTGATATCTGCATTCAAGTCACAGAGTTGAACATTCCCTTA
CTTTGAGCACGTTTGAAACACTCTTTTGGAAGAATCTGGAAGTGGACATTTGGACCACAT
GTGGAATTGTGAGCGGATAACAATTTGTGGCCAATAAAAGCCAGACAGAAGCTTTCTCAG
AAACTTGTTCGTGATGTGTGTACTCAACTAAAAGAGTTGAACCTTTCTATTGATAGAGCA
GTTTTGAAACACTCTTTTTGTGGATTCTGCAAGTGGATATTTGGATTGCTTTGAGGATAT
CGTTGGAAGAGGGATCACTAGCTATAAAAACTAGACAGCAGCATTCCCAGAAATTTCTTT
GGGATATTTCCATTCAACTCATAGAGATGAACATGGCCTTTCATAGAGCAGGTTTGAAAC
ACTCTTTTTGTAGTTTGTGGAAGTGGACATTTCGACCACATGTGGAATTGTGAGCGGATA
ACAATTTGTGGCCCATAAAAATAGACAGAAGCATTCTCAGAAACTTGTTGGTGATATGTG
TCCTCAACTAACAGAGTTGAACTTTGCCATTGATAGAGAGCAGTTTTGAAACACTCTTTT
TGTGGAATCTGCAAGTGGATATTTGACTAGCTGACTCAGATATCGTTGGAAAAGGGATCA
CTAGCAAATAAAAGGTAGACAGCAGCATTCTCAGAAATTTCTTTCTGATGACTGCATTCA
ACTCATAGAGTTGAACATTCCCTTTCATAGAGCAGGTTTGAAACACTCTTTCTGGAGTAT
CTGGATGTGGACATTTGGACCACATGTGGAATTGTGAGCGGATAACAATTTGTGGCCCAT
AAAAACGAGACAGAAGGATTCTGAGAAACAAGCTTGTGATGTGTGTACTCAGCTAACAGA
GTGGAACCTCTCTTTTGATGCAGCAGTTTGGAAACACTCTTTTTGTAGAAACTGTAAGTG
GATATTTGGATAGCTCTAATGATATCGTTGGAAAAGGGAATATCATCATCTAAAATCTAG
ACAGAAGCCCTCTCAGAAACTACTTTGTGATATCTGCATTCAAGTCACAGAGTTGAACAT
TCGCTTTCTTAGAGCACGTTGGAAACACTCTTTTTGTAGTGTCTGGAAGTGGACATTTGG
ACCACATGTGGAATTGTGAGCGGATAACAATTTGTGGCCCATAAAAACGAGACAGAAGCA
TGCTCAGAAACTTGTTTTTGATGTGTGTACCCAGCCAAAGGAGTTGAACATTTCTATTGA
TAGAGCAGTTTTGAAACACTCTTTTTGTGGAAAATGCAGGTGGATATTTGGATAGCTTGG
AGGATATCGTTGGAAGAGGGATCACTAGAGAATTCGGGCAAAAATCCCATTTTATGGGAC
TAGCTAGATTTCAGGTAAGATAGCTAGGGTCTAGCAATAAAAGGTAGACAGCAGCATTCT
CAGAAATTTCTTTCTGATGTCTGCATTCAACTCATAGAGTTGAAGATTGCCTTTCATAGA
GCAGGTTTGAAACACTCTTTCTGGAGTATCTGGATGTGGACATTTGGACCACATGTGGAA
TTGTGAGCGGATAACAATTTGTGGCCATAAAAACGAGACAGAAGGATTCTCAGAAACAAG
TTTGTGATGTGTGTACTCAGCTAACAGAGTGGAACCTTTCTTTTTACAGAGCAGCTTTGA
AACTCTATTTTTGTGGATTCTGCAAATTGATATTTAGGACCACATGTGGAATTGTGAGCG
GATAACAATTTGTGGATACAAAATCTAGACAGAAGCATTCTCACAAACTTCTTTGTGATG
TGTGTCCTCAACTAACAGAGTTGAACCTTTCTTTTGATGCAGCAGTTTGGAAACACTCTT
TTTGTAGAAACTGTAAGTGGATATTTGGATAGCTCTAACGATATCGTTGGAAAAGGGAAT
ATCATGATCTAAAATCTAGACAGAAGCACTATTAGAAACTACTTGGTGATATCTGCATTC
AAGTCACAGAGTTGAACATTCCCTTACTTTGAGCACGTTTGAAACACTCTTTTGGAAGAA
TCTGGAAGTGGACATTTGGACCACATGTGGAATTGTGAGCGGATAACAATTTGTGGCCAA
TAAAAGCCAGACAGAAGCTTTCTCAGAAACTTGTTCGTGATGTGTGTACTCAACTAAAAG
AGTTGAACCTTTCTATTGATAGAGCAGTTTTGAAACACTCTTTTTGTGGATTCTGCAAGT
GGATATTTGGATTGCTTTGAGGATATCGTTGGAAGAGGGATCACTAGCTATAAAAACTAG
ACAGCAGCATTCCCAGAAATTTCTTTGGGATATTTCCATTCAACTCATAGAGATGAACAT
GGCCTTTCATAGAGCAGGTTTGAAACACTCTTTTTGTAGTTTGTGGAAGTGGACATTTCG
ACCACATGTGGAATTGTGAGCGGATAACAATTTGTGGCCCATAAAAATAGACAGAAGCAT
TCTCAGAAACTTGTTGGTGATATGTGTCCTCAACTAACAGAGTTGAACTTTGCCATTGAT
AGAGAGCAGTTTTGAAACACTCTTTTTGTGGAATCTGCAAGTGGATATTTGACTAGCTGA
CTCAGATATCGTTGGAAAAGGGATCACTAGCAAATAAAAGGTAGACAGCAGCATTCTCAG
AAATTTCTTTCTGATGACTGCATTCAACTCATAGAGTTGAACATTCCCTTTCATAGAGCA
GGTTTGAAACACTCTTTCTGGAGTATCTGGATGTGGACATTTGGACCACATGTGGAATTG
TGAGCGGATAACAATTTGTGGCCCATAAAAACGAGACAGAAGGATTCTGAGAAACAAGCT
TGTGATGTGTGTACTCAGCTAACAGAGTGGAACCTCTCTTTTGATGCAGCAGTTTGGAAA
CACTCTTTTTGTAGAAACTGTAAGTGGATATTTGGATAGCTCTAATGATATCGTTGGAAA
AGGGAATATCATCATCTAAAATCTAGACAGAAGCCCTCTCAGAAACTACTTTGTGATATC
TGCATTCAAGTCACAGAGTTGAACATTCGCTTTCTTAGAGCACGTTGGAAACACTCTTTT
TGTAGTGTCTGGAAGTGGACATTTGGACCACATGTGGAATTGTGAGCGGATAACAATTTG
TGGCCCATAAAAACGAGACAGAAGCATGCTCAGAAACTTGTTTTTGATGTGTGTACCCAG
CCAAAGGAGTTGAACATTTCTATTGATAGAGCAGTTTTGAAACACTCTTTTTGTGGAAAA
TGCAGGTGGATATTTGGATAGCTTGGAGGATATCGTTGGAAGAGGGATCACTAGAGAATT
CGGGCAAAATACCCCGTTTCGGGGACTAGCTAGATTTCAGGTAAGATAGCTAGGGTCTAG
CAATAAAAGGTAGACAGCAGCATTCTCAGAAATTTCTTTCTGATGTCTGCATTCAACTCA
TAGAGTTGAAGATTGCCTTTCATAGAGCAGGTTTGAAACACTCTTTCTGGAGTATCTGGA
TGTGGACATTTGGACCACATGTGGAATTGTGAGCGGATAACAATTTGTGGCCATAAAAAC
GAGACAGAAGGATTCTCAGAAACAAGTTTGTGATGTGTGTACTCAGCTAACAGAGTGGAA
CCTTTCTTTTTACAGAGCAGCTTTGAAACTCTATTTTTGTGGATTCTGCAAATTGATATT
TAGGACCACATGTGGAATTGTGAGCGGATAACAATTTGTGGATACAAAATCTAGACAGAA
GCATTCTCACAAACTTCTTTGTGATGTGTGTCCTCAACTAACAGAGTTGAACCTTTCTTT
TGATGCAGCAGTTTGGAAACACTCTTTTTGTAGAAACTGTAAGTGGATATTTGGATAGCT
CTAACGATATCGTTGGAAAAGGGAATATCATGATCTAAAATCTAGACAGAAGCACTATTA
GAAACTACTTGGTGATATCTGCATTCAAGTCACAGAGTTGAACATTCCCTTACTTTGAGC
ACGTTTGAAACACTCTTTTGGAAGAATCTGGAAGTGGACATTTGGACCACATGTGGAATT
GTGAGCGGATAACAATTTGTGGCCAATAAAAGCCAGACAGAAGCTTTCTCAGAAACTTGT
TCGTGATGTGTGTACTCAACTAAAAGAGTTGAACCTTTCTATTGATAGAGCAGTTTTGAA
ACACTCTTTTTGTGGATTCTGCAAGTGGATATTTGGATTGCTTTGAGGATATCGTTGGAA
GAGGGATCACTAGCTATAAAAACTAGACAGCAGCATTCCCAGAAATTTCTTTGGGATATT
TCCATTCAACTCATAGAGATGAACATGGCCTTTCATAGAGCAGGTTTGAAACACTCTTTT
TGTAGTTTGTGGAAGTGGACATTTCGACCACATGTGGAATTGTGAGCGGATAACAATTTG
TGGCCCATAAAAATAGACAGAAGCATTCTCAGAAACTTGTTGGTGATATGTGTCCTCAAC
TAACAGAGTTGAACTTTGCCATTGATAGAGAGCAGTTTTGAAACACTCTTTTTGTGGAAT
CTGCAAGTGGATATTTGACTAGCTGACTCAGATATCGTTGGAAAAGGGATCACTAGCAAA
TAAAAGGTAGACAGCAGCATTCTCAGAAATTTCTTTCTGATGACTGCATTCAACTCATAG
AGTTGAACATTCCCTTTCATAGAGCAGGTTTGAAACACTCTTTCTGGAGTATCTGGATGT
GGACATTTGGACCACATGTGGAATTGTGAGCGGATAACAATTTGTGGCCCATAAAAACGA
GACAGAAGGATTCTGAGAAACAAGCTTGTGATGTGTGTACTCAGCTAACAGAGTGGAACC
TCTCTTTTGATGCAGCAGTTTGGAAACACTCTTTTTGTAGAAACTGTAAGTGGATATTTG
GATAGCTCTAATGATATCGTTGGAAAAGGGAATATCATCATCTAAAATCTAGACAGAAGC
CCTCTCAGAAACTACTTTGTGATATCTGCATTCAAGTCACAGAGTTGAACATTCGCTTTC
TTAGAGCACGTTGGAAACACTCTTTTTGTAGTGTCTGGAAGTGGACATTTGGACCACATG
TGGAATTGTGAGCGGATAACAATTTGTGGCCCATAAAAACGAGACAGAAGCATGCTCAGA
AACTTGTTTTTGATGTGTGTACCCAGCCAAAGGAGTTGAACATTTCTATTGATAGAGCAG
TTTTGAAACACTCTTTTTGTGGAAAATGCAGGTGGATATTTGGATAGCTTGGAGGATTTC
GTTGGAAGCGGGATCACTAGAGAATTCGGGGAAAATTCCCGCTTTGCGGGACTAGCTAGA
TTTCAGGTAAGATAGCTAGGGTCTAGCAATAAAAGGTAGACAGCAGCATTCTCAGAAATT
TCTTTCTGATGTCTGCATTCAACTCATAGAGTTGAAGATTGCCTTTCATAGAGCAGGTTT
GAAACACTCTTTTTGTAGTTTGTGGAAGTGGACATTTACTAGCAGCAGAGCTCTCCCTAT
CAGTGATAGAGACTAGCCCATAAAAATAGACAGAAGCATTCTCAGAAACTTGTTGGTGAT
ATGTGTCCTCAACTAACAGAGTTGAACTTTGCCATTGATAGAGAGCAGTTTTGAAACACT
CTTTTTGTGGAATCTGCAAGTGGATATTTGACTAGCTGACTCAGAATTCGTTGGAAACGG
GATCACTAGCAAATAAAAGGTAGACAGCAGCATTCTCAGAAATTTCTTTCTGATGACTGC
ATTCAACTCATAGAGTTGAACATTCCCTTTCATAGAGCAGGTTTGAAACACTCTTTCTGG
AGTATCTGGATGTGGACATTTACTAGCAGCAGAGCTCTCCCTATCAGTGATAGAGACTAG
CCCATAAAAACGAGACAGAAGGATTCTGAGAAACAAGCTTGTGATGTGTGTACTCAGCTA
ACAGAGTGGAACCTCTCTTTTGATGCAGCAGTTTGGAAACACTCTTTTTGTAGAAACTGT
AAGTGGATATTTGGATAGCTCTAATGATATCGTTGGAAAAGGGAATATCATCATCTAAAA
TCTAGACAGAAGCCCTCTCAGAAACTACTTTGTGATATCTGCATTCAAGTCACAGAGTTG
AACATTCGCTTTCTTAGAGCACGTTGGAAACACTCTTTTTGTAGTGTCTGGAAGTGGACA
TTTGGACCACATGTGGAATTGTGAGCGGATAACAATTTGTGGCCCATAAAAACGAGACAG
AAGCATGCTCAGAAACTTGTTTTTGATGTGTGTACCCAGCCAAAGGAGTTGAACATTTCT
ATTGATAGAGCAGTTTTGAAACACTCTTTTTGTGGAAAATGCAGGTGGATATTTGGATAG
CTTGGAGGATATCGTTGGAAGAGGGATCACTAGAGAATTCGGGCAAAATTCCCGCTTTGC
GGGACTAGCTAGATTTCAGGTAAGATAGCTAGGGTCTAGCAATAAAAGGTAGACAGCAGC
ATTCTCAGAAATTTCTTTCTGATGTCTGCATTCAACTCATAGAGTTGAAGATTGCCTTTC
ATAGAGCAGGTTTGAAACACTCTTTCTGGAGTATCTGGATGTGGACATTTGGACCACATG
TGGAATTGTGAGCGGATAACAATTTGTGGCCATAAAAACGAGACAGAAGGATTCTCAGAA
ACAAGTTTGTGATGTGTGTACTCAGCTAACAGAGTGGAACCTTTCTTTTTACAGAGCAGC
TTTGAAACTCTATTTTTGTGGATTCTGCAAATTGATATTTAGGACCACATGTGGAATTGT
GAGCGGATAACAATTTGTGGATACAAAATCTAGACAGAAGCATTCTCACAAACTTCTTTG
TGATGTGTGTCCTCAACTAACAGAGTTGAACCTTTCTTTTGATGCAGCAGTTTGGAAACA
CTCTTTTTGTAGAAACTGTAAGTGGATATTTGGATAGCTCTAACGATATCGTTGGAAAAG
GGAATATCATGATCTAAAATCTAGACAGAAGCACTATTAGAAACTACTTGGTGATATCTG
CATTCAAGTCACAGAGTTGAACATTCCCTTACTTTGAGCACGTTTGAAACACTCTTTTGG
AAGAATCTGGAAGTGGACATTTGGACCACATGTGGAATTGTGAGCGGATAACAATTTGTG
GCCAATAAAAGCCAGACAGAAGCTTTCTCAGAAACTTGTTCGTGATGTGTGTACTCAACT
AAAAGAGTTGAACCTTTCTATTGATAGAGCAGTTTTGAAACACTCTTTTTGTGGATTCTG
CAAGTGGATATTTGGATTGCTTTGAGGATATCGTTGGAAGAGGGATCACTAGCTATAAAA
ACTAGACAGCAGCATTCCCAGAAATTTCTTTGGGATATTTCCATTCAACTCATAGAGATG
AACATGGCCTTTCATAGAGCAGGTTTGAAACACTCTTTTTGTAGTTTGTGGAAGTGGACA
TTTCGACCACATGTGGAATTGTGAGCGGATAACAATTTGTGGCCCATAAAAATAGACAGA
AGCATTCTCAGAAACTTGTTGGTGATATGTGTCCTCAACTAACAGAGTTGAACTTTGCCA
TTGATAGAGAGCAGTTTTGAAACACTCTTTTTGTGGAATCTGCAAGTGGATATTTGACTA
GCTGACTCAGATATCGTTGGAAAAGGGATCACTAGCAAATAAAAGGTAGACAGCAGCATT
CTCAGAAATTTCTTTCTGATGACTGCATTCAACTCATAGAGTTGAACATTCCCTTTCATA
GAGCAGGTTTGAAACACTCTTTCTGGAGTATCTGGATGTGGACATTTGGACCACATGTGG
AATTGTGAGCGGATAACAATTTGTGGCCCATAAAAACGAGACAGAAGGATTCTGAGAAAC
AAGCTTGTGATGTGTGTACTCAGCTAACAGAGTGGAACCTCTCTTTTGATGCAGCAGTTT
GGAAACACTCTTTTTGTAGAAACTGTAAGTGGATATTTGGATAGCTCTAATGATATCGTT
GGAAAAGGGAATATCATCATCTAAAATCTAGACAGAAGCCCTCTCAGAAACTACTTTGTG
ATATCTGCATTCAAGTCACAGAGTTGAACATTCGCTTTCTTAGAGCACGTTGGAAACACT
CTTTTTGTAGTGTCTGGAAGTGGACATTTGGACCACATGTGGAATTGTGAGCGGATAACA
ATTTGTGGCCCATAAAAACGAGACAGAAGCATGCTCAGAAACTTGTTTTTGATGTGTGTA
CCCAGCCAAAGGAGTTGAACATTTCTATTGATAGAGCAGTTTTGAAACACTCTTTTTGTG
GAAAATGCAGGTGGATATTTGGATAGCTTGGAGGATATCGTTGGAAGAGGGATCACTAGA
GAATTCGGGCAAAATTCCCCATTTCAGGGACTAGCTAGATTTCAGGTAAGATAGCTAGGG
TCTAGCAATAAAAGGTAGACAGCAGCATTCTCAGAAATTTCTTTCTGATGTCTGCATTCA
ACTCATAGAGTTGAAGATTGCCTTTCATAGAGCAGGTTTGAAACACTCTTTCTGGAGTAT
CTGGATGTGGACATTTGGACCACATGTGGAATTGTGAGCGGATAACAATTTGTGGCCATA
AAAACGAGACAGAAGGATTCTCAGAAACAAGTTTGTGATGTGTGTACTCAGCTAACAGAG
TGGAACCTTTCTTTTTACAGAGCAGCTTTGAAACTCTATTTTTGTGGATTCTGCAAATTG
ATATTTAGGACCACATGTGGAATTGTGAGCGGATAACAATTTGTGGATACAAAATCTAGA
CAGAAGCATTCTCACAAACTTCTTTGTGATGTGTGTCCTCAACTAACAGAGTTGAACCTT
TCTTTTGATGCAGCAGTTTGGAAACACTCTTTTTGTAGAAACTGTAAGTGGATATTTGGA
TAGCTCTAACGATATCGTTGGAAAAGGGAATATCATGATCTAAAATCTAGACAGAAGCAC
TATTAGAAACTACTTGGTGATATCTGCATTCAAGTCACAGAGTTGAACATTCCCTTACTT
TGAGCACGTTTGAAACACTCTTTTGGAAGAATCTGGAAGTGGACATTTGGACCACATGTG
GAATTGTGAGCGGATAACAATTTGTGGCCAATAAAAGCCAGACAGAAGCTTTCTCAGAAA
CTTGTTCGTGATGTGTGTACTCAACTAAAAGAGTTGAACCTTTCTATTGATAGAGCAGTT
TTGAAACACTCTTTTTGTGGATTCTGCAAGTGGATATTTGGATTGCTTTGAGGATATCGT
TGGAAGAGGGATCACTAGCTATAAAAACTAGACAGCAGCATTCCCAGAAATTTCTTTGGG
ATATTTCCATTCAACTCATAGAGATGAACATGGCCTTTCATAGAGCAGGTTTGAAACACT
CTTTTTGTAGTTTGTGGAAGTGGACATTTCGACCACATGTGGAATTGTGAGCGGATAACA
ATTTGTGGCCCATAAAAATAGACAGAAGCATTCTCAGAAACTTGTTGGTGATATGTGTCC
TCAACTAACAGAGTTGAACTTTGCCATTGATAGAGAGCAGTTTTGAAACACTCTTTTTGT
GGAATCTGCAAGTGGATATTTGACTAGCTGACTCAGATATCGTTGGAAAAGGGATCACTA
GCAAATAAAAGGTAGACAGCAGCATTCTCAGAAATTTCTTTCTGATGACTGCATTCAACT
CATAGAGTTGAACATTCCCTTTCATAGAGCAGGTTTGAAACACTCTTTCTGGAGTATCTG
GATGTGGACATTTGGACCACATGTGGAATTGTGAGCGGATAACAATTTGTGGCCCATAAA
AACGAGACAGAAGGATTCTGAGAAACAAGCTTGTGATGTGTGTACTCAGCTAACAGAGTG
GAACCTCTCTTTTGATGCAGCAGTTTGGAAACACTCTTTTTGTAGAAACTGTAAGTGGAT
ATTTGGATAGCTCTAATGATATCGTTGGAAAAGGGAATATCATCATCTAAAATCTAGACA
GAAGCCCTCTCAGAAACTACTTTGTGATATCTGCATTCAAGTCACAGAGTTGAACATTCG
CTTTCTTAGAGCACGTTGGAAACACTCTTTTTGTAGTGTCTGGAAGTGGACATTTGGACC
ACATGTGGAATTGTGAGCGGATAACAATTTGTGGCCCATAAAAACGAGACAGAAGCATGC
TCAGAAACTTGTTTTTGATGTGTGTACCCAGCCAAAGGAGTTGAACATTTCTATTGATAG
AGCAGTTTTGAAACACTCTTTTTGTGGAAAATGCAGGTGGATATTTGGATAGCTTGGAGG
ATATCGTTGGAAGAGGGATCACTAGAGAATTCGGGCAAAATTCCCCTTTTCTGGGACTAG
CTAGATTTCAGGTAAGATAGCTAGGGTCTAGCAATAAAAGGTAGACAGCAGCATTCTCAG
AAATTTCTTTCTGATGTCTGCATTCAACTCATAGAGTTGAAGATTGCCTTTCATAGAGCA
GGTTTGAAACACTCTTTCTGGAGTATCTGGATGTGGACATTTGGACCACATGTGGAATTG
TGAGCGGATAACAATTTGTGGCCATAAAAACGAGACAGAAGGATTCTCAGAAACAAGTTT
GTGATGTGTGTACTCAGCTAACAGAGTGGAACCTTTCTTTTTACAGAGCAGCTTTGAAAC
TCTATTTTTGTGGATTCTGCAAATTGATATTTAGGACCACATGTGGAATTGTGAGCGGAT
AACAATTTGTGGATACAAAATCTAGACAGAAGCATTCTCACAAACTTCTTTGTGATGTGT
GTCCTCAACTAACAGAGTTGAACCTTTCTTTTGATGCAGCAGTTTGGAAACACTCTTTTT
GTAGAAACTGTAAGTGGATATTTGGATAGCTCTAACGATATCGTTGGAAAAGGGAATATC
ATGATCTAAAATCTAGACAGAAGCACTATTAGAAACTACTTGGTGATATCTGCATTCAAG
TCACAGAGTTGAACATTCCCTTACTTTGAGCACGTTTGAAACACTCTTTTGGAAGAATCT
GGAAGTGGACATTTGGACCACATGTGGAATTGTGAGCGGATAACAATTTGTGGCCAATAA
AAGCCAGACAGAAGCTTTCTCAGAAACTTGTTCGTGATGTGTGTACTCAACTAAAAGAGT
TGAACCTTTCTATTGATAGAGCAGTTTTGAAACACTCTTTTTGTGGATTCTGCAAGTGGA
TATTTGGATTGCTTTGAGGATATCGTTGGAAGAGGGATCACTAGCTATAAAAACTAGACA
GCAGCATTCCCAGAAATTTCTTTGGGATATTTCCATTCAACTCATAGAGATGAACATGGC
CTTTCATAGAGCAGGTTTGAAACACTCTTTTTGTAGTTTGTGGAAGTGGACATTTCGACC
ACATGTGGAATTGTGAGCGGATAACAATTTGTGGCCCATAAAAATAGACAGAAGCATTCT
CAGAAACTTGTTGGTGATATGTGTCCTCAACTAACAGAGTTGAACTTTGCCATTGATAGA
GAGCAGTTTTGAAACACTCTTTTTGTGGAATCTGCAAGTGGATATTTGACTAGCTGACTC
AGATATCGTTGGAAAAGGGATCACTAGCAAATAAAAGGTAGACAGCAGCATTCTCAGAAA
TTTCTTTCTGATGACTGCATTCAACTCATAGAGTTGAACATTCCCTTTCATAGAGCAGGT
TTGAAACACTCTTTCTGGAGTATCTGGATGTGGACATTTGGACCACATGTGGAATTGTGA
GCGGATAACAATTTGTGGCCCATAAAAACGAGACAGAAGGATTCTGAGAAACAAGCTTGT
GATGTGTGTACTCAGCTAACAGAGTGGAACCTCTCTTTTGATGCAGCAGTTTGGAAACAC
TCTTTTTGTAGAAACTGTAAGTGGATATTTGGATAGCTCTAATGATATCGTTGGAAAAGG
GAATATCATCATCTAAAATCTAGACAGAAGCCCTCTCAGAAACTACTTTGTGATATCTGC
ATTCAAGTCACAGAGTTGAACATTCGCTTTCTTAGAGCACGTTGGAAACACTCTTTTTGT
AGTGTCTGGAAGTGGACATTTGGACCACATGTGGAATTGTGAGCGGATAACAATTTGTGG
CCCATAAAAACGAGACAGAAGCATGCTCAGAAACTTGTTTTTGATGTGTGTACCCAGCCA
AAGGAGTTGAACATTTCTATTGATAGAGCAGTTTTGAAACACTCTTTTTGTGGAAAATGC
AGGTGGATATTTGGATAGCTTGGAGGATATCGTTGGAAGAGGGATCACTAGAGAATTCGG
GCAAAATTCCCCGTTTCGGGGACTAGCTAGATTTCAGGTAAGATAGCTAGGGTCTAGCAA
TAAAAGGTAGACAGCAGCATTCTCAGAAATTTCTTTCTGATGTCTGCATTCAACTCATAG
AGTTGAAGATTGCCTTTCATAGAGCAGGTTTGAAACACTCTTTCTGGAGTATCTGGATGT
GGACATTTGGACCACATGTGGAATTGTGAGCGGATAACAATTTGTGGCCATAAAAACGAG
ACAGAAGGATTCTCAGAAACAAGTTTGTGATGTGTGTACTCAGCTAACAGAGTGGAACCT
TTCTTTTTACAGAGCAGCTTTGAAACTCTATTTTTGTGGATTCTGCAAATTGATATTTAG
GACCACATGTGGAATTGTGAGCGGATAACAATTTGTGGATACAAAATCTAGACAGAAGCA
TTCTCACAAACTTCTTTGTGATGTGTGTCCTCAACTAACAGAGTTGAACCTTTCTTTTGA
TGCAGCAGTTTGGAAACACTCTTTTTGTAGAAACTGTAAGTGGATATTTGGATAGCTCTA
ACGATATCGTTGGAAAAGGGAATATCATGATCTAAAATCTAGACAGAAGCACTATTAGAA
ACTACTTGGTGATATCTGCATTCAAGTCACAGAGTTGAACATTCCCTTACTTTGAGCACG
TTTGAAACACTCTTTTGGAAGAATCTGGAAGTGGACATTTGGACCACATGTGGAATTGTG
AGCGGATAACAATTTGTGGCCAATAAAAGCCAGACAGAAGCTTTCTCAGAAACTTGTTCG
TGATGTGTGTACTCAACTAAAAGAGTTGAACCTTTCTATTGATAGAGCAGTTTTGAAACA
CTCTTTTTGTGGATTCTGCAAGTGGATATTTGGATTGCTTTGAGGATATCGTTGGAAGAG
GGATCACTAGCTATAAAAACTAGACAGCAGCATTCCCAGAAATTTCTTTGGGATATTTCC
ATTCAACTCATAGAGATGAACATGGCCTTTCATAGAGCAGGTTTGAAACACTCTTTTTGT
AGTTTGTGGAAGTGGACATTTCGACCACATGTGGAATTGTGAGCGGATAACAATTTGTGG
CCCATAAAAATAGACAGAAGCATTCTCAGAAACTTGTTGGTGATATGTGTCCTCAACTAA
CAGAGTTGAACTTTGCCATTGATAGAGAGCAGTTTTGAAACACTCTTTTTGTGGAATCTG
CAAGTGGATATTTGACTAGCTGACTCAGATATCGTTGGAAAAGGGATCACTAGCAAATAA
AAGGTAGACAGCAGCATTCTCAGAAATTTCTTTCTGATGACTGCATTCAACTCATAGAGT
TGAACATTCCCTTTCATAGAGCAGGTTTGAAACACTCTTTCTGGAGTATCTGGATGTGGA
CATTTGGACCACATGTGGAATTGTGAGCGGATAACAATTTGTGGCCCATAAAAACGAGAC
AGAAGGATTCTGAGAAACAAGCTTGTGATGTGTGTACTCAGCTAACAGAGTGGAACCTCT
CTTTTGATGCAGCAGTTTGGAAACACTCTTTTTGTAGAAACTGTAAGTGGATATTTGGAT
AGCTCTAATGATATCGTTGGAAAAGGGAATATCATCATCTAAAATCTAGACAGAAGCCCT
CTCAGAAACTACTTTGTGATATCTGCATTCAAGTCACAGAGTTGAACATTCGCTTTCTTA
GAGCACGTTGGAAACACTCTTTTTGTAGTGTCTGGAAGTGGACATTTGGACCACATGTGG
AATTGTGAGCGGATAACAATTTGTGGCCCATAAAAACGAGACAGAAGCATGCTCAGAAAC
TTGTTTTTGATGTGTGTACCCAGCCAAAGGAGTTGAACATTTCTATTGATAGAGCAGTTT
TGAAACACTCTTTTTGTGGAAAATGCAGGTGGATATTTGGATAGCTTGGAGGATATCGTT
GGAAGAGGGATCACTAGAGAATTCGGGCAAAATTCCCCCTTTCCGGGACTAGTTAGGCGG
CCGCGTGGCACTTTTCGGGGAAATGTGCGCGGAACCCCTATTTGTTTATTTTTCTAAATA
CATTCAAATATGTATCCGCTCATGAGACAATAACCCTGATAAATGCTTCAATAATATTGA
AAAAGGAAGAGTATGAGTATTCAACATTTCCGTGTCGCCCTTATTCCCTTTTTTGCGGCA
TTTTGCCTTCCTGTTTTTGCTCACCCAGAAACGCTGGTGAAAGTAAAAGATGCTGAAGAT
CAGTTGGGTGCACGAGTGGGTTACATCGAACTGGATCTCAACAGCGGTAAGATCCTTGAG
AGTTTTCGCCCCGAAGAACGTTTTCCAATGATGAGCACTTTTAAAGTTCTGCTATGTGGC
GCGGTATTATCCCGTATTGACGCCGGGCAAGAGCAACTCGGTCGCCGCATACACTATTCT
CAGAATGACTTGGTTGAGTACTCACCAGTCACAGAAAAGCATCTTACGGATGGCATGACA
GTAAGAGAATTATGCAGTGCTGCCATAACCATGAGTGATAACACTGCGGCCAACTTACTT
CTGACAACGATCGGAGGACCGAAGGAGCTAACCGCTTTTTTGCACAACATGGGGGATCAT
GTAACTCGCCTTGATCGTTGGGAACCGGAGCTGAATGAAGCCATACCAAACGACGAGCGT
GACACCACGATGCCTGTAGCAATGGCAACAACGTTGCGCAAACTATTAACTGGCGAACTA
CTTACTCTAGCTTCCCGGCAACAATTAATAGACTGGATGGAGGCGGATAAAGTTGCAGGA
CCACTTCTGCGCTCGGCCCTTCCGGCTGGCTGGTTTATTGCTGATAAATCTGGAGCCGGT
GAGCGTGGGTCTCGCGGTATCATTGCAGCACTGGGGCCAGATGGTAAGCCCTCCCGTATC
GTAGTTATCTACACGACGGGGAGTCAGGCAACTATGGATGAACGAAATAGACAGATCGCT
GAGATAGGTGCCTCACTGATTAAGCATTGGTAACTGTCAGACCAAGTTTACTCATATATA
CTTTAGATTGATTTAAAACTTCATTTTTAATTTAAAAGGATCTAGGTGAAGATCCTTTTT
GATAATCTCATGACCAAAATCCCTTAACGTGAGTTTTCGTTCCACTGAGCGTCAGACCCC
GTAAGATCCAAAGTTTAAACAGGGCGAAGCCCTCGAGTGAGCGAGGAAGCACCAGGGAAC
AGCACTTATATATTCTGCTTACACACGATGCCTGAAAAAACTTCCCTTGGGGTTATCCAC
TTATCCACGGGGATATTTTTATAATTATTTTTTTTATAGTTTTTAGATCTTCTTTTTTAG
AGCGCCTTGTAGGCCTTTATCCATGCTGGTTCTAGAGAAGGTGTTGTGACAAATTGCCCT
TTCAGTGTGACAAATCACCCTCAAATGACAGTCCTGTCTGTGACAAATTGCCCTTAACCC
TGTGACAAATTGCCCTCAGAAGAAGCTGTTTTTTCACAAAGTTATCCCTGCTTATTGACT
CTTTTTTATTTAGTGTGACAATCTAAAAACTTGTCACACTTCACATGGATCTGTCATGGC
GGAAACAGCGGTTATCAATCACAAGAAACGTAAAAATAGCCCGCGAATCGTCCAGTCAAA
CGACCTCACTGAGGCGGCATATAGTCTCTCCCGGGATCAAAAACGTATGCTGTATCTGTT
CGTTGACCAGATCAGAAAATCTGATGGCACCCTACAGGAACATGACGGTATCTGCGAGAT
CCATGTTGCTAAATATGCTGAAATATTCGGATTGACCTCTGCGGAAGCCAGTAAGGATAT
ACGGCAGGCATTGAAGAGTTTCGCGGGGAAGGAAGTGGTTTTTTATCGCCCTGAAGAGGA
TGCCGGCGATGAAAAAGGCTATGAATCTTTTCCTTGGTTTATCAAACGTGCGCACAGTCC
ATCCAGAGGGCTTTACAGTGTACATATCAACCCATATCTCATTCCCTTCTTTATCGGGTT
ACAGAACCGGTTTACGCAGTTTCGGCTTAGTGAAACAAAAGAAATCACCAATCCGTATGC
CATGCGTTTATACGAATCCCTGTGTCAGTATCGTAAGCCGGATGGCTCAGGCATCGTCTC
TCTGAAAATCGACTGGATCATAGAGCGTTACCAGCTGCCTCAAAGTTACCAGCGTATGCC
TGACTTCCGCCGCCGCTTCCTGCAGGTCTGTGTTAATGAGATCAACAGCAGAACTCCAAT
GCGCCTCTCATACATTGAGAAAAAGAAAGGCCGCCAGACGACTCATATCGTATTTTCCTT
CCGCGATATCACTTCCATGACGACAGGATAGTCTGAGGGTTATCTGTCACAGATTTGAGG
GTGGTTCGTCACATTTGTTCTGACCTACTGAGGGTAATTTGTCACAGTTTTGCTGTTTCC
TTCAGCCTGCATGGATTTTCTCATACTTTTTGAACTGTAATTTTTAAGGAAGCCAAATTT
GAGGGCAGTTTGTCACAGTTGATTTCCTTCTCTTTCCCTTCGTCATGTGACCTGATATCG
GGGGTTAGTTCGTCATCATTGATGAGGGTTGATTATCACAGTTTATTACTCTGAATTGGC
TATCCGCGTGTGTACCTCTACCTGGAGTTTTTCCCACGGTGGATATTTCTTCTTGCGCTG
AGCGTAAGAGCTATCTGACAGAACAGTTCTTCTTTGCTTCCTCGCCAGTTCGCTCGCTAT
GCTCGGTTACACGGCTGCGGCGAGCGCTAGTGATAATAAGTGACTGAGGTATGTGCTCTT
CTTATCTCCTTTTGTAGTGTTGCTCTTATTTTAAACAACTTTGCGGTTTTTTGATGACTT
TGCGATTTTGTTGTTGCTTTGCAGTAAATTGCAAGATTTAATAAAAAAACGCAAAGCAAT
GATTAAAGGATGTTCAGAATGAAACTCATGGAAACACTTAACCAGTGCATAAACGCTGGT
CATGAAATGACGAAGGCTATCGCCATTGCACAGTTTAATGATGACAGCCCGGAAGCGAGG
AAAATAACCCGGCGCTGGAGAATAGGTGAAGCAGCGGATTTAGTTGGGGTTTCTTCTCAG
GCTATCAGAGATGCCGAGAAAGCAGGGCGACTACCGCACCCGGATATGGAAATTCGAGGA
CGGGTTGAGCAACGTGTTGGTTATACAATTGAACAAATTAATCATATGCGTGATGTGTTT
GGTACGCGATTGCGACGTGCTGAAGACGTATTTCCACCGGTGATCGGGGTTGCTGCCCAT
AAAGGTGGCGTTTACAAAACCTCAGTTTCTGTTCATCTTGCTCAGGATCTGGCTCTGAAG
GGGCTACGTGTTTTGCTCGTGGAAGGTAACGACCCCCAGGGAACAGCCTCAATGTATCAC
GGATGGGTACCAGATCTTCATATTCATGCAGAAGACACTCTCCTGCCTTTCTATCTTGGG
GAAAAGGACGATGTCACTTATGCAATAAAGCCCACTTGCTGGCCGGGGCTTGACATTATT
CCTTCCTGTCTGGCTCTGCACCGTATTGAAACTGAGTTAATGGGCAAATTTGATGAAGGT
AAACTGCCCACCGATCCACACCTGATGCTCCGACTGGCCATTGAAACTGTTGCTCATGAC
TATGATGTCATAGTTATTGACAGCGCGCCTAACCTGGGTATCGGCACGATTAATGTCGTA
TGTGCTGCTGATGTGCTGATTGTTCCCACGCCTGCTGAGTTGTTTGACTACACCTCCGCA
CTGCAGTTTTTCGATATGCTTCGTGATCTGCTCAAGAACGTTGATCTTAAAGGGTTCGAG
CCTGATGTACGTATTTTGCTTACCAAATACAGCAATAGTAATGGCTCTCAGTCCCCGTGG
ATGGAGGAGCAAATTCGGGATGCCTGGGGAAGCATGGTTCTAAAAAATGTTGTACGTGAA
ACGGATGAAGTTGGTAAAGGTCAGATCCGGATGAGAACTGTTTTTGAACAGGCCATTGAT
CAACGCTCTTCAACTGGTGCCTGGAGAAATGCTCTTTCTATTTGGGAACCTGTCTGCAAT
GAAATTTTCGATCGTCTGATTAAACCACGCTGGGAGATTAGATAATGAAGCGTGCGCCTG
TTATTCCAAAACATACGCTCAATACTCAACCGGTTGAAGATACTTCGTTATCGACACCAG
CTGCCCCGATGGTGGATTCGTTAATTGCGCGCGTAGGAGTAATGGCTCGCGGTAATGCCA
TTACTTTGCCTGTATGTGGTCGGGATGTGAAGTTTACTCTTGAAGTGCTCCGGGGTGATA
GTGTTGAGAAGACCTCTCGGGTATGGTCAGGTAATGAACGTGACCAGGAGCTGCTTACTG
AGGACGCACTGGATGATCTCATCCCTTCTTTTCTACTGACTGGTCAACAGACACCGGCGT
TCGGTCGAAGAGTATCTGGTGTCATAGAAATTGCCGATGGGAGTCGCCGTCGTAAAGCTG
CTGCACTTACCGAAAGTGATTATCGTGTTCTGGTTGGCGAGCTGGATGATGAGCAGATGG
CTGCATTATCCAGATTGGGTAACGATTATCGCCCAACAAGTGCTTATGAACGTGGTCAGC
GTTATGCAAGCCGATTGCAGAATGAATTTGCTGGAAATATTTCTGCGCTGGCTGATGCGG
AAAATATTTCACGTAAGATTATTACCCGCTGTATCAACACCGCCAAATTGCCTAAATCAG
TTGTTGCTCTTTTTTCTCACCCCGGTGAACTATCTGCCCGGTCAGGTGATGCACTTCAAA
AAGCCTTTACAGATAAAGAGGAATTACTTAAGCAGCAGGCATCTAACCTTCATGAGCAGA
AAAAAGCTGGGGTGATATTTGAAGCTGAAGAAGTTATCACTCTTTTAACTTCTGTGCTTA
AAACGTCATCTGCATCAAGAACTAGCTTAAGCTCACGACATCAGTTTGCTCCTGGAGCGA
CAGTATTGTATAAGGGCGATAAAATGGTGCTTAACCTGGACAGGTCTCGTGTTCCAACTG
AGTGTATAGAGAAAATTGAGGCCATTCTTAAGGAACTTGAAAAGCCAGCACCCTGATGCG
ACCACGTTTTAGTCTACGTTTATCTGTCTTTACTTAATGTCCTTTGTTACAGGCCAGAAA
GCATAACTGGCCTGAATATTCTCTCTGGGCCCACTGTTCCACTTGTATCGTCGGTCTGAT
AATCAGACTGGGACCACGGTCCCACTCGTATCGTCGGTCTGATTATTAGTCTGGGACCAC
GGTCCCACTCGTATCGTCGGTCTGATTATTAGTCTGGGACCACGGTCCCACTCGTATCGT
CGGTCTGATAATCAGACTGGGACCACGGTCCCACTCGTATCGTCGGTCTGATTATTAGTC
TGGGACCATGGTCCCACTCGTATCGTCGGTCTGATTATTAGTCTGGGACCACGGTCCCAC
TCGTATCGTCGGTCTGATTATTAGTCTGGAACCACGGTCCCACTCGTATCGTCGGTCTGA
TTATTAGTCTGGGACCACGGTCCCACTCGTATCGTCGGTCTGATTATTAGTCTGGGACCA
CGATCCCACTCGTGTTGTCGGTCTGATTATCGGTCTGGGACCACGGTCCCACTTGTATTG
TCGATCAGACTATCAGCGTGAGACTACGATTCCATCAATGCCTGTCAAGGGCAAGTATTG
ACATGTCGTCGTAACCTGTAGAACGGAGTAACCTCGGTGTGCGGTTGTATGCCTGCTGTG
GATTGCTGCTGTGTCCTGCTTATCCACAACATTTTGCGCACGGTTATGTGGACAAAATAC
CTGGTTACCCAGGCCGTGCCGGCACGTTAACAAAAAGCTTAAAGGATCCAAAGCTAGCTA
GATTTCAGGTAAGATAGCTAGGGTCTAGCAATAAAAGGTAGACAGCAGCATTCTCAGAAA
TTTCTTTCTGATGTCTGCATTCAACTCATAGAGTTGAAGATTGCCTTTCATAGAGCAGGT
TTGAAACACTCTTTCTGGAGTATCTGGATGTGGACATTTGGACCACATGTGGAATTGTGA
GCGGATAACAATTTGTGGCCATAAAAACGAGACAGAAGGATTCTCAGAAACAAGTTTGTG
ATGTGTGTACTCAGCTAACAGAGTGGAACCTTTCTTTTTACAGAGCAGCTTTGAAACTCT
ATTTTTGTGGATTCTGCAAATTGATATTTAGGACCACATGTGGAATTGTGAGCGGATAAC
AATTTGTGGATACAAAATCTAGACAGAAGCATTCTCACAAACTTCTTTGTGATGTGTGTC
CTCAACTAACAGAGTTGAACCTTTCTTTTGATGCAGCAGTTTGGAAACACTCTTTTTGTA
GAAACTGTAAGTGGATATTTGGATAGCTCTAACGATATCGTTGGAAAAGGGAATATCATG
ATCTAAAATCTAGACAGAAGCACTATTAGAAACTACTTGGTGATATCTGCATTCAAGTCA
CAGAGTTGAACATTCCCTTACTTTGAGCACGTTTGAAACACTCTTTTGGAAGAATCTGGA
AGTGGACATTTGGACCACATGTGGAATTGTGAGCGGATAACAATTTGTGGCCAATAAAAG
CCAGACAGAAGCTTTCTCAGAAACTTGTTCGTGATGTGTGTACTCAACTAAAAGAGTTGA
ACCTTTCTATTGATAGAGCAGTTTTGAAACACTCTTTTTGTGGATTCTGCAAGTGGATAT
TTGGATTGCTTTGAGGATATCGTTGGAAGAGGGATCACTAGCTATAAAAACTAGACAGCA
GCATTCCCAGAAATTTCTTTGGGATATTTCCATTCAACTCATAGAGATGAACATGGCCTT
TCATAGAGCAGGTTTGAAACACTCTTTTTGTAGTTTGTGGAAGTGGACATTTCGACCACA
TGTGGAATTGTGAGCGGATAACAATTTGTGGCCCATAAAAATAGACAGAAGCATTCTCAG
AAACTTGTTGGTGATATGTGTCCTCAACTAACAGAGTTGAACTTTGCCATTGATAGAGAG
CAGTTTTGAAACACTCTTTTTGTGGAATCTGCAAGTGGATATTTGACTAGCTGACTCAGA
TATCGTTGGAAAAGGGATCACTAGCAAATAAAAGGTAGACAGCAGCATTCTCAGAAATTT
CTTTCTGATGACTGCATTCAAGTCACAGAGTTGAACATTCCCTTACTTTGAGCACGTTTG
AAACACTCTTTTGGAAGAATCTGGAAGTGGACATTTGGACCACATGTGGAATTGTGAGCG
GATAACAATTTGTGGCCAATAAAAGCCAGACAGAAGCTTTCTCAGAAACTTGTTCGTGAT
GTGTGTACTCAACTAAAAGAGTTGAACCTTTCTATTGATAGAGCAGTTTTGAAACACTCT
TTTTGTGGATTCTGCAAGTGGATATTTGGATTGCTTTGAGGATATCGTTGGAAGAGGGAT
CACTAGCTATAAAAACTAGACAGCAGCATTCCCAGAAATTTCTTTGGGATATTTCCATTC
AACTCATAGAGATGAACATGGCCTTTCATAGAGCAGGTTTGAAACACTCTTTTTGTAGTT
TGTGGAAGTGGACATTTCGACCACATGTGGAATTGTGAGCGGATAACAATTTGTGGCCCA
TAAAAATAGACAGAAGCATTCTCAGAAACTTGTTGGTGATATGTGTCCTCAACTAACAGA
GTTGAACTTTGCCATTGATAGAGAGCAGTTTTGAAACACTCTTTTTGTGGAATCTGCAAG
TGGATATTTGACTAGCTGACTCAGATATCGTTGGAAAAGGGATCACTAGCAAATAAAAGG
TAGACAGCAGCATTCTCAGAAATTTCTTTCTGATGACTGCATTCAACTCATAGAGTTGAA
CATTCCCTTTCATAGAGCAGGTTTGAAACACTCTTTCTGGAGTATCTGGATGTGGACATT
TGGACCACATGTGGAATTGTGAGCGGATAACAATTTGTGGCCCATAAAAACGAGACAGAA
GGATTCTGAGAAACAAGCTTGTGATGTGTGTACTCAGCTAACAGAGTGGAACCTCTCTTT
TGATGCAGCAGTTTGGAAACACTCTTTTTGTAGAAACTGTAAGTGGATATTTGGATAGCT
CTAATGATATCGTTGGAAAAGGGAATATCATCATCTAAAATCTAGACAGAAGCCCTCTCA
GAAACTACTTTGTGATATCTGCATTCAAGTCACAGAGTTGAACATTCGCTTTCTTAGAGC
ACGTTGGAAACACTCTTTTTGTAGTGTCTGGAAGTGGACATTTGGACCACATGTGGAATT
GTGAGCGGATAACAATTTGTGGCCCATAAAAACGAGACAGAAGCATGCTCAGAAACTTGT
TTTTGATGTGTGTACCCAGCCAAAGGAGTTGAACATTTCTATTGATAGAGCAGTTTTGAA
ACACTCTTTTTGTGGAAAATGCAGGTGGATATTTGGATAGCTTGGAGGATATCGTTGGAA
GAGGGATCACTAGAGAATTCGGGCAAAAACCCCTATTTTAGGGACTAGCTAGATTTCAGG
TAAGATAGCTAGGGTCTAGCAATAAAAGGTAGACAGCAGCATTCTCAGAAATTTCTTTCT
GATGTCTGCATTCAACTCATAGAGTTGAAGATTGCCTTTCATAGAGCAGGTTTGAAACAC
TCTTTCTGGAGTATCTGGATGTGGACATTTGGACCACATGTGGAATTGTGAGCGGATAAC
AATTTGTGGCCATAAAAACGAGACAGAAGGATTCTCAGAAACAAGTTTGTGATGTGTGTA
CTCAGCTAACAGAGTGGAACCTTTCTTTTTACAGAGCAGCTTTGAAACTCTATTTTTGTG
GATTCTGCAAATTGATATTTAGGACCACATGTGGAATTGTGAGCGGATAACAATTTGTGG
ATACAAAATCTAGACAGAAGCATTCTCACAAACTTCTTTGTGATGTGTGTCCTCAACTAA
CAGAGTTGAACCTTTCTTTTGATGCAGCAGTTTGGAAACACTCTTTTTGTAGAAACTGTA
AGTGGATATTTGGATAGCTCTAACGATATCGTTGGAAAAGGGAATATCATGATCTAAAAT
CTAGACAGAAGCACTATTAGAAACTACTTGGTGATATCTGCATTCAAGTCACAGAGTTGA
ACATTCCCTTACTTTGAGCACGTTTGAAACACTCTTTTGGAAGAATCTGGAAGTGGACAT
TTGGACCACATGTGGAATTGTGAGCGGATAACAATTTGTGGCCAATAAAAGCCAGACAGA
AGCTTTCTCAGAAACTTGTTCGTGATGTGTGTACTCAACTAAAAGAGTTGAACCTTTCTA
TTGATAGAGCAGTTTTGAAACACTCTTTTTGTGGATTCTGCAAGTGGATATTTGGATTGC
TTTGAGGATTTCGTTGGAAGCGGGATCACTAGCTATAAAAACTAGACAGCAGCATTCCCA
GAAATTTCTTTGGGATATTTCCATTCAACTCATAGAGATGAACATGGCCTTTCATAGAGC
AGGTTTGAAACACTCTTTTTGTAGTTTGTGGAAGTGGACATTTACTAGCAGCAGAGCTCT
CCCTATCAGTGATAGAGACTAGCCCATAAAAATAGACAGAAGCATTCTCAGAAACTTGTT
GGTGATATGTGTCCTCAACTAACAGAGTTGAACTTTGCCATTGATAGAGAGCAGTTTTGA
AACACTCTTTTTGTGGATTCTGCAAGTGGATATTTGGATTGCTTTGAGGATATCGTTGGA
AGAGGGATCACTAGCTATAAAAACTAGACAGCAGCATTCCCAGAAATTTCTTTGGGATAT
TTCCATTCAACTCATAGAGATGAACATGGCCTTTCATAGAGCAGGTTTGAAACACTCTTT
TTGTAGTTTGTGGAAGTGGACATTTACTAGCAGCAGAGCTCTCCCTATCAGTGATAGAGA
CTAGCCCATAAAAATAGACAGAAGCATTCTGAGAAACAAGCTTGTGATGTGTGTACTCAG
CTAACAGAGTGGAACCTCTCTTTTGATGCAGCAGTTTGGAAACACTCTTTTTGTAGAAAC
TGTAAGTGGATATTTGGATAGCTCTAATGATATCGTTGGAAAAGGGAATATCATCATCTA
AAATCTAGACAGAAGCCCTCTCAGAAACTACTTTGTGATATCTGCATTCAAGTCACAGAG
TTGAACATTCGCTTTCTTAGAGCACGTTGGAAACACTCTTTTTGTAGTGTCTGGAAGTGG
ACATTTGGACCACATGTGGAATTGTGAGCGGATAACAATTTGTGGCCCATAAAAACGAGA
CAGAAGCATGCTCAGAAACTTGTTTTTGATGTGTGTACCCAGCCAAAGGAGTTGAACATT
TCTATTGATAGAGCAGTTTTGAAACACTCTTTTTGTGGAAAATGCAGGTGGATATTTGGA
TAGCTTGGAGGATATCGTTGGAAGAGGGATCACTAGAGAATTCGGGCAAAAAACCCTGTT
TTGGGGACTAGCTAGATTTCAGGTAAGATAGCTAGGGTCTAGCAATAAAAGGTAGACAGC
AGCATTCTCAGAAATTTCTTTCTGATGTCTGCATTCAACTCATAGAGTTGAAGATTGCCT
TTCATAGAGCAGGTTTGAAACACTCTTTCTGGAGTATCTGGATGTGGACATTTGGACCAC
ATGTGGAATTGTGAGCGGATAACAATTTGTGGCCATAAAAACGAGACAGAAGGATTCTCA
GAAACAAGTTTGTGATGTGTGTACTCAGCTAACAGAGTGGAACCTTTCTTTTTACAGAGC
AGCTTTGAAACTCTATTTTTGTGGATTCTGCAAATTGATATTTAGGACCACATGTGGAAT
TGTGAGCGGATAACAATTTGTGGATACAAAATCTAGACAGAAGCATTCTCACAAACTTCT
TTGTGATGTGTGTCCTCAACTAACAGAGTTGAACCTTTCTTTTGATGCAGCAGTTTGGAA
ACACTCTTTTTGTAGAAACTGTAAGTGGATATTTGGATAGCTCTAACGATATCGTTGGAA
AAGGGAATATCATGATCTAAAATCTAGACAGAAGCACTATTAGAAACTACTTGGTGATAT
CTGCATTCAAGTCACAGAGTTGAACATTCCCTTACTTTGAGCACGTTTGAAACACTCTTT
TGGAAGAATCTGGAAGTGGACATTTGGACCACATGTGGAATTGTGAGCGGATAACAATTT
GTGGCCAATAAAAGCCAGACAGAAGCTTTCTCAGAAACTTGTTCGTGATGTGTGTACTCA
ACTAAAAGAGTTGAACCTTTCTATTGATAGAGCAGTTTTGAAACACTCTTTTTGTGGATT
CTGCAAGTGGATATTTGGATTGCTTTGAGGATATCGTTGGAAGAGGGATCACTAGCTATA
AAAACTAGACAGCAGCATTCCCAGAAATTTCTTTGGGATATTTCCATTCAACTCATAGAG
ATGAACATGGCCTTTCATAGAGCAGGTTTGAAACACTCTTTTTGTAGTTTGTGGAAGTGG
ACATTTCGACCACATGTGGAATTGTGAGCGGATAACAATTTGTGGCCCATAAAAATAGAC
AGAAGCATTCTCAGAAACTTGTTGGTGATATGTGTCCTCAACTAACAGAGTTGAACTTTG
CCATTGATAGAGAGCAGTTTTGAAACACTCTTTTTGTGGAATCTGCAAGTGGATATTTGA
CTAGCTGACTCAGATATCGTTGGAAAAGGGATCACTAGCAAATAAAAGGTAGACAGCAGC
ATTCTCAGAAATTTCTTTCTGATGACTGCATTCAACTCATAGAGTTGAACATTCCCTTTC
ATAGAGCAGGTTTGAAACACTCTTTCTGGAGTATCTGGATGTGGACATTTGGACCACATG
TGGAATTGTGAGCGGATAACAATTTGTGGCCCATAAAAACGAGACAGAAGGATTCTGAGA
AACAAGCTTGTGATGTGTGTACTCAGCTAACAGAGTGGAACCTCTCTTTTGATGCAGCAG
TTTGGAAACACTCTTTTTGTAGAAACTGTAAGTGGATATTTGGATAGCTCTAATGATATC
GTTGGAAAAGGGAATATCATCATCTAAAATCTAGACAGAAGCCCTCTCAGAAACTACTTT
GTGATATCTGCATTCAAGTCACAGAGTTGAACATTCGCTTTCTTAGAGCACGTTGGAAAC
ACTCTTTTTGTAGTGTCTGGAAGTGGACATTTGGACCACATGTGGAATTGTGAGCGGATA
ACAATTTGTGGCCCATAAAAACGAGACAGAAGCATGCTCAGAAACTTGTTTTTGATGTGT
GTACCCAGCCAAAGGAGTTGAACATTTCTATTGATAGAGCAGTTTTGAAACACTCTTTTT
GTGGAAAATGCAGGTGGATATTTGGATAGCTTGGAGGATATCGTTGGAAGAGGGATCACT
AGAGAATTCGGGCAAAAAACCCTCTTTTCGGGACTAGCTAGATTTCAGGTAAGATAGCTA
GGGTCTAGCAATAAAAGGTAGACAGCAGCATTCTCAGAAATTTCTTTCTGATGTCTGCAT
TCAACTCATAGAGTTGAAGATTGCCTTTCATAGAGCAGGTTTGAAACACTCTTTCTGGAG
TATCTGGATGTGGACATTTGGACCACATGTGGAATTGTGAGCGGATAACAATTTGTGGCC
ATAAAAACGAGACAGAAGGATTCTCAGAAACAAGTTTGTGATGTGTGTACTCAGCTAACA
GAGTGGAACCTTTCTTTTTACAGAGCAGCTTTGAAACTCTATTTTTGTGGATTCTGCAAA
TTGATATTTAGGACCACATGTGGAATTGTGAGCGGATAACAATTTGTGGATACAAAATCT
AGACAGAAGCATTCTCACAAACTTCTTTGTGATGTGTGTCCTCAACTAACAGAGTTGAAC
CTTTCTTTTGATGCAGCAGTTTGGAAACACTCTTTTTGTAGAAACTGTAAGTGGATATTT
GGATAGCTCTAACGATATCGTTGGAAAAGGGAATATCATGATCTAAAATCTAGACAGAAG
CACTATTAGAAACTACTTGGTGATATCTGCATTCAAGTCACAGAGTTGAACATTCCCTTA
CTTTGAGCACGTTTGAAACACTCTTTTGGAAGAATCTGGAAGTGGACATTTGGACCACAT
GTGGAATTGTGAGCGGATAACAATTTGTGGCCAATAAAAGCCAGACAGAAGCTTTCTCAG
AAACTTGTTCGTGATGTGTGTACTCAACTAAAAGAGTTGAACCTTTCTATTGATAGAGCA
GTTTTGAAACACTCTTTTTGTGGATTCTGCAAGTGGATATTTGGATTGCTTTGAGGATAT
CGTTGGAAGAGGGATCACTAGCTATAAAAACTAGACAGCAGCATTCCCAGAAATTTCTTT
GGGATATTTCCATTCAACTCATAGAGATGAACATGGCCTTTCATAGAGCAGGTTTGAAAC
ACTCTTTTTGTAGTTTGTGGAAGTGGACATTTCGACCACATGTGGAATTGTGAGCGGATA
ACAATTTGTGGCCCATAAAAATAGACAGAAGCATTCTCAGAAACTTGTTGGTGATATGTG
TCCTCAACTAACAGAGTTGAACTTTGCCATTGATAGAGAGCAGTTTTGAAACACTCTTTT
TGTGGAATCTGCAAGTGGATATTTGACTAGCTGACTCAGATATCGTTGGAAAAGGGATCA
CTAGCAAATAAAAGGTAGACAGCAGCATTCTCAGAAATTTCTTTCTGATGACTGCATTCA
ACTCATAGAGTTGAACATTCCCTTTCATAGAGCAGGTTTGAAACACTCTTTCTGGAGTAT
CTGGATGTGGACATTTGGACCACATGTGGAATTGTGAGCGGATAACAATTTGTGGCCCAT
AAAAACGAGACAGAAGGATTCTGAGAAACAAGCTTGTGATGTGTGTACTCAGCTAACAGA
GTGGAACCTCTCTTTTGATGCAGCAGTTTGGAAACACTCTTTTTGTAGAAACTGTAAGTG
GATATTTGGATAGCTCTAATGATATCGTTGGAAAAGGGAATATCATCATCTAAAATCTAG
ACAGAAGCCCTCTCAGAAACTACTTTGTGATATCTGCATTCAAGTCACAGAGTTAAACAT
TCGCTTTCTTAGAGCACGTTGTAAACACTCTTTTTGTAGTGTCTGGAAGTGGACATTTGG
ACCACATGTGGAATTGTGAGCGGATAACAATTTGTGGCCCATAAAAACGAGACAGAAGCA
TGCTCAGAAACTTGTTTTTGATGTGTGTACCCAGCCAAAGGAGTTGAACATTTCTATTGA
TAGAGCAGTTTTGAAACACTCTTTTTGTGGAAAATGCAGGTGGATATTTGGATAGCTTGG
AGGATATCGTTGGAAGAGGGATCACTAGAGAATTCGGGCAAAAAACCCGATTTGAGGGAC
TAGCTAGATTTCAGGTAAGATAGCTAGGGTCTAGCAATAAAAGGTAGACAGCAGCATTCT
CAGAAATTTCTTTCTGATGTCTGCATTCAACTCATAGAGTTGAAGATTGCCTTTCATAGA
GCAGGTTTGAAACACTCTTTCTGGAGTATCTGGATGTGGACATTTGGACCACATGTGGAA
TTGTGAGCGGATAACAATTTGTGGCCATAAAAACGAGACAGAAGGATTCTCAGAAACAAG
TTTGTGATGTGTGTACTCAGCTAACAGAGTGGAACCTTTCTTTTTACAGAGCAGCTTTGA
AACTCTATTTTTGTGGATTCTGCAAATTGATATTTAGGACCACATGTGGAATTGTGAGCG
GATAACAATTTGTGGATACAAAATCTAGACAGAAGCATTCTCACAAACTTCTTTGTGATG
TGTGTCCTCAACTAACAGAGTTGAACCTTTCTTTTGATGCAGCAGTTTGGAAACACTCTT
TTTGTAGAAACTGTAAGTGGATATTTGGATAGCTCTAACGATATCGTTGGAAAAGGGAAT
ATCATGATCTAAAATCTAGACAGAAGCACTATTAGAAACTACTTGGTGATATCTGCATTC
AAGTCACAGAGTTGAACATTCCCTTACTTTGAGCACGTTTGAAACACTCTTTTGGAAGAA
TCTGGAAGTGGACATTTGGACCACATGTGGAATTGTGAGCGGATAACAATTTGTGGCCAA
TAAAAGCCAGACAGAAGCTTTCTCAGAAACTTGTTCGTGATGTGTGTACTCAACTAAAAG
AGTTGAACCTTTCTATTGATAGAGCAGTTTTGAAACACTCTTTTTGTGGATTCTGCAAGT
GGATATTTGGATTGCTTTGAGGATATCGTTGGAAGAGGGATCACTAGCTATAAAAACTAG
ACAGCAGCATTCCCAGAAATTTCTTTGGGATATTTCCATTCAACTCATAGAGATGAACAT
GGCCTTTCATAGAGCAGGTTTGAAACACTCTTTTTGTAGTTTGTGGAAGTGGACATTTCG
ACCACATGTGGAATTGTGAGCGGATAACAATTTGTGGCCCATAAAAATAGACAGAAGCAT
TCTCAGAAACTTGTTGGTGATATGTGTCCTCAACTAACAGAGTTGAACTTTGCCATTGAT
AGAGAGCAGTTTTGAAACACTCTTTTTGTGGAATCTGCAAGTGGATATTTGACTAGCTGA
CTCAGATATCGTTGGAAAAGGGATCACTAGCAAATAAAAGGTAGACAGCAGCATTCTCAG
AAATTTCTTTCTGATGACTGCATTCAACTCATAGAGTTGAACATTCCCTTTCATAGAGCA
GGTTTGAAACACTCTTTCTGGAGTATCTGGATGTGGACATTTGGACCACATGTGGAATTG
TGAGCGGATAACAATTTGTGGCCCATAAAAACGAGACAGAAGGATTCTGAGAAACAAGCT
TGTGATGTGTGTACTCAGCTAACAGAGTGGAACCTCTCTTTTGATGCAGCAGTTTGGAAA
CACTCTTTTTGTAGAAACTGTAAGTGGATATTTGGATAGCTCTAATGATATCGTTGGAAA
AGGGAATATCATCATCTAAAATCTAGACAGAAGCCCTCTCAGAAACTACTTTGTGATATC
TGCATTCAAGTCACAGAGTTGAACATTCGCTTTCTTAGAGCACGTTGGAAACACTCTTTT
TGTAGTGTCTGGAAGTGGACATTTGGACCACATGTGGAATTGTGAGCGGATAACAATTTG
TGGCCCATAAAAACGAGACAGAAGCATGCTCAGAAACTTGTTTTTGATGTGTGTACCCAG
CCAAAGGAGTTGAACATTTCTATTGATAGAGCAGTTTTGAAACACTCTTTTTGTGGAAAA
TGCAGGTGGATATTTGGATAGCTTGGAGGATATCGTTGGAAGAGGGATCACTAGAGAATT
CGGGCAAAAACCCCGATTTGAGGGACTAGCTAGATTTCAGGTAAGATAGCTAGGGTCTAG
CAATAAAAGGTAGACAGCAGCATTCTCAGAAATTTCTTTCTGATGTCTGCATTCAACTCA
TAGAGTTGAAGATTGCCTTTCATAGAGCAGGTTTGAAACACTCTTTCTGGAGTATCTGGA
TGTGGACATTTGGACCACATGTGGAATTGTGAGCGGATAACAATTTGTGGCCATAAAAAC
GAGACAGAAGGATTCTCAGAAACAAGTTTGTGATGTGTGTACTCAGCTAACAGAGTGGAA
CCTTTCTTTTTACAGAGCAGCTTTGAAACTCTATTTTTGTGGATTCTGCAAATTGATATT
TAGGACCACATGTGGAATTGTGAGCGGATAACAATTTGTGGATACAAAATCTAGACAGAA
GCATTCTCACAAACTTCTTTGTGATGTGTGTCCTCAACTAACAGAGTTGAACCTTTCTTT
TGATGCAGCAGTTTGGAAACACTCTTTTTGTAGAAACTGTAAGTGGATATTTGGATAGCT
CTAACGATATCGTTGGAAAAGGGAATATCATGATCTAAAATCTAGACAGAAGCACTATTA
GAAACTACTTGGTGATATCTGCATTCAAGTCACAGAGTTGAACATTCCCTTACTTTGAGC
ACGTTTGAAACACTCTTTTGGAAGAATCTGGAAGTGGACATTTGGACCACATGTGGAATT
GTGAGCGGATAACAATTTGTGGCCAATAAAAGCCAGACAGAAGCTTTCTCAGAAACTTGT
TCGTGATGTGTGTACTCAACTAAAAGAGTTGAACCTTTCTATTGATAGAGCAGTTTTGAA
ACACTCTTTTTGTGGATTCTGCAAGTGGATATTTGGATTGCTTTGAGGATATCGTTGGAA
GAGGGATCACTAGCTATAAAAACTAGACAGCAGCATTCCCAGAAATTTCTTTGGGATATT
TCCATTCAACTCATAGAGATGAACATGGCCTTTCATAGAGCAGGTTTGAAACACTCTTTT
TGTAGTTTGTGGAAGTGGACATTTCGACCACATGTGGAATTGTGAGCGGATAACAATTTG
TGGCCCATAAAAATAGACAGAAGCATTCTCAGAAACTTGTTGGTGATATGTGTCCTCAAC
TAACAGAGTTGAACTTTGCCATTGATAGAGAGCAGTTTTGAAACACTCTTTTTGTGGAAT
CTGCAAGTGGATATTTGACTAGCTGACTCAGATATCGTTGGAAAAGGGATCACTAGCAAA
TAAAAGGTAGACAGCAGCATTCTCAGAAATTTCTTTCTGATGACTGCATTCAACTCATAG
AGTTGAACATTCCCTTTCATAGAGCAGGTTTGAAACACTCTTTCTGGAGTATCTGGATGT
GGACATTTGGACCACATGTGGAATTGTGAGCGGATAACAATTTGTGGCCCATAAAAACGA
GACAGAAGGATTCTGAGAAACAAGCTTGTGATGTGTGTACTCAGCTAACAGAGTGGAACC
TCTCTTTTGATGCAGCAGTTTGGAAACACTCTTTTTGTAGAAACTGTAAGTGGATATTTG
GATAGCTCTAATGATATCGTTGGAAAAGGGAATATCATCATCTAAAATCTAGACAGAAGC
CCTCTCAGAAACTACTTTGTGATATCTGCATTCAAGTCACAGAGTTGAACATTCGCTTTC
TTAGAGCACGTTGGAAACACTCTTTTTGTAGTGTCTGGAAGTGGACATTTGGACCACATG
TGGAATTGTGAGCGGATAACAATTTGTGGCCCATAAAAACGAGACAGAAGCATGCTCAGA
AACTTGTTTTTGATGTGTGTACCCAGCCAAAGGAGTTGAACATTTCTATTGATAGAGCAG
TTTTGAAACACTCTTTTTGTGGAAAATGCAGGTGGATATTTGGATAGCTTGGAGGATATC
GTTGGAAGAGGGATCACTAGAGAATTCGGGCAAAAACCCCGTTTTGTGGGACTAGCTAGA
TTTCAGGTAAGATAGCTAGGGTCTAGCAATAAAAGGTAGACAGCAGCATTCTCAGAAATT
TCTTTCTGATGTCTGCATTCAACTCATAGAGTTGAAGATTGCCTTTCATAGAGCAGGTTT
GAAACACTCTTTCTGGAGTATCTGGATGTGGACATTTGGACCACATGTGGAATTGTGAGC
GGATAACAATTTGTGGCCATAAAAACGAGACAGAAGGATTCTCAGAAACAAGTTTGTGAT
GTGTGTACTCAGCTAACAGAGTGGAACCTTTCTTTTTACAGAGCAGCTTTGAAACTCTAT
TTTTGTGGATTCTGCAAATTGATATTTAGGACCACATGTGGAATTGTGAGCGGATAACAA
TTTGTGGATACAAAATCTAGACAGAAGCATTCTCACAAACTTCTTTGTGATGTGTGTCCT
CAACTAACAGAGTTGAACCTTTCTTTTGATGCAGCAGTTTGGAAACACTCTTTTTGTAGA
AACTGTAAGTGGATATTTGGATAGCTCTAACGATATCGTTGGAAAAGGGAATATCATGAT
CTAAAATCTAGACAGAAGCACTATTAGAAACTACTTGGTGATATCTGCATTCAAGTCACA
GAGTTGAACATTCCCTTACTTTGAGCACGTTTGAAACACTCTTTTGGAAGAATCTGGAAG
TGGACATTTGGACCACATGTGGAATTGTGAGCGGATAACAATTTGTGGCCAATAAAAGCC
AGACAGAAGCTTTCTCAGAAACTTGTTCGTGATGTGTGTACTCAACTAAAAGAGTTGAAC
CTTTCTATTGATAGAGCAGTTTTGAAACACTCTTTTTGTGGATTCTGCAAGTGGATATTT
GGATTGCTTTGAGGATATCGTTGGAAGAGGGATCACTAGCTATAAAAACTAGACAGCAGC
ATTCCCAGAAATTTCTTTGGGATATTTCCATTCAACTCATAGAGATGAACATGGCCTTTC
ATAGAGCAGGTTTGAAACACTCTTTTTGTAGTTTGTGGAAGTGGACATTTCGACCACATG
TGGAATTGTGAGCGGATAACAATTTGTGGCCCATAAAAATAGACAGAAGCATTCTCAGAA
ACTTGTTGGTGATATGTGTCCTCAACTAACAGAGTTGAACTTTGCCATTGATAGAGAGCA
GTTTTGAAACACTCTTTTTGTGGAATCTGCAAGTGGATATTTGACTAGCTGACTCAGATA
TCGTTGGAAAAGGGATCACTAGCAAATAAAAGGTAGACAGCAGCATTCTCAGAAATTTCT
TTCTGATGACTGCATTCAACTCATAGAGTTGAACATTCCCTTTCATAGAGCAGGTTTGAA
ACACTCTTTCTGGAGTATCTGGATGTGGACATTTGGACCACATGTGGAATTGTGAGCGGA
TAACAATTTGTGGCCCATAAAAACGAGACAGAAGGATTCTGAGAAACAAGCTTGTGATGT
GTGTACTCAGCTAACAGAGTGGAACCTCTCTTTTGATGCAGCAGTTTGGAAACACTCTTT
TTGTAGAAACTGTAAGTGGATATTTGGATAGCTCTAATGATATCGTTGGAAAAGGGAATA
TCATCATCTAAAATCTAGACAGAAGCCCTCTCAGAAACTACTTTGTGATATCTGCATTCA
AGTCACAGAGTTGAACATTCGCTTTCTTAGAGCACGTTGGAAACACTCTTTTTGTAGTGT
CTGGAAGTGGACATTTGGACCACATGTGGAATTGTGAGCGGATAACAATTTGTGGCCCAT
AAAAACGAGACAGAAGCATGCTCAGAAACTTGTTTTTGATGTGTGTACCCAGCCAAAGGA
GTTGAACATTTCTATTGATAGAGCAGTTTTGAAACACTCTTTTTGTGGAAAATGCAGGTG
GATATTTGGATAGCTTGGAGGATATCGTTGGAAGAGGGATCACTAGAGAATTCGGGCAAA
AACCCCGGTTTGGGGGACTAGCTAGATTTCAGGTAAGATAGCTAGGGTCTAGCAATAAAA
GGTAGACAGCAGCATTCTCAGAAATTTCTTTCTGATGTCTGCATTCAACTCATAGAGTTG
AAGATTGCCTTTCATAGAGCAGGTTTGAAACACTCTTTCTGGAGTATCTGGATGTGGACA
TTTGGACCACATGTGGAATTGTGAGCGGATAACAATTTGTGGCCATAAAAACGAGACAGA
AGGATTCTCAGAAACAAGTTTGTGATGTGTGTACTCAGCTAACAGAGTGGAACCTTTCTT
TTTACAGAGCAGCTTTGAAACTCTATTTTTGTGGATTCTGCAAATTGATATTTAGGACCA
CATGTGGAATTGTGAGCGGATAACAATTTGTGGATACAAAATCTAGACAGAAGCATTCTC
ACAAACTTCTTTGTGATGTGTGTCCTCAACTAACAGAGTTGAACCTTTCTTTTGATGCAG
CAGTTTGGAAACACTCTTTTTGTAGAAACTGTAAGTGGATATTTGGATAGCTCTAACGAT
ATCGTTGGAAAAGGGAATATCATGATCTAAAATCTAGACAGAAGCACTATTAGAAACTAC
TTGGTGATATCTGCATTCAAGTCACAGAGTTGAACATTCCCTTACTTTGAGCACGTTTGA
AACACTCTTTTGGAAGAATCTGGAAGTGGACATTTGGACCACATGTGGAATTGTGAGCGG
ATAACAATTTGTGGCCAATAAAAGCCAGACAGAAGCTTTCTCAGAAACTTGTTCGTGATG
TGTGTACTCAACTAAAAGAGTTGAACCTTTCTATTGATAGAGCAGTTTTGAAACACTCTT
TTTGTGGATTCTGCAAGTGGATATTTGGATTGCTTTGAGGATATCGTTGGAAGAGGGATC
ACTAGCTATAAAAACTAGACAGCAGCATTCCCAGAAATTTCTTTGGGATATTTCCATTCA
ACTCATAGAGATGAACATGGCCTTTCATAGAGCAGGTTTGAAACACTCTTTTTGTAGTTT
GTGGAAGTGGACATTTCGACCACATGTGGAATTGTGAGCGGATAACAATTTGTGGCCCAT
AAAAATAGACAGAAGCATTCTCAGAAACTTGTTGGTGATATGTGTCCTCAACTAACAGAG
TTGAACTTTGCCATTGATAGAGAGCAGTTTTGAAACACTCTTTTTGTGGAATCTGCAAGT
GGATATTTGACTAGCTGACTCAGATATCGTTGGAAAAGGGATCACTAGCAAATAAAAGGT
AGACAGCAGCATTCTCAGAAATTTCTTTCTGATGACTGCATTCAACTCATAGAGTTGAAC
ATTCCCTTTCATAGAGCAGGTTTGAAACACTCTTTCTGGAGTATCTGGATGTGGACATTT
GGACCACATGTGGAATTGTGAGCGGATAACAATTTGTGGCCCATAAAAACGAGACAGAAG
GATTCTGAGAAACAAGCTTGTGATGTGTGTACTCAGCTAACAGAGTGGAACCTCTCTTTT
GATGCAGCAGTTTGGAAACACTCTTTTTGTAGAAACTGTAAGTGGATATTTGGATAGCTC
TAATGATATCGTTGGAAAAGGGAATATCATCATCTAAAATCTAGACAGAAGCCCTCTCAG
AAACTACTTTGTGATATCTGCATTCAAGTCACAGAGTTGAACATTCGCTTTCTTAGAGCA
CGTTGGAAACACTCTTTTTGTAGTGTCTGGAAGTGGACATTTGGACCACATGTGGAATTG
TGAGCGGATAACAATTTGTGGCCCATAAAAACGAGACAGAAGCATGCTCAGAAACTTGTT
TTTGATGTGTGTACCCAGCCAAAGGAGTTGAACATTTCTATTGATAGAGCAGTTTTGAAA
CACTCTTTTTGTGGAAAATGCAGGTGGATATTTGGATAGCTTGGAGGATATCGTTGGAAG
AGGGATCACTAGAGAATTCGGGCAAAAACCCCGCTTTGCGGGACTAGCTAGATTTCAGGT
AAGATAGCTAGGGTCTAGCAATAAAAGGTAGACAGCAGCATTCTCAGAAATTTCTTTCTG
ATGTCTGCATTCAACTCATAGAGTTGAAGATTGCCTTTCATAGAGCAGGTTTGAAACACT
CTTTCTGGAGTATCTGGATGTGGACATTTGGACCACATGTGGAATTGTGAGCGGATAACA
ATTTGTGGCCATAAAAACGAGACAGAAGGATTCTCAGAAACAAGTTTGTGATGTGTGTAC
TCAGCTAACAGAGTGGAACCTTTCTTTTTACAGAGCAGCTTTGAAACTCTATTTTTGTGG
ATTCTGCAAATTGATATTTAGGACCACATGTGGAATTGTGAGCGGATAACAATTTGTGGA
TACAAAATCTAGACAGAAGCATTCTCACAAACTTCTTTGTGATGTGTGTCCTCAACTAAC
AGAGTTGAACCTTTCTTTTGATGCAGCAGTTTGGAAACACTCTTTTTGTGGATTCTGCAA
GTGGATATTTGGATTGCTTTGAGGATATCGTTGGAAGAGGGATCACTAGCTATAAAAACT
AGACAGCAGCATTCCCAGAAATTTCTTTGGGATATTTCCATTCAACTCATAGAGATGAAC
ATGGCCTTTCATAGAGCAGGTTTGAAACACTCTTTTTGTAGTTTGTGGAAGTGGACATTT
CGACCACATGTGGAATTGTGAGCGGATAACAATTTGTGGCCCATAAAAATAGACAGAAGC
ATTCTCAGAAACTTGTTGGTGATATGTGTCCTCAACTAACAGAGTTGAACTTTGCCATTG
ATAGAGAGCAGTTTTGAAACACTCTTTTTGTGGAATCTGCAAGTGGATATTTGACTAGCT
GACTCAGATATCGTTGGAAAAGGGATCACTAGCAAATAAAAGGTAGACAGCAGCATTCTC
AGAAATTTCTTTCTGATGTCTGCATTCAACTCATAGAGTTGAAGATTGCCTTTCATAGAG
CAGGTTTGAAACACTCTTTCTGGAGTATCTGGATGTGGACATTTGGACCACATGTGGAAT
TGTGAGCGGATAACAATTTGTGGCCATAAAAACGAGACAGAAGGATTCTCAGAAACAAGT
TTGTGATGTGTGTACTCAGCTAACAGAGTGGAACCTTTCTTTTTACAGAGCAGCTTTGAA
ACTCTATTTTTGTGGATTCTGCAAATTGATATTTAGGACCACATGTGGAATTGTGAGCGG
ATAACAATTTGTGGATACAAAATCTAGACAGAAGCATTCTCACAAACTTCTTTGTGATGT
GTGTCCTCAACTAACAGAGTTGAACCTTTCTTTTGATGCAGCAGTTTGGAAACACTCTTT
TTGTAGAAACTGTAAGTGGATATTTGGATAGCTCTAACGATATCGTTGGAAAAGGGAATA
TCATGATCTAAAATCTAGACAGAAGCACTATTAGAAACTACTTGGTGATATCTGCATTCA
AGTCACAGAGTTGAACATTCCCTTACTTTGAGCACGTTTGAAACACTCTTTTGGAAGAAT
CTGGAAGTGGACATTTGGACCACATGTGGAATTGTGAGCGGATAACAATTTGTGGCCAAT
AAAAGCCAGACAGAAGCTTTCTCAGAAACTTGTTCGTGATGTGTGTACTCAACTAAAAGA
GTTGAACCTTTCTATTGATAGAGCAGTTTTGAAACACTCTTTTTGTGGATTCTGCAAGTG
GATATTTGGATTGCTTTGAGGATATCGTTGGAAGAGGGATCACTAGCTATAAAAACTAGA
CAGCAGCATTCCCAGAAATTTCTTTGGGATATTTCCATTCAACTCATAGAGATGAACATG
GCCTTTCATAGAGCAGGTTTGAAACACTCTTTTTGTAGTTTGTGGAAGTGGACATTTCGA
CCACATGTGGAATTGTGAGCGGATAACAATTTGTGGCCCATAAAAATAGACAGAAGCATT
CTCAGAAACTTGTTGGTGATATGTGTCCTCAACTAACAGAGTTGAACTTTGCCATTGATA
GAGAGCAGTTTTGAAACACTCTTTTTGTGGAATCTGCAAGTGGATATTTGACTAGCTGAC
TCAGATATCGTTGGAAAAGGGATCACTAGCAAATAAAAGGTAGACAGCAGCATTCTCAGA
AATTTCTTTCTGATGACTGCATTCAACTCATAGAGTTGAACATTCCCTTTCATAGAGCAG
GTTTGAAACACTCTTTCTGGAGTATCTGGATGTGGACATTTGGACCACATGTGGAATTGT
GAGCGGATAACAATTTGTGGCCCATAAAAACGAGACAGAAGGATTCTGAGAAACAAGCTT
GTGATGTGTGTACTCAGCTAACAGAGTGGAACCTCTCTTTTGATGCAGCAGTTTGGAAAC
ACTCTTTTTGTAGAAACTGTAAGTGGATATTTGGATAGCTCTAATGATATCGTTGGAAAA
GGGAATATCATCATCTAAAATCTAGACAGAAGCCCTCTCAGAAACTACTTTGTGATATCT
GCATTCAAGTCACAGAGTTGAACATTCGCTTTCTTAGAGCACGTTGGAAACACTCTTTTT
GTAGTGTCTGGAAGTGGACATTTGGACCACATGTGGAATTGTGAGCGGATAACAATTTGT
GGCCCATAAAAACGAGACAGAAGCATGCTCAGAAACTTGTTTTTGATGTGTGTACCCAGC
CAAAGGAGTTGAACATTTCTATTGATAGAGCAGTTTTGAAACACTCTTTTTGTGGAAAAT
GCAGGTGGATATTTGGATAGCTTGGAGGATATCGTTGGAAGAGGGATCACTAGAGAATTC
GGGCAAAAATCCCAGTTTAGGGGACTAGCTAGATTTCAGGTAAGATAGCTAGGGTCTAGC
AATAAAAGGTAGACAGCAGCATTCTCAGAAATTTCTTTCTGATGTCTGCATTCAACTCAT
AGAGTTGAAGATTGCCTTTCATAGAGCAGGTTTGAAACACTCTTTCTGGAGTATCTGGAT
GTGGACATTTGGACCACATGTGGAATTGTGAGCGGATAACAATTTGTGGCCATAAAAACG
AGACAGAAGGATTCTCAGAAACAAGTTTGTGATGTGTGTACTCAGCTAACAGAGTGGAAC
CTTTCTTTTTACAGAGCAGCTTTGAAACTCTATTTTTGTGGATTCTGCAAATTGATATTT
AGGACCACATGTGGAATTGTGAGCGGATAACAATTTGTGGATACAAAATCTAGACAGAAG
CATTCTCACAAACTTCTTTGTGATGTGTGTCCTCAACTAACAGAGTTGAACCTTTCTTTT
GATGCAGCAGTTTGGAAACACTCTTTTTGTAGAAACTGTAAGTGGATATTTGGATAGCTC
TAACGATATCGTTGGAAAAGGGAATATCATGATCTAAAATCTAGACAGAAGCACTATTAG
AAACTACTTGGTGATATCTGCATTCAAGTCACAGAGTTGAACATTCCCTTACTTTGAGCA
CGTTTGAAACACTCTTTTGGAAGAATCTGGAAGTGGACATTTGGACCACATGTGGAATTG
TGAGCGGATAACAATTTGTGGCCAATAAAAGCCAGACAGAAGCTTTCTCAGAAACTTGTT
CGTGATGTGTGTACTCAACTAAAAGAGTTGAACCTTTCTATTGATAGAGCAGTTTTGAAA
CACTCTTTTTGTGGATTCTGCAAGTGGATATTTGGATTGCTTTGAGGATATCGTTGGAAG
AGGGATCACTAGCTATAAAAACTAGACAGCAGCATTCCCAGAAATTTCTTTGGGATATTT
CCATTCAACTCATAGAGATGAACATGGCCTTTCATAGAGCAGGTTTGAAACACTCTTTTT
GTAGTTTGTGGAAGTGGACATTTCGACCACATGTGGAATTGTGAGCGGATAACAATTTGT
GGCCCATAAAAATAGACAGAAGCATTCTCAGAAACTTGTTGGTGATATGTGTCCTCAACT
AACAGAGTTGAACTTTGCCATTGATAGAGAGCAGTTTTGAAACACTCTTTTTGTGGAATC
TGCAAGTGGATATTTGACTAGCTGACTCAGATATCGTTGGAAAAGGGATCACTAGCAAAT
AAAAGGTAGACAGCAGCATTCTCAGAAATTTCTTTCTGATGACTGCATTCAACTCATAGA
GTTGAACATTCCCTTTCATAGAGCAGGTTTGAAACACTCTTTCTGGAGTATCTGGATGTG
GACATTTGGACCACATGTGGAATTGTGAGCGGATAACAATTTGTGGCCCATAAAAACGAG
[truncated: 1,872,063 more chars]
